# Supplementary material for: Massively parallel identification of functionally consequential noncoding genetic variants in undiagnosed rare disease patients
Source: Sci Rep. 2022 May 9;12:7576. doi: 10.1038/s41598-022-11589-8 (PMC9085742; doi:10.1038/s41598-022-11589-8)
Supplement: Supplementary file 5 — Supplementary Table S2. [file 41598_2022_11589_MOESM5_ESM.txt]

sequenceID	baseMean	log2FoldChange	lfcSE	stat	pvalue	padj	Sig	negLog10padj
chr1:1011420-CT_Patient-30_Alternative_A	2568.55167124915	-0.140454976709036	0.131816515605844	-1.06553398156133	0.286634356421992	0.495678584063	No	0.304799844508574
chr1:1011420-CT_Patient-30_Alternative_G	3155.49963999502	-0.14001795133223	0.132666732157397	-1.05541117245664	0.291237315345341	0.500326862405724	No	0.300746179344467
chr1:1011420-CT_Patient-30_Reference_C	4284.8044606452	-0.149443503198714	0.104501100606765	-1.43006630868957	0.152697988778358	0.330239424466091	No	0.481171081266986
chr1:1011420-CT_Patient-30_Variant_T	3896.58944830303	-0.302463970235844	0.121429041384326	-2.49087011465847	0.012743069495728	0.0578568453987858	No	1.23764524962425
chr1:10515430-TA_Patient-30_Alternative_C	3813.56156534893	0.186648481321868	0.117389745735556	1.58998965499365	0.111837136909582	0.2689013965859	No	0.570406942187354
chr1:10515430-TA_Patient-30_Alternative_G	701.459197861672	-0.0581160140724006	0.245174687643163	-0.237039209190245	0.812626372375412	0.897117805217289	No	0.0471505237379855
chr1:10515430-TA_Patient-30_Reference_T	2225.20659610612	-0.0528305095410769	0.144807925892488	-0.364831615503564	0.715237103580117	0.841496358929788	No	0.0749477588326879
chr1:10515430-TA_Patient-30_Variant_A	2682.71494416449	0.114396229680516	0.141727785801912	0.807154567703497	0.419577437071478	0.625404984773615	No	0.2038386615468
chr1:11429558-CT_Patient-99_Alternative_A	773.596813245207	0.639065715816973	0.244820851005972	2.61034022711319	0.0090452213347304	0.0447361876522883	Yes	1.34934102855677
chr1:11429558-CT_Patient-99_Alternative_G	944.643562915816	0.1750726386416	0.21404654561234	0.817918542627054	0.413403701576146	0.619978881294978	No	0.207623103877981
chr1:11429558-CT_Patient-99_Reference_C	2036.71857736843	0.51281497323768	0.151698739272407	3.38048276272629	0.000723586135661306	0.00640651226914019	Yes	2.1933783377974
chr1:11429558-CT_Patient-99_Variant_T	1607.94057559515	0.307712288824734	0.173105793731072	1.77759670657112	0.0754701150987349	0.204077862618369	No	0.690204102898408
chr1:12040252-GA_Patient-64_Alternative_C	2199.54643798616	-0.1956567256004	0.157135023990433	-1.24515032124418	0.213076499745618	0.409551374628868	No	0.387691612051635
chr1:12040252-GA_Patient-64_Alternative_T	3754.28438559531	0.49454505591359	0.114506644848982	4.31892015145344	1.56794493389287e-05	0.000261381120042414	Yes	3.58272578537644
chr1:12040252-GA_Patient-64_Reference_G	1140.19848253975	-0.337519768535927	0.281191843111263	-1.20031849004374	0.230015671429133	0.430676626718726	No	0.365848697223994
chr1:12040252-GA_Patient-64_Variant_A	4079.51760014698	0.364297269385644	0.107934375250929	3.37517374366337	0.000737691023347653	0.00648447367936916	Yes	2.18812526821858
chr1:12661744-AT_Patient-79_Alternative_C	2921.0057498323	-0.059100655524513	0.165694342077855	-0.356684813635601	0.721327775690274	0.84517539627944	No	0.0730531540896723
chr1:12661744-AT_Patient-79_Alternative_G	3881.48797177465	0.0148644335481845	0.136232647825963	0.109110655818521	0.913114723231484	0.955324098279248	No	0.0198492669337186
chr1:12661744-AT_Patient-79_Reference_A	1392.70287123418	0.09598410516354	0.192077537988102	0.499715407480316	0.617275482024216	0.77849750546777	No	0.108742774699352
chr1:12661744-AT_Patient-79_Variant_T	2411.41520064167	-0.044756441639783	0.134509860913002	-0.332737253135147	0.739332626374365	0.854606829473935	No	0.0682336408998272
chr1:1359810-CT_Patient-30_Alternative_A	4481.11127113496	0.195210746391913	0.103680739997047	1.88280626081058	0.059726628290721	0.17408647540859	No	0.759234967444256
chr1:1359810-CT_Patient-30_Alternative_G	4095.50974256706	0.0365526568360408	0.110311319861416	0.331359074317686	0.740373274290581	0.855157127732099	No	0.0679540800818948
chr1:1359810-CT_Patient-30_Reference_C	1231.49967197776	-0.597187485695094	0.188765463367042	-3.16364802672565	0.00155805096717587	0.0116580298610369	Yes	1.93337483660733
chr1:1359810-CT_Patient-30_Variant_T	1936.62107891197	-0.216894034060149	0.149433966954174	-1.45143730358616	0.146658128620864	0.32239397698259	No	0.491613080352243
chr1:149934460-TC_Patient-79_Alternative_A	5255.93522658385	-0.17841794526166	0.0955700059145742	-1.86688222475512	0.0619180366461092	0.178601861480856	No	0.748114018982461
chr1:149934460-TC_Patient-79_Alternative_G	3932.52394748591	0.0922826049677484	0.107356685138408	0.859588807616164	0.390015746827227	0.598632092955866	No	0.222840004134604
chr1:149934460-TC_Patient-79_Reference_T	1744.14194687601	0.267780141737563	0.165944553420302	1.61367237561171	0.106598508904485	0.259518375438774	No	0.58583188610405
chr1:149934460-TC_Patient-79_Variant_C	2779.2809988437	0.560834259694158	0.147586334572705	3.80004193015495	0.000144671607040945	0.00172983219899084	Yes	2.76199602322197
chr1:150781960-CA_Patient-68_Alternative_G	5174.24624586093	0.0432705235275056	0.0952940174638749	0.454073872411865	0.649775657911381	0.79970377692654	No	0.097070852845459
chr1:150781960-CA_Patient-68_Alternative_T	2019.41619563861	0.185432836360678	0.156887517588714	1.18194767315266	0.237226464161085	0.439337523153478	No	0.357201702715634
chr1:150781960-CA_Patient-68_Reference_C	698.450310744922	-0.11493738448907	0.255843246078651	-0.449249242458939	0.653251868649753	0.80124196720112	No	0.0962363114421933
chr1:150781960-CA_Patient-68_Variant_A	1862.3580567903	0.142975279055253	0.152458236375874	0.937799639127131	0.348347386597411	0.55973455317215	No	0.252017882679103
chr1:150828666-CT_Patient-25_Alternative_A	2982.45627661105	-0.100988941722903	0.121814066072262	-0.829041710692055	0.407080805300378	0.614298350257489	No	0.211620651008015
chr1:150828666-CT_Patient-25_Alternative_G	3231.95920336747	-1.1384957516461	0.126455255608163	-9.00315092615741	2.19330522971864e-19	5.96384062018605e-17	Yes	16.2244739713053
chr1:150828666-CT_Patient-25_Reference_C	2223.90805254975	-0.180840343548451	0.140756348678025	-1.28477575076998	0.198870658504391	0.391132123988731	No	0.407676513635923
chr1:150828666-CT_Patient-25_Variant_T	1814.40754380419	-0.0920859012222424	0.177287562604392	-0.51941546191668	0.603471051286703	0.768933852290336	No	0.114111018873355
chr1:153381903-AG_Patient-35_Alternative_C	2794.88646569937	0.461881201730117	0.130599217086224	3.53663070908896	0.00040526590561298	0.00402502728983801	Yes	2.39523117075304
chr1:153381903-AG_Patient-35_Alternative_T	1566.56945140269	-0.465522901540022	0.178497641707809	-2.60800589344513	0.00910713863940197	0.0449697128295894	Yes	1.34707988576812
chr1:153381903-AG_Patient-35_Reference_A	2096.35342007677	-0.0642321844775535	0.170854036597657	-0.375947713947276	0.706955767472299	0.837153853749255	No	0.0771947191943266
chr1:153381903-AG_Patient-35_Variant_G	693.734707089167	-0.688893461444777	0.294242407583462	-2.34124464621699	0.019219568395512	0.0773842181268459	No	1.11134760106496
chr1:154335874-AC_Patient-66_Alternative_G	1693.45315482075	0.269644777345574	0.166177196487731	1.62263404994609	0.104667657147819	0.256091472277686	No	0.591604883087238
chr1:154335874-AC_Patient-66_Alternative_T	4687.23239999179	-0.00149796054124488	0.111408312315511	-0.0134456802200056	0.989272222583166	0.993657438477066	No	0.00276331200178998
chr1:154335874-AC_Patient-66_Reference_A	3744.25074987767	0.87505705803502	0.144256141250335	6.06599518363997	1.31139060087929e-09	6.85733991126452e-08	Yes	7.16384432247166
chr1:154335874-AC_Patient-66_Variant_C	1638.61015349621	0.0448042561895665	0.163724895217781	0.27365573286805	0.784349199549448	0.881537320261509	No	0.0547592969318222
chr1:154422248-CT_Patient-49_Alternative_A	2178.14085555401	-0.0545815804119877	0.141986140856246	-0.384414845581646	0.700670999080035	0.833774421312684	No	0.0789514323725317
chr1:154422248-CT_Patient-49_Alternative_G	1676.61566968868	-0.0163406538733446	0.165605831415069	-0.0986719714741738	0.921398723760919	0.958976860812328	No	0.0181918718103161
chr1:154422248-CT_Patient-49_Reference_C	2395.27450326205	-0.137057693942702	0.177716979618391	-0.771213275383162	0.440580526707909	0.645003987173722	No	0.190437600710168
chr1:154422248-CT_Patient-49_Variant_T	2712.40522136744	-0.0480013231861796	0.145598759684066	-0.329682225936109	0.741640085217383	0.855895086722209	No	0.0675794666896912
chr1:154448292-CT_Patient-44_Alternative_A	2589.63619128406	0.565679475662813	0.131710127685335	4.29488214463099	1.74786164549985e-05	0.00028979451347339	Yes	3.53790984105528
chr1:154448292-CT_Patient-44_Alternative_G	5930.74368208982	0.0775743983756314	0.103550388733952	0.749146375248675	0.453768986031208	0.655527427754175	No	0.183409132390238
chr1:154448292-CT_Patient-44_Reference_C	987.357677430069	-0.264962898733183	0.210963330749448	-1.25596660704921	0.209128077359398	0.404375972593172	No	0.393214657433679
chr1:154448292-CT_Patient-44_Variant_T	2697.36849584571	0.125911561357341	0.155796357976527	0.808180390046805	0.418986744847609	0.624828983541176	No	0.204238833324014
chr1:154968613-GC_Patient-101_Alternative_A	2005.51726762427	-0.207412916710282	0.154333096880891	-1.34393024504883	0.178970944590565	0.364752628571999	No	0.438001569701266
chr1:154968613-GC_Patient-101_Alternative_T	3054.2422315176	-0.226658788495157	0.121718253741657	-1.86215938470687	0.0625806274666294	0.179539638377885	No	0.745839653891615
chr1:154968613-GC_Patient-101_Reference_G	5627.66265466777	0.106113851932735	0.0936919820872715	1.13258199441114	0.257389833480868	0.465615316746289	No	0.331972741697983
chr1:154968613-GC_Patient-101_Variant_C	2037.95923358303	-0.401887767856448	0.160200589614708	-2.50865348762456	0.0121192304008672	0.0557065752009807	No	1.2540935408232
chr1:155054071-CG_Patient-55_Alternative_A	21678.2592103153	0.146667431113912	0.0645436985888903	2.27237413288176	0.0230639226948127	0.0887589099789974	No	1.05178803984487
chr1:155054071-CG_Patient-55_Alternative_T	4620.31045572128	0.103736654193014	0.107848339413038	0.961875303389909	0.336112245579224	0.546897531503641	No	0.262094036868123
chr1:155054071-CG_Patient-55_Reference_C	10232.0083421704	0.0080582213666037	0.0788074098598391	0.102252077322874	0.918556592609538	0.957895438014228	No	0.0186818950674041
chr1:155054071-CG_Patient-55_Variant_G	2399.59584615882	-0.265664408850216	0.13609457434605	-1.95205731107771	0.0509314007215266	0.155604648995905	No	0.80797743174796
chr1:155085623-CA_Patient-40_Alternative_G	1948.71000043204	0.399038084510971	0.155146909716191	2.57200150000362	0.0101112453658059	0.0485371511557475	Yes	1.31392571777844
chr1:155085623-CA_Patient-40_Alternative_T	2098.6550462584	0.332121843309681	0.146961926080896	2.25991760020117	0.0238263653632397	0.0909072050466482	No	1.04140169446785
chr1:155085623-CA_Patient-40_Reference_C	1690.73117692076	-0.298869222805809	0.170061608143451	-1.75741736226383	0.0788466960651107	0.21101666077268	No	0.67568325372607
chr1:155085623-CA_Patient-40_Variant_A	2803.61899439003	-0.302006245811387	0.159214837716376	-1.89684736763905	0.0578480856103951	0.170111320522358	No	0.769266784113476
chr1:155312861-GC_Patient-90_Alternative_A	2167.56092510951	0.0631228657227031	0.154820678502976	0.407715986863406	0.683482199094621	0.8231174138737	No	0.0845382102793781
chr1:155312861-GC_Patient-90_Alternative_T	9882.18681051545	0.211276133414894	0.0816276032990094	2.58829274505304	0.0096452970360899	0.0469263835123642	Yes	1.3285829143821
chr1:155312861-GC_Patient-90_Reference_G	6058.49966615958	0.247215503547036	0.0892410540125901	2.77019927971894	0.00560220052805073	0.0313293078890442	Yes	1.50404919922264
chr1:155312861-GC_Patient-90_Variant_C	8813.76967499488	0.032702421035977	0.0928620517738123	0.352161301751457	0.724717297009428	0.846658570487895	No	0.0722916910240274
chr1:155962352-CT_Patient-94_Alternative_A	1386.97909121258	-0.111855871750812	0.197676736020452	-0.56585248220225	0.571494066027365	0.745753545210719	No	0.127404673384213
chr1:155962352-CT_Patient-94_Alternative_G	1936.01588442762	0.13868798110142	0.1599614679778	0.867008679369386	0.385937254159818	0.594901516994146	No	0.225554923626141
chr1:155962352-CT_Patient-94_Reference_C	2103.34741677957	0.100210254136589	0.151317712691139	0.662250653637173	0.507810596164886	0.698085567266062	No	0.156091340824008
chr1:155962352-CT_Patient-94_Variant_T	2120.59868346541	0.27112535198622	0.174035510246996	1.5578737442803	0.119263180309359	0.280743415595483	No	0.551690420655397
chr1:155962356-TC_Patient-94_Alternative_A	1852.48207028981	0.13180272932288	0.158850327146625	0.829729039218289	0.406691999118185	0.614288990464428	No	0.211627268211926
chr1:155962356-TC_Patient-94_Alternative_G	3053.6633223585	0.284937343371108	0.127580677615928	2.23338948103796	0.0255232712507874	0.0958571967540314	No	1.01837527565778
chr1:155962356-TC_Patient-94_Reference_T	2071.42652543427	0.0445795067545711	0.155938698664341	0.285878406940721	0.774971252630443	0.875617466745037	No	0.0576855837471779
chr1:155962356-TC_Patient-94_Variant_C	802.100172975568	-0.157976228349613	0.259914721359271	-0.607800233566795	0.543319974368992	0.725612661687294	No	0.139295147594948
chr1:156933148-GA_Patient-98_Alternative_C	1866.78018731262	-0.0675237596845537	0.171782165903803	-0.393077822306459	0.694262003691175	0.829879331029994	No	0.0809850518138962
chr1:156933148-GA_Patient-98_Alternative_T	2869.12311297412	0.133255425933402	0.154165197997695	0.864367753968665	0.387385901013846	0.596183181179845	No	0.224620279936758
chr1:156933148-GA_Patient-98_Reference_G	2071.85296741952	-0.215492965659212	0.158032765295982	-1.36359675321514	0.172694514537566	0.357061520764051	No	0.447256949639948
chr1:156933148-GA_Patient-98_Variant_A	3251.41515669747	-0.18506744455059	0.135862724718847	-1.36216497154438	0.173145827698832	0.357692444322625	No	0.44649023352631
chr1:156958635-AG_Patient-77_Alternative_C	1547.43951797366	-0.0999491200054426	0.166060761843457	-0.601882822262751	0.547252139345102	0.728496854232975	No	0.137572319243627
chr1:156958635-AG_Patient-77_Alternative_T	13461.3432344961	0.0262270044491616	0.068301345810657	0.383989570598906	0.700986177518731	0.833790912105017	No	0.0789428427719092
chr1:156958635-AG_Patient-77_Reference_A	19637.3078860527	-0.26084141836164	0.0583598603222033	-4.46953465826582	7.83899567635504e-06	0.000141890460201006	Yes	3.84804680271966
chr1:156958635-AG_Patient-77_Variant_G	5584.64278998503	-0.550193181534626	0.120268432969875	-4.57470982159082	4.7688047617087e-06	9.13162677062092e-05	Yes	4.03945184737588
chr1:157176069-AC_Patient-105_Alternative_G	2569.35012844343	0.137108754592382	0.150100579547385	0.913445870800909	0.361008089791041	0.572008793157401	No	0.242597295000009
chr1:157176069-AC_Patient-105_Alternative_T	2497.77608126137	-0.060527240241698	0.138552488034944	-0.436854228315501	0.66221706840839	0.807882844966637	No	0.0926516138213312
chr1:157176069-AC_Patient-105_Reference_A	3445.88045213876	0.0430807951808161	0.124946190280042	0.344794787934383	0.730248651706217	0.84978261141868	No	0.0706921598576817
chr1:157176069-AC_Patient-105_Variant_C	716.833167859167	-0.712668894348293	0.324064292395254	-2.19915896651479	0.0278666208984395	0.10234067841959	No	0.989951708402521
chr1:157492685-CT_Patient-84_Alternative_A	1186.00256498268	-0.894752347293457	0.192067389345435	-4.65853339467345	3.18470148945178e-06	6.47309093437408e-05	Yes	4.18888829194399
chr1:157492685-CT_Patient-84_Alternative_G	1266.3071348337	-0.378390991859035	0.20319895543754	-1.86216996560962	0.062579136490899	0.179539638377885	No	0.745839653891615
chr1:157492685-CT_Patient-84_Reference_C	5085.3890857543	-0.122663655008473	0.0965588010870509	-1.27035188535416	0.203959313890898	0.397585815639482	No	0.400569117985457
chr1:157492685-CT_Patient-84_Variant_T	997.206985868114	-0.156228495115908	0.205814624509576	-0.759073829122572	0.447808393519911	0.650294742832855	No	0.186889756937681
chr1:159834891-GA_Patient-22_Alternative_C	1210.88537420868	-0.192986358876614	0.190780727579868	-1.01156108022401	0.311747962690541	0.522332361305662	No	0.282053066445036
chr1:159834891-GA_Patient-22_Alternative_T	7025.48854692064	0.0694118324766682	0.0859908171773966	0.807200521579805	0.419550965296835	0.625404984773615	No	0.2038386615468
chr1:159834891-GA_Patient-22_Reference_G	3140.78588576901	0.102119755657436	0.123247029671771	0.828577823980014	0.407343340770365	0.614482091984751	No	0.211490769352844
chr1:159834891-GA_Patient-22_Variant_A	4846.22760883821	-0.123673935098002	0.110172947463777	-1.1225435821136	0.261631387984186	0.470246670519467	No	0.327674270695483
chr1:160037011-GA_Patient-66_Alternative_C	3926.54087507853	0.505548678122705	0.112632236496015	4.48849009706551	7.17297579859896e-06	0.000131982754694221	Yes	3.87948281144886
chr1:160037011-GA_Patient-66_Alternative_T	2108.35965801415	0.746793026858712	0.155860447042132	4.79142105024785	1.65604184092793e-06	3.61314217678934e-05	Yes	4.44211494865058
chr1:160037011-GA_Patient-66_Reference_G	22172.5998473991	1.12404931110537	0.056081957540061	20.0429756807691	2.32447013814675e-89	9.4807388701212e-86	Yes	85.0231578151185
chr1:160037011-GA_Patient-66_Variant_A	1861.18346795143	0.252079891625073	0.167162085278177	1.50799681163096	0.131555343040539	0.300655804528209	No	0.521930407151139
chr1:160242276-AT_Patient-101_Alternative_C	3118.94617107528	-0.280384707878095	0.131779735456729	-2.12767696722355	0.0333638758697671	0.115593526980702	No	0.937066484905732
chr1:160242276-AT_Patient-101_Alternative_G	1383.79790520903	-1.05416375003209	0.182330484850207	-5.78160997541434	7.39890873983279e-09	3.21039174966646e-07	Yes	6.49344196935911
chr1:160242276-AT_Patient-101_Reference_A	3477.91083757112	-0.284927029123325	0.120943651622693	-2.35586593674391	0.0184795856324014	0.0752466588346301	No	1.12351277921449
chr1:160242276-AT_Patient-101_Variant_T	1437.888786218	0.10536975050964	0.174733565995838	0.603030962649442	0.546488091572961	0.727936891844845	No	0.13790627001602
chr1:160362505-CG_Patient-17_Alternative_A	1262.34575141907	-0.138728929639155	0.19080370738637	-0.727076698558241	0.467178972118608	0.664966080487375	No	0.177200507227522
chr1:160362505-CG_Patient-17_Alternative_T	1323.11523919242	-0.206233917106196	0.198353721768054	-1.03972799334391	0.298466291199635	0.508923291404505	No	0.293347672732562
chr1:160362505-CG_Patient-17_Reference_C	1235.34328779517	-0.000875914602197207	0.189627608928699	-0.00461913013166008	0.996314480489544	0.997945643686155	No	0.000893113311881313
chr1:160362505-CG_Patient-17_Variant_G	708.650508471661	0.103767153062259	0.24463223621607	0.424176121133141	0.671437374130384	0.814112042203073	No	0.0893158212016938
chr1:160859740-TG_Patient-66_Alternative_A	4118.26889234327	0.288836606119787	0.11043238344348	2.61550640413023	0.00890952504294553	0.0442618548215515	Yes	1.35397039063727
chr1:160859740-TG_Patient-66_Alternative_C	1272.98991509923	-0.171812322420987	0.187004333252504	-0.918761182870539	0.35822050000325	0.569614425954919	No	0.24441902036614
chr1:160859740-TG_Patient-66_Reference_T	735.511787559791	-0.426138879976978	0.261944597841409	-1.62682828158563	0.103773573255667	0.254632322627848	No	0.594086468522404
chr1:160859740-TG_Patient-66_Variant_G	10476.0597487177	0.317097535537878	0.076703206154641	4.13408449835302	3.56372350766729e-05	0.000528554191997782	Yes	3.27691047840568
chr1:161102741-AT_Patient-24_Alternative_C	2739.17228309597	-0.00895619080494302	0.149743762119674	-0.0598101094707726	0.952306873799957	0.974935316919032	No	0.0110241970573566
chr1:161102741-AT_Patient-24_Alternative_G	2866.53522237067	0.193399526794086	0.124225363515787	1.55684412039984	0.119507499160254	0.281210338408629	No	0.550968716969124
chr1:161102741-AT_Patient-24_Reference_A	1433.41865611011	-0.0416987304626528	0.189107099125615	-0.220503252683044	0.825479239443239	0.90579893945184	No	0.0429681921433281
chr1:161102741-AT_Patient-24_Variant_T	4060.78217684656	-0.439075914925544	0.116622097432774	-3.7649461344892	0.000166584989619816	0.00193470043834428	Yes	2.71338626994506
chr1:161215286-TG_Patient-61_Alternative_A	1812.46223383865	0.0627038232391449	0.161860112375636	0.387395154487631	0.698463690463695	0.832820280307325	No	0.0794487077070268
chr1:161215286-TG_Patient-61_Alternative_C	1240.57448596368	-0.0454594035836931	0.230437799743165	-0.19727407410746	0.843613066537281	0.916492007648955	No	0.0378713179893708
chr1:161215286-TG_Patient-61_Reference_T	2831.78400757621	0.175335002708841	0.13297666221707	1.31853965790347	0.187323058427448	0.375758503034148	No	0.425091182985825
chr1:161215286-TG_Patient-61_Variant_G	1523.27486833841	0.317538112688381	0.205682674872738	1.54382527786967	0.122630665853647	0.285817440552756	No	0.543911274128933
chr1:161225387-AC_Patient-65_Alternative_G	1464.19168447431	-0.51689966493198	0.197245043165275	-2.6205964755163	0.00877760903315846	0.04378427400315	Yes	1.35868184703064
chr1:161225387-AC_Patient-65_Alternative_T	1460.79489078665	-0.037073658179221	0.182485333868076	-0.20315965887989	0.839010242816831	0.913543456970999	No	0.0392707885700054
chr1:161225387-AC_Patient-65_Reference_A	1003.00050070854	0.0793524088027915	0.205563110632297	0.386024557415527	0.699478481573733	0.833344955149734	No	0.0791751893409797
chr1:161225387-AC_Patient-65_Variant_C	890.856228255065	-0.260481643146733	0.230592105775843	-1.12962081798214	0.258636035056516	0.466903293737317	No	0.330773062357701
chr1:16343374-GC_Patient-82_Alternative_A	4771.06413900843	0.0815383087626672	0.0998072506440456	0.816957768463805	0.41395256269866	0.620573824697477	No	0.207206546555892
chr1:16343374-GC_Patient-82_Alternative_T	1674.38273248765	0.0717978787834268	0.161767822021561	0.443832882746343	0.657163412561838	0.804554096592265	No	0.0944447494995033
chr1:16343374-GC_Patient-82_Reference_G	1348.75871484941	0.563014978946649	0.182837541027263	3.07931826135584	0.00207474911631965	0.0146068067820985	Yes	1.83544471551595
chr1:16343374-GC_Patient-82_Variant_C	957.469556066679	0.369047690674726	0.229774986349887	1.60612648285729	0.10824612218972	0.26270872443585	No	0.580525504254541
chr1:16362120-CG_Patient-30_Alternative_A	2903.06481586323	0.423433350720293	0.123607626718587	3.42562479323633	0.000613387081761394	0.00562202571717784	Yes	2.25010717210409
chr1:16362120-CG_Patient-30_Alternative_T	2552.71111792424	-0.0456074386937002	0.132170068687828	-0.345066316046337	0.730044515840838	0.849693208011841	No	0.0707378532483675
chr1:16362120-CG_Patient-30_Reference_C	1798.01399087961	0.583985994424993	0.156727449282923	3.72612453719443	0.000194446359954109	0.0022030052411097	Yes	2.65698446962984
chr1:16362120-CG_Patient-30_Variant_G	6109.41374785127	-0.0812269656004729	0.12602033025696	-0.644554457481964	0.519215956276397	0.706845398419892	No	0.150675564923514
chr1:164552913-CG_Patient-92_Alternative_A	1111.11168786982	0.0870890511660601	0.207133527744785	0.420448838554833	0.674157596670774	0.816368784288084	No	0.0881136098729421
chr1:164552913-CG_Patient-92_Alternative_T	930.895227774923	0.129665811942788	0.25753315035144	0.503491732096785	0.614618591813949	0.777178617559407	No	0.109479156610217
chr1:164552913-CG_Patient-92_Reference_C	1424.4442242097	-0.0208468819333022	0.185441426807981	-0.112417609657892	0.910492293343387	0.95416098846777	No	0.0203783438445063
chr1:164552913-CG_Patient-92_Variant_G	1014.50780100448	-0.245629280968736	0.206234065384257	-1.19102186397324	0.233645001778896	0.434480279903735	No	0.3620299304313
chr1:164592430-CT_Patient-87_Alternative_A	4591.08273452258	-0.372344609399595	0.101835135468544	-3.6563471702221	0.000255834820939516	0.00276143054198192	Yes	2.5588658760736
chr1:164592430-CT_Patient-87_Alternative_G	3687.29245181932	0.0877859329780004	0.115080941050989	0.762819040027703	0.445571324367548	0.648508472101976	No	0.188084345928237
chr1:164592430-CT_Patient-87_Reference_C	3044.06108086181	0.577128009838318	0.130649679321591	4.41737027473089	9.99089960417323e-06	0.000175644608558425	Yes	3.75536517641144
chr1:164592430-CT_Patient-87_Variant_T	1403.25555410384	0.546771529426058	0.176908803995902	3.09069711103084	0.00199687216730532	0.0141974014172853	Yes	1.84779113825131
chr1:165400078-CT_Patient-39_Alternative_A	5291.70238815657	0.0392027730812408	0.101102865400497	0.387751355275119	0.698200047254021	0.832668204502943	No	0.0795280185920434
chr1:165400078-CT_Patient-39_Alternative_G	990.333130168466	-0.587076808199971	0.229492967364648	-2.55814727109763	0.0105231516132854	0.0499655735895073	Yes	1.30132912265666
chr1:165400078-CT_Patient-39_Reference_C	1147.6055347812	-0.262572194925918	0.197854918388988	-1.32709460580452	0.184477389484576	0.372363137204433	No	0.429033319369298
chr1:165400078-CT_Patient-39_Variant_T	1912.16544517481	-0.226525910074587	0.165069358277577	-1.37230744965802	0.169967747498418	0.35345434371017	No	0.45166667679016
chr1:165404319-GA_Patient-6_Alternative_C	825.967016801018	-0.431614377655836	0.25803657217605	-1.67268683666035	0.0943889619325642	0.239118703562496	No	0.621386452590641
chr1:165404319-GA_Patient-6_Alternative_T	1084.71239940216	-0.0471393054851133	0.197759912773516	-0.238366334329342	0.81159697626737	0.896596298447773	No	0.0474030584292107
chr1:165404319-GA_Patient-6_Reference_G	1029.53886144839	-0.228625697196743	0.203873074756663	-1.12141192489309	0.262112562501261	0.470485059743888	No	0.327454163041841
chr1:165404319-GA_Patient-6_Variant_A	4819.56422804998	0.324282375694385	0.0997482168602663	3.2510092501068	0.00114996116116838	0.00915479815748622	Yes	2.03835122646401
chr1:165429342-TA_Patient-33_Alternative_C	2238.19417536353	0.148355804933871	0.149604892619814	0.991650756442056	0.321367920439682	0.531458017907819	No	0.27453103652373
chr1:165429342-TA_Patient-33_Alternative_G	972.850901315146	-0.583299839418359	0.222316155370715	-2.62374022457207	0.00869700900712638	0.0434530837938744	Yes	1.36197939695665
chr1:165429342-TA_Patient-33_Reference_T	473.231535832367	-0.00928658260861602	0.329690931825854	-0.0281675402995958	0.977528526035028	0.988022757376933	No	0.00523305208301923
chr1:165429342-TA_Patient-33_Variant_A	2458.78366331115	-0.0852178612491512	0.182054310374539	-0.468090324660995	0.639719997999444	0.793429168229792	No	0.100491837932453
chr1:166852630-TG_Patient-55_Alternative_A	2437.61535869247	0.290094274569569	0.149717670140833	1.93760879592027	0.052670968532611	0.159446306522768	No	0.797385536473447
chr1:166852630-TG_Patient-55_Alternative_C	3815.74952350021	-0.0122000001240196	0.121742677632181	-0.100211366804985	0.920176522037219	0.958481307878387	No	0.0184163522323742
chr1:166852630-TG_Patient-55_Reference_T	2857.4527073531	0.0105642660921885	0.129677282484298	0.0814658195314023	0.93507150656247	0.965611862123249	No	0.0151974077584415
chr1:166852630-TG_Patient-55_Variant_G	2983.44328703307	0.621255672581121	0.147894690437706	4.20066244935817	2.66135129814283e-05	0.000417490954924047	Yes	3.37935292920823
chr1:167497017-TC_Patient-111_Alternative_A	4181.49600201202	0.350050305206068	0.127152982268307	2.75298541144259	0.0059054527725521	0.032626523031361	Yes	1.48642920597773
chr1:167497017-TC_Patient-111_Alternative_G	1072.1783759554	0.203084374661857	0.200983063403711	1.01045516583616	0.312277269216469	0.522763874914321	No	0.281694431549489
chr1:167497017-TC_Patient-111_Reference_T	2938.65115091298	-0.000180189473034771	0.137216793623784	-0.00131317361582438	0.998952239347411	0.999278907836406	No	0.00031327931280092
chr1:167497017-TC_Patient-111_Variant_C	2094.71301900337	-0.0348230926286139	0.144373546093994	-0.241201338962349	0.809399073190481	0.895057122418321	No	0.0481492471875146
chr1:168112747-CG_Patient-100_Alternative_A	2686.95201499624	0.0709142076323661	0.129107840604442	0.549263370066204	0.582824721312444	0.754011766756086	No	0.122621876680141
chr1:168112747-CG_Patient-100_Alternative_T	1150.82783414326	-0.368472461601133	0.192267860043166	-1.91645375112828	0.0553073646592643	0.164978282294188	No	0.782573222456227
chr1:168112747-CG_Patient-100_Reference_C	2550.3557264629	0.125312504995273	0.137224810599083	0.913191313204919	0.3611419318369	0.572071078473679	No	0.242550007795923
chr1:168112747-CG_Patient-100_Variant_G	1731.00128316552	-0.485736245627646	0.185441000348045	-2.61935734123517	0.00880956112901614	0.0438721163917955	Yes	1.35781141471499
chr1:169154115-CT_Patient-66_Alternative_A	1179.18082388748	0.185103076775604	0.211920126270388	0.873456806737798	0.382414139406172	0.591482670935901	No	0.228057974666075
chr1:169154115-CT_Patient-66_Alternative_G	1177.52489350072	-0.136693199292588	0.196862144080571	-0.694360004718033	0.48745646915767	0.681036464559632	No	0.166829634147326
chr1:169154115-CT_Patient-66_Reference_C	829.030394359814	-0.201223478407814	0.225901278432282	-0.890758475579564	0.373058756438052	0.582684062263978	No	0.234566860690473
chr1:169154115-CT_Patient-66_Variant_T	1669.6576317752	-0.367390975722873	0.169787648629747	-2.16382627763481	0.0304776846021731	0.108156887700751	No	0.965945818386879
chr1:169631249-CT_Patient-66_Alternative_A	7127.88945272181	-0.0480899929380951	0.0830072765565176	-0.579346714325121	0.562355250894023	0.739766730519817	No	0.130905204078419
chr1:169631249-CT_Patient-66_Alternative_G	2037.14283236314	-0.244445449648264	0.158006315359335	-1.54706126202837	0.121848473892017	0.284773367651126	No	0.545500628879935
chr1:169631249-CT_Patient-66_Reference_C	6002.99432732506	0.209771382063635	0.0952987648758486	2.20119728033115	0.0277220607592271	0.102078584246134	No	0.99106536192185
chr1:169631249-CT_Patient-66_Variant_T	13585.4435151312	-0.917998400464826	0.0870918144936386	-10.5405818652668	5.61504033202234e-26	2.3691597759526e-23	Yes	22.6254056495032
chr1:179205236-AG_Patient-79_Alternative_C	2142.59182352572	0.233618779834658	0.148448103090605	1.57374041817206	0.115547473584664	0.274638478395871	No	0.561238615736207
chr1:179205236-AG_Patient-79_Alternative_T	3006.14406561846	-0.166343331481436	0.121942777129672	-1.36410975210568	0.172533025947265	0.356848226080247	No	0.447516457812685
chr1:179205236-AG_Patient-79_Reference_A	2353.22703637178	-0.160166895263725	0.14667167343164	-1.0920097351884	0.274828822183961	0.485463471667814	No	0.313843442686822
chr1:179205236-AG_Patient-79_Variant_G	4273.3844808015	-0.205521874721206	0.114277962853305	-1.79843838295427	0.0721075648332265	0.19776298957923	No	0.703854981320501
chr1:181395949-CT_Patient-54_Alternative_A	4033.99170810182	0.0140693035587828	0.140730421975793	0.0999734340397477	0.920365416325151	0.958596461879005	No	0.0183641782956812
chr1:181395949-CT_Patient-54_Alternative_G	4768.00613317145	0.327209438075259	0.114783045686902	2.85067743338856	0.00436262021046378	0.0259382997547302	Yes	1.58605849515013
chr1:181395949-CT_Patient-54_Reference_C	9694.01083740683	0.0356578289077063	0.0780476162901874	0.456872747722718	0.647762513099591	0.798189537793211	No	0.0978939689955619
chr1:181395949-CT_Patient-54_Variant_T	4006.82542264432	-0.0797561763100606	0.109455056719718	-0.728665981273872	0.466206006909419	0.664243506672424	No	0.177672682352565
chr1:182315480-TC_Patient-37_Alternative_A	1654.37778565964	-0.275519922301581	0.181200189606896	-1.52052778145159	0.128378381907492	0.295707705801582	No	0.529137358113378
chr1:182315480-TC_Patient-37_Alternative_G	1184.45877290756	-0.200156152438089	0.213305940142098	-0.938352454248351	0.348063311412964	0.559498512670656	No	0.252201063630333
chr1:182315480-TC_Patient-37_Reference_T	3013.4310371103	-0.320908354477692	0.121641864628443	-2.63814070474759	0.0083361985464871	0.0421668976497793	Yes	1.37502835020981
chr1:182315480-TC_Patient-37_Variant_C	2262.29681766877	0.400218940401129	0.139912481643513	2.86049490152607	0.0042298035426664	0.0253084968939199	Yes	1.59673364741626
chr1:182376670-CT_Patient-67_Alternative_A	2444.91590099641	0.103217682111322	0.137092436257684	0.752905739579314	0.451506558867395	0.653442218446184	No	0.184792809490386
chr1:182376670-CT_Patient-67_Alternative_G	3178.59328827349	0.166388028639222	0.135145791174708	1.23117432805677	0.218257670783712	0.415502470648859	No	0.381426389482816
chr1:182376670-CT_Patient-67_Reference_C	1369.00809157434	0.144772092205102	0.178039709280785	0.813144959570694	0.416134951900504	0.622320614941893	No	0.205985812373685
chr1:182376670-CT_Patient-67_Variant_T	1429.20372011653	-0.782375444282854	0.174678831733983	-4.47893678081342	7.50157444780106e-06	0.000136388209425399	Yes	3.86522317222217
chr1:1861930-AC_Patient-33_Alternative_G	4447.73689584498	0.233280841424672	0.103705966052778	2.24944475524148	0.0244842138848566	0.0928957646806529	No	1.03200408598215
chr1:1861930-AC_Patient-33_Alternative_T	8675.50161415573	0.145584596493852	0.0897484306983269	1.62214085930046	0.104773191228657	0.256195996777347	No	0.591427660661166
chr1:1861930-AC_Patient-33_Reference_A	2491.82666542426	-0.230151414895754	0.148574201898109	-1.54906714594766	0.121365579687335	0.284200302329749	No	0.546375464409703
chr1:1861930-AC_Patient-33_Variant_C	1418.52599350482	-0.192696097265062	0.177679079644	-1.08451764637205	0.278135347178897	0.488343249832255	No	0.311274810977586
chr1:186852055-CT_Patient-105_Alternative_A	1501.35459426046	-0.142084796337644	0.169262833654541	-0.839432929662715	0.401226411560459	0.608892065545068	No	0.215459685187463
chr1:186852055-CT_Patient-105_Alternative_G	942.613216405289	-0.35764932474178	0.21188149924633	-1.6879686334765	0.0914172502479401	0.234110814992423	No	0.630578523154976
chr1:186852055-CT_Patient-105_Reference_C	2117.06794228143	-0.214063537992174	0.158483354657272	-1.35070044709173	0.176791409018428	0.361802923691167	No	0.441527927974241
chr1:186852055-CT_Patient-105_Variant_T	1627.99019551262	0.0378406137055127	0.170267669656005	0.222241919337728	0.82412556304952	0.904909562654634	No	0.0433948223446793
chr1:192078810-AG_Patient-49_Alternative_C	1758.60631405906	0.0233297056026393	0.16781902560668	0.139017048384713	0.889436677196633	0.942590263483284	No	0.0256770506121583
chr1:192078810-AG_Patient-49_Alternative_T	550.441950528124	-0.644876804252641	0.356816097119017	-1.80730860927931	0.0707141744316691	0.195494495785337	No	0.708865465806257
chr1:192078810-AG_Patient-49_Reference_A	2543.73691356362	-0.544886826141386	0.132167077556457	-4.12271222316033	3.74437368600314e-05	0.000549354393548375	Yes	3.26014739779571
chr1:192078810-AG_Patient-49_Variant_G	1980.51018414295	-0.138604458115595	0.219922002861901	-0.630243706004402	0.528535147931282	0.714523927752422	No	0.14598322311256
chr1:192176110-TC_Patient-79_Alternative_A	32996.1841392004	-0.0259818020788884	0.0519501163259155	-0.500129815222901	0.616983673540928	0.778359831126719	No	0.108819584828796
chr1:192176110-TC_Patient-79_Alternative_G	4426.10179558198	0.0111098128728997	0.104919694513574	0.105888726843961	0.915670638455736	0.956510220144216	No	0.0193103852514007
chr1:192176110-TC_Patient-79_Reference_T	4789.57750944489	0.2296912502851	0.104831145789151	2.19105923679478	0.0284475060557948	0.103534706751548	No	0.984914042245384
chr1:192176110-TC_Patient-79_Variant_C	3915.21582841307	0.164296670804032	0.115074515353542	1.42774158378391	0.153366252326604	0.331318761205565	No	0.479753971128737
chr1:192964547-TG_Patient-82_Alternative_A	1673.68426612328	0.0898594561623163	0.159913920824904	0.561923913182686	0.57416786019812	0.747540427972712	No	0.126365315149774
chr1:192964547-TG_Patient-82_Alternative_C	1727.20241883365	-0.0997640299927593	0.215528565717008	-0.462880777129798	0.643449826925575	0.795873291427289	No	0.0991560694660905
chr1:192964547-TG_Patient-82_Reference_T	3184.1988067511	-0.148772105151789	0.130400700169441	-1.14088425106979	0.253918094017275	0.4610389966457	No	0.336262338576167
chr1:192964547-TG_Patient-82_Variant_G	1263.84635500949	0.0892148907746028	0.188861405079102	0.472382860527995	0.636653535881903	0.791578577374265	No	0.101505967692066
chr1:193014680-TA_Patient-25_Alternative_C	2571.35343077207	-0.160898641473181	0.131928717317102	-1.21958770421793	0.222621209895466	0.421124394567501	No	0.375589600376944
chr1:193014680-TA_Patient-25_Alternative_G	1338.19635669927	-0.221357996577192	0.179931092273284	-1.23023760807825	0.21860814055733	0.416066139035541	No	0.38083762722171
chr1:193014680-TA_Patient-25_Reference_T	2854.92003897473	0.0483585817311866	0.125852067583485	0.384249402172971	0.700793605851047	0.833790912105017	No	0.0789428427719092
chr1:193014680-TA_Patient-25_Variant_A	5015.05838058623	0.153894675973974	0.110978913181842	1.38670195590952	0.165532663948059	0.347658372136707	No	0.458847307687848
chr1:193106567-CT_Patient-89_Alternative_A	1460.69198402484	0.465339937867517	0.191143513815194	2.43450551148405	0.0149121527542394	0.0648188636237562	No	1.18829858709983
chr1:193106567-CT_Patient-89_Alternative_G	478.276413430772	-2.09262387845641	0.300374196448569	-6.96672318460853	3.24408082831034e-12	2.77584426679757e-10	Yes	9.55660490275885
chr1:193106567-CT_Patient-89_Reference_C	1403.21657106236	-0.732513688916069	0.180632641630943	-4.05526754357439	5.00769517193435e-05	0.000704300668089525	Yes	3.15224189964195
chr1:193106567-CT_Patient-89_Variant_T	1468.59986305786	-1.12776658972065	0.177408117067674	-6.35690524402813	2.05858887505604e-10	1.27001747251703e-08	Yes	7.89619030411055
chr1:193129615-AC_Patient-42_Alternative_G	1140.27379824115	-0.535983242711706	0.203854782603433	-2.62924046160043	0.00855758261769363	0.0430199592892766	Yes	1.36633000493068
chr1:193129615-AC_Patient-42_Alternative_T	2263.96018737683	0.106405027278857	0.138466274465511	0.768454467989315	0.442217231431941	0.646378876440993	No	0.189512844676251
chr1:193129615-AC_Patient-42_Reference_A	885.825299209692	0.352920150398766	0.250967738649069	1.40623712154596	0.159653724522014	0.339802221821423	No	0.468773785791784
chr1:193129615-AC_Patient-42_Variant_C	5205.473377638	0.160932472040656	0.0962911064536057	1.6713118995906	0.0946600872356107	0.239658949653321	No	0.620406348385196
chr1:193175586-GA_Patient-30_Alternative_C	3957.62940565739	-0.0674536867031641	0.128102624544294	-0.526559755845131	0.598499345146604	0.765071500810334	No	0.116297975361008
chr1:193175586-GA_Patient-30_Alternative_T	2113.28106405107	-0.322831764076437	0.144669066308431	-2.23151895781347	0.0256467731800041	0.0961145227046032	No	1.01721098637984
chr1:193175586-GA_Patient-30_Reference_G	843.639161197319	0.143472900417681	0.27131383233471	0.528807909213726	0.596938710542546	0.763791912809641	No	0.11702494434021
chr1:193175586-GA_Patient-30_Variant_A	808.727369487902	0.224518977794513	0.235049343636747	0.955199339511843	0.339476899776677	0.551126356065731	No	0.2587488195675
chr1:193187499-CG_Patient-53_Alternative_A	1202.02324089528	0.0818003982011962	0.245959074013014	0.332577273391703	0.73945340090483	0.854606829473935	No	0.0682336408998272
chr1:193187499-CG_Patient-53_Alternative_T	765.416547565497	-0.0630254875700032	0.234617687149849	-0.268630589345761	0.78821397035703	0.883689402720232	No	0.0537003530722963
chr1:193187499-CG_Patient-53_Reference_C	1645.75061167803	-0.122909994183949	0.161374402777579	-0.761644920560019	0.44627195692734	0.648910714790603	No	0.187815054727029
chr1:193187499-CG_Patient-53_Variant_G	803.343541538401	0.333127367058023	0.247879511904077	1.34390843559081	0.178977997870733	0.364752628571999	No	0.438001569701266
chr1:198415303-GA_Patient-41_Alternative_C	5089.15397633413	0.514011634509332	0.129422866059415	3.97156739113905	7.14012955864e-05	0.000950670568873983	Yes	3.02196995089226
chr1:198415303-GA_Patient-41_Alternative_T	2711.52396928859	0.218383200998892	0.131442550137608	1.66143460219134	0.096626193155637	0.243025303073458	No	0.614348506594741
chr1:198415303-GA_Patient-41_Reference_G	1753.03574925757	-0.606098236282078	0.180780543511376	-3.35267404616436	0.000800349024635288	0.00689167534513539	Yes	2.16167518960143
chr1:198415303-GA_Patient-41_Variant_A	3941.35663002008	-0.123203618267116	0.109793930201695	-1.12213505829317	0.26180501963377	0.470334197656557	No	0.327593442870783
chr1:2002246-GC_Patient-64_Alternative_A	939.669813485277	0.176271249267516	0.22125386000538	0.796692312004092	0.425629750012322	0.630814634344813	No	0.200098239976179
chr1:2002246-GC_Patient-64_Alternative_T	3472.80497161008	-0.424505645074368	0.135109209779796	-3.14194454816395	0.00167829817825695	0.012381715795957	Yes	1.90721916879865
chr1:2002246-GC_Patient-64_Reference_G	2344.05124922389	-0.240956437902783	0.19217696952104	-1.2538257758113	0.209905338197499	0.405470968625929	No	0.392040235452621
chr1:2002246-GC_Patient-64_Variant_C	2613.85605680848	0.187201887534036	0.141994294100807	1.31837612715012	0.187377768296116	0.375758503034148	No	0.425091182985825
chr1:2023097-AG_Patient-19_Alternative_C	2195.75698421533	-0.0762182011410569	0.154431681771584	-0.493539928249888	0.621631134484175	0.780666314766401	No	0.107534559749814
chr1:2023097-AG_Patient-19_Alternative_T	2989.63590708702	-0.118442279375968	0.122635194929913	-0.965809851271967	0.334139338118076	0.545128318335763	No	0.263501256648671
chr1:2023097-AG_Patient-19_Reference_A	1602.40101273087	0.274150253320714	0.173300367796505	1.58193693877574	0.113663967239351	0.271639121707167	No	0.566007682410666
chr1:2023097-AG_Patient-19_Variant_G	1229.34208571661	0.212976936736284	0.190168450149794	1.11993833135057	0.262740042366042	0.470907742550299	No	0.327064168934582
chr1:202351561-TA_Patient-80_Alternative_C	341.724774629255	-1.6911614544169	0.456996153378903	-3.70060325872094	0.000215087533725143	0.00239040647512058	Yes	2.62152824344848
chr1:202351561-TA_Patient-80_Alternative_G	598.159834141468	0.188113218197492	0.278668057257271	0.675044065146737	0.4996477692577	0.691515677484133	No	0.160197969469828
chr1:202351561-TA_Patient-80_Reference_T	746.132895813234	0.994294665775458	0.25198009326425	3.94592546139248	7.94923421429839e-05	0.00104475649673636	Yes	2.98098491954976
chr1:202351561-TA_Patient-80_Variant_A	1217.54386290048	0.113434144556064	0.197405949456232	0.574623737878855	0.565545794321221	0.742172709064186	No	0.129495019430434
chr1:202669592-GA_Patient-104_Alternative_C	824.551940394627	0.102630199757791	0.236943119728936	0.433142772304171	0.664911050929493	0.809376404613338	No	0.0918494605518061
chr1:202669592-GA_Patient-104_Alternative_T	2855.16512105672	-0.205900469118815	0.131521863327418	-1.56552274967573	0.117460387409362	0.277736932996208	No	0.556366364650415
chr1:202669592-GA_Patient-104_Reference_G	695.401575275953	0.19797226210793	0.302179915665553	0.655146989739192	0.512373120630016	0.701361424070729	No	0.154058124644902
chr1:202669592-GA_Patient-104_Variant_A	4203.72936140047	-0.219693150246936	0.109091610557086	-2.0138409280517	0.0440262371427322	0.140690790723027	No	0.851734329495381
chr1:203100098-CA_Patient-54_Alternative_G	1516.65730387654	-0.23228907554163	0.27190723394683	-0.854295313036993	0.392941383487307	0.601831364169569	No	0.2205251829455
chr1:203100098-CA_Patient-54_Alternative_T	8195.93583553795	0.36849893663731	0.0892949475107658	4.1267613331973	3.67907868885088e-05	0.000543030239285637	Yes	3.26517598553228
chr1:203100098-CA_Patient-54_Reference_C	650.968566029443	0.151072851340615	0.274255439997653	0.550847236947819	0.581738399607937	0.753132733246342	No	0.123128476340595
chr1:203100098-CA_Patient-54_Variant_A	842.204080079443	-0.0870654047698834	0.240348802224982	-0.362246052253609	0.717168168339598	0.842560701661385	No	0.0743988009053724
chr1:203256822-GA_Patient-49_Alternative_C	1316.21306616705	-0.245363550230964	0.218120289328263	-1.12490016855654	0.260631340551986	0.46891414247818	No	0.328906668716447
chr1:203256822-GA_Patient-49_Alternative_T	1369.62159912671	0.246733041430775	0.180701299185904	1.36541929992954	0.172121301302801	0.356358078297982	No	0.448113391713468
chr1:203256822-GA_Patient-49_Reference_G	2508.1558059605	-0.264244561794297	0.144717004454926	-1.8259399632377	0.0678593056701845	0.190136584424176	No	0.720934311935765
chr1:203256822-GA_Patient-49_Variant_A	2162.94874032135	-0.526681684570636	0.159282106413565	-3.30659668200987	0.000944367549546972	0.00787681072682805	Yes	2.10364959013837
chr1:203266501-GT_Patient-9_Alternative_A	1626.11968013719	-0.0174928839105999	0.164255370719236	-0.106498093998404	0.91518716757903	0.956345090761855	No	0.0193853671690906
chr1:203266501-GT_Patient-9_Alternative_C	3321.95798115757	-0.880518854277726	0.121006393356282	-7.27663084449759	3.42260146510413e-13	3.57939756641147e-11	Yes	10.4461900615123
chr1:203266501-GT_Patient-9_Reference_G	2983.18553081384	-0.022123771431112	0.149540772874814	-0.147944744472015	0.882386375740982	0.939115975745836	No	0.0272807714013453
chr1:203266501-GT_Patient-9_Variant_T	6576.23029713519	-0.0792761272340016	0.0975338190883098	-0.812806552383874	0.4163289782013	0.62245862381123	No	0.20588951177871
chr1:203750261-GA_Patient-78_Alternative_C	5127.92968624657	-0.145429265935369	0.101500261372203	-1.43279696002042	0.151915870364232	0.329359784564151	No	0.482329430084626
chr1:203750261-GA_Patient-78_Alternative_T	3350.62736293048	-0.798415307057351	0.133336397135238	-5.98797720811032	2.12466827471316e-09	1.05252797608867e-07	Yes	6.97776635183485
chr1:203750261-GA_Patient-78_Reference_G	3268.95268257896	-0.276565826514922	0.128676737813122	-2.14930710255167	0.0316100638685986	0.111271789843548	No	0.953614926125139
chr1:203750261-GA_Patient-78_Variant_A	2128.16947971819	-0.0142480335618974	0.144813587567558	-0.0983887893478951	0.921623576292588	0.959090498342924	No	0.0181404115190005
chr1:204559808-CT_Patient-34_Alternative_A	1331.50397080694	-0.0259918716641594	0.182381996168373	-0.142513363216861	0.886674524784614	0.941620333732384	No	0.0261241717317181
chr1:204559808-CT_Patient-34_Alternative_G	2555.23187778077	-0.712154721907558	0.134262402075998	-5.30420066151095	1.13167775621174e-07	3.5056225379764e-06	Yes	5.4552348476544
chr1:204559808-CT_Patient-34_Reference_C	3847.71958573927	-0.561808737904232	0.126177610800876	-4.45252318805462	8.48670719105898e-06	0.000152040042737625	Yes	3.81804201699111
chr1:204559808-CT_Patient-34_Variant_T	1540.90609357157	0.0661077079879762	0.178394977756796	0.370569333392896	0.7109583267018	0.839213398178972	No	0.0761275911768123
chr1:204972625-GA_Patient-85_Alternative_C	2430.55727407343	-0.352896892877377	0.150015849152879	-2.35239739580946	0.0186528350501991	0.0757263425186234	No	1.12075301851328
chr1:204972625-GA_Patient-85_Alternative_T	5009.65187209206	-0.0974792312139386	0.09966684826183	-0.978050705063489	0.328049246669406	0.538793366744544	No	0.268577759652791
chr1:204972625-GA_Patient-85_Reference_G	4905.38190492796	0.162630556516537	0.101450076910325	1.60305996278635	0.108921416242165	0.263704481428401	No	0.578882489686703
chr1:204972625-GA_Patient-85_Variant_A	882.137458028442	0.144343085427571	0.236866369043781	0.60938615308825	0.542268513897748	0.725078957059649	No	0.13961469860388
chr1:205081586-GT_Patient-55_Alternative_A	4844.8350363828	0.013241435691323	0.130018978941472	0.101842329474712	0.918881826241159	0.957895438014228	No	0.0186818950674041
chr1:205081586-GT_Patient-55_Alternative_C	8000.48366829934	-0.619656762419136	0.0801080823023826	-7.73525897274795	1.03192827654398e-14	1.3017190094631e-12	Yes	11.8854827529489
chr1:205081586-GT_Patient-55_Reference_G	5887.03284163848	-0.255112267578551	0.102828918605333	-2.48093893273055	0.013103682026072	0.0589906744926481	No	1.22921663812886
chr1:205081586-GT_Patient-55_Variant_T	17868.0757222314	0.170371576261923	0.059710717520789	2.85328301745171	0.00432700662426646	0.02573906322534	Yes	1.58940726331621
chr1:208438828-GT_Patient-32_Alternative_A	10619.8164324163	0.899887624341313	0.100198277756825	8.9810687816939	2.68149143158539e-19	7.13276720801715e-17	Yes	16.1467419498085
chr1:208438828-GT_Patient-32_Alternative_C	4409.38714794679	-0.0108740453610787	0.102230383023749	-0.106368038927846	0.915290350426059	0.956345090761855	No	0.0193853671690906
chr1:208438828-GT_Patient-32_Reference_G	1463.67591698987	-0.186132477212703	0.171378987759666	-1.08608692142427	0.277440538042878	0.487683152347746	No	0.311862247420102
chr1:208438828-GT_Patient-32_Variant_T	2699.23809597804	-0.234049712656547	0.136617562113241	-1.71317441942453	0.0866804562285666	0.225568282095436	No	0.646721967983696
chr1:209789385-TC_Patient-30_Alternative_A	8320.73466494629	-0.277804449140751	0.079923831465249	-3.47586500856808	0.000509208527926549	0.00484877474529903	Yes	2.31436799100222
chr1:209789385-TC_Patient-30_Alternative_G	1327.41830608644	-0.475311857637817	0.221473548428607	-2.14613375281264	0.0318623090746829	0.111699406129206	No	0.951949135886133
chr1:209789385-TC_Patient-30_Reference_T	2665.27433603434	-0.217279662979632	0.129833275731203	-1.6735283135694	0.0942233374960563	0.238845119731575	No	0.621883628131099
chr1:209789385-TC_Patient-30_Variant_C	15839.4020480589	0.00641720442464856	0.0650426793519912	0.0986614402817048	0.921407085635654	0.958976860812328	No	0.0181918718103161
chr1:209978779-GT_Patient-61_Alternative_A	1998.15727785801	-0.117600251309309	0.151042297312549	-0.778591516427747	0.43622037806629	0.640306207535883	No	0.19361228782832
chr1:209978779-GT_Patient-61_Alternative_C	3685.51848682893	0.0770410811792044	0.121299535176027	0.635130885435004	0.525343055051101	0.711961535117239	No	0.147543469196826
chr1:209978779-GT_Patient-61_Reference_G	1607.37156254658	0.226849873548106	0.180103137092573	1.25955537038483	0.207829803897285	0.40250165882988	No	0.395232325434799
chr1:209978779-GT_Patient-61_Variant_T	727.415344912699	-0.102567413465318	0.25710379242731	-0.398933879959458	0.689941924440272	0.826768131177276	No	0.0826162721519087
chr1:2100547-GA_Patient-65_Alternative_C	4434.97033152367	-0.120791227232827	0.117024150724397	-1.03219059044745	0.30198284217485	0.512989317902466	No	0.289891678210435
chr1:2100547-GA_Patient-65_Alternative_T	1615.13448792631	0.23271189625152	0.162563525992089	1.43151358726584	0.152283075708065	0.329714633403294	No	0.4818617775603
chr1:2100547-GA_Patient-65_Reference_G	17640.6610667359	-0.108226146512414	0.0652039163336453	-1.65981052362907	0.0969525760085168	0.243545826327286	No	0.613419308582707
chr1:2100547-GA_Patient-65_Variant_A	3235.00129196296	0.112701633611898	0.126081428993376	0.893879729248781	0.371386244564054	0.58096165795011	No	0.235852529038528
chr1:210599208-TC_Patient-37_Alternative_A	1162.89501679826	-0.419462364719781	0.199655509759534	-2.10093057399209	0.035647061089965	0.12126145106945	No	0.91627723910547
chr1:210599208-TC_Patient-37_Alternative_G	1589.4728712536	-0.306901027203783	0.198313197216586	-1.54755725544883	0.121728929432064	0.284640671414885	No	0.5457030448383
chr1:210599208-TC_Patient-37_Reference_T	1767.84375389777	-0.0275515950303345	0.164517879686294	-0.167468697523154	0.867001275439249	0.930023855474803	No	0.0315059114802628
chr1:210599208-TC_Patient-37_Variant_C	2062.39281386101	-0.0803018188484623	0.15405551597749	-0.521252474076913	0.602190903856024	0.768022503604577	No	0.11462605464543
chr1:211291256-CT_Patient-80_Alternative_A	8171.07079687204	0.161322345167322	0.0797995047402287	2.02159581932839	0.0432181243199188	0.138854870884495	No	0.857438881047647
chr1:211291256-CT_Patient-80_Alternative_G	11697.2137181195	-0.155140302392425	0.0773748306890494	-2.00504868328431	0.0449578427474116	0.142884198404501	No	0.845015797277482
chr1:211291256-CT_Patient-80_Reference_C	5217.99474046064	-0.139631485975776	0.108361260319422	-1.2885738460791	0.197546280750339	0.389805625843541	No	0.409151897247195
chr1:211291256-CT_Patient-80_Variant_T	3586.0285546046	-0.227562752018628	0.112907358041766	-2.01548203735711	0.0438541663042669	0.140321403626976	No	0.852876079733441
chr1:211332605-TG_Patient-1_Alternative_A	1777.07526927698	-0.520339882859288	0.157505351146589	-3.30363304529896	0.000954406700656688	0.00793350569920872	Yes	2.10053486194021
chr1:211332605-TG_Patient-1_Alternative_C	835.901889949459	-0.742230115948306	0.236238736322	-3.1418645710017	0.00167875666112232	0.012381715795957	Yes	1.90721916879865
chr1:211332605-TG_Patient-1_Reference_T	1367.39614946871	-0.327544436801848	0.192090114362188	-1.70516029879736	0.0881645321778576	0.228120367039176	No	0.641835938318912
chr1:211332605-TG_Patient-1_Variant_G	4113.20182014803	-0.123976876567678	0.110305482034569	-1.12394120655602	0.261037968716118	0.469438651559438	No	0.328421155325599
chr1:211392613-TA_Patient-17_Alternative_C	1460.82287430244	-0.38260679984696	0.186763601605871	-2.04861545053291	0.040499732619369	0.132927770474946	No	0.876384279372312
chr1:211392613-TA_Patient-17_Alternative_G	425.405321678924	-0.570174666955855	0.403613927806175	-1.41267341802354	0.157751770928489	0.337329832779264	No	0.471945248972416
chr1:211392613-TA_Patient-17_Reference_T	1281.46615484513	0.350043429341143	0.199236954215772	1.75692019946284	0.0789314121210784	0.211197191933854	No	0.675311860455172
chr1:211392613-TA_Patient-17_Variant_A	1219.6608807413	0.00867983289865541	0.213857495157216	0.0405869941208958	0.967625152801847	0.983291272115256	No	0.00731781570312748
chr1:211425884-TA_Patient-55_Alternative_C	2017.17931335715	0.0818463190116682	0.14859738548778	0.55079245669769	0.581775955757145	0.753132733246342	No	0.123128476340595
chr1:211425884-TA_Patient-55_Alternative_G	7225.75994260837	0.230514856976736	0.112776057615058	2.04400527781845	0.0409530257561217	0.134127736389696	No	0.872481404732812
chr1:211425884-TA_Patient-55_Reference_T	2228.32970098997	0.208564607859684	0.151046906702646	1.38079363829852	0.167342420107357	0.349957588862353	No	0.455984584332853
chr1:211425884-TA_Patient-55_Variant_A	1313.32359190091	0.44318226455663	0.199195333923199	2.22486268040547	0.0260904580078071	0.0973598182932382	No	1.01162024531946
chr1:211441267-AG_Patient-55_Alternative_C	2881.47327442382	0.282115230707101	0.129069871618346	2.18575587912029	0.0288334702833326	0.104411465636833	No	0.981251807948743
chr1:211441267-AG_Patient-55_Alternative_T	1245.67885151206	0.378857544172178	0.197713083460532	1.9161986528211	0.055339814793752	0.16503484616533	No	0.782424347304093
chr1:211441267-AG_Patient-55_Reference_A	1942.61100307171	-0.358077996338043	0.174878049171023	-2.04758686430599	0.0406004975269359	0.133222764210134	No	0.87542155950401
chr1:211441267-AG_Patient-55_Variant_G	1262.54209866491	0.249892269540684	0.232627132637579	1.07421807038306	0.282724955182793	0.491954287772562	No	0.308075249855506
chr1:211822826-AG_Patient-53_Alternative_C	2396.69898708487	0.435863804697695	0.177124985444	2.46076974180189	0.0138639311045866	0.0616421006525152	No	1.21012256972242
chr1:211822826-AG_Patient-53_Alternative_T	2757.86061515571	-0.223019064765165	0.140034851204005	-1.59259686319277	0.111250657690474	0.267649045910469	No	0.572434300408915
chr1:211822826-AG_Patient-53_Reference_A	2323.04208233745	-0.102730283980123	0.14027844110434	-0.732331234731301	0.463966419252273	0.662360647062281	No	0.178905478263327
chr1:211822826-AG_Patient-53_Variant_G	3265.54315670968	0.0694960040479489	0.122537719961553	0.56713968621053	0.570619281673385	0.745313570725399	No	0.127660971031255
chr1:216516834-CT_Patient-26_Alternative_A	699.876597295803	-0.112129436761917	0.33086776602509	-0.338895015700665	0.734688819396415	0.851938248117374	No	0.0695918834889384
chr1:216516834-CT_Patient-26_Alternative_G	524.843520824174	-0.20383975313762	0.30024486008393	-0.678911715859644	0.497193801888068	0.689601378361188	No	0.161401879123512
chr1:216516834-CT_Patient-26_Reference_C	1867.42800334326	0.286612067049684	0.167219584118672	1.71398624485444	0.0865312521158625	0.22527582997653	No	0.647285401578038
chr1:216516834-CT_Patient-26_Variant_T	2585.30054179707	0.0811932656496772	0.140116836258564	0.57946830529236	0.562273226655122	0.739766730519817	No	0.130905204078419
chr1:216570756-TA_Patient-94_Alternative_C	5324.03231093251	-0.177489874329552	0.0986503300926948	-1.7991817580618	0.071989934064905	0.197637162490056	No	0.704131389976698
chr1:216570756-TA_Patient-94_Alternative_G	3190.04869528557	0.191047045037413	0.126021075744666	1.51599281238082	0.129521169877507	0.297230252043232	No	0.526906990245202
chr1:216570756-TA_Patient-94_Reference_T	1717.15817873281	-0.0164548742239857	0.186548695247871	-0.0882068577436139	0.929712266873818	0.962770005008158	No	0.0164774485822607
chr1:216570756-TA_Patient-94_Variant_A	4325.0334098789	-1.04258528284637	0.119527508224614	-8.72255515347274	2.71993120444206e-18	6.40020734952944e-16	Yes	15.1938059558133
chr1:2167552-GA_Patient-74_Alternative_C	1931.54092541355	0.145040920451934	0.174258969139647	0.832329728380878	0.405222854830265	0.612969075497975	No	0.212561435235846
chr1:2167552-GA_Patient-74_Alternative_T	2610.84654999339	-0.111536898588145	0.153539276698667	-0.726438869495561	0.467569770008872	0.66525391928239	No	0.177012558162968
chr1:2167552-GA_Patient-74_Reference_G	45378.0107036401	0.100653396701437	0.0460120079992661	2.18754627494289	0.0287026689424448	0.104092101416035	No	0.982582223818711
chr1:2167552-GA_Patient-74_Variant_A	1128.69136016138	0.426579631266848	0.221507492669253	1.92580226576715	0.0541290684536008	0.162717593490974	No	0.788565487364541
chr1:218523365-CT_Patient-19_Alternative_A	1122.08922363841	0.203787778641179	0.199671096227644	1.02061731763541	0.307435781446739	0.518294877622252	No	0.285423083329837
chr1:218523365-CT_Patient-19_Alternative_G	3665.07940626142	-0.230926034334652	0.116343075052639	-1.98487133187918	0.0471587886785571	0.147843950364034	No	0.830196441697692
chr1:218523365-CT_Patient-19_Reference_C	2605.34381829543	-0.027354551926163	0.15364643435893	-0.178035709323788	0.858694931723718	0.925155515063081	No	0.0337852579021775
chr1:218523365-CT_Patient-19_Variant_T	2660.7688893535	-0.0493710450664313	0.128780995351812	-0.383372134464067	0.70144386141971	0.833854764240899	No	0.0789095855510524
chr1:223068322-GT_Patient-61_Alternative_A	976.232299430491	-0.334148831148112	0.208903207863134	-1.59953901410186	0.109700887000464	0.264962505593699	No	0.57681557800975
chr1:223068322-GT_Patient-61_Alternative_C	4578.51278140213	0.352015184564898	0.115612046786054	3.04479675216131	0.00232837601592574	0.0159429260944977	Yes	1.79743196712627
chr1:223068322-GT_Patient-61_Reference_G	1373.23134650233	0.426468413471423	0.181476309376518	2.34999496593579	0.0187736649714555	0.0761400611835365	No	1.11838677853739
chr1:223068322-GT_Patient-61_Variant_T	2320.92376048633	0.0274092384837606	0.139112687023572	0.197029035023356	0.843804816453246	0.916618939463948	No	0.0378111734716539
chr1:2238981-TC_Patient-19_Alternative_A	1348.40690167858	0.310436767359471	0.194482900959268	1.59621625257682	0.110440520207493	0.266485940693924	No	0.574325698607814
chr1:2238981-TC_Patient-19_Alternative_G	1657.65152667454	0.136624466017144	0.164806805780086	0.828997718695258	0.407105698123404	0.614298350257489	No	0.211620651008015
chr1:2238981-TC_Patient-19_Reference_T	1773.72942080743	0.233723262272226	0.155854087013657	1.49962870240128	0.133710608468318	0.304161183346038	No	0.516896210842734
chr1:2238981-TC_Patient-19_Variant_C	2564.62781469233	-0.377596854708462	0.147544771098562	-2.5592018740957	0.0104912798392979	0.0498832045754005	Yes	1.30204565453774
chr1:224277395-TC_Patient-26_Alternative_A	4972.18989255943	0.0537416070072037	0.104169270824636	0.515906529648989	0.605919693353604	0.770929954026692	No	0.112985079746239
chr1:224277395-TC_Patient-26_Alternative_G	7582.03739156978	0.107187855084436	0.101231831797121	1.05883547873807	0.289674712771649	0.498587675548446	No	0.30225846090536
chr1:224277395-TC_Patient-26_Reference_T	4203.40050492079	-0.674291521518428	0.106092696961346	-6.35568272681484	2.07502920467286e-10	1.27001747251703e-08	Yes	7.89619030411055
chr1:224277395-TC_Patient-26_Variant_C	3941.15175751296	0.107770522106258	0.107688184504009	1.00076459272323	0.316940631209073	0.527200321298834	No	0.278024333735997
chr1:225594547-AG_Patient-30_Alternative_C	4275.92396755077	0.0994464223784967	0.113002698946671	0.880035816006735	0.378839907327514	0.588483573195311	No	0.230265655454702
chr1:225594547-AG_Patient-30_Alternative_T	1697.1255247028	-0.335917421670551	0.176382054388801	-1.90448752189995	0.0568467202513066	0.168094845093037	No	0.774445604716245
chr1:225594547-AG_Patient-30_Reference_A	4793.7893573191	-0.887859527638199	0.10469240569258	-8.48064882800882	2.2394157733992e-17	4.21561406204809e-15	Yes	14.3751391554793
chr1:225594547-AG_Patient-30_Variant_G	2404.53246972573	0.126672649622172	0.154735024368337	0.818642386487988	0.412990476307784	0.619947518723569	No	0.207645073878303
chr1:225599501-TC_Patient-29_Alternative_A	2450.79331711328	0.0764380216673363	0.13340691711121	0.57296895335357	0.566665715438531	0.742936769867747	No	0.129048146759012
chr1:225599501-TC_Patient-29_Alternative_G	3009.37906613964	-0.16052663877944	0.152772184251592	-1.05075828800797	0.293369617798814	0.502895859258376	No	0.298521940256268
chr1:225599501-TC_Patient-29_Reference_T	1527.74327100001	-0.247586550473816	0.168045489263272	-1.47333053424558	0.140661931177876	0.314535707217195	No	0.502330044758845
chr1:225599501-TC_Patient-29_Variant_C	1863.16873242203	0.176398955117209	0.169132220104837	1.04296481774949	0.296964587529837	0.50721087283851	No	0.294811445262058
chr1:225652152-GC_Patient-32_Alternative_A	2032.00482911338	0.15765977767814	0.199765970119541	0.789222396506249	0.429982034114788	0.634498332058436	No	0.197569515222184
chr1:225652152-GC_Patient-32_Alternative_T	2568.35858574795	-0.907835782558539	0.198676818020365	-4.56940971576001	4.89099803836335e-06	9.35097687459593e-05	Yes	4.02914301703278
chr1:225652152-GC_Patient-32_Reference_G	8399.31786399626	-0.261293956861363	0.0807686624923362	-3.23509079881267	0.00121604052976408	0.0095872886096606	Yes	2.01830419870607
chr1:225652152-GC_Patient-32_Variant_C	1176.65791054736	0.609647030322961	0.191053076590849	3.19098253323895	0.00141789851945473	0.0108163380823242	Yes	1.96591974660647
chr1:225798207-TA_Patient-34_Alternative_C	3737.38832435522	0.0953845703485002	0.120604470674094	0.790887516983138	0.429009633431728	0.633423841252162	No	0.198305594375229
chr1:225798207-TA_Patient-34_Alternative_G	1427.1536576554	-0.0819493525695251	0.177763093360039	-0.461003186997572	0.644796318592329	0.796742022105038	No	0.098682276486932
chr1:225798207-TA_Patient-34_Reference_T	3025.11452936327	-0.3596841255274	0.122384520431228	-2.93896747938413	0.00329307625212819	0.0208885852882533	Yes	1.68009097228921
chr1:225798207-TA_Patient-34_Variant_A	3945.07942782678	-0.268304174543938	0.108685006156307	-2.46864019272422	0.013562751405495	0.0606279742759692	No	1.21732694232855
chr1:226551293-CT_Patient-1_Alternative_A	3306.28845066839	-0.221419691771085	0.124406386411603	-1.77980968789263	0.0751071116057996	0.203365925560647	No	0.691721812380158
chr1:226551293-CT_Patient-1_Alternative_G	2154.80620350193	0.0638909006682546	0.142503928795472	0.448344836583093	0.65390434667845	0.801961870898819	No	0.0958462796608361
chr1:226551293-CT_Patient-1_Reference_C	1558.26953538724	0.309042109724991	0.168446221298987	1.8346633563032	0.0665555849213324	0.187126410178636	No	0.727864913807248
chr1:226551293-CT_Patient-1_Variant_T	3532.87237214653	0.262127068883203	0.125154802348605	2.0944227785449	0.0362223353869798	0.122537046114207	No	0.911732593008165
chr1:226590833-TC_Patient-14_Alternative_A	2212.91230240165	0.624668043374066	0.161318946904898	3.87225465674734	0.00010783319971653	0.00135741558731737	Yes	2.86728716807585
chr1:226590833-TC_Patient-14_Alternative_G	825.526240357324	-0.307291590122295	0.2398914293091	-1.28096110397654	0.200207328462036	0.392963886920353	No	0.405647359120385
chr1:226590833-TC_Patient-14_Reference_T	2351.55236194196	0.0698638481443652	0.156183234041406	0.447319768816182	0.654644195396425	0.802708324969502	No	0.0954422328877241
chr1:226590833-TC_Patient-14_Variant_C	1867.18704258781	-0.286002275692354	0.166582794891304	-1.71687763960841	0.0860015312347664	0.224278503023999	No	0.649212351318802
chr1:226829262-TC_Patient-66_Alternative_A	3274.63103171441	0.487114808320324	0.144728895210622	3.36570529065002	0.000763482314761175	0.00665382450385878	Yes	2.17692865793231
chr1:226829262-TC_Patient-66_Alternative_G	2638.40884211309	0.718282523670335	0.137759489387474	5.21403299957095	1.84778575039544e-07	5.40897283297573e-06	Yes	5.26688519983328
chr1:226829262-TC_Patient-66_Reference_T	600.766085482103	0.276481157298852	0.265306677520659	1.0421191048888	0.297356462044628	0.507738441191469	No	0.294359954646744
chr1:226829262-TC_Patient-66_Variant_C	6112.8384106554	0.326070981850344	0.0935679296477648	3.48485835988712	0.000492397615712798	0.00471069368714762	Yes	2.32691513484191
chr1:226958629-TC_Patient-37_Alternative_A	2308.92368959465	0.253603297586322	0.142201233704731	1.78341137400333	0.0745193630916577	0.202291320449754	No	0.694022750751899
chr1:226958629-TC_Patient-37_Alternative_G	1491.82838760878	0.574713675010891	0.192825758364906	2.98048186032955	0.0028779528240034	0.0188818395466518	Yes	1.7239556972179
chr1:226958629-TC_Patient-37_Reference_T	872.995610625718	-0.948940816080297	0.231294811040192	-4.10273283612662	4.08298625133999e-05	0.000591235736939598	Yes	3.22823932311357
chr1:226958629-TC_Patient-37_Variant_C	2763.91563755628	-0.467816400148014	0.12641634080115	-3.70060070702314	0.000215089696723419	0.00239040647512058	Yes	2.62152824344848
chr1:227148125-GC_Patient-89_Alternative_A	2617.19289726795	0.0589505660339262	0.132333003466659	0.44547138272108	0.655979136142164	0.80386186377922	No	0.0948185743269941
chr1:227148125-GC_Patient-89_Alternative_T	2415.26059211269	-0.13848314096975	0.135118692674578	-1.02489994706561	0.305410399605576	0.516089165802214	No	0.287275257926177
chr1:227148125-GC_Patient-89_Reference_G	2978.94123817629	0.0934005208545668	0.136856767151168	0.682469144922878	0.494942346730023	0.687647843146198	No	0.162633914865209
chr1:227148125-GC_Patient-89_Variant_C	2460.22884439709	-0.135891155590444	0.136615008748544	-0.994701510729086	0.319881459489926	0.529644051193334	No	0.276015901222094
chr1:228101495-CT_Patient-70_Alternative_A	1962.80714102034	0.468249998433297	0.149923426676418	3.12326104608006	0.00178859033958421	0.0130424263379931	Yes	1.88464160744005
chr1:228101495-CT_Patient-70_Alternative_G	1298.49845970981	0.0519349585089569	0.21548715565249	0.24101185219926	0.809545930527789	0.895138623345203	No	0.0481097035756799
chr1:228101495-CT_Patient-70_Reference_C	998.639427978542	-0.18075919232779	0.221729500304234	-0.815223919594692	0.414944148487817	0.621451236339893	No	0.20659294364239
chr1:228101495-CT_Patient-70_Variant_T	2037.96052179523	-0.0517842172454594	0.156348419325694	-0.33121036636505	0.740485590500564	0.855157127732099	No	0.0679540800818948
chr1:228217958-GT_Patient-35_Alternative_A	2225.89158384115	-0.0064398249381808	0.142919168775747	-0.0450592106947211	0.964060113529105	0.981384321892025	No	0.00816088437239293
chr1:228217958-GT_Patient-35_Alternative_C	3673.28945453212	-0.547251920409024	0.112297864030076	-4.8732175374454	1.09795208480356e-06	2.52055191550777e-05	Yes	4.59850435302196
chr1:228217958-GT_Patient-35_Reference_G	7724.75339707867	0.443539127034131	0.088359549655873	5.01970787268097	5.17501176943464e-07	1.32195081442176e-05	Yes	4.87878470326384
chr1:228217958-GT_Patient-35_Variant_T	3233.84900628913	-0.250753604280094	0.119344969564395	-2.10108230950442	0.0356337415307679	0.121249850214259	No	0.916318789230119
chr1:229432952-AG_Patient-24_Alternative_C	10116.665359076	-0.0201662336379296	0.0778480750663695	-0.259046015212796	0.795599736887566	0.887269924190317	No	0.0519442395219233
chr1:229432952-AG_Patient-24_Alternative_T	15397.2738001837	-0.266234914053057	0.0616352367769516	-4.3195244794227	1.56365764127223e-05	0.000261022031358895	Yes	3.5833228348311
chr1:229432952-AG_Patient-24_Reference_A	4228.12865462712	-0.316857111652512	0.10391895844441	-3.04907897842348	0.00229544127330593	0.0158147631870334	Yes	1.80093730689936
chr1:229432952-AG_Patient-24_Variant_G	3564.21763491773	0.327727932289351	0.11459360790491	2.85991459978554	0.00423755105149968	0.0253401371051468	Yes	1.59619103965591
chr1:229697013-CA_Patient-37_Alternative_G	420.095129505651	0.599656033882785	0.315026015315125	1.90351274094916	0.0569736727868804	0.168307547131885	No	0.77389640925149
chr1:229697013-CA_Patient-37_Alternative_T	2373.81430778214	0.21228018276496	0.135567351967069	1.56586508244643	0.117380205877462	0.277699961159441	No	0.556424180992421
chr1:229697013-CA_Patient-37_Reference_C	1452.09769198329	-0.198071214087816	0.175108197182139	-1.13113616195701	0.257997785955933	0.466215490767697	No	0.331413300435427
chr1:229697013-CA_Patient-37_Variant_A	1486.16065705923	0.38747872485017	0.171488368462278	2.25950441026793	0.0238520262813148	0.0909767436340921	No	1.04106961209888
chr1:230219085-GC_Patient-37_Alternative_A	2648.52586126171	-0.112812756958356	0.134189915950825	-0.840694743409012	0.400518966163442	0.608713212020354	No	0.215587271854246
chr1:230219085-GC_Patient-37_Alternative_T	2181.6592955942	0.107831364601839	0.144890096078561	0.744228677599687	0.456738141427168	0.658029895031534	No	0.181754375455489
chr1:230219085-GC_Patient-37_Reference_G	2520.91548076199	0.421599003323762	0.148826457183663	2.83282294896986	0.00461389334546247	0.0269993299737345	Yes	1.56864701333436
chr1:230219085-GC_Patient-37_Variant_C	2413.29915031525	0.0365757926105679	0.15033630473487	0.243293146489613	0.807778313230695	0.894021816813884	No	0.0486518829867744
chr1:231619903-CA_Patient-91_Alternative_G	5605.67158105907	0.337673383414622	0.105385563153577	3.20417117212283	0.00135451919576892	0.0104267289253988	Yes	1.9818519171212
chr1:231619903-CA_Patient-91_Alternative_T	12574.9527251468	0.211503074478141	0.0763366787525983	2.77066120683096	0.00559426004625705	0.0312992070992232	Yes	1.50446666426805
chr1:231619903-CA_Patient-91_Reference_C	4522.61266486055	-0.106128094762937	0.117300435223851	-0.904754484162027	0.365595469669621	0.575952899044351	No	0.239613031371115
chr1:231619903-CA_Patient-91_Variant_A	6138.55682498566	0.0659788527476525	0.0891222475875438	0.740318545970715	0.459106730244441	0.659578507075122	No	0.180733504650859
chr1:232986601-AG_Patient-54_Alternative_C	3223.3621607654	-0.354847605035106	0.121463300051216	-2.92143886166012	0.00348418651899927	0.0218180687034161	Yes	1.66118369502039
chr1:232986601-AG_Patient-54_Alternative_T	2581.24608883804	-0.172122482990068	0.141049777984648	-1.22029602208096	0.222352677238269	0.420771320551725	No	0.375953869022076
chr1:232986601-AG_Patient-54_Reference_A	2015.67096451115	-0.625881911517238	0.185205282631487	-3.37939556919976	0.000726454005926655	0.00642260926049028	Yes	2.1922884988445
chr1:232986601-AG_Patient-54_Variant_G	1647.74802027682	-0.540727188511887	0.165779471370316	-3.26172585810712	0.00110736177914455	0.00893189105445797	Yes	2.04905658281693
chr1:233089236-AG_Patient-40_Alternative_C	1883.80323639655	-0.0121899389363631	0.186578333348318	-0.0653341613551992	0.947907943609389	0.972221424811776	No	0.012234812622713
chr1:233089236-AG_Patient-40_Alternative_T	12283.796390475	0.6240716689102	0.0705217114255233	8.84935513184859	8.80264455394774e-19	2.19814609718581e-16	Yes	15.6579434460831
chr1:233089236-AG_Patient-40_Reference_A	3333.54252414733	0.353426487998344	0.127661606177376	2.76846342906953	0.00563213061627426	0.0314392108671222	Yes	1.50252836340729
chr1:233089236-AG_Patient-40_Variant_G	1999.83388505068	-0.422179131712399	0.150979610511413	-2.7962658684994	0.00516968531522307	0.0295590044472287	Yes	1.52931019714988
chr1:235271550-CG_Patient-89_Alternative_A	1742.77209821204	-0.0425840179105936	0.161444122975709	-0.263769390459638	0.791957622362579	0.885958397364589	No	0.0525866711368735
chr1:235271550-CG_Patient-89_Alternative_T	2872.18668318563	-0.155427178407108	0.129672661350613	-1.19861177204391	0.230678938616968	0.431522319663236	No	0.364996736319819
chr1:235271550-CG_Patient-89_Reference_C	2393.62195236804	-0.36442412268605	0.145077574441478	-2.51192594092516	0.0120074284493977	0.0553799074658237	No	1.25664777425162
chr1:235271550-CG_Patient-89_Variant_G	2305.7494279404	0.185117328969674	0.139133898164864	1.33049768181096	0.183354349644796	0.370830383843591	No	0.430824689319854
chr1:236140430-GT_Patient-37_Alternative_A	3125.56497797367	0.32900550519359	0.122379064096118	2.68841331336858	0.00717924735223062	0.037835468781682	Yes	1.42210088075188
chr1:236140430-GT_Patient-37_Alternative_C	1374.40570395159	-0.34099828962232	0.195087210181851	-1.74792744898273	0.0804765910980298	0.214042452524364	No	0.669500081470461
chr1:236140430-GT_Patient-37_Reference_G	1213.30166055872	-0.0863620196448948	0.188950572113023	-0.4570614350574	0.647626888534689	0.79818317970492	No	0.0978974284416298
chr1:236140430-GT_Patient-37_Variant_T	1680.17176918068	0.021286595106331	0.180240592207719	0.118101005137617	0.905987627042595	0.951927929203979	No	0.0213959309578087
chr1:236157842-AC_Patient-62_Alternative_G	1559.31334988247	0.211379656786577	0.165604396888089	1.27641331244014	0.201809452776071	0.394778651345804	No	0.403646340940095
chr1:236157842-AC_Patient-62_Alternative_T	3490.56355687682	-0.213927686699687	0.115121061397121	-1.85828452329607	0.0631286204614706	0.180561430567217	No	0.743375013051987
chr1:236157842-AC_Patient-62_Reference_A	5898.8273840594	0.197647897927618	0.113034488832035	1.74856276141803	0.0803666279699854	0.213821713381331	No	0.669948194717158
chr1:236157842-AC_Patient-62_Variant_C	1058.18160066565	-0.597613761564892	0.202473704454523	-2.95156234324304	0.00316170713445657	0.020170306828577	Yes	1.6952874952952
chr1:236162018-GA_Patient-62_Alternative_C	1099.99137862737	-1.04212161363449	0.206103712230963	-5.05629715425345	4.27475090387492e-07	1.11764641153448e-05	Yes	4.95169557194863
chr1:236162018-GA_Patient-62_Alternative_T	1477.42344634214	-0.159423940907793	0.17425260059599	-0.914901357928208	0.360243417126151	0.5713345520244	No	0.243109510755166
chr1:236162018-GA_Patient-62_Reference_G	1796.97110337625	0.211405695237654	0.155140933574938	1.36266870622857	0.172986944625447	0.357545313249488	No	0.446668910374407
chr1:236162018-GA_Patient-62_Variant_A	9289.62018475769	0.709863259651369	0.0777174426989376	9.13389883917362	6.60757741760383e-20	1.88023993678606e-17	Yes	16.7257867270271
chr1:237261378-CT_Patient-25_Alternative_A	932.763272606895	-0.0809831367678209	0.216402899127084	-0.374223899469402	0.708237744468649	0.837861069449714	No	0.0768279882593104
chr1:237261378-CT_Patient-25_Alternative_G	3352.80083265435	0.238839031333059	0.133356658879557	1.7909794181989	0.0732965978774022	0.200102001701895	No	0.698748566917316
chr1:237261378-CT_Patient-25_Reference_C	1587.94028723801	0.0133193556535085	0.168942206603399	0.0788397163816879	0.937160113243821	0.966570918751071	No	0.0147662756319944
chr1:237261378-CT_Patient-25_Variant_T	439.208037712241	0.200708481484737	0.325104103394476	0.617366804629964	0.536992812195919	0.720444682701769	No	0.14239935963786
chr1:239782478-GC_Patient-75_Alternative_A	1580.843353795	0.0563473495323227	0.17300812194875	0.325691932249369	0.744657448842017	0.857340505848829	No	0.0668466571422004
chr1:239782478-GC_Patient-75_Alternative_T	2915.58414893766	0.238651305688657	0.125541649863401	1.90097315072988	0.0573055294886412	0.169086426670727	No	0.771891253777776
chr1:239782478-GC_Patient-75_Reference_G	3746.12721158565	0.35559307044251	0.110935241013901	3.20541125788831	0.00134869627668152	0.010398643756443	Yes	1.9830232998841
chr1:239782478-GC_Patient-75_Variant_C	4096.99167112717	-0.26485543109298	0.106457145195696	-2.48790657128845	0.0128497484934358	0.0581862170824426	No	1.23517987710158
chr1:239786210-GT_Patient-71_Alternative_A	3716.14315865908	-0.210315248630836	0.110107573363427	-1.91008885407599	0.0561217738545338	0.166625847621834	No	0.778257628326479
chr1:239786210-GT_Patient-71_Alternative_C	3577.92650526694	-0.0731040354653182	0.134561627911173	-0.54327549837295	0.586940131420308	0.757100462907926	No	0.120846488278445
chr1:239786210-GT_Patient-71_Reference_G	1643.67798757478	0.564823478751218	0.164654698773556	3.43035141394901	0.000602800014091485	0.00554993301160528	Yes	2.25571225883512
chr1:239786210-GT_Patient-71_Variant_T	6883.37708449428	0.0787635590190466	0.0851392988252701	0.925114020268028	0.354906600903678	0.566184767751943	No	0.247041818775692
chr1:239838061-TC_Patient-42_Alternative_A	1638.52814745391	-0.532371933019192	0.16233428786283	-3.27947927716318	0.00103998847834555	0.00850660472248873	Yes	2.07024374714459
chr1:239838061-TC_Patient-42_Alternative_G	3042.99794038781	0.458381327776571	0.136789553558538	3.35099659185897	0.000805212933818165	0.00692381269023125	Yes	2.15965468959782
chr1:239838061-TC_Patient-42_Reference_T	2335.52234412398	0.709782945700636	0.137063691992721	5.17848990773085	2.23689173108932e-07	6.40997827203956e-06	Yes	5.19314344261056
chr1:239838061-TC_Patient-42_Variant_C	2237.65425855171	0.0961344448592074	0.140713883947515	0.683190898881482	0.49448622281338	0.687220929680267	No	0.162903622305115
chr1:244032460-CT_Patient-62_Alternative_A	7776.99539535279	0.146112441833707	0.0842379349759489	1.73452069872587	0.0828257363915417	0.218883226727171	No	0.659787517641466
chr1:244032460-CT_Patient-62_Alternative_G	4515.09798280878	0.170148607758938	0.108428951685278	1.56921749324668	0.116597269456794	0.276275017248902	No	0.558658385302421
chr1:244032460-CT_Patient-62_Reference_C	6089.63884665534	0.207701196774505	0.0888264814282667	2.33828013262281	0.0193727209503616	0.0777587797415231	No	1.10925056335546
chr1:244032460-CT_Patient-62_Variant_T	9072.64293924578	0.0504946362984342	0.0842099911604367	0.59962761665931	0.54875443780295	0.72968477515289	No	0.136864715191854
chr1:245045259-GA_Patient-79_Alternative_C	1056.6126590126	0.496445052085869	0.210917629771561	2.35373900523894	0.0185856554758313	0.075552850631984	No	1.12174914495322
chr1:245045259-GA_Patient-79_Alternative_T	1424.18013288726	-0.257769037258502	0.229844447278061	-1.12149342875644	0.262077887083416	0.470485059743888	No	0.327454163041841
chr1:245045259-GA_Patient-79_Reference_G	2639.04513991884	-0.124660080070169	0.15526580125926	-0.802881761850533	0.422043078471953	0.627833404434587	No	0.202155580997132
chr1:245045259-GA_Patient-79_Variant_A	3135.09632531716	0.0860202104356097	0.133018412609746	0.646678972842496	0.517839734671018	0.705781564921972	No	0.151329689638875
chr1:245052477-CT_Patient-89_Alternative_A	1858.61547692767	0.00578063303492858	0.152661245516596	0.0378657531278961	0.969794718500763	0.984394941694642	No	0.00683062658214538
chr1:245052477-CT_Patient-89_Alternative_G	4309.86125178347	-0.214880563491563	0.104041187796831	-2.06534131378024	0.0388907171265366	0.129136177682579	No	0.888952072475103
chr1:245052477-CT_Patient-89_Reference_C	4140.10843337796	-0.367935581096674	0.105154817586708	-3.49898929540991	0.000467025330394844	0.0045389372062838	Yes	2.34304582544245
chr1:245052477-CT_Patient-89_Variant_T	983.499374235749	-0.134975822123154	0.268407683350599	-0.50287614884275	0.61505135116208	0.777341673095946	No	0.109388049250026
chr1:245086651-TC_Patient-68_Alternative_A	4158.86886721995	0.045670481124596	0.105055928220421	0.43472540672596	0.663761754471243	0.808753313927841	No	0.0921839267651276
chr1:245086651-TC_Patient-68_Alternative_G	894.41136517646	0.141649342053206	0.221376171565253	0.639858124980959	0.522264840002888	0.709759207639126	No	0.148888964704288
chr1:245086651-TC_Patient-68_Reference_T	2664.93072211197	-0.166978718299321	0.15335924748929	-1.08880762675223	0.276238727656614	0.486741037269241	No	0.312702036726982
chr1:245086651-TC_Patient-68_Variant_C	744.080075571249	-0.118546985488831	0.282509618150695	-0.419621060213238	0.674762300838604	0.816898339077981	No	0.0878319869493105
chr1:245086872-CT_Patient-80_Alternative_A	3175.80282909052	0.107079429268089	0.120877663628844	0.885849594155605	0.375698581119373	0.585198734493647	No	0.232696621717985
chr1:245086872-CT_Patient-80_Alternative_G	4823.18639683805	0.15224319983839	0.103829523431816	1.46628044516034	0.142571900565563	0.316780420432219	No	0.499241669131237
chr1:245086872-CT_Patient-80_Reference_C	2868.97000833778	0.275948811784207	0.129669785112922	2.12808875671305	0.0333297253363372	0.115530458701253	No	0.937303502334683
chr1:245086872-CT_Patient-80_Variant_T	1724.31189947855	0.136956327177491	0.164795574239828	0.831067993234923	0.405935219731562	0.613886453729578	No	0.211911949834238
chr1:245102453-AG_Patient-61_Alternative_C	1810.98480599829	-0.226011769826271	0.157625137128421	-1.43385613452081	0.151613321950039	0.329100693166698	No	0.482671202974071
chr1:245102453-AG_Patient-61_Alternative_T	26439.3223997958	-0.10736051780582	0.0570375466081676	-1.88227797635402	0.0597982831624175	0.174170862360233	No	0.759024497862221
chr1:245102453-AG_Patient-61_Reference_A	1768.48073853262	-0.0287318129631678	0.17043784826003	-0.168576482609266	0.866129779953424	0.929401384504963	No	0.0317966848995244
chr1:245102453-AG_Patient-61_Variant_G	4372.73159082482	0.32603613857445	0.105163463710714	3.10027957496074	0.00193338057617215	0.0138587256766505	Yes	1.85827670168975
chr1:246699788-GA_Patient-81_Alternative_C	6544.76297017687	-0.351908748763257	0.0957779513031168	-3.67421461803396	0.000238582135645053	0.00259954676024298	Yes	2.58510236613852
chr1:246699788-GA_Patient-81_Alternative_T	6444.25364881165	-1.11730795051458	0.0951483917123801	-11.7427938655237	7.6903245693932e-32	7.23837011008425e-29	Yes	28.14035921445
chr1:246699788-GA_Patient-81_Reference_G	10494.5201761979	-0.0310772273871705	0.0746065582345539	-0.416548197940822	0.67700890633259	0.818663140831839	No	0.0868947626746859
chr1:246699788-GA_Patient-81_Variant_A	4061.20215798014	-0.572138647161727	0.106924400887144	-5.35087073123378	8.75320339915052e-08	2.84096012710891e-06	Yes	5.54653486155975
chr1:3000894-CG_Patient-69_Alternative_A	2397.87441683064	0.17117628222719	0.157635610685228	1.0858985573317	0.277523875264299	0.487689521432424	No	0.311856575622224
chr1:3000894-CG_Patient-69_Alternative_T	1774.03352296249	-0.291061724168165	0.172424400439906	-1.68805414677726	0.0914008353497347	0.234110814992423	No	0.630578523154976
chr1:3000894-CG_Patient-69_Reference_C	2990.20428542892	-0.0671462920358317	0.123736804387618	-0.542654163150111	0.587367939199179	0.757359479321158	No	0.120697934464707
chr1:3000894-CG_Patient-69_Variant_G	1360.74720782395	0.0638450233147897	0.177463981440655	0.35976327588559	0.719024168419623	0.843888747406185	No	0.0737148040524306
chr1:3274731-GA_Patient-54_Alternative_C	1624.48478720707	0.34640106151754	0.165138635907398	2.09763790050794	0.0359371443992068	0.121875526293984	No	0.91408349587942
chr1:3274731-GA_Patient-54_Alternative_T	2415.97411414048	-0.131612247219409	0.142689647286652	-0.922367177451988	0.356337084318536	0.567650214321444	No	0.245919193838016
chr1:3274731-GA_Patient-54_Reference_G	4596.44062080588	0.0971335975375035	0.103174352459935	0.941451002323687	0.34647378739717	0.557864399950038	No	0.253471352155792
chr1:3274731-GA_Patient-54_Variant_A	4387.26901514407	0.289213443860315	0.109825437039045	2.633392150832	0.00845366788091248	0.0426014136367476	Yes	1.37057598952515
chr1:3446452-AG_Patient-66_Alternative_C	560.221623218761	-0.512055666946055	0.314781801260189	-1.62670035210455	0.103800753944729	0.254632322627848	No	0.594086468522404
chr1:3446452-AG_Patient-66_Alternative_T	3319.4751971137	0.461569302623497	0.117424738295352	3.93076713922526	8.46752525482962e-05	0.00110104823611153	Yes	2.95819365449038
chr1:3446452-AG_Patient-66_Reference_A	5926.58434199524	0.105205878823322	0.0915001481558079	1.14978916366534	0.250230719498058	0.456235300366078	No	0.340811115023669
chr1:3446452-AG_Patient-66_Variant_G	1856.44771857747	0.351350235425891	0.166347230546469	2.11214959378444	0.0346736203739621	0.118908749690527	No	0.924786187412387
chr1:4714794-CA_Patient-22_Alternative_G	13367.6343163976	0.174714066091361	0.0677834080363877	2.57753440189332	0.00995079758471301	0.0479928889422737	Yes	1.31882310683096
chr1:4714794-CA_Patient-22_Alternative_T	1955.7576071148	0.105109499371191	0.149039510762102	0.705245869593385	0.480657240319273	0.675625731481519	No	0.170293818503591
chr1:4714794-CA_Patient-22_Reference_C	3857.62043954075	0.340669383076701	0.127652826257918	2.66871790514369	0.00761413703035066	0.0395108484747119	Yes	1.40328364397259
chr1:4714794-CA_Patient-22_Variant_A	3155.35111503279	-0.167392977394836	0.123259929396238	-1.3580486230584	0.174448256041519	0.358808011585817	No	0.4451378684466
chr1:889055-GA_Patient-16_Alternative_C	1502.80568637286	-0.144462292127607	0.16969408361723	-0.851310128486637	0.394597100038656	0.603385418154586	No	0.219405189506606
chr1:889055-GA_Patient-16_Alternative_T	1158.00147012098	0.433785845908605	0.201000791953598	2.1581300336804	0.0309177232660316	0.109337936960452	No	0.961229124839417
chr1:889055-GA_Patient-16_Reference_G	2570.93097235733	0.4728117983259	0.138041917539665	3.4251320667872	0.000614500632987956	0.00562801627637772	Yes	2.2496446552439
chr1:889055-GA_Patient-16_Variant_A	3020.06653402306	0.412669807558698	0.138295040065236	2.98398125749147	0.00284524199671776	0.0187174815345441	Yes	1.72775258664654
chr1:8891900-GA_Patient-31_Alternative_C	2473.29868041839	0.424863392048395	0.14321935483831	2.96652217521892	0.00301188640500714	0.0195094981745195	Yes	1.70975390143275
chr1:8891900-GA_Patient-31_Alternative_T	1025.06239034144	-0.0928807055511848	0.208582958339241	-0.445293835559293	0.656107422134397	0.80393855570163	No	0.0947771427185297
chr1:8891900-GA_Patient-31_Reference_G	3441.28518758278	0.327787586542033	0.157846897092663	2.07661723213734	0.037836901160522	0.126598939732061	No	0.897569931525958
chr1:8891900-GA_Patient-31_Variant_A	5478.46922569808	0.238861364767436	0.0965286320902674	2.47451310139843	0.0133417927216054	0.0598860788995944	No	1.2226741218468
chr1:8915545-TG_Patient-84_Alternative_A	1666.45990961266	-0.0276452766395698	0.184102409817444	-0.150162491990099	0.880636417359356	0.938169170042524	No	0.027718842866589
chr1:8915545-TG_Patient-84_Alternative_C	815.659786011716	-0.856719582837575	0.235655139447844	-3.63548015479284	0.000277463354122345	0.00293942995761127	Yes	2.53173688396456
chr1:8915545-TG_Patient-84_Reference_T	1241.94378225181	-0.0287673391540242	0.189608325122826	-0.151719810485057	0.879407931549918	0.93772857955946	No	0.0279228476095265
chr1:8915545-TG_Patient-84_Variant_G	810.006134762582	0.142446097771713	0.256758868042697	0.554785503058168	0.579041384132751	0.751261836098859	No	0.124208672643875
chr1:9747970-TC_Patient-30_Alternative_A	2872.64648022479	0.255476200667217	0.137813580353595	1.85378102805057	0.0637704937900459	0.181590821972307	No	0.740906105525894
chr1:9747970-TC_Patient-30_Alternative_G	4878.54949912652	0.313777609171563	0.10898714381557	2.87903323443857	0.0039889629515571	0.024275159898925	Yes	1.61483790074057
chr1:9747970-TC_Patient-30_Reference_T	3412.47725587299	0.205730260573423	0.115078885019162	1.78773248054295	0.0738191787903589	0.201019596658941	No	0.696761602748721
chr1:9747970-TC_Patient-30_Variant_C	1603.92368092851	-0.239144154132584	0.18285878527726	-1.30780784620209	0.190938492265908	0.381378287849437	No	0.418644035295225
chr1:9786892-GA_Patient-30_Alternative_C	1230.32701043088	-0.0659273418939419	0.202041701986965	-0.326305615353583	0.744193140105646	0.857191684301298	No	0.0669220507421748
chr1:9786892-GA_Patient-30_Alternative_T	3634.47587140969	0.139917830396524	0.149547833420922	0.935605867339497	0.349476152527498	0.56073829036539	No	0.25123978681819
chr1:9786892-GA_Patient-30_Reference_G	2332.08200306958	0.0470196815915444	0.157041764273266	0.299408770712268	0.764628170885621	0.869031237131382	No	0.0609646126537829
chr1:9786892-GA_Patient-30_Variant_A	2799.8819618756	-0.236524989565352	0.137006208304517	-1.72638154498546	0.0842787936944651	0.22148524906475	No	0.65465519252491
chr10:102372770-AG_Patient-92_Alternative_C	1393.17301865219	-0.239430321423111	0.184726330835445	-1.29613531725695	0.194928869300704	0.387049943300945	No	0.412232991827217
chr10:102372770-AG_Patient-92_Alternative_T	2877.55121432548	0.359495849497611	0.140482643340206	2.55900544686523	0.0104972096655816	0.0498832045754005	Yes	1.30204565453774
chr10:102372770-AG_Patient-92_Reference_A	2454.13466540965	-0.0819733502330465	0.133762092310503	-0.612829455768091	0.539989112062312	0.722821001552834	No	0.140969237508446
chr10:102372770-AG_Patient-92_Variant_G	5553.15222626166	0.326238894375959	0.093368195017541	3.4941116117182	0.00047564212337568	0.00458264332411403	Yes	2.33888394340918
chr10:103076392-AG_Patient-89_Alternative_C	2096.02206414779	0.385210096324827	0.146286296711928	2.63326165870064	0.00845691678029258	0.0426014136367476	Yes	1.37057598952515
chr10:103076392-AG_Patient-89_Alternative_T	600.935553710159	-0.367179599231718	0.272330755014282	-1.34828546710584	0.177566584556855	0.362903746223097	No	0.440208548592991
chr10:103076392-AG_Patient-89_Reference_A	6922.37268701862	0.0431469429855413	0.0899105325984994	0.479887525282677	0.63130737203249	0.788198205781436	No	0.103364558077506
chr10:103076392-AG_Patient-89_Variant_G	611.041680739865	0.287711134653856	0.282078765947418	1.01996736155421	0.307743940239852	0.518600034812674	No	0.28516745841327
chr10:103103586-TC_Patient-11_Alternative_A	1175.27547679273	0.102626191797448	0.197474054213111	0.519694560413974	0.603276478815434	0.768765985709815	No	0.114205840408877
chr10:103103586-TC_Patient-11_Alternative_G	1266.96839829901	-0.148436506053514	0.194056983994303	-0.764911950078909	0.444323977498809	0.647926133795189	No	0.188474502638182
chr10:103103586-TC_Patient-11_Reference_T	771.986587916774	0.463135207059482	0.236429114131121	1.95887553341943	0.0501273649854632	0.153723919288754	No	0.813258551453459
chr10:103103586-TC_Patient-11_Variant_C	6022.53620954425	-0.304124976471638	0.12473607165161	-2.43814778231164	0.0147627373715913	0.0643752154236604	No	1.19128130463579
chr10:103110821-CT_Patient-30_Alternative_A	10973.3417709984	0.255838921601677	0.568445960664155	0.450067269899786	0.652661936084762	0.801145034149292	No	0.0962888549158221
chr10:103110821-CT_Patient-30_Alternative_G	2308.32220154892	0.00329722322448442	0.146426795295129	0.0225178951559975	0.982034837348809	0.989809994577437	No	0.004448165226908
chr10:103110821-CT_Patient-30_Reference_C	874.199724991921	0.100231359373304	0.227497513958902	0.44058221836838	0.65951547819222	0.805935423066015	No	0.0936997553780989
chr10:103110821-CT_Patient-30_Variant_T	4635.17091749514	0.258132712004511	0.105041887760428	2.45742643728226	0.0139936466920496	0.0620609861993184	No	1.20718132740607
chr10:103145389-TG_Patient-82_Alternative_A	1797.62737793995	0.375844070569987	0.155096321992931	2.42329454200157	0.015380450654141	0.0663126124750067	No	1.17840386213278
chr10:103145389-TG_Patient-82_Alternative_C	1049.70427592384	-0.619050014057814	0.205709307423428	-3.00934372786339	0.00261812727286876	0.0176162328201291	Yes	1.75408695860001
chr10:103145389-TG_Patient-82_Reference_T	1139.98273245394	0.625246072997021	0.217054712075862	2.88059202685493	0.00396929057000659	0.0241873702263947	Yes	1.61641134777084
chr10:103145389-TG_Patient-82_Variant_G	920.083941616724	0.54546532431304	0.223880656756938	2.43641113178097	0.0148338139060776	0.0645930772081017	No	1.18981402521588
chr10:103590450-AG_Patient-65_Alternative_C	4652.97896620905	0.587689791915593	0.107291506297145	5.47750527695993	4.31364146754038e-08	1.52108694515343e-06	Yes	5.81784596101527
chr10:103590450-AG_Patient-65_Alternative_T	2046.5640891291	0.107499342190805	0.15618430151235	0.68828519351738	0.491273203936796	0.68419054835532	No	0.164822929603575
chr10:103590450-AG_Patient-65_Reference_A	4404.53548670081	0.0353862973677933	0.110705607425342	0.319643224862455	0.749238803323205	0.860038838110438	No	0.0654819362027154
chr10:103590450-AG_Patient-65_Variant_G	913.985407914976	0.0594786977992163	0.21629056843059	0.274994412520136	0.783320531047417	0.881028588831344	No	0.0550099987726859
chr10:104309475-CG_Patient-32_Alternative_A	1581.46544701538	-0.208904321559293	0.167925290557667	-1.24403132408191	0.213488034588927	0.41008470819939	No	0.387126424978411
chr10:104309475-CG_Patient-32_Alternative_T	4423.36151160938	-0.469865508838971	0.126638259767913	-3.71029663310347	0.000207016539186344	0.00232817497562877	Yes	2.63298438308813
chr10:104309475-CG_Patient-32_Reference_C	10301.9520591804	0.26436735997412	0.0761119382115643	3.47340202057754	0.000513904959300042	0.0048820971133504	Yes	2.31139358596498
chr10:104309475-CG_Patient-32_Variant_G	9280.97947166872	0.174012613058674	0.0747027165304223	2.32940140788332	0.0198378105611102	0.0791442615017098	No	1.10158056896954
chr10:104928358-CT_Patient-39_Alternative_A	4060.229869912	0.00701427691959802	0.109111603624144	0.0642853435071861	0.948743023501601	0.97267026690956	No	0.0120343596611382
chr10:104928358-CT_Patient-39_Alternative_G	5435.71208066936	-0.604313899616054	0.0951075435675505	-6.35400596995587	2.09778687695045e-10	1.27704080728188e-08	Yes	7.89379522482415
chr10:104928358-CT_Patient-39_Reference_C	2095.32802029935	-0.669614276654271	0.158261343372337	-4.23106655349746	2.32585835534516e-05	0.000372015723346449	Yes	3.42943870415495
chr10:104928358-CT_Patient-39_Variant_T	3536.9891959336	-0.225711966998567	0.129559490822192	-1.74214922863763	0.0814823353604287	0.215944954617762	No	0.665656938443353
chr10:104960229-TA_Patient-39_Alternative_C	3312.45034905109	-0.363781892465644	0.123650894038267	-2.94200778162641	0.00326091732603847	0.0207168143309485	Yes	1.6836770261883
chr10:104960229-TA_Patient-39_Alternative_G	2179.40336512702	-0.17314761201196	0.176858887589807	-0.979015611664059	0.327572265799828	0.538298985270842	No	0.268976438857337
chr10:104960229-TA_Patient-39_Reference_T	5008.49998868572	-0.282382612573632	0.0970561836705872	-2.9094757479034	0.00362035474305136	0.0225438476518964	Yes	1.6469719591249
chr10:104960229-TA_Patient-39_Variant_A	5200.03390211422	0.121172539704696	0.110892086324492	1.09270682625739	0.274522541666643	0.485171389230509	No	0.314104817586327
chr10:105715593-AG_Patient-55_Alternative_C	2215.7526936257	-0.430463996873078	0.149157985172908	-2.88596012056662	0.00390221599195345	0.0238916576755026	Yes	1.62175371653945
chr10:105715593-AG_Patient-55_Alternative_T	1298.60431097378	-0.115937659518503	0.210403273843201	-0.55102592940119	0.581615899822598	0.753132733246342	No	0.123128476340595
chr10:105715593-AG_Patient-55_Reference_A	1052.76343357241	0.015554442813023	0.209858940878073	0.0741185614867846	0.940916045952552	0.968296782024846	No	0.0139915114506471
chr10:105715593-AG_Patient-55_Variant_G	4651.3211484841	0.103524068857175	0.125726120921402	0.823409392562851	0.410275223582953	0.616950674174882	No	0.209749556858158
chr10:105814341-GA_Patient-49_Alternative_C	2629.09976935494	-0.0403507793754297	0.131804731914061	-0.306140597453961	0.759497598561918	0.865692838006858	No	0.0626361754444377
chr10:105814341-GA_Patient-49_Alternative_T	1751.5991506085	-0.366955939128686	0.156996988655757	-2.33734380685034	0.0194213144549234	0.0778889556441962	No	1.1085241192572
chr10:105814341-GA_Patient-49_Reference_G	8257.0800596082	-0.202486300758633	0.0801085325270385	-2.52764960699148	0.0114828889215883	0.0534644706410024	No	1.2719347288279
chr10:105814341-GA_Patient-49_Variant_A	1242.53484644949	0.161367523520513	0.219637811880427	0.73469828413863	0.462523265546877	0.661442796677435	No	0.179507708787974
chr10:111686451-CT_Patient-93_Alternative_A	2247.30071065397	0.0210192633659607	0.201462707360083	0.104333271608388	0.916904875060747	0.957028751278964	No	0.0190750148519564
chr10:111686451-CT_Patient-93_Alternative_G	2108.09896798269	-0.00871136565491471	0.14362471678631	-0.0606536663732873	0.951635032576916	0.974573674138864	No	0.0111853242605335
chr10:111686451-CT_Patient-93_Reference_C	1471.57623880989	-0.164826966148289	0.172692868883023	-0.954451490755752	0.339855152903201	0.551301557858089	No	0.258610780297412
chr10:111686451-CT_Patient-93_Variant_T	4328.19570335685	-0.075546239117078	0.108715019181746	-0.694901584764311	0.487116979477541	0.680705045523913	No	0.167041030304653
chr10:111701222-GC_Patient-77_Alternative_A	6493.15355006197	0.0405152657052858	0.0957150032853706	0.423290647386712	0.672083217129335	0.814541426782343	No	0.0890868230000956
chr10:111701222-GC_Patient-77_Alternative_T	1769.94972601858	-0.058431185261171	0.167451206205646	-0.348944546803754	0.727130941070478	0.847802701585177	No	0.0717052038545337
chr10:111701222-GC_Patient-77_Reference_G	4779.46058640818	0.269505042415466	0.105322478695982	2.55885586583471	0.0105017272790317	0.0498832045754005	Yes	1.30204565453774
chr10:111701222-GC_Patient-77_Variant_C	1182.89673527968	-0.426466840366185	0.191585630774643	-2.22598552220144	0.0260151511873201	0.0971950367250264	No	1.01235591180179
chr10:112381032-AG_Patient-69_Alternative_C	1946.09069097116	0.00115266227500419	0.150055195276834	0.00768158858397184	0.993871039341531	0.996458082007088	No	0.00154096604118388
chr10:112381032-AG_Patient-69_Alternative_T	2052.32286379914	0.00961232824118342	0.154103150929026	0.0623759357497528	0.950263458124996	0.973657986402399	No	0.011593569510245
chr10:112381032-AG_Patient-69_Reference_A	5451.043821641	0.00447392280094911	0.0955230950731937	0.0468360326633157	0.96264391062088	0.980676953655573	No	0.00847403069346143
chr10:112381032-AG_Patient-69_Variant_G	1882.81080099077	-0.478950300785099	0.155657781908244	-3.07694414576348	0.00209134483994899	0.0146814087559471	Yes	1.83323226965293
chr10:113849371-GA_Patient-55_Alternative_C	2089.26822837511	-0.0130669283817263	0.147469546932308	-0.0886076390247834	0.929393736904765	0.962770005008158	No	0.0164774485822607
chr10:113849371-GA_Patient-55_Alternative_T	2555.30714054989	-0.105054379610053	0.133000875581172	-0.789877353445972	0.429599398311826	0.634086639052292	No	0.19785139780972
chr10:113849371-GA_Patient-55_Reference_G	2525.56989911571	0.153749660204146	0.143327944029045	1.07271238170408	0.283400183264422	0.492638818358213	No	0.307471370136888
chr10:113849371-GA_Patient-55_Variant_A	4001.17427545367	-0.0466647581534802	0.116819407205522	-0.399460665567172	0.689553801146875	0.826691321230086	No	0.0826566216581455
chr10:115778142-CT_Patient-37_Alternative_A	3283.06714288675	-0.124107821819624	0.122033409597889	-1.0169987237804	0.309154036529425	0.520259770454413	No	0.283779755009477
chr10:115778142-CT_Patient-37_Alternative_G	2339.57874491751	0.46176540160447	0.167687326001197	2.75372869623536	0.00589205885702996	0.0325954113804934	Yes	1.48684353344107
chr10:115778142-CT_Patient-37_Reference_C	2731.53356722662	0.242375308515572	0.141894360681843	1.70813912089874	0.0876105314659306	0.22707105761854	No	0.643838217244729
chr10:115778142-CT_Patient-37_Variant_T	2224.76825998821	0.213813573154869	0.157765713126615	1.35526008102453	0.175334708569324	0.360097478848637	No	0.443579919245093
chr10:119737237-CT_Patient-55_Alternative_A	2552.32416398652	-0.716992476841309	0.176457821432191	-4.06325132556867	4.83938746836778e-05	0.000683158216124247	Yes	3.16547870417737
chr10:119737237-CT_Patient-55_Alternative_G	3809.59124269363	0.0112879465604733	0.133558747405926	0.0845167147769491	0.932645613917531	0.964437797332344	No	0.0157257775032116
chr10:119737237-CT_Patient-55_Reference_C	566.163230617819	-0.359666573192426	0.290380858892529	-1.23860289746419	0.215492594540867	0.412176274822751	No	0.384917010155303
chr10:119737237-CT_Patient-55_Variant_T	1471.70498855397	-0.261555549079185	0.187252624310072	-1.39680578599568	0.162471981899997	0.343464863715334	No	0.464117684441514
chr10:120426863-AG_Patient-68_Alternative_C	737.778773602717	-0.866003125144746	0.348517500179698	-2.48481962799064	0.0129617090493047	0.0585237903790746	No	1.23266755391706
chr10:120426863-AG_Patient-68_Alternative_T	606.176311878959	-0.00730113712160953	0.261903249827048	-0.0278772299558365	0.977760069247369	0.988096482268814	No	0.00520064683834042
chr10:120426863-AG_Patient-68_Reference_A	1303.19591438693	-0.394401411027399	0.195306358718861	-2.01939872114011	0.043445794367526	0.139395436460314	No	0.855751443975065
chr10:120426863-AG_Patient-68_Variant_G	2515.59655950329	0.2076168447201	0.137080277907945	1.51456393208893	0.129882871957233	0.297946535670924	No	0.5258616599044
chr10:120721798-AC_Patient-87_Alternative_G	2282.00706343319	0.137637604210148	0.175425724775751	0.784591908547578	0.43269287567907	0.636885604091075	No	0.195938567623158
chr10:120721798-AC_Patient-87_Alternative_T	4711.557345229	-0.450351315404336	0.109411506217338	-4.11612389751535	3.85297240997965e-05	0.000563261295203237	Yes	3.24929009051358
chr10:120721798-AC_Patient-87_Reference_A	2639.90590331958	-0.367858803240976	0.129316876182542	-2.84463106518064	0.00444628893023814	0.02630792618491	Yes	1.57991338535966
chr10:120721798-AC_Patient-87_Variant_C	1010.58014112433	0.364563510402779	0.219109280825891	1.6638433069956	0.0961437469693166	0.242159808280055	No	0.615897935885921
chr10:120829722-TG_Patient-99_Alternative_A	5579.49765412878	-0.378516223337332	0.125797176438369	-3.00894053470886	0.00262160422559751	0.0176252468705556	Yes	1.75386479128583
chr10:120829722-TG_Patient-99_Alternative_C	4087.00890409425	-0.337372944421336	0.109530572622321	-3.08017146577561	0.00206881455056103	0.0145986244755852	Yes	1.8356880627639
chr10:120829722-TG_Patient-99_Reference_T	3334.42371221889	-0.0326803268702288	0.117982616968461	-0.276992727487685	0.78178569037755	0.880273277579801	No	0.0553824818035946
chr10:120829722-TG_Patient-99_Variant_G	2747.47045176584	0.527221762132849	0.129542239875806	4.06988301760339	4.7036750218938e-05	0.000667681758328219	Yes	3.17543048892395
chr10:12109519-AG_Patient-29_Alternative_C	1941.55336474234	-0.630966649739595	0.164253993668148	-3.84140827050071	0.000122330451001475	0.00150123979747221	Yes	2.82354993107385
chr10:12109519-AG_Patient-29_Alternative_T	1089.82133391855	0.0275310365733462	0.215954860862194	0.127485144179803	0.898556430468869	0.948367909911184	No	0.023023149742648
chr10:12109519-AG_Patient-29_Reference_A	2300.45042479838	-0.0262262858758479	0.150917229159137	-0.173779269749203	0.862038936834611	0.927342746827797	No	0.0327597205000641
chr10:12109519-AG_Patient-29_Variant_G	6927.72823233067	0.291620886312643	0.0839304440217284	3.47455431353546	0.000511702760711445	0.00486495336446406	Yes	2.31292131853088
chr10:12122567-GA_Patient-64_Alternative_C	703.869221430116	-0.403583810992806	0.269411938256305	-1.49801754742159	0.13412869147014	0.304828876082584	No	0.515943895175867
chr10:12122567-GA_Patient-64_Alternative_T	4960.91462445079	0.0669933320838443	0.107076874184814	0.625656404278426	0.531540333959703	0.716409485017974	No	0.144838672873679
chr10:12122567-GA_Patient-64_Reference_G	1351.95358749308	-0.521444705171975	0.180637763875709	-2.8866871133921	0.00389321177150036	0.0238573699722161	Yes	1.62237743449257
chr10:12122567-GA_Patient-64_Variant_A	1204.28229091563	0.167085995288337	0.190244195701193	0.878271185475591	0.379796568996119	0.589291194007185	No	0.229670048676888
chr10:12140018-GA_Patient-77_Alternative_C	5042.46634132183	0.116736143909051	0.100704950942344	1.15918972023416	0.246378860709162	0.45136872879732	No	0.345468532500622
chr10:12140018-GA_Patient-77_Alternative_T	1611.9325718892	-0.207299962791081	0.202598708617283	-1.02320475883526	0.306211043367441	0.517036309330618	No	0.286478957122263
chr10:12140018-GA_Patient-77_Reference_G	3774.30303311563	0.57387572899527	0.112214294926423	5.11410537642777	3.15231354139582e-07	8.51472593653848e-06	Yes	5.06982932611178
chr10:12140018-GA_Patient-77_Variant_A	3044.38933645961	-0.162447243221271	0.143320614301339	-1.13345343943138	0.257023883426903	0.465366119800471	No	0.33220523797946
chr10:124849529-GA_Patient-3_Alternative_C	861.689059984337	-0.574555896076592	0.234619159862761	-2.44888736458129	0.0143298251689615	0.0630718491969111	No	1.20016443578579
chr10:124849529-GA_Patient-3_Alternative_T	1383.45190017568	-0.222305239506627	0.18162521133838	-1.22397787107021	0.220960575514301	0.418979327753447	No	0.377807404394288
chr10:124849529-GA_Patient-3_Reference_G	988.240943092494	-0.428234532131048	0.273670962106339	-1.56477884549787	0.117634773613656	0.277818778215923	No	0.55623840294709
chr10:124849529-GA_Patient-3_Variant_A	2073.40083395665	-0.217382478275392	0.149320152769805	-1.45581473259348	0.14544384194881	0.320715597420372	No	0.493879918434892
chr10:124935000-GA_Patient-68_Alternative_C	6286.20780207617	0.628686221299164	0.0877259209751719	7.16648185975835	7.69495902899397e-13	7.6549202177862e-11	Yes	10.1160593313087
chr10:124935000-GA_Patient-68_Alternative_T	5180.49268152633	0.0551242963175723	0.0951532631613013	0.579321133991244	0.562372507906786	0.739766730519817	No	0.130905204078419
chr10:124935000-GA_Patient-68_Reference_G	4765.53828092076	0.482840660728945	0.0997465745349397	4.84067410816011	1.29399428117074e-06	2.91589576876708e-05	Yes	4.53522800431097
chr10:124935000-GA_Patient-68_Variant_A	1964.19083311537	0.119883649583643	0.161434449332683	0.742615037120037	0.457714781948184	0.658971416862922	No	0.181133422686604
chr10:124990773-CA_Patient-66_Alternative_G	1153.66788123334	-0.381650730782926	0.237893769878768	-1.60429056623643	0.108650019564079	0.263307910355728	No	0.579536093525006
chr10:124990773-CA_Patient-66_Alternative_T	2161.69955115666	-0.107875629468009	0.150555544473144	-0.716517148840386	0.473672082408553	0.66996315561937	No	0.173949080509893
chr10:124990773-CA_Patient-66_Reference_C	1876.83890432815	0.116605232428229	0.151625197985465	0.769035978039794	0.441871952603789	0.64616536994587	No	0.189656320915126
chr10:124990773-CA_Patient-66_Variant_A	1192.78918358031	0.14914733370822	0.218753637731532	0.68180504450062	0.495362234098878	0.687840705450961	No	0.162512126813451
chr10:126073574-CT_Patient-30_Alternative_A	2926.25449176179	0.13574359030249	0.168258605059542	0.806755709489298	0.419807240974119	0.625442761543811	No	0.203812429348847
chr10:126073574-CT_Patient-30_Alternative_G	1688.9718021273	-0.280058586476938	0.183304648507859	-1.52783133846674	0.126554419257576	0.292488575436569	No	0.5338910927331
chr10:126073574-CT_Patient-30_Reference_C	1598.47616379693	0.161141288815915	0.163474746011868	0.985725885784317	0.324267643317819	0.534591603831425	No	0.271977866451752
chr10:126073574-CT_Patient-30_Variant_T	2656.56983966772	-0.0767399008747334	0.132720281395453	-0.578207792116407	0.563123838628874	0.740185120793093	No	0.130659649344127
chr10:126196426-GC_Patient-36_Alternative_A	2453.60617723734	0.015758439861805	0.160347404094537	0.0982768629825412	0.921712449896305	0.959101414825342	No	0.0181354683555525
chr10:126196426-GC_Patient-36_Alternative_T	2072.18791952865	0.289179877572444	0.150305715966795	1.92394464649853	0.0543615221637311	0.163191262314871	No	0.78730309821711
chr10:126196426-GC_Patient-36_Reference_G	2435.85144568393	0.108952758303417	0.141127857969272	0.772014539660478	0.440105816061829	0.644617520389339	No	0.190697894751383
chr10:126196426-GC_Patient-36_Variant_C	6769.64463764572	-0.0149465963832226	0.100799804787095	-0.14828001318844	0.882121788150013	0.939115975745836	No	0.0272807714013453
chr10:126653067-TC_Patient-88_Alternative_A	2646.46740466219	0.448334580619265	0.140954125783958	3.1807127185935	0.00146913237538109	0.0111308382322991	Yes	1.95347212893085
chr10:126653067-TC_Patient-88_Alternative_G	1089.04813954038	0.242378743566325	0.197131261940156	1.2295297112231	0.218873265222028	0.416311716657351	No	0.380581366177772
chr10:126653067-TC_Patient-88_Reference_T	1611.71043851109	0.235692295683463	0.170563781697241	1.381842577235	0.167020042604787	0.349701786672172	No	0.45630214881777
chr10:126653067-TC_Patient-88_Variant_C	2342.04682962273	-0.0911924304259602	0.13842783424988	-0.658772355430672	0.510041961804373	0.700098928119747	No	0.154840587270259
chr10:129304549-CT_Patient-37_Alternative_A	1762.70398500048	0.369774339312726	0.163477589984303	2.26192678365414	0.0237019272591726	0.0905736358348644	No	1.04299819832409
chr10:129304549-CT_Patient-37_Alternative_G	2284.73471296977	0.205425519249943	0.186867650918375	1.09931022432382	0.271632774180396	0.48170140492685	No	0.317222087023559
chr10:129304549-CT_Patient-37_Reference_C	2991.65183849646	-0.0510763949442233	0.126801494282972	-0.402805938786815	0.687090991913221	0.82504861403829	No	0.0835204609209248
chr10:129304549-CT_Patient-37_Variant_T	788.194446997509	0.409420001844129	0.25115033962051	1.63017896954775	0.103063677343657	0.253790934992351	No	0.595523894270901
chr10:129318029-CT_Patient-69_Alternative_A	1025.72952372294	-0.415200548700025	0.213799288999015	-1.94201089556447	0.0521357812977795	0.158256864291647	No	0.800637443652905
chr10:129318029-CT_Patient-69_Alternative_G	1022.19346220247	-0.183890745677524	0.207309280290343	-0.887035763280734	0.375059646268637	0.58454080139384	No	0.233185169357991
chr10:129318029-CT_Patient-69_Reference_C	4111.07854122436	-0.103643341598337	0.11376832944225	-0.911003458576295	0.362293551362968	0.573038249027569	No	0.241816388875168
chr10:129318029-CT_Patient-69_Variant_T	1613.25128883286	0.255691192932927	0.189218501241417	1.35130122718126	0.176598959093669	0.361697652000901	No	0.441654310498436
chr10:129341233-CA_Patient-88_Alternative_G	1743.86254924283	-0.0988017238211729	0.160888189455845	-0.614101781835817	0.539148070880736	0.722242322780472	No	0.14131706587947
chr10:129341233-CA_Patient-88_Alternative_T	1031.86572214066	-0.284851999341017	0.221103607141112	-1.2883190963014	0.197634908347904	0.389853415854419	No	0.409098656184294
chr10:129341233-CA_Patient-88_Reference_C	712.670289544558	-0.216354600970974	0.24215357804296	-0.893460268972737	0.371610739789638	0.581164239783487	No	0.235701116573782
chr10:129341233-CA_Patient-88_Variant_A	2960.06439921078	-0.721137689279823	0.122651880355523	-5.87954858245554	4.11386846868624e-09	1.92127078560476e-07	Yes	6.71641142097581
chr10:129438701-CT_Patient-34_Alternative_A	6079.13474028773	-0.632288620652922	0.0941518217838669	-6.71562810653193	1.87257826832104e-11	1.41437454883804e-09	Yes	8.84943556723389
chr10:129438701-CT_Patient-34_Alternative_G	3771.01562074468	-0.0254073733979894	0.118476359221217	-0.214450997355086	0.830195376420171	0.908692246701603	No	0.0415831774928495
chr10:129438701-CT_Patient-34_Reference_C	3166.64814076532	0.00635629919967678	0.119266911477908	0.053294741357113	0.95749707003827	0.977873400648045	No	0.00971736705173148
chr10:129438701-CT_Patient-34_Variant_T	3111.57981649152	-0.0828641651019254	0.11943629665868	-0.693793824993845	0.487811515676649	0.681299133183367	No	0.166662163612958
chr10:131663322-GA_Patient-92_Alternative_C	1991.94099806426	-0.322978435458782	0.230695122633575	-1.40002281700505	0.161506485911994	0.342316535877215	No	0.465572121409092
chr10:131663322-GA_Patient-92_Alternative_T	1678.805467428	-0.226952834467565	0.161768468278327	-1.40294852812161	0.160632188336657	0.341231850084607	No	0.466950439197279
chr10:131663322-GA_Patient-92_Reference_G	2521.39110284765	-0.331989346861835	0.145412773237074	-2.28308242440693	0.0224255136394911	0.0870676981817106	No	1.06014293687959
chr10:131663322-GA_Patient-92_Variant_A	37577.2810831098	0.287520905493096	0.0513648812104836	5.597616478755	2.1731884136041e-08	8.41491564204425e-07	Yes	6.0749502333873
chr10:13172568-CG_Patient-30_Alternative_A	8331.7610766353	-0.0550330359814921	0.0780765786892209	-0.704859727531706	0.480897534579608	0.675676825212601	No	0.170260976524022
chr10:13172568-CG_Patient-30_Alternative_T	17832.9618959945	0.368310669587069	0.0669686044001706	5.49975130713835	3.80327288317466e-08	1.3567593877121e-06	Yes	5.86749716476049
chr10:13172568-CG_Patient-30_Reference_C	4938.75291709259	0.417629565921393	0.108936742362253	3.83368877079718	0.000126235843309943	0.00154153870133779	Yes	2.81204556755346
chr10:13172568-CG_Patient-30_Variant_G	43349.3928619855	0.601257884426097	0.0561568295149094	10.7067633557636	9.46119713101044e-27	5.03335687369756e-24	Yes	23.2981422762822
chr10:133674551-AG_Patient-22_Alternative_C	2690.96387983365	-0.325999804095506	0.131756875051528	-2.4742527019407	0.013351522003767	0.0598860788995944	No	1.2226741218468
chr10:133674551-AG_Patient-22_Alternative_T	2224.57454641469	-0.0280293212911787	0.141917858982647	-0.197503834204587	0.843433281274491	0.916459428973863	No	0.0378867561930666
chr10:133674551-AG_Patient-22_Reference_A	1010.05543860846	-0.36214874775221	0.22612624426369	-1.6015334661018	0.109258813842956	0.26430247370465	No	0.577898772126512
chr10:133674551-AG_Patient-22_Variant_G	1702.76720902432	0.0152849950034818	0.161744929968356	0.0945006128258375	0.924711495660669	0.960759356039969	No	0.017385377608608
chr10:133847289-TC_Patient-55_Alternative_A	3959.66066259365	-0.178418697740314	0.107643694480483	-1.65749325681741	0.0974197910679688	0.244350052816101	No	0.611987562763336
chr10:133847289-TC_Patient-55_Alternative_G	8457.2466358644	0.0677401934349189	0.092444129342928	0.732769013201822	0.463699323608948	0.662252541211327	No	0.178976366542337
chr10:133847289-TC_Patient-55_Reference_T	8511.40938036313	-0.128891748336953	0.0791673486768965	-1.62809226898573	0.103505322582852	0.254402581237267	No	0.594478486532215
chr10:133847289-TC_Patient-55_Variant_C	9305.48657820645	-0.024940065640885	0.0820592835432597	-0.303927411549202	0.761183193623286	0.866887337786163	No	0.0620373405365615
chr10:134507170-CT_Patient-58_Alternative_A	1439.08468177368	0.376479055938607	0.180576758664483	2.08486993964775	0.0370811079791135	0.12461533568592	No	0.904428508287299
chr10:134507170-CT_Patient-58_Alternative_G	1416.99167439765	0.44884469732801	0.176607245637851	2.54148517920044	0.0110382625904062	0.0518679650753497	No	1.28510079025362
chr10:134507170-CT_Patient-58_Reference_C	1309.36952962277	1.07920840982561	0.288995274588809	3.73434621504154	0.00018820344867114	0.00214380351628917	Yes	2.66881502107894
chr10:134507170-CT_Patient-58_Variant_T	4304.0527154908	0.323879040914388	0.126083114210012	2.56877412129046	0.0102058957441553	0.0488955913568852	Yes	1.31073029702549
chr10:134586354-TC_Patient-77_Alternative_A	3704.71245571873	0.0884268725232558	0.111497609240475	0.793083126406225	0.427729393064651	0.633039376045102	No	0.198569275342443
chr10:134586354-TC_Patient-77_Alternative_G	485.759067958848	-0.050658644461294	0.37035923657554	-0.136782451896434	0.891202754620009	0.94405306081988	No	0.0250035953484688
chr10:134586354-TC_Patient-77_Reference_T	1228.48683871529	0.0791706782271884	0.195038016387059	0.405924340770938	0.684798192754149	0.823529154103251	No	0.0843210215797799
chr10:134586354-TC_Patient-77_Variant_C	1715.14296820154	0.426148223712251	0.181933393188919	2.34233098301938	0.0191637116461062	0.0772610134107925	No	1.11203959963634
chr10:135413635-GT_Patient-49_Alternative_A	5715.65348116661	0.16891712580761	0.0927987666013245	1.82025184163599	0.0687206615869825	0.191729195457637	No	0.717311750133293
chr10:135413635-GT_Patient-49_Alternative_C	1509.26396266949	-0.108982413765483	0.171567810681694	-0.635214807092663	0.525288327344982	0.711961535117239	No	0.147543469196826
chr10:135413635-GT_Patient-49_Reference_G	1538.98764098785	0.0133057803215797	0.170166409817276	0.0781927545857457	0.93767472537582	0.966570918751071	No	0.0147662756319944
chr10:135413635-GT_Patient-49_Variant_T	1101.7125707262	-0.639394965488439	0.196067826891869	-3.26109069307462	0.00110984536071041	0.00894091819076239	Yes	2.04861787888808
chr10:17651538-CA_Patient-19_Alternative_G	3049.22385054428	0.286224879142595	0.148695413388585	1.92490724912008	0.0542409628553351	0.162932959579041	No	0.787991053718469
chr10:17651538-CA_Patient-19_Alternative_T	2953.94428800455	0.188924286602491	0.130957823741801	1.44263459184368	0.149123433514089	0.326242505359985	No	0.486459456414395
chr10:17651538-CA_Patient-19_Reference_C	4580.4073510111	-0.226088824205002	0.121237273152726	-1.86484583763437	0.0622030161558833	0.179016020626199	No	0.747108101097115
chr10:17651538-CA_Patient-19_Variant_A	1159.83240670581	-0.157758479101248	0.198530277611778	-0.794631836508797	0.426827693460478	0.632130677460955	No	0.199193132740232
chr10:17745570-GA_Patient-21_Alternative_C	2315.97438899023	0.098247836396988	0.137588967213827	0.714067692973529	0.475185322043592	0.671172526898925	No	0.173165828788993
chr10:17745570-GA_Patient-21_Alternative_T	1006.65886811263	-0.231942760021911	0.204419728088166	-1.13463980307162	0.256526268799067	0.464602638399257	No	0.332918328244382
chr10:17745570-GA_Patient-21_Reference_G	965.618505856872	-0.459207228101235	0.210459828804258	-2.18192341365215	0.0291151855178075	0.105107350779793	No	0.978366910123355
chr10:17745570-GA_Patient-21_Variant_A	2637.64798421523	-0.241501259481137	0.133518078694306	-1.80875325531056	0.0704893453384104	0.195093333987964	No	0.709757569466075
chr10:18513517-GC_Patient-27_Alternative_A	3549.4670559481	0.314631879701296	0.132800977253252	2.36919852706575	0.0178266816850179	0.0732216438730713	No	1.13536052515416
chr10:18513517-GC_Patient-27_Alternative_T	2254.31500854522	-0.0952361351891609	0.154548084962037	-0.616223327597714	0.537747134295519	0.720924064340964	No	0.142110477547512
chr10:18513517-GC_Patient-27_Reference_G	7724.38617349705	-0.15957760124137	0.0859769574131274	-1.85605080759702	0.0634463164765924	0.181096720916176	No	0.742089413302193
chr10:18513517-GC_Patient-27_Variant_C	5513.37836187018	0.0572243773937917	0.0968286984982922	0.590985712720294	0.554529993911966	0.734411625230741	No	0.134060457169556
chr10:18855064-AC_Patient-49_Alternative_G	7800.46204998816	-0.404694876131186	0.0818083381503851	-4.94686587310026	7.54179039683499e-07	1.83097911300938e-05	Yes	4.73731660990721
chr10:18855064-AC_Patient-49_Alternative_T	4091.07002150359	-0.0901133430852298	0.108785467740561	-0.828358281274649	0.40746762557713	0.614541336936	No	0.211448899108839
chr10:18855064-AC_Patient-49_Reference_A	315.573600351607	0.161801182501489	0.463512885680358	0.349075910293178	0.727032321198162	0.847802701585177	No	0.0717052038545337
chr10:18855064-AC_Patient-49_Variant_C	1243.8819268652	-0.36698698146527	0.194454823815517	-1.88726087769074	0.0591252457022986	0.17286893821107	No	0.762283035502385
chr10:19028360-AG_Patient-49_Alternative_C	1593.68949069678	0.116834951436588	0.167847577738484	0.696077673629722	0.486380187647188	0.680309553732395	No	0.167293430106422
chr10:19028360-AG_Patient-49_Alternative_T	1458.26773431934	-0.301146432574222	0.179313567061774	-1.67944030955827	0.0930662628467118	0.236945233498203	No	0.625352023348835
chr10:19028360-AG_Patient-49_Reference_A	2656.90879045634	0.0505913863448876	0.130906928079817	0.386468364104006	0.699149827891928	0.833161800284453	No	0.0792706502773202
chr10:19028360-AG_Patient-49_Variant_G	1146.7933947033	-0.0385804653932164	0.192817674375845	-0.200087805840944	0.841411910059677	0.915156989465796	No	0.0385043990368518
chr10:216320-CG_Patient-55_Alternative_A	12392.0330347702	-0.316509491498626	0.0714438971997528	-4.43018233752961	9.41534451946878e-06	0.000166723814095832	Yes	3.77800236302892
chr10:216320-CG_Patient-55_Alternative_T	3112.75547627972	-0.325489776981899	0.121885311820704	-2.67045940252999	0.0075747530863648	0.0393900037249297	Yes	1.40461397812164
chr10:216320-CG_Patient-55_Reference_C	6266.8695545923	-0.670842129603426	0.125142259409659	-5.36063622926444	8.29293615504484e-08	2.71316488751681e-06	Yes	5.56652381200226
chr10:216320-CG_Patient-55_Variant_G	8703.25264896329	0.227088615440066	0.0801366228188811	2.8337682254631	0.00460026837140022	0.026971194917323	Yes	1.56909981237158
chr10:22525968-AG_Patient-88_Alternative_C	2285.89096357959	-0.0215775309981969	0.148254480323219	-0.145543871262132	0.884281480227539	0.940384859383293	No	0.0266943718261524
chr10:22525968-AG_Patient-88_Alternative_T	671.130676724519	0.066563333038637	0.269303610654955	0.247168364645215	0.804777927200967	0.892431923106235	No	0.0494249029994552
chr10:22525968-AG_Patient-88_Reference_A	1625.68141328933	0.108043161851768	0.183247332900952	0.58960291613176	0.555456896194659	0.735320846244492	No	0.133523121665117
chr10:22525968-AG_Patient-88_Variant_G	897.749692613971	0.152614658949909	0.218493668096598	0.698485499737396	0.484873622943877	0.67886118178706	No	0.168219024169422
chr10:23442521-AG_Patient-35_Alternative_C	2232.41219128044	-0.15734322345319	0.1490886673527	-1.05536675756154	0.291257620212158	0.500326862405724	No	0.300746179344467
chr10:23442521-AG_Patient-35_Alternative_T	2669.70530569721	0.261684321635121	0.129824878536366	2.01567160767124	0.0438343264313834	0.140321403626976	No	0.852876079733441
chr10:23442521-AG_Patient-35_Reference_A	1436.74974604475	0.160330150307657	0.177623741665541	0.902639190033239	0.366717419955125	0.5763846307734	No	0.239287608113589
chr10:23442521-AG_Patient-35_Variant_G	4143.76030840436	0.305109292083067	0.12280806655596	2.48444015641301	0.0129755315192868	0.0585437420235531	No	1.23251952159746
chr10:26694972-GT_Patient-3_Alternative_A	1037.92436870053	-0.333921684796852	0.212570912018857	-1.57087195809383	0.116212393352886	0.275642417938753	No	0.559653949103989
chr10:26694972-GT_Patient-3_Alternative_C	699.219130663028	-0.0814918281219385	0.251740797034324	-0.323713236320719	0.746155148879622	0.858163180139586	No	0.0664301229951909
chr10:26694972-GT_Patient-3_Reference_G	3959.51325291814	-0.319668061514982	0.109534355744742	-2.91842736775605	0.00351801822270617	0.0219961527710949	Yes	1.65765327265023
chr10:26694972-GT_Patient-3_Variant_T	2556.67095803157	-0.258124532006885	0.133045057052378	-1.94012868817264	0.0523640523159224	0.15863494531756	No	0.799601136773409
chr10:27740592-GA_Patient-22_Alternative_C	786.175746062774	0.513840299396083	0.252487411265857	2.03511255004723	0.0418395494871968	0.135934962333719	No	0.866668828802508
chr10:27740592-GA_Patient-22_Alternative_T	1016.31341490247	0.28053305138641	0.222111260853325	1.2630293948566	0.206578615998211	0.400871285793229	No	0.396995050928743
chr10:27740592-GA_Patient-22_Reference_G	326.471296618244	0.140259766020103	0.469889791718831	0.298495026902033	0.765325371178548	0.869339142382168	No	0.0608107656320671
chr10:27740592-GA_Patient-22_Variant_A	1213.49929916708	0.345588538068494	0.196602187016691	1.75780617353537	0.0787804945625536	0.210931757432693	No	0.675858028892695
chr10:27997389-GA_Patient-77_Alternative_C	3103.02396803546	0.143682085564058	0.160059317682103	0.897680232833603	0.369356050835056	0.578904710668251	No	0.237392916474129
chr10:27997389-GA_Patient-77_Alternative_T	2015.06254867594	0.14938365905434	0.147690516106109	1.01146412777795	0.311794341858169	0.522332361305662	No	0.282053066445036
chr10:27997389-GA_Patient-77_Reference_G	2296.09188287444	0.410787556187723	0.197928047492997	2.07543883441915	0.0379458821621636	0.12683656424728	No	0.896755530667788
chr10:27997389-GA_Patient-77_Variant_A	4007.68190712798	-0.320536483047704	0.126488239481897	-2.53412083495383	0.0112729851404101	0.0527480864925652	No	1.2777932903581
chr10:28567314-GA_Patient-69_Alternative_C	3919.52570311806	-0.370041354215842	0.114453468932235	-3.23311610969985	0.00122447784249898	0.00962280724522639	Yes	2.01669821348604
chr10:28567314-GA_Patient-69_Alternative_T	4820.84992470478	-0.0567846579801313	0.0984796339634051	-0.576613211227332	0.564200772579647	0.740963899676351	No	0.130202950662069
chr10:28567314-GA_Patient-69_Reference_G	2183.23743363644	0.319041821673997	0.159225517791176	2.00371037318541	0.0451010944445319	0.143099653729709	No	0.844361417137908
chr10:28567314-GA_Patient-69_Variant_A	2280.90218227444	-0.0346820314718335	0.138045964820039	-0.251235387554037	0.801632126435358	0.890712220531126	No	0.0502625891428923
chr10:29024270-AT_Patient-89_Alternative_C	1817.11937196714	0.0190771246233863	0.16901256437997	0.112874002553429	0.910130447544364	0.954040970387659	No	0.020432974529427
chr10:29024270-AT_Patient-89_Alternative_G	1888.44838442912	0.0011611292893814	0.167449611452843	0.00693420115643804	0.994467352293663	0.996829894541268	No	0.00137894616681586
chr10:29024270-AT_Patient-89_Reference_A	2135.71945140808	0.0581232608571658	0.142530918898088	0.407794051329487	0.683424881276182	0.8231174138737	No	0.0845382102793781
chr10:29024270-AT_Patient-89_Variant_T	1897.00817308652	0.172948690301973	0.187170069205748	0.924018947238075	0.355476451025858	0.566630083045327	No	0.246700372008022
chr10:29586828-CT_Patient-57_Alternative_A	1670.65795086228	-0.454962324249423	0.190079513860676	-2.39353686785469	0.0166868041995881	0.0700453473465441	No	1.15462070675692
chr10:29586828-CT_Patient-57_Alternative_G	1571.05223695221	-0.239887038624316	0.220850479345302	-1.08619659479774	0.277392023514627	0.487683152347746	No	0.311862247420102
chr10:29586828-CT_Patient-57_Reference_C	1528.91140595883	0.222422699528083	0.177293025973161	1.25454849849398	0.209642709416467	0.405115001961449	No	0.392421674001209
chr10:29586828-CT_Patient-57_Variant_T	1671.37151738393	-0.0925844201946536	0.173047326594087	-0.535023695638054	0.592633472046951	0.760909041339611	No	0.118667255457113
chr10:30002389-CT_Patient-25_Alternative_A	4031.44988409297	-0.21116239853988	0.106761473530543	-1.9778895097347	0.0479411726388967	0.149606781027682	No	0.825048721336787
chr10:30002389-CT_Patient-25_Alternative_G	3921.12589995742	0.0267906965074004	0.10836881122376	0.247217776082113	0.804739688873333	0.892431923106235	No	0.0494249029994552
chr10:30002389-CT_Patient-25_Reference_C	1174.82265251259	0.577189780316757	0.192763771215984	2.99428557905748	0.00275088333123493	0.0182625993370895	Yes	1.73843740876155
chr10:30002389-CT_Patient-25_Variant_T	823.620622800489	-0.205387648271381	0.23353910740746	-0.879457194777393	0.379153432537063	0.588821094113911	No	0.230016640088398
chr10:31511163-AG_Patient-65_Alternative_C	2646.25540109133	0.00592475187627627	0.141938463365609	0.0417416938001869	0.966704616063196	0.982748534317582	No	0.00755759521915382
chr10:31511163-AG_Patient-65_Alternative_T	2019.92124572049	0.173592347107008	0.162266193738503	1.0697998338875	0.28470941710519	0.494026945866111	No	0.306249362570662
chr10:31511163-AG_Patient-65_Reference_A	10679.6964125657	-0.676390878713783	0.077956415231612	-8.67652619356849	4.0804080012041e-18	8.75927584258481e-16	Yes	15.057531796865
chr10:31511163-AG_Patient-65_Variant_G	1037.76871126676	0.151512158690815	0.212487094897019	0.713041696787493	0.475819955617228	0.671698792065585	No	0.172825432704318
chr10:31594217-AG_Patient-82_Alternative_C	461.568748646246	0.311499854562656	0.323960877336447	0.961535408607842	0.336283030698917	0.547102667681418	No	0.261931167590481
chr10:31594217-AG_Patient-82_Alternative_T	2783.17224369417	0.361570115776511	0.142789758897505	2.532185211098	0.0113354099217605	0.0529683771631866	No	1.27598333270664
chr10:31594217-AG_Patient-82_Reference_A	1354.38967023174	-0.456474929723413	0.189691192788864	-2.40641077222543	0.0161101389316509	0.0684800826729232	No	1.1644357240264
chr10:31594217-AG_Patient-82_Variant_G	2565.1253494263	-0.0513333630532809	0.154323531459472	-0.33263470948215	0.739410039570341	0.854606829473935	No	0.0682336408998272
chr10:31708015-AG_Patient-33_Alternative_C	1607.33346644684	0.250026399394216	0.167607571660673	1.49173690017061	0.135768131535764	0.307412747264747	No	0.512278127883908
chr10:31708015-AG_Patient-33_Alternative_T	807.354505147301	0.0282322789917251	0.231681527870264	0.121858135394957	0.903011371575939	0.950281289555956	No	0.0221478216377527
chr10:31708015-AG_Patient-33_Reference_A	3483.17414357181	-0.406059987642412	0.120880762995007	-3.35917790045042	0.000781747242077421	0.006764822669066	Yes	2.16974358337612
chr10:31708015-AG_Patient-33_Variant_G	2502.67640383843	0.220430338095546	0.137014280752453	1.60881286888484	0.107657266096821	0.261575517863523	No	0.582402906197669
chr10:3175298-GA_Patient-59_Alternative_C	412.122128728185	-0.0749331992710593	0.326270891679161	-0.229665597459258	0.818351629596426	0.90092933788364	No	0.0453092704756072
chr10:3175298-GA_Patient-59_Alternative_T	2062.24806806294	0.178605864732955	0.210241093081926	0.849528805785632	0.395587108444162	0.604370565479181	No	0.218696695162353
chr10:3175298-GA_Patient-59_Reference_G	16566.5274752133	-0.113419079675474	0.0659954403125139	-1.71858963495646	0.0856891203372167	0.223845447576043	No	0.650051733591049
chr10:3175298-GA_Patient-59_Variant_A	1156.73863516899	-0.170427963634606	0.222272037843364	-0.766753952895808	0.443227818772627	0.647253322652091	No	0.188925711451971
chr10:32298916-GA_Patient-25_Alternative_C	1312.14191248923	0.0517652107373834	0.201057936149654	0.257464150526507	0.796820486417017	0.88794585169288	No	0.0516135173610416
chr10:32298916-GA_Patient-25_Alternative_T	372.520433489599	-0.182332126056124	0.33715647195274	-0.540793789305286	0.588649724114455	0.758164586506004	No	0.120236505116938
chr10:32298916-GA_Patient-25_Reference_G	1065.25171334852	-0.4333563940127	0.218036349884261	-1.98754195914001	0.0468623709347094	0.147254229778404	No	0.8319322215457
chr10:32298916-GA_Patient-25_Variant_A	912.71108506894	-0.785886000284506	0.220661307848722	-3.56150340966565	0.000368737318925164	0.00371556858507853	Yes	2.42997471771301
chr10:32335719-TG_Patient-37_Alternative_A	3347.98220294385	0.299429687867028	0.133759646441325	2.23856518638733	0.0251842215517892	0.0949042608277464	No	1.02271428902224
chr10:32335719-TG_Patient-37_Alternative_C	3357.68288654447	-0.578367290327422	0.120397565052698	-4.80381218735007	1.55672859930815e-06	3.41364357368002e-05	Yes	4.46678182653262
chr10:32335719-TG_Patient-37_Reference_T	3071.68139199014	0.283113890729005	0.139408754184084	2.03081859805708	0.042273399698507	0.136796412965866	No	0.863925290405048
chr10:32335719-TG_Patient-37_Variant_G	1632.85038551525	-0.0225344145643269	0.184093133462729	-0.122407686481632	0.902576151358534	0.949988654660497	No	0.0222815812877452
chr10:32364944-AG_Patient-55_Alternative_C	1552.59990943592	-1.18054646020925	0.171847402929147	-6.86973698808814	6.43203804890711e-12	5.28204144741124e-10	Yes	9.27719819527007
chr10:32364944-AG_Patient-55_Alternative_T	1429.72777812385	-0.026141486729842	0.187427020504182	-0.139475549787437	0.889074375520619	0.942586178500702	No	0.0256789327547046
chr10:32364944-AG_Patient-55_Reference_A	3374.41031736732	-0.16638611919526	0.115522566110561	-1.44029105998234	0.149785069654277	0.327105142296937	No	0.485312628441115
chr10:32364944-AG_Patient-55_Variant_G	1859.2313977355	0.153320115017783	0.1540087693375	0.995528473328632	0.319479303039469	0.529297724495041	No	0.276299973081038
chr10:32627741-CT_Patient-54_Alternative_A	3889.20853963149	-0.217698827932241	0.108412396438366	-2.00806213204599	0.0446366896462005	0.142084946542901	No	0.847451931781612
chr10:32627741-CT_Patient-54_Alternative_G	5273.88614361162	0.0710610922511846	0.0964068247264871	0.737096076473734	0.461063924988725	0.660683708415744	No	0.180006402185745
chr10:32627741-CT_Patient-54_Reference_C	938.838670259203	-0.294549092940965	0.225274292178035	-1.30751312141814	0.191038501514195	0.381391271745422	No	0.418629250136826
chr10:32627741-CT_Patient-54_Variant_T	3896.06449597916	-0.0223070774349569	0.108557042188023	-0.205487152057079	0.837191535100665	0.913164166829358	No	0.0394511388524217
chr10:32634642-TC_Patient-71_Alternative_A	559.714470593521	-0.0949174662637971	0.277032319863421	-0.342622356519961	0.731882580945689	0.850654278164698	No	0.0702469094713468
chr10:32634642-TC_Patient-71_Alternative_G	4044.68399806504	-0.0319581597927231	0.109271710419704	-0.292465082407645	0.769931053548951	0.872222606353575	No	0.0593726614284914
chr10:32634642-TC_Patient-71_Reference_T	1958.3159287065	-0.124187089225299	0.154919328264282	-0.801624242866868	0.422770349842373	0.628567135997192	No	0.201648329376635
chr10:32634642-TC_Patient-71_Variant_C	2813.90603305032	0.321151070030954	0.133224409367373	2.41060231796835	0.0159262034357831	0.0678527246658225	No	1.1684327083053
chr10:35032878-TC_Patient-69_Alternative_A	1958.43347273318	0.167241769493313	0.152782780622159	1.09463755543835	0.27367545562642	0.484125036149324	No	0.315042457577353
chr10:35032878-TC_Patient-69_Alternative_G	1180.18546437485	-0.351278722725239	0.195334432496408	-1.79834511630047	0.0721223343420537	0.19776298957923	No	0.703854981320501
chr10:35032878-TC_Patient-69_Reference_T	2970.94465610329	0.224161496484469	0.150822941889998	1.48625596129771	0.137211430439576	0.30936411698151	No	0.50953006135633
chr10:35032878-TC_Patient-69_Variant_C	1095.44476201739	0.0213590793449369	0.283899011409346	0.0752347788705044	0.940027913219972	0.967725311377136	No	0.014247899595105
chr10:43979020-GC_Patient-54_Alternative_A	22082.5892765011	0.0394231045441719	0.0600476631958078	0.656530203608725	0.511483040554708	0.701361424070729	No	0.154058124644902
chr10:43979020-GC_Patient-54_Alternative_T	12946.9313296746	0.198250457914888	0.0688965487814747	2.87750927181704	0.00400828130999841	0.0243665729866734	Yes	1.61320554745191
chr10:43979020-GC_Patient-54_Reference_G	31599.8945844244	-0.0971548517792935	0.049017923941764	-1.98202706207466	0.0474762118890202	0.148550592424948	No	0.828125611875309
chr10:43979020-GC_Patient-54_Variant_C	41370.5313444207	0.286702026686388	0.0516756342856127	5.54810851670979	2.88776631617088e-08	1.08057212980633e-06	Yes	5.96634623800672
chr10:49590997-AG_Patient-88_Alternative_C	637.116452537351	0.0845526516863466	0.258323246219218	0.327313367743117	0.743430882807098	0.856752682173706	No	0.0671445272816185
chr10:49590997-AG_Patient-88_Alternative_T	1589.30306359408	-0.0636448362283273	0.219777006382879	-0.289588238896338	0.772131265645398	0.873906037039782	No	0.0585352604878821
chr10:49590997-AG_Patient-88_Reference_A	876.236666457506	-0.408828738444528	0.228963381099611	-1.78556385951807	0.0741699029369409	0.201721034082331	No	0.695248814183838
chr10:49590997-AG_Patient-88_Variant_G	1043.6406360347	0.44154522400118	0.217492172573883	2.03016604586625	0.0423396639321967	0.136874010006436	No	0.863679009005191
chr10:49977764-CT_Patient-87_Alternative_A	2438.14722136226	0.208771608949217	0.151803177273364	1.37527825635208	0.169045194909502	0.351954569493392	No	0.453513391895929
chr10:49977764-CT_Patient-87_Alternative_G	1494.70057519895	-0.696616139100627	0.201010047603268	-3.46557869821281	0.000529091654299806	0.00500306451469276	Yes	2.30076389683787
chr10:49977764-CT_Patient-87_Reference_C	3061.32345962646	0.142343422498543	0.131540607286246	1.08212532567064	0.279196843851254	0.48922419896376	No	0.310492069181736
chr10:49977764-CT_Patient-87_Variant_T	2514.66572948506	-0.0494807797133419	0.150236002113336	-0.329353676996903	0.741888376704635	0.856010107638967	No	0.0675211072084637
chr10:50793172-AG_Patient-56_Alternative_C	2652.56814356692	0.151385263271446	0.13104072603402	1.15525354485707	0.247986613542407	0.453160723313156	No	0.343747738675276
chr10:50793172-AG_Patient-56_Alternative_T	1699.58296008836	-0.0148171001270719	0.202271015033063	-0.0732536993728433	0.941604235208776	0.968679117371329	No	0.0138200626128766
chr10:50793172-AG_Patient-56_Reference_A	4216.58483775579	-0.0648041016735249	0.105041128962352	-0.61694026248282	0.53727412875603	0.72060574804985	No	0.142302277966468
chr10:50793172-AG_Patient-56_Variant_G	1263.46944078025	0.284400600850518	0.183580978852781	1.54918337742707	0.121337644200091	0.284200302329749	No	0.546375464409703
chr10:52329147-CT_Patient-58_Alternative_A	1692.20883722435	0.0354611537818131	0.169405277523282	0.209327326162784	0.834192721081641	0.911304753519905	No	0.0403363643670399
chr10:52329147-CT_Patient-58_Alternative_G	3550.3956415937	0.493624656814607	0.113155316424583	4.36236380588978	1.28664681994005e-05	0.00021896259372443	Yes	3.65963007112618
chr10:52329147-CT_Patient-58_Reference_C	1988.65197164452	-0.552435750236589	0.186672213557968	-2.95938929370996	0.00308249432833106	0.019851263474452	Yes	1.70221184645654
chr10:52329147-CT_Patient-58_Variant_T	1937.48388718308	0.14762822765935	0.150228057367466	0.982694113511986	0.325758008726389	0.536109615975265	No	0.270746402945291
chr10:52382353-GA_Patient-109_Alternative_C	11068.4807831992	0.252231232482927	0.0777273964842086	3.24507501720029	0.00117419686372537	0.00929332006762201	Yes	2.03182910522511
chr10:52382353-GA_Patient-109_Alternative_T	8398.45443289859	0.428226872706985	0.0794614467438574	5.38911497656678	7.08054982169443e-08	2.37363308543159e-06	Yes	5.62458641313534
chr10:52382353-GA_Patient-109_Reference_G	14197.1673881936	-0.0281822612539732	0.0642494654597402	-0.438638065738192	0.660923810435632	0.80696197382562	No	0.0931469298960207
chr10:52382353-GA_Patient-109_Variant_A	4580.11120278336	0.424458639144855	0.114499373028454	3.70708264960871	0.000209660534421334	0.0023514264887071	Yes	2.6286685938041
chr10:5321431-CT_Patient-64_Alternative_A	289.13605748678	0.262440468272033	0.394084447212088	0.66594982402539	0.505443172411188	0.695759101993845	No	0.157541103470607
chr10:5321431-CT_Patient-64_Alternative_G	1579.37326936521	-0.0946723922598286	0.204696436670632	-0.462501418195969	0.643721785547265	0.79601614633212	No	0.0990781229761196
chr10:5321431-CT_Patient-64_Reference_C	674.027162119204	-0.119626573260323	0.249710058882206	-0.47906189200313	0.63189459895829	0.788418297044422	No	0.103243305481863
chr10:5321431-CT_Patient-64_Variant_T	578.141849626475	-0.106066926220272	0.281166181365295	-0.377239274315386	0.705995795957562	0.83652418289091	No	0.0775214995978567
chr10:5514916-CT_Patient-101_Alternative_A	1181.4669526949	-0.0567018855772608	0.198436321354502	-0.285743482797004	0.775074598097049	0.875617466745037	No	0.0576855837471779
chr10:5514916-CT_Patient-101_Alternative_G	906.560479150911	-0.0905570234426191	0.225626810740368	-0.401357547649	0.688156899990148	0.825923278889597	No	0.0830602929972864
chr10:5514916-CT_Patient-101_Reference_C	1167.09134293494	-0.419227797239482	0.209241757994906	-2.0035570397458	0.0451175316851407	0.143099653729709	No	0.844361417137908
chr10:5514916-CT_Patient-101_Variant_T	3994.51395894272	0.410052502009044	0.108668854966187	3.77341329433013	0.000161029199494219	0.00188495855838794	Yes	2.72469819350131
chr10:5535555-GA_Patient-39_Alternative_C	2625.74022630192	0.28582284714632	0.130457135178179	2.19093303525285	0.0284566387138278	0.103537148766695	No	0.984903798905453
chr10:5535555-GA_Patient-39_Alternative_T	3074.30885769853	0.0331262259055314	0.126307875473868	0.262265720021433	0.793116588701195	0.886400920384025	No	0.0523698016708174
chr10:5535555-GA_Patient-39_Reference_G	3354.57075264579	0.0100886902831571	0.140259295770773	0.071928853112489	0.94265852805126	0.969505707258034	No	0.0134496299856106
chr10:5535555-GA_Patient-39_Variant_A	25143.1015895185	-0.198079864601232	0.0622339251850656	-3.18282775852881	0.00145844344784816	0.0110704181314331	Yes	1.95583597544064
chr10:5639574-CT_Patient-85_Alternative_A	1850.39978993118	0.210708525494503	0.158864963469137	1.32633729233468	0.184727999579179	0.372522468603639	No	0.428847527757849
chr10:5639574-CT_Patient-85_Alternative_G	3379.18295410599	-0.416563026027774	0.123914747113907	-3.36169048260941	0.000774669049220879	0.00671306691661946	Yes	2.17307902369639
chr10:5639574-CT_Patient-85_Reference_C	1747.04776593014	-0.214512883638177	0.158492099910637	-1.35346104795839	0.175908385904608	0.360666599027225	No	0.442894075396724
chr10:5639574-CT_Patient-85_Variant_T	1802.76105319444	0.368246515552517	0.176096044345089	2.09116858315612	0.0365129545202274	0.123383736953743	No	0.908742080308508
chr10:56559064-AG_Patient-69_Alternative_C	5751.56877177618	0.369843166332823	0.0928324641230352	3.98398523433196	6.77690852547192e-05	0.00091123354634807	Yes	3.04037030042404
chr10:56559064-AG_Patient-69_Alternative_T	3801.16515287365	0.251836604975088	0.116294601354775	2.16550555263371	0.0303489906335915	0.107856592911015	No	0.967153302788039
chr10:56559064-AG_Patient-69_Reference_A	6163.67802721849	0.396337388440272	0.0881771606400897	4.49478510720017	6.96402392236799e-06	0.000128524580262586	Yes	3.89101380578375
chr10:56559064-AG_Patient-69_Variant_G	5454.65887672729	-0.0620517279881266	0.102191194793216	-0.60721208039194	0.543710176226394	0.725975307322802	No	0.139078150754211
chr10:58139216-TG_Patient-87_Alternative_A	2124.60158370141	0.0056338922184175	0.153734728069318	0.0366468415378288	0.970766594447921	0.98466349329125	No	0.00671216338657527
chr10:58139216-TG_Patient-87_Alternative_C	609.834143063251	0.183345034784441	0.326835812116951	0.56096984475751	0.574818094469727	0.748082770041648	No	0.126050347879302
chr10:58139216-TG_Patient-87_Reference_T	1718.14639890518	-0.276127444290903	0.214947468276071	-1.28462757205521	0.198922458939349	0.391132123988731	No	0.407676513635923
chr10:58139216-TG_Patient-87_Variant_G	3222.46326400352	-0.124786753412953	0.134447564557964	-0.928144394606373	0.353332673691416	0.564778392591531	No	0.248121926966471
chr10:60122846-GA_Patient-31_Alternative_C	967.956590619181	-0.65838439318323	0.208678744419193	-3.15501415832113	0.00160490316884008	0.0119595585712102	Yes	1.92228484991496
chr10:60122846-GA_Patient-31_Alternative_T	1203.941755713	-0.0756494384754766	0.193334300018486	-0.39128824253246	0.695584188594678	0.83076311680278	No	0.0805227929802219
chr10:60122846-GA_Patient-31_Reference_G	1490.70301009313	0.476371230226833	0.179908967343684	2.64784594820563	0.00810064297521715	0.0413169935159471	Yes	1.38387128799797
chr10:60122846-GA_Patient-31_Variant_A	4371.14691884948	-0.287360856466279	0.129661788662648	-2.2162339377712	0.0266754847280372	0.098999463491739	No	1.00436715897021
chr10:60159145-GC_Patient-103_Alternative_A	5313.95780246117	0.281647802073463	0.0953872415250571	2.95267792181072	0.0031503046547134	0.0201186383671604	Yes	1.69640141574531
chr10:60159145-GC_Patient-103_Alternative_T	1369.15480011292	-0.0367565177483623	0.196241916059819	-0.187302073310159	0.8514237974884	0.921123613709511	No	0.0356820840815965
chr10:60159145-GC_Patient-103_Reference_G	1790.09242658539	-0.423414520595463	0.161158905781734	-2.62731071883124	0.00860627074791583	0.0431760265975802	Yes	1.36475732740581
chr10:60159145-GC_Patient-103_Variant_C	1665.16954139167	-0.365518020402765	0.177123905834961	-2.06362895330089	0.0390529102438585	0.129352998529556	No	0.888223499458097
chr10:6156782-GA_Patient-109_Alternative_C	3029.45409055214	0.217248084007108	0.125671709977009	1.72869521745867	0.0838636577610461	0.220536367153269	No	0.656519783739587
chr10:6156782-GA_Patient-109_Alternative_T	1267.45015332574	0.155998300074582	0.186887837565551	0.834716170440281	0.403877534834244	0.61141592005471	No	0.213663257298026
chr10:6156782-GA_Patient-109_Reference_G	3538.17912651292	0.32618071784103	0.119021756064332	2.7405134038245	0.00613432798510727	0.0336741306531057	Yes	1.47270360740698
chr10:6156782-GA_Patient-109_Variant_A	2432.4429935504	-0.427320867953459	0.153371135795954	-2.78618832504422	0.00533318774273378	0.0302395204912375	Yes	1.51942509973368
chr10:61745777-CT_Patient-34_Alternative_A	11810.997923483	0.0661523799620154	0.0739243015178676	0.89486648644257	0.370858463779818	0.580403524813739	No	0.236269958738595
chr10:61745777-CT_Patient-34_Alternative_G	704.114888971241	-0.681509810807001	0.268301003307984	-2.54009415695212	0.0110822629235251	0.0520347540799129	No	1.28370649360517
chr10:61745777-CT_Patient-34_Reference_C	1529.61379757504	-0.418630465450931	0.185606248507952	-2.25547614272801	0.024103458115146	0.0916785556409469	No	1.03773223745901
chr10:61745777-CT_Patient-34_Variant_T	2347.26293124829	-0.00344281371341474	0.158490372271976	-0.0217225416538661	0.982669282374568	0.989862113048038	No	0.00442529804187778
chr10:6178459-AC_Patient-4_Alternative_G	2336.06381735706	0.137060477357125	0.197066678773175	0.695503056175631	0.486740096584113	0.680559710406325	No	0.16713376500532
chr10:6178459-AC_Patient-4_Alternative_T	2073.50404896104	-0.429589564432416	0.153995011599916	-2.78963298855747	0.00527678202197474	0.0300310254980851	Yes	1.5224298372797
chr10:6178459-AC_Patient-4_Reference_A	4536.04487531391	-0.0115773219098511	0.102689219829226	-0.112741356192056	0.910235612751009	0.954055418675805	No	0.0204263974908131
chr10:6178459-AC_Patient-4_Variant_C	2643.30290663408	0.106115822783296	0.136321373711028	0.778423954326035	0.436319121562349	0.640374327868166	No	0.19356608694742
chr10:6209030-GT_Patient-68_Alternative_A	3538.19887174696	-0.130331220004897	0.115265434738429	-1.13070514418009	0.258179215469406	0.466285000809396	No	0.331348554458615
chr10:6209030-GT_Patient-68_Alternative_C	2580.50041574826	0.123305496813033	0.134018892241699	0.920060558258119	0.357541114023757	0.569013633294089	No	0.244877327992518
chr10:6209030-GT_Patient-68_Reference_G	2267.42033795863	0.150378588968573	0.151331025364119	0.993706271445306	0.320365888623166	0.530159184905742	No	0.275593710123332
chr10:6209030-GT_Patient-68_Variant_T	2614.26798660206	-0.355943953428305	0.141911587398491	-2.50820923050355	0.01213447916174	0.0557110336183113	No	1.2540587839106
chr10:62506202-GA_Patient-54_Alternative_C	2554.98161221205	-0.261843942916845	0.133608102898057	-1.95979089020245	0.0500202364536891	0.153510813455566	No	0.81386102697067
chr10:62506202-GA_Patient-54_Alternative_T	3756.58630663024	-0.0463758670361291	0.123086677219685	-0.376774059416339	0.706341520062882	0.836750395923073	No	0.0774040734761128
chr10:62506202-GA_Patient-54_Reference_G	2134.90691362559	0.153477240648967	0.159032902923414	0.965065956966641	0.334511776808364	0.545453904721101	No	0.263241944931047
chr10:62506202-GA_Patient-54_Variant_A	3471.82003993645	0.00115700970410204	0.12004288470696	0.00963830306916106	0.992309865853881	0.995638845846512	No	0.00189816729880956
chr10:62744660-CT_Patient-91_Alternative_A	1677.06085738751	-0.565920255662191	0.164794154896583	-3.43410393419194	0.000594516191503869	0.00549848837433208	Yes	2.2597566888545
chr10:62744660-CT_Patient-91_Alternative_G	700.783433807365	-1.32440530269999	0.249211666145591	-5.314379231052	1.07021531474404e-07	3.36636364812546e-06	Yes	5.47283897159139
chr10:62744660-CT_Patient-91_Reference_C	998.52355158394	0.420710670285808	0.206783225708904	2.03454931532047	0.0418962416902645	0.136015498360859	No	0.86641160288633
chr10:62744660-CT_Patient-91_Variant_T	720.10557336223	-0.549496104116999	0.245891271783997	-2.23471170867628	0.0254362814303057	0.0955913257461293	No	1.01958151516646
chr10:62809363-GA_Patient-57_Alternative_C	2502.56686370071	0.267622764158774	0.145903865506343	1.83424039678468	0.0666183173360298	0.187259758999233	No	0.727555539881765
chr10:62809363-GA_Patient-57_Alternative_T	2485.75780537045	0.129624069379944	0.132686566509272	0.976919312859646	0.328609099734633	0.53949563187347	No	0.268012067312726
chr10:62809363-GA_Patient-57_Reference_G	3490.93487213638	-0.371856880614817	0.14247084550394	-2.61005596828954	0.0090527410388119	0.0447414100859718	Yes	1.34929033264649
chr10:62809363-GA_Patient-57_Variant_A	3100.08105620015	-0.0256926157019869	0.119589850522653	-0.214839433193541	0.829892507422432	0.90852328181273	No	0.0416639389852899
chr10:65128501-TC_Patient-90_Alternative_A	1569.1208285404	-0.170420041511912	0.167152127718756	-1.01955053661449	0.307941673868551	0.518790351295	No	0.285008109724245
chr10:65128501-TC_Patient-90_Alternative_G	6955.19117771477	0.135362653957455	0.0934105448115875	1.44911534592252	0.147305373117245	0.323247587062878	No	0.490464708301206
chr10:65128501-TC_Patient-90_Reference_T	1011.14686786065	0.590376792783999	0.210908060965447	2.79921398016513	0.00512271776658295	0.0293865797430422	Yes	1.53185095782537
chr10:65128501-TC_Patient-90_Variant_C	6055.05844334568	0.382348407592331	0.0905413832699866	4.22291325561264	2.41164655802774e-05	0.000382794751500082	Yes	3.41703402546724
chr10:6608472-GA_Patient-30_Alternative_C	2324.96429957392	0.00315495040254075	0.174223067563349	0.0181086835782729	0.985552150594522	0.991508911198997	No	0.00370337821393797
chr10:6608472-GA_Patient-30_Alternative_T	1897.95874848104	-0.0516008935970036	0.154778441936663	-0.333385534518555	0.738843281002792	0.85454150370941	No	0.0682668394450001
chr10:6608472-GA_Patient-30_Reference_G	2173.92634812786	-0.0358492671486892	0.148467650656301	-0.241461806597044	0.809197214723938	0.89499567200236	No	0.0481790648293813
chr10:6608472-GA_Patient-30_Variant_A	1556.15510427075	-0.0867920027001974	0.195843171946288	-0.443170940491103	0.657642096232646	0.80485183931813	No	0.0942840591211967
chr10:6638416-AC_Patient-55_Alternative_G	3050.99249079816	0.135963275244209	0.128862643787393	1.05510232638506	0.291378528184069	0.50046429967157	No	0.300626897222878
chr10:6638416-AC_Patient-55_Alternative_T	2232.1124411082	-0.992387653260571	0.150268520232208	-6.60409546674877	3.99951742156907e-11	2.81253420519075e-09	Yes	8.55090218709027
chr10:6638416-AC_Patient-55_Reference_A	1667.9815792282	-0.276120891538174	0.160659250744064	-1.71867408978549	0.0856737324949793	0.223845447576043	No	0.650051733591049
chr10:6638416-AC_Patient-55_Variant_C	871.687331730913	0.105380266085795	0.221255903608146	0.476282279330402	0.633873288305774	0.789755142992028	No	0.102507537229353
chr10:69398041-GA_Patient-99_Alternative_C	3054.86039537204	-0.102306421630774	0.126158368025102	-0.810936470028035	0.417402155184857	0.623371277483243	No	0.205253212193775
chr10:69398041-GA_Patient-99_Alternative_T	1846.38700746317	0.0868481999527776	0.173155797832633	0.501561027928861	0.615976339128653	0.777751777788894	No	0.109158987505631
chr10:69398041-GA_Patient-99_Reference_G	1248.32219443754	0.0884061420041053	0.195349628740168	0.452553417041263	0.650870348566364	0.800326558643154	No	0.0967327709096332
chr10:69398041-GA_Patient-99_Variant_A	974.370025746496	-0.186159660582564	0.216208727125879	-0.861018253320459	0.389227989902039	0.598006542104269	No	0.22329406486737
chr10:69431588-GA_Patient-17_Alternative_C	8976.91328550938	0.269683163068113	0.0902989856219136	2.98655805722215	0.00282137260716511	0.0186003853562889	Yes	1.73047805812745
chr10:69431588-GA_Patient-17_Alternative_T	1170.90991680772	-0.0708547043856	0.191882212146828	-0.369261452600838	0.711932854727062	0.839877594527606	No	0.0757840042891328
chr10:69431588-GA_Patient-17_Reference_G	6230.72231364945	0.0182057676950362	0.111884144470087	0.162719818623662	0.87073904195715	0.932539471852977	No	0.0303327766290467
chr10:69431588-GA_Patient-17_Variant_A	4660.42849348155	0.20148620986546	0.113700469597006	1.77207895956453	0.0763814510606664	0.205943999323195	No	0.686250857743934
chr10:69440435-AT_Patient-61_Alternative_C	306.781276873387	0.424228965209112	0.370020936133249	1.14649989712026	0.251588369770704	0.457896072068174	No	0.33923308192859
chr10:69440435-AT_Patient-61_Alternative_G	5984.00039842856	-0.344702645039443	0.0974598504703067	-3.53686819111695	0.000404901685800442	0.00402502728983801	Yes	2.39523117075304
chr10:69440435-AT_Patient-61_Reference_A	2887.38638825068	-0.319918544572893	0.127009257282708	-2.51886005333289	0.0117735441158445	0.0545685931066185	No	1.26305724309992
chr10:69440435-AT_Patient-61_Variant_T	4369.18951607309	0.222487761970091	0.113726184136292	1.95634596957422	0.0504244123637518	0.154479997416842	No	0.811127746490775
chr10:69503226-CT_Patient-8_Alternative_A	1549.61959067035	-0.473737638096387	0.218678175386744	-2.16636908213889	0.0302829946030494	0.107715907547358	No	0.967720155106075
chr10:69503226-CT_Patient-8_Alternative_G	1587.02372207428	-0.581989346947149	0.16963596293534	-3.43081347184019	0.000601774236466771	0.00554466081130076	Yes	2.25612501620301
chr10:69503226-CT_Patient-8_Reference_C	3467.79874234265	0.35023535610746	0.13945012772248	2.51154561008696	0.0120203751616679	0.0554137129515074	No	1.25638274931082
chr10:69503226-CT_Patient-8_Variant_T	4657.4914691685	0.0463449983357858	0.100634414350025	0.460528325574483	0.645137044757325	0.797041284294288	No	0.0985191828989402
chr10:70711508-GA_Patient-68_Alternative_C	1065.04818451164	-0.0250288314586807	0.207087704219996	-0.120861021435111	0.903801116173597	0.950486502578439	No	0.0220540459708942
chr10:70711508-GA_Patient-68_Alternative_T	3144.40968304986	-0.0936823260618821	0.126504559204182	-0.740545057436831	0.458969331864819	0.659578507075122	No	0.180733504650859
chr10:70711508-GA_Patient-68_Reference_G	4292.40886979697	0.306585273148797	0.106899083083703	2.86798786579618	0.00413091376137397	0.0248382608276029	Yes	1.60487881668459
chr10:70711508-GA_Patient-68_Variant_A	1515.86883552113	-0.833867453003572	0.213698671921876	-3.9020712927426	9.53730563167788e-05	0.0012219735257509	Yes	2.91293820304997
chr10:70793676-CT_Patient-68_Alternative_A	801.618687172341	-0.118016447918232	0.232150163066427	-0.508362545859867	0.611199114192477	0.774666704087336	No	0.110885110022553
chr10:70793676-CT_Patient-68_Alternative_G	1368.86126959599	-0.583680022490313	0.178938791406349	-3.26189764613334	0.0011066909481085	0.00893189105445797	Yes	2.04905658281693
chr10:70793676-CT_Patient-68_Reference_C	2152.12007503347	0.472642792490562	0.193695406532241	2.44013423422041	0.0146818052824011	0.0641573650316409	No	1.19275348100378
chr10:70793676-CT_Patient-68_Variant_T	3600.94147916471	0.0869462990118209	0.115617321779177	0.752017930132334	0.452040276200407	0.654033915051221	No	0.184399730670073
chr10:71070091-CT_Patient-54_Alternative_A	1639.45728782011	0.00331078934511647	0.168802208854586	0.0196134243004399	0.984351754850517	0.990923131543399	No	0.00396003354835208
chr10:71070091-CT_Patient-54_Alternative_G	2910.33483033757	0.00672164683333321	0.150968856206299	0.0445234004035114	0.964487199644803	0.981657618922453	No	0.00803995838448121
chr10:71070091-CT_Patient-54_Reference_C	24268.0759699065	-0.0194532182796732	0.0549035841515339	-0.354315999224792	0.723102078841511	0.845704449562526	No	0.0727813844195331
chr10:71070091-CT_Patient-54_Variant_T	3059.54358509616	0.167214295751805	0.120611654668803	1.38638588626424	0.165629103770714	0.347741543194656	No	0.458743422913354
chr10:71150106-TA_Patient-80_Alternative_C	3773.09212586206	-0.0122359407479721	0.111051462988247	-0.110182616407918	0.912264548423341	0.955178492605359	No	0.0199154649500187
chr10:71150106-TA_Patient-80_Alternative_G	1477.63680144095	0.014992987165432	0.183264948276897	0.0818104460585608	0.934797449168698	0.96549181970357	No	0.0152514015041103
chr10:71150106-TA_Patient-80_Reference_T	5592.28082898428	0.108494699543075	0.101325688728339	1.07075215480604	0.284280885120728	0.493608756965691	No	0.306617144217638
chr10:71150106-TA_Patient-80_Variant_A	2708.81351979557	0.104686492465256	0.128594396564369	0.814082847014675	0.415597491658339	0.621874378808706	No	0.206297335727423
chr10:71629325-GA_Patient-89_Alternative_C	9370.85263878767	0.0680312824158806	0.0826839293043528	0.822787245215004	0.410628991175465	0.617255078135503	No	0.209535328456127
chr10:71629325-GA_Patient-89_Alternative_T	1098.68423880145	-0.163428994714936	0.195945481006005	-0.834053400343165	0.404250892864269	0.611801351278564	No	0.213389568129085
chr10:71629325-GA_Patient-89_Reference_G	1543.58636995929	-0.0167068936137847	0.16894488803745	-0.0988896071840976	0.921225920723676	0.958976860812328	No	0.0181918718103161
chr10:71629325-GA_Patient-89_Variant_A	1909.70693279217	0.0197218534710892	0.150217297421206	0.1312888316436	0.895546826375359	0.946798668053269	No	0.0237423617035824
chr10:71721049-CT_Patient-84_Alternative_A	889.075178580337	-0.0784291408785274	0.223974114097902	-0.350170559639963	0.726210699752954	0.847586392865293	No	0.0718160240600548
chr10:71721049-CT_Patient-84_Alternative_G	1396.71392463609	-0.0808787413906503	0.241919370788229	-0.334321063778931	0.738137297390413	0.854157103374618	No	0.0684622430654704
chr10:71721049-CT_Patient-84_Reference_C	1541.59232675513	0.301174166374395	0.167709215661746	1.79581166834526	0.0725244743681429	0.198658936281307	No	0.701891894286596
chr10:71721049-CT_Patient-84_Variant_T	1482.62092412342	-0.116713191936474	0.248396752344329	-0.469866014088163	0.638450746900857	0.792461284142715	No	0.101021946137216
chr10:71894144-TC_Patient-22_Alternative_A	2088.50800049271	0.215362655761056	0.18002359960964	1.19630235273622	0.231578590980178	0.432606029825687	No	0.363907431494773
chr10:71894144-TC_Patient-22_Alternative_G	749.669612104299	0.0359928947607977	0.236110708058006	0.152440755681251	0.878839314295887	0.937407210580014	No	0.0280717101895366
chr10:71894144-TC_Patient-22_Reference_T	1275.9805370067	0.0557098475755276	0.234493493859086	0.237575237840096	0.81221055802494	0.896869270642827	No	0.0472708559258749
chr10:71894144-TC_Patient-22_Variant_C	1984.27555398369	-0.0377024554988138	0.152408056780675	-0.247378362372733	0.804615418215277	0.892431923106235	No	0.0494249029994552
chr10:72395214-CT_Patient-66_Alternative_A	2848.84705976711	-0.084614226213088	0.134539808339125	-0.62891591163715	0.529404108465692	0.714956370488422	No	0.145720459785294
chr10:72395214-CT_Patient-66_Alternative_G	3336.22413599273	0.419517389178403	0.121061875541344	3.465313810004	0.000529613104080452	0.00500412814017637	Yes	2.30067157790368
chr10:72395214-CT_Patient-66_Reference_C	2267.60662945864	0.136012510715927	0.148633334586653	0.915087527936958	0.360145681952261	0.5713345520244	No	0.243109510755166
chr10:72395214-CT_Patient-66_Variant_T	3404.61176684289	0.250652672565398	0.118960523457797	2.10702395449968	0.0351155032144899	0.11998695820511	No	0.920865956347063
chr10:73192864-CG_Patient-30_Alternative_A	10698.6139423895	0.335519440745703	0.0742362203471505	4.51961911822443	6.19509836667636e-06	0.000115907069747174	Yes	3.93589007345361
chr10:73192864-CG_Patient-30_Alternative_T	4122.52988703455	0.509843350540218	0.148339082827872	3.43701296260423	0.000588167454120757	0.00545213406713756	Yes	2.26343347347159
chr10:73192864-CG_Patient-30_Reference_C	2850.05288739235	0.0796140308138936	0.124470196497226	0.639623243590425	0.522417567495608	0.709759207639126	No	0.148888964704288
chr10:73192864-CG_Patient-30_Variant_G	3644.30129839656	0.459047493325552	0.115353605010063	3.9794811205554	6.90658442694516e-05	0.000926633410615142	Yes	3.0330920449658
chr10:73209524-CT_Patient-85_Alternative_A	1177.47946986921	-0.0507254749708432	0.192395449558924	-0.263652155428488	0.792047965738087	0.885958397364589	No	0.0525866711368735
chr10:73209524-CT_Patient-85_Alternative_G	4796.97025819576	0.241118695294914	0.101760536557046	2.36947154027382	0.0178135259921058	0.0731921773134341	No	1.13553533330165
chr10:73209524-CT_Patient-85_Reference_C	1899.79978573876	-0.154549474658758	0.159854393024281	-0.966814059562835	0.333636994699406	0.544608093268667	No	0.26391590901918
chr10:73209524-CT_Patient-85_Variant_T	1010.033239714	-0.0242897658735986	0.210856025642804	-0.115195976968409	0.908289787364138	0.953029937840983	No	0.0208934565128579
chr10:73228729-CG_Patient-30_Alternative_A	2220.59823017378	0.326262987741945	0.139900203695859	2.33211231379789	0.0196947834248582	0.0787276608907431	No	1.10387265186465
chr10:73228729-CG_Patient-30_Alternative_T	4508.89195995964	-0.0948075670557978	0.101303055094769	-0.935880630323593	0.349334651103147	0.560584759462046	No	0.251358713517415
chr10:73228729-CG_Patient-30_Reference_C	1319.2270847188	0.280007474070227	0.216828709354011	1.29137638140467	0.196573196440779	0.388689880053707	No	0.410396766531189
chr10:73228729-CG_Patient-30_Variant_G	2159.24581862766	0.189800825543278	0.143470539084208	1.32292543650287	0.185860175373476	0.373982092726501	No	0.427149192495392
chr10:74012453-CT_Patient-88_Alternative_A	761.235270916168	-0.652813048060863	0.244593016353879	-2.66897664451862	0.00760827405591946	0.039500267460126	Yes	1.4033999637137
chr10:74012453-CT_Patient-88_Alternative_G	1816.55747217869	1.06182543070881	0.190929908581277	5.56133629664834	2.67716734986658e-08	1.0141739843024e-06	Yes	5.99388753421294
chr10:74012453-CT_Patient-88_Reference_C	2103.21596640022	0.0795117348724873	0.193850711939881	0.410169939933708	0.68168129018527	0.822264616197453	No	0.0849883979578249
chr10:74012453-CT_Patient-88_Variant_T	3335.95577064605	0.371196621117176	0.11724695035235	3.16593838902981	0.00154583531751083	0.01158980701339	Yes	1.93592379559098
chr10:74296228-CT_Patient-66_Alternative_A	1070.22970975623	0.534540245066171	0.24706863285071	2.16352937602226	0.0305004868382511	0.108206424167248	No	0.965746954593911
chr10:74296228-CT_Patient-66_Alternative_G	1987.49952694381	-0.75192244533307	0.170374930982631	-4.4133396914463	1.0178809583082e-05	0.000178691411848768	Yes	3.74789631977369
chr10:74296228-CT_Patient-66_Reference_C	2478.65701655162	-0.597184931003145	0.133352777641069	-4.47823391133645	7.52631075710199e-06	0.000136634923477596	Yes	3.86443828209581
chr10:74296228-CT_Patient-66_Variant_T	1918.68660771696	-0.278346634520454	0.159083608024223	-1.74968771438772	0.0801722147845469	0.213397263455235	No	0.670811154142622
chr10:74372104-CG_Patient-27_Alternative_A	1074.27067202682	0.279834450335336	0.22146002257322	1.26358900845328	0.206377580776464	0.400767509662087	No	0.397107494092959
chr10:74372104-CG_Patient-27_Alternative_T	3084.71399061998	-0.411042521099845	0.128596278231372	-3.19637960563906	0.0013916389003638	0.0106359110461283	Yes	1.97322530356472
chr10:74372104-CG_Patient-27_Reference_C	2352.90791916957	-0.346265664745767	0.143183362507221	-2.41833728921056	0.0155916169106768	0.066963504569688	No	1.1741618253934
chr10:74372104-CG_Patient-27_Variant_G	1591.75862902431	0.131497468083371	0.173358178551452	0.758530512849978	0.448133453551969	0.650517703109296	No	0.186740880104603
chr10:74502293-AG_Patient-23_Alternative_C	1827.95847749648	-0.583000188460395	0.179799611764999	-3.2424997069648	0.0011848607011677	0.00937165839656622	Yes	2.02818355012097
chr10:74502293-AG_Patient-23_Alternative_T	3405.58595892658	0.0610557925217429	0.116199936234095	0.525437401262773	0.599279159139254	0.765195208892362	No	0.11622775787909
chr10:74502293-AG_Patient-23_Reference_A	1562.95602408745	-0.0222897328047548	0.168549430560903	-0.132244485968173	0.894790915373935	0.946367932001751	No	0.0239399843465696
chr10:74502293-AG_Patient-23_Variant_G	1294.56548482769	0.0327860193371884	0.182867811340441	0.179288082997567	0.857711503636277	0.924421558926582	No	0.0341299346623458
chr10:74820324-AG_Patient-71_Alternative_C	2085.78048818485	-0.206871879210006	0.144228419177236	-1.43433506648777	0.151476667959076	0.328979146103523	No	0.4828316309838
chr10:74820324-AG_Patient-71_Alternative_T	3508.61549958022	-0.0209828737519773	0.114440456403031	-0.183351888060293	0.854521923607929	0.922398594229797	No	0.0350813675940028
chr10:74820324-AG_Patient-71_Reference_A	2587.91196453596	0.0360083570978817	0.149097874825372	0.241508184741438	0.809161273696521	0.89499567200236	No	0.0481790648293813
chr10:74820324-AG_Patient-71_Variant_G	3304.65253288991	-0.130040627456007	0.128812127412164	-1.00953714583031	0.312717096324725	0.52316193473193	No	0.281363862805497
chr10:75610371-GA_Patient-99_Alternative_C	2512.18773288579	0.219159496254068	0.141855320201978	1.54495084105427	0.12235815449965	0.285556814506527	No	0.544307471404415
chr10:75610371-GA_Patient-99_Alternative_T	5347.08279459439	-0.436670993999075	0.0943787732623576	-4.6267924333494	3.71372368627269e-06	7.38880049190774e-05	Yes	4.13142605984986
chr10:75610371-GA_Patient-99_Reference_G	4462.32751329634	0.104772056647756	0.102909597945736	1.01809800775825	0.3086313820323	0.519523124301448	No	0.28439511695568
chr10:75610371-GA_Patient-99_Variant_A	11068.6557261973	-0.277954633728549	0.0734992951115871	-3.78173196500126	0.000155741003484157	0.00183411637981919	Yes	2.73657311059092
chr10:75611434-TG_Patient-30_Alternative_A	917.980248168175	0.36114076984282	0.227149438711661	1.58988184998883	0.111861439547091	0.268906989056621	No	0.5703979100516
chr10:75611434-TG_Patient-30_Alternative_C	2335.94122821319	0.185118310191151	0.199224241524564	0.929195708185571	0.352787671237138	0.56434958102466	No	0.248451793041129
chr10:75611434-TG_Patient-30_Reference_T	1605.60509711736	-0.0961195650017685	0.201103350581792	-0.477961032094664	0.632677940570447	0.788897103925404	No	0.1029796382501
chr10:75611434-TG_Patient-30_Variant_G	1566.23515809029	-0.287634588022685	0.176779414290522	-1.62708191548809	0.103719701350404	0.254598645108633	No	0.594143911850509
chr10:75697316-AG_Patient-39_Alternative_C	1478.04675697718	-0.27056302170373	0.179209210671956	-1.50976069081069	0.131104498756387	0.300002004070608	No	0.522875844100673
chr10:75697316-AG_Patient-39_Alternative_T	2280.1887522345	-0.341193970573776	0.138455111302238	-2.46429306484016	0.0137283810906513	0.0611950714117339	No	1.21328355407797
chr10:75697316-AG_Patient-39_Reference_A	1483.97012553967	0.648565523082524	0.183576506234681	3.53294403725828	0.000410959453917204	0.00407826429694315	Yes	2.3895246326568
chr10:75697316-AG_Patient-39_Variant_G	3951.83744380933	0.344494892237899	0.119889599232946	2.87343434661536	0.00406035460697982	0.0245709688283903	Yes	1.60957771903768
chr10:75723260-GA_Patient-30_Alternative_C	2858.27500652548	0.12934732726336	0.129620416614436	0.997893160983366	0.318331168641268	0.528794485405179	No	0.276713082589339
chr10:75723260-GA_Patient-30_Alternative_T	1531.92389174695	0.576115051875929	0.19268271913628	2.98996741616698	0.00279007207949071	0.0184736590717794	Yes	1.73344707546964
chr10:75723260-GA_Patient-30_Reference_G	492.058887598645	-0.451470534089756	0.290947046086827	-1.55172750561291	0.120727438387094	0.283318169563577	No	0.547725572715121
chr10:75723260-GA_Patient-30_Variant_A	1046.81120509108	0.036311060331978	0.2064842633136	0.175853887115989	0.860408733437425	0.926349429154451	No	0.0332251617757964
chr10:75814381-TC_Patient-30_Alternative_A	1354.52396984902	0.192362701438361	0.18222574456715	1.05562856606947	0.291137944660923	0.500261745663679	No	0.300802705756144
chr10:75814381-TC_Patient-30_Alternative_G	1031.79788377063	0.292988186798178	0.252127467964975	1.16206373372567	0.245209577348272	0.449870366428777	No	0.346912613458848
chr10:75814381-TC_Patient-30_Reference_T	1244.59575598844	0.0710544160044883	0.213395218960042	0.332970983842863	0.739156186115188	0.854606829473935	No	0.0682336408998272
chr10:75814381-TC_Patient-30_Variant_C	1116.56943403903	-0.46360711735713	0.206252792619644	-2.24776164952142	0.02459139252259	0.0931868314978047	No	1.03064545472654
chr10:75996958-AG_Patient-55_Alternative_C	4799.02113669466	0.252352756374598	0.0994618090967939	2.53718244888361	0.0111748698100374	0.0523891597684358	No	1.28075856682898
chr10:75996958-AG_Patient-55_Alternative_T	2300.1634890458	-0.0769402107047485	0.14164797778057	-0.54317902669912	0.58700654557106	0.757100462907926	No	0.120846488278445
chr10:75996958-AG_Patient-55_Reference_A	2594.39313815162	0.33250809816108	0.162486905704078	2.04636857794957	0.0407201211660771	0.133472114274878	No	0.874609460004009
chr10:75996958-AG_Patient-55_Variant_G	507.457022192533	0.11689143120018	0.344010146393935	0.339790649855788	0.734014189756097	0.851535820718496	No	0.0697970782789833
chr10:76004089-GA_Patient-75_Alternative_C	2664.57264701914	-0.275619595371711	0.151967678105989	-1.81367247829819	0.0697281646311298	0.193765314561316	No	0.712723962284218
chr10:76004089-GA_Patient-75_Alternative_T	2223.91425299207	-0.148551277076976	0.144154840727427	-1.0304980139922	0.302776284058549	0.513252972374961	No	0.289668526843283
chr10:76004089-GA_Patient-75_Reference_G	1903.30675048946	0.0434179293276032	0.151188208229315	0.287178013656654	0.773976020161913	0.875021290894301	No	0.057981379657211
chr10:76004089-GA_Patient-75_Variant_A	4653.62202495141	-0.596667149867946	0.102562162329662	-5.81761476469364	5.969327734323e-09	2.67611014824435e-07	Yes	6.57249601504838
chr10:76486974-AC_Patient-17_Alternative_G	1444.3214655099	0.109198627341793	0.172697508037382	0.632311540466211	0.527183324018175	0.71348469778635	No	0.146615336828541
chr10:76486974-AC_Patient-17_Alternative_T	5311.85466111443	-0.390421863017281	0.102531629922091	-3.80781875128627	0.000140197966522814	0.00168182580232662	Yes	2.77421898892224
chr10:76486974-AC_Patient-17_Reference_A	2277.07772693545	0.0343687894470025	0.140869336688643	0.243976370265491	0.807249120802592	0.893891424628101	No	0.0487152290211976
chr10:76486974-AC_Patient-17_Variant_C	1595.61300236661	0.163866120707043	0.183675750903565	0.892148908611662	0.372313122858185	0.581926683660105	No	0.235131728215344
chr10:76643888-GA_Patient-55_Alternative_C	1689.78566662752	-0.304223853573582	0.205345502662697	-1.48152187230175	0.138467560885991	0.311473263041771	No	0.506579227373299
chr10:76643888-GA_Patient-55_Alternative_T	8209.50250023713	0.552374702397731	0.0820864128782875	6.72918553788868	1.7061538647059e-11	1.29667693717649e-09	Yes	8.88716821349055
chr10:76643888-GA_Patient-55_Reference_G	1683.45399404973	0.356090681655649	0.164874762338541	2.15976463956613	0.0307908943247411	0.109046999408837	No	0.962386280182606
chr10:76643888-GA_Patient-55_Variant_A	1455.00984454081	0.0119983749894663	0.171250070307055	0.0700634748234143	0.944143138099428	0.970552799385934	No	0.0129808334253114
chr10:77188087-CA_Patient-87_Alternative_G	1810.71681131907	0.0320124652716914	0.171355491868132	0.186819021221256	0.851802532698249	0.921123613709511	No	0.0356820840815965
chr10:77188087-CA_Patient-87_Alternative_T	9195.85368187199	-0.282732946925351	0.0750237427372017	-3.76857960706822	0.000164179126455713	0.00191688529705353	Yes	2.71740387374014
chr10:77188087-CA_Patient-87_Reference_C	10232.1449593269	0.0112272056011795	0.0774820552867337	0.14490072003939	0.884789257927147	0.940761327771686	No	0.026520543606964
chr10:77188087-CA_Patient-87_Variant_A	3347.57173347221	0.125311519824066	0.116402076870767	1.07654024045628	0.281685714178217	0.491245947453285	No	0.3087010193258
chr10:79325706-GA_Patient-67_Alternative_C	11787.0124606137	-0.486636543861262	0.0706054245996733	-6.89233931557595	5.48822699875609e-12	4.59958531210818e-10	Yes	9.33728132153178
chr10:79325706-GA_Patient-67_Alternative_T	20722.3319841429	0.122818726550695	0.0560191424382341	2.19244210469865	0.0283475992047837	0.103310224642409	No	0.985856694104472
chr10:79325706-GA_Patient-67_Reference_G	3097.65749371975	-0.652395028003873	0.126452538922492	-5.15920861346844	2.4799586280598e-07	6.94854855147254e-06	Yes	5.15810590359948
chr10:79325706-GA_Patient-67_Variant_A	7125.74444057818	0.0956665216593845	0.0827631097901734	1.15590776980136	0.247718884195833	0.452906197838888	No	0.343991736131326
chr10:79721104-CT_Patient-37_Alternative_A	1940.03446846873	-0.141120551602197	0.149961594958119	-0.941044616400683	0.346681995523054	0.557864399950038	No	0.253471352155792
chr10:79721104-CT_Patient-37_Alternative_G	2437.56374532562	-0.304469309638301	0.136390781402766	-2.23233056154429	0.025593123425402	0.0959722519868891	No	1.01785431436572
chr10:79721104-CT_Patient-37_Reference_C	1326.30149349949	0.13128048785951	0.217684681134159	0.603076372556511	0.546457883715151	0.727936891844845	No	0.13790627001602
chr10:79721104-CT_Patient-37_Variant_T	1532.20182102296	0.647491599383321	0.176715795675299	3.66402786411371	0.00024827975773585	0.0026884523147397	Yes	2.57049766222911
chr10:8038268-GA_Patient-66_Alternative_C	3476.668109659	-0.0408232011478213	0.113858695998622	-0.358542672474619	0.719937239543147	0.844354649961655	No	0.0734751005660763
chr10:8038268-GA_Patient-66_Alternative_T	1897.36718852466	-0.324477592239303	0.177862293341385	-1.82431917492769	0.0681038331884001	0.190516347254976	No	0.720067753751962
chr10:8038268-GA_Patient-66_Reference_G	2006.85209784556	0.124305474337787	0.162904945592897	0.763055252161765	0.445430445225198	0.648457695154732	No	0.18811835166958
chr10:8038268-GA_Patient-66_Variant_A	2136.88664082045	0.443227193217023	0.162831970474742	2.72199121539081	0.00648898673577342	0.0350858337158301	Yes	1.45486819922972
chr10:81693969-CT_Patient-68_Alternative_A	1804.38992004283	0.168188878981477	0.156269088077201	1.07627734346532	0.281803238227832	0.49132864390934	No	0.308627916245509
chr10:81693969-CT_Patient-68_Alternative_G	1600.82947855621	-0.116134176414399	0.18584907802461	-0.624884328987744	0.53204697826433	0.716565469603659	No	0.144744123775143
chr10:81693969-CT_Patient-68_Reference_C	1276.46145574076	0.192976841090713	0.205026958097344	0.941226670295182	0.346588712021083	0.557864399950038	No	0.253471352155792
chr10:81693969-CT_Patient-68_Variant_T	1251.69679877364	-0.123784005069862	0.183757274280906	-0.673627781834833	0.50054798591636	0.692448293462135	No	0.159612650714727
chr10:82135915-CT_Patient-71_Alternative_A	2283.47348445591	0.222340720102725	0.138280128914564	1.60790072910691	0.107856922149507	0.261904603973281	No	0.581856867124152
chr10:82135915-CT_Patient-71_Alternative_G	3577.13863942511	0.016164277038487	0.119513811405826	0.135250284869579	0.892413990729028	0.944879515661624	No	0.0246235661143039
chr10:82135915-CT_Patient-71_Reference_C	2877.49085225121	-0.794069311475442	0.156437716923111	-5.0759454119733	3.85573986702915e-07	1.02118686175257e-05	Yes	4.99089478131889
chr10:82135915-CT_Patient-71_Variant_T	3209.7582082431	0.0143454499255049	0.153663883548313	0.0933560287183203	0.925620721902088	0.961068342314967	No	0.0172457282160154
chr10:83639274-GA_Patient-55_Alternative_C	2342.61073031697	-0.404682602730235	0.141723341086086	-2.85544074553267	0.00429771415997895	0.0256396052957106	Yes	1.59108866477
chr10:83639274-GA_Patient-55_Alternative_T	3208.7114935369	0.05570192638427	0.13497109390842	0.4126952280765	0.679829921467084	0.820870017502672	No	0.0857256067666764
chr10:83639274-GA_Patient-55_Reference_G	1299.48663632538	0.0187439285449727	0.181612445289986	0.103208392547348	0.917797579195547	0.957608670961925	No	0.0188119301310235
chr10:83639274-GA_Patient-55_Variant_A	2513.81850420707	0.233006077290232	0.146576850055002	1.58965127987672	0.111913431282705	0.268919865257518	No	0.570377115020806
chr10:88525407-AG_Patient-66_Alternative_C	1817.32518319191	0.116027399832216	0.197270388043127	0.588164300700061	0.556422016790348	0.736200237613182	No	0.133004046718098
chr10:88525407-AG_Patient-66_Alternative_T	1069.78239704702	-0.208844089624557	0.209659973941296	-0.996108535637959	0.319197413038334	0.529227580750278	No	0.276357530592765
chr10:88525407-AG_Patient-66_Reference_A	2679.49419057195	0.0885452614589615	0.134712726511406	0.657289505987872	0.51099478280376	0.700799390538758	No	0.154406284530857
chr10:88525407-AG_Patient-66_Variant_G	1582.93721320584	-0.00860217071189613	0.171588769471336	-0.0501324809216791	0.960016816239268	0.979316064299098	No	0.00907712144690992
chr10:88541411-TG_Patient-77_Alternative_A	24050.0126635693	-0.501583885223429	0.0594534537856092	-8.43658111153903	3.26754941853492e-17	5.8796668654696e-15	Yes	14.230647279806
chr10:88541411-TG_Patient-77_Alternative_C	14001.3812784573	0.00315169342811831	0.0637803214471327	0.0494148250841091	0.960588713886494	0.979416074621871	No	0.00903277242083479
chr10:88541411-TG_Patient-77_Reference_T	4657.4818210183	0.194977214249383	0.130763109839555	1.49107201938388	0.135942587576629	0.30758015931724	No	0.512041682449759
chr10:88541411-TG_Patient-77_Variant_G	20001.0764868381	0.0981337565973756	0.0655628355382589	1.49678938977723	0.134448067960325	0.30532786925808	No	0.515233553013487
chr10:88607032-AG_Patient-49_Alternative_C	15272.209453721	-0.109892520578719	0.0668390426400873	-1.64413666381287	0.100147976129109	0.248561995114762	No	0.604565273818683
chr10:88607032-AG_Patient-49_Alternative_T	6056.05347986797	-0.168309820754809	0.0958885428389179	-1.7552651836367	0.0792139588544917	0.211675475113247	No	0.674329456765567
chr10:88607032-AG_Patient-49_Reference_A	12927.8771252229	0.112109848853698	0.0673880373592638	1.66364614918239	0.0961831636809861	0.242159808280055	No	0.615897935885921
chr10:88607032-AG_Patient-49_Variant_G	5920.00912302915	0.307664257597463	0.0940378152651453	3.27170784146765	0.00106899981720543	0.00868544605798518	Yes	2.06120787260582
chr10:89667172-CT_Patient-69_Alternative_A	1236.48608147864	-0.0653962534724105	0.20950733211578	-0.312143030088659	0.754931825773362	0.863303347678772	No	0.0638365749980291
chr10:89667172-CT_Patient-69_Alternative_G	3895.63313410184	0.340601087857747	0.117165177616357	2.90701635747956	0.00364894116301076	0.022664184807411	Yes	1.64465989716607
chr10:89667172-CT_Patient-69_Reference_C	2662.46903046734	0.0799295931753707	0.183970219208594	0.43447028284911	0.663946970009872	0.808753313927841	No	0.0921839267651276
chr10:89667172-CT_Patient-69_Variant_T	2396.17188729953	0.337719125542819	0.136061286374693	2.48211033822501	0.0130606826215117	0.058840394903099	No	1.2303244211984
chr10:90738063-GA_Patient-91_Alternative_C	1891.61269537077	-0.607941100794189	0.183145526627233	-3.31944280589265	0.00090197279120545	0.00760497773275675	Yes	2.11890205321585
chr10:90738063-GA_Patient-91_Alternative_T	3658.45511247587	0.0139110931141209	0.11696487897021	0.118933933302012	0.905327697665544	0.951732573218014	No	0.0214850666276418
chr10:90738063-GA_Patient-91_Reference_G	6674.3400095235	0.119698458937049	0.0872095059079905	1.37253912507354	0.169895667749456	0.353364506303304	No	0.451777075346394
chr10:90738063-GA_Patient-91_Variant_A	10627.6776880621	-0.257477153282841	0.0750842884982681	-3.42917484379944	0.000605419375471877	0.00556744674481631	Yes	2.25434392850013
chr10:96369823-TC_Patient-55_Alternative_A	2160.33262597114	-0.200249216647031	0.143289008129394	-1.39751973484386	0.162257336342795	0.34332809881187	No	0.464290651396384
chr10:96369823-TC_Patient-55_Alternative_G	560.553999653293	0.304056462027563	0.28533865041283	1.06559858465599	0.28660513929114	0.495678584063	No	0.304799844508574
chr10:96369823-TC_Patient-55_Reference_T	4078.10470526523	0.103824041991575	0.112311412516469	0.924430025990017	0.355262467719949	0.566596571067829	No	0.246726058073306
chr10:96369823-TC_Patient-55_Variant_C	516.520595781977	-1.21685722839186	0.304818911825181	-3.9920660470363	6.55001227692583e-05	0.000883637819409752	Yes	3.05372570474099
chr10:96437661-TC_Patient-56_Alternative_A	8623.33744420404	-0.222502344787262	0.0773821602478209	-2.87537003457496	0.00403554244633839	0.0244571061780072	Yes	1.61159493099851
chr10:96437661-TC_Patient-56_Alternative_G	5966.87781941645	0.14925116887955	0.090132325094668	1.65591166901318	0.0977397081567533	0.24479899828389	No	0.611190363653394
chr10:96437661-TC_Patient-56_Reference_T	1143.50195896264	-0.331140488742173	0.208323137167055	-1.58955214118454	0.111935792132434	0.268919865257518	No	0.570377115020806
chr10:96437661-TC_Patient-56_Variant_C	12314.7799617104	0.0464387385193909	0.0779408250607585	0.595820463578488	0.551295171590564	0.731790813580184	No	0.135613046662032
chr10:96585669-GA_Patient-22_Alternative_C	1600.46535700713	0.14544330425044	0.181996143341632	0.79915596880217	0.424199979660807	0.629458034335391	No	0.201033218795351
chr10:96585669-GA_Patient-22_Alternative_T	3050.1684920178	0.450033811098679	0.153817495320049	2.92576478483342	0.0034361062651972	0.0215721889486675	Yes	1.66610578442484
chr10:96585669-GA_Patient-22_Reference_G	2128.12669933518	0.0228971477115656	0.151862726863892	0.150775296772376	0.880152973782711	0.938039587474032	No	0.0277788329868897
chr10:96585669-GA_Patient-22_Variant_A	3329.89366365663	0.580369770005644	0.119036420064444	4.87556471953242	1.08497616275689e-06	2.49544517434085e-05	Yes	4.60285196726963
chr10:97416233-TG_Patient-87_Alternative_A	1608.98369101906	-0.0508769386676077	0.179746256497996	-0.283048669045159	0.777139529275932	0.877140418800876	No	0.0569308761564073
chr10:97416233-TG_Patient-87_Alternative_C	786.657047638058	0.307922249784661	0.279399735995689	1.1020849704361	0.270424732784901	0.480108494318907	No	0.318660610208309
chr10:97416233-TG_Patient-87_Reference_T	2411.57065992195	-0.0685466805745252	0.168152411598898	-0.407646134377382	0.683533488920141	0.8231174138737	No	0.0845382102793781
chr10:97416233-TG_Patient-87_Variant_G	1646.37791788684	0.149242350843804	0.164216386698924	0.908815215362316	0.363447673671171	0.574009980487584	No	0.24108055632502
chr10:98567218-CT_Patient-85_Alternative_A	20927.6333962503	0.013298387412542	0.055715892733416	0.238682120309386	0.81135208202692	0.896487635513942	No	0.0474556959122803
chr10:98567218-CT_Patient-85_Alternative_G	4702.81781569102	0.307667884471502	0.121987745969139	2.52212123461431	0.0116649497809545	0.0541678654723945	No	1.26625827779336
chr10:98567218-CT_Patient-85_Reference_C	15027.512160323	0.146265681276563	0.0641800056554589	2.27899140523248	0.022667576217593	0.0877445310339982	No	1.05677994284817
chr10:98567218-CT_Patient-85_Variant_T	915.606292954083	0.148921422659497	0.215389398387126	0.691405537016434	0.48931072544239	0.682613845230086	No	0.165824907317199
chr10:99066615-CT_Patient-54_Alternative_A	3537.35037172602	0.0551864533234288	0.11614379493469	0.475156278081505	0.634675587909038	0.79028136173554	No	0.102218260488788
chr10:99066615-CT_Patient-54_Alternative_G	1594.60979154701	0.425396713571525	0.168094474564296	2.53070015938455	0.0113835114036183	0.0531636051659061	No	1.27438557606319
chr10:99066615-CT_Patient-54_Reference_C	2969.15606349833	-0.0476580185581089	0.123985876626254	-0.384382639820906	0.700694865508199	0.833774421312684	No	0.0789514323725317
chr10:99066615-CT_Patient-54_Variant_T	2760.56978743838	0.326745894336968	0.130800488018869	2.49804797585948	0.0124879291858064	0.0569945175373098	No	1.24416691832413
chr11:101428967-GT_Patient-73_Alternative_A	3354.20159767672	-0.134202940005188	0.123966898233861	-1.0825707662058	0.278998988985312	0.488947526385603	No	0.310737746651404
chr11:101428967-GT_Patient-73_Alternative_C	3597.12636481612	-0.199319394299695	0.112748542931798	-1.76782235155148	0.0770906070226413	0.207588175072412	No	0.682797389007903
chr11:101428967-GT_Patient-73_Reference_G	2286.88249262636	-0.0842106026056579	0.138931580030314	-0.606130028804711	0.544428411983891	0.72630026701209	No	0.138883796177506
chr11:101428967-GT_Patient-73_Variant_T	4795.45809532003	0.051267233796179	0.100341975123382	0.510925101216515	0.609403503867253	0.773271935426705	No	0.111667751506282
chr11:101538062-TA_Patient-88_Alternative_C	1554.68738735471	0.133995777481657	0.213903318295278	0.626431504427085	0.531031950827368	0.716138457728592	No	0.145003003370574
chr11:101538062-TA_Patient-88_Alternative_G	1767.65679517082	-0.308119586023279	0.172038758977492	-1.79098935527425	0.0732950032041505	0.200102001701895	No	0.698748566917316
chr11:101538062-TA_Patient-88_Reference_T	1266.91597514118	0.217605834863607	0.20628373118579	1.0548860717844	0.291477433074717	0.500494305150997	No	0.300600859754229
chr11:101538062-TA_Patient-88_Variant_A	3198.24653262459	0.0475609259462251	0.137679334379387	0.345447093862081	0.729758277852994	0.849440856907271	No	0.0708668538908541
chr11:102200815-TC_Patient-18_Alternative_A	2312.06677726998	-0.763300684159665	0.183332829852634	-4.16346971119804	3.13447622480868e-05	0.000472333141462549	Yes	3.32575158089092
chr11:102200815-TC_Patient-18_Alternative_G	2035.37223846533	-0.110084242816559	0.163999727766449	-0.671246497270589	0.502063512168129	0.693838845142222	No	0.158741389477153
chr11:102200815-TC_Patient-18_Reference_T	3765.29385995888	0.182617395745921	0.119673969319676	1.52595753933848	0.127020439371747	0.293360154049207	No	0.532598874990789
chr11:102200815-TC_Patient-18_Variant_C	758.932880863078	-0.360497570839064	0.276575081691634	-1.30343474413577	0.192426381267486	0.383411366420609	No	0.416335016391242
chr11:102373788-GA_Patient-89_Alternative_C	2893.99525676521	0.0308476117176981	0.129190350367726	0.238776438254821	0.811278941377948	0.896487635513942	No	0.0474556959122803
chr11:102373788-GA_Patient-89_Alternative_T	2064.48355708944	0.513809143365325	0.167591464225993	3.06584315459208	0.00217057144387382	0.015090404651841	Yes	1.82129911438575
chr11:102373788-GA_Patient-89_Reference_G	3340.59415943096	-0.143850665636524	0.125685927620431	-1.14452483551659	0.252406044221916	0.458974640674598	No	0.338211309493978
chr11:102373788-GA_Patient-89_Variant_A	967.365088246263	0.212866860080473	0.236713312281701	0.899260198037154	0.368514082534276	0.578290102650991	No	0.237854240518198
chr11:102726646-TA_Patient-44_Alternative_C	1631.66019479787	-0.0212629821594046	0.169247575886647	-0.125632417764408	0.900022900592053	0.949041727994171	No	0.0227146918517387
chr11:102726646-TA_Patient-44_Alternative_G	1224.66353904463	0.289401337411294	0.219383454367018	1.31915753741	0.18711645083355	0.375582478408686	No	0.425294676544154
chr11:102726646-TA_Patient-44_Reference_T	1669.03619683554	-0.0967148365032249	0.203449815343853	-0.475374412799374	0.634520128771601	0.79028136173554	No	0.102218260488788
chr11:102726646-TA_Patient-44_Variant_A	1281.42878536668	0.301543920749123	0.225422089868512	1.3376857650686	0.1809988932319	0.367842022873664	No	0.434338657752553
chr11:102798575-AC_Patient-54_Alternative_G	2200.29907602009	0.220226529327324	0.162250756329154	1.35732205081717	0.174678903835188	0.359040999047095	No	0.444855956315107
chr11:102798575-AC_Patient-54_Alternative_T	1343.8483876081	-0.511797723545425	0.178963474293417	-2.85978871144574	0.00423923346307908	0.0253401371051468	Yes	1.59619103965591
chr11:102798575-AC_Patient-54_Reference_A	3142.91412903957	-0.095572210243506	0.119476634431817	-0.799923857062171	0.423754914442208	0.62932892792479	No	0.201122304881528
chr11:102798575-AC_Patient-54_Variant_C	524.864782796557	-0.554846703771102	0.286564508837884	-1.93620175094673	0.0528429961234756	0.159769434288818	No	0.796506302552716
chr11:103832389-GA_Patient-80_Alternative_C	8544.89684273185	-0.274363641489709	0.0860826618236447	-3.18721140444973	0.00143651735984336	0.0109379131394172	Yes	1.96106552978398
chr11:103832389-GA_Patient-80_Alternative_T	5535.23538835087	0.10959449756195	0.0937450579782477	1.16906960137973	0.242375590256229	0.445904032833442	No	0.350758599797982
chr11:103832389-GA_Patient-80_Reference_G	3687.61250345089	-0.323075510800834	0.126357093404467	-2.55684506580627	0.0105626251384114	0.0501335458470137	No	1.2998715775068
chr11:103832389-GA_Patient-80_Variant_A	8517.83654044677	-0.163841640522753	0.0822801197032524	-1.99126643366169	0.0464516036317074	0.146263978908279	No	0.834862616373243
chr11:104003497-GC_Patient-36_Alternative_A	1178.65258610248	-0.0378044540285227	0.258770119034749	-0.146092810752412	0.88384812171535	0.940169139990352	No	0.0267940081486784
chr11:104003497-GC_Patient-36_Alternative_T	9351.25328645578	-0.0492807278153724	0.0744549884543984	-0.661886178997334	0.508044170020244	0.698318182921557	No	0.155946649581942
chr11:104003497-GC_Patient-36_Reference_G	1248.03360420094	0.00283720745110641	0.185718128028169	0.0152769548198121	0.987811227728511	0.992841973261546	No	0.00311987094269378
chr11:104003497-GC_Patient-36_Variant_C	955.328952583313	-0.146042117148152	0.218729293925827	-0.66768430751519	0.504335129022733	0.695520851331585	No	0.157689845567686
chr11:106794382-AT_Patient-84_Alternative_C	1784.38157733586	-0.0865724808213833	0.177154969206188	-0.488682204113749	0.625066704670809	0.783558672098352	No	0.105928478436569
chr11:106794382-AT_Patient-84_Alternative_G	1824.95576641539	-0.260042147080613	0.157890849592538	-1.64697414544093	0.0995633601927885	0.247460278031594	No	0.606494503462414
chr11:106794382-AT_Patient-84_Reference_A	3211.07386109537	-0.261298820062245	0.125057085438461	-2.08943634937683	0.0366684620144606	0.123670149175562	No	0.907735115349079
chr11:106794382-AT_Patient-84_Variant_T	2011.52887038238	0.177226448453398	0.169706890372932	1.04430909118623	0.296342408078533	0.506501704881818	No	0.295419088468519
chr11:106912059-AC_Patient-15_Alternative_G	1489.21769942427	-0.0481259804326581	0.17049453584626	-0.282272861084854	0.777734293512494	0.877568868998421	No	0.0567187913836694
chr11:106912059-AC_Patient-15_Alternative_T	1713.99249283897	-0.467736171777438	0.18044593010767	-2.59211261511049	0.00953885412013053	0.0465241513982536	Yes	1.33232153966774
chr11:106912059-AC_Patient-15_Reference_A	749.872296664166	0.217141773493173	0.241648099840114	0.898586720263243	0.368872834750777	0.578655943689669	No	0.237579581643396
chr11:106912059-AC_Patient-15_Variant_C	1344.62239741244	0.00397802658337151	0.189959305677237	0.0209414672747364	0.983292347766223	0.990252277141358	No	0.00425415023769204
chr11:106918692-GT_Patient-43_Alternative_A	1670.1908155049	0.28292693389653	0.238964914770243	1.18396850922051	0.236425528682857	0.438318601358096	No	0.358210098372375
chr11:106918692-GT_Patient-43_Alternative_C	1830.800150343	0.437094974233294	0.157143324698168	2.78150519643671	0.00541074644461293	0.0305188835759228	Yes	1.51543135753513
chr11:106918692-GT_Patient-43_Reference_G	1431.31621625007	0.546525460797865	0.213573969257624	2.5589516489185	0.0104988342602426	0.0498832045754005	Yes	1.30204565453774
chr11:106918692-GT_Patient-43_Variant_T	1929.64514042903	0.337316304822014	0.171977580520871	1.96139696697894	0.049832733541681	0.153165869785483	No	0.814837998510052
chr11:108495646-GA_Patient-71_Alternative_C	4905.80024600448	0.0920567670886051	0.100541177961947	0.915612577400343	0.359870132183771	0.571317862785489	No	0.243122197105402
chr11:108495646-GA_Patient-71_Alternative_T	2210.36396569002	-0.128864654778786	0.175518179014323	-0.734195486202428	0.462829604108551	0.661442796677435	No	0.179507708787974
chr11:108495646-GA_Patient-71_Reference_G	1043.44289925298	-0.431511572476233	0.203263274757335	-2.12291951407056	0.0337605969282532	0.116463113621118	No	0.933811603285229
chr11:108495646-GA_Patient-71_Variant_A	1263.29964317178	-0.238326340063001	0.187126940978577	-1.27360784511668	0.20280243054136	0.395900725624646	No	0.402413702252617
chr11:10916250-AG_Patient-36_Alternative_C	2574.19696769314	0.0794358163690136	0.136511304523988	0.581899181507382	0.56063459185878	0.738420330030574	No	0.131696354914767
chr11:10916250-AG_Patient-36_Alternative_T	2938.81807282796	0.281658238104805	0.122640421071467	2.29661832244258	0.0216405524907585	0.0845986582354381	No	1.07263652497003
chr11:10916250-AG_Patient-36_Reference_A	2663.59921264976	-0.178992919235715	0.140123941563452	-1.27738998231549	0.20146459969907	0.394446769180854	No	0.40401159679128
chr11:10916250-AG_Patient-36_Variant_G	1081.77309468667	-0.645964385132539	0.223346496601738	-2.89220737715172	0.00382545352259224	0.0235691084100899	Yes	1.62765684598233
chr11:110151266-GA_Patient-37_Alternative_C	2304.64876285607	0.253366340096619	0.148238763781849	1.70917736786767	0.0874180997826627	0.226716377477885	No	0.644517106290042
chr11:110151266-GA_Patient-37_Alternative_T	2891.73434031254	-0.0382585171292511	0.155633120939734	-0.245825033246401	0.805817677838333	0.893099097466034	No	0.0491003495158421
chr11:110151266-GA_Patient-37_Reference_G	1928.08912911117	-0.0396866129485	0.156773682509389	-0.253145887200316	0.800155480510508	0.890063859956962	No	0.0505788326450039
chr11:110151266-GA_Patient-37_Variant_A	1932.91270742269	0.605047320082389	0.152160923414357	3.97636467041379	6.99767910728557e-05	0.000935777066193949	Yes	3.02882760260127
chr11:111295126-GA_Patient-109_Alternative_C	1986.6842887578	0.376834431270211	0.160168752379296	2.3527337615631	0.0186359719909179	0.0757070894026797	No	1.12086345016569
chr11:111295126-GA_Patient-109_Alternative_T	2373.832505487	0.516170001680292	0.142419124644746	3.62430258553998	0.000289742233420411	0.00305364855136275	Yes	2.51518094795636
chr11:111295126-GA_Patient-109_Reference_G	3013.06883349466	-0.033052973638773	0.124585840525163	-0.265302810491512	0.790776199606382	0.885588282846759	No	0.0527681382095732
chr11:111295126-GA_Patient-109_Variant_A	2928.5103044999	-0.0907549695555119	0.126379477864436	-0.718114769020194	0.472686524469291	0.668983832867264	No	0.174584377570556
chr11:111324477-CT_Patient-50_Alternative_A	2724.49347905484	-0.103269581832096	0.130010133512297	-0.794319481429717	0.42700946551859	0.632246832052937	No	0.199113338061652
chr11:111324477-CT_Patient-50_Alternative_G	4181.9132635679	0.302463271426839	0.114871192844687	2.63306459989311	0.00846182512532207	0.0426085976269304	Yes	1.37050275946085
chr11:111324477-CT_Patient-50_Reference_C	2992.12219921706	-0.412933075778853	0.126053212593194	-3.27586316353151	0.00105339585144849	0.00859863351455888	Yes	2.06557056087736
chr11:111324477-CT_Patient-50_Variant_T	1834.16328734834	-0.38792457517164	0.207697627454109	-1.86773715196796	0.0617987174382189	0.178510176245053	No	0.748337021226292
chr11:113311736-GA_Patient-55_Alternative_C	2427.28187446133	0.19143400845764	0.14935415299305	1.2817454662044	0.199931949971067	0.392675335448792	No	0.405966376587717
chr11:113311736-GA_Patient-55_Alternative_T	1570.25968999342	0.24906354763281	0.169829977306554	1.46654643416241	0.142499480788565	0.316734540768189	No	0.499304573044089
chr11:113311736-GA_Patient-55_Reference_G	4737.87212391958	-0.352960892462508	0.119320082146601	-2.95810131968271	0.00309540362894814	0.0198820781122359	Yes	1.70153822428936
chr11:113311736-GA_Patient-55_Variant_A	807.793221304407	-0.406942512706848	0.235286590513221	-1.72956100821216	0.0837087375914423	0.220318372374465	No	0.656949285472225
chr11:113352512-TC_Patient-94_Alternative_A	20593.4190247386	0.162160810772949	0.0617580606449936	2.62574324840128	0.00864600071181828	0.0433105555343216	Yes	1.36340624564113
chr11:113352512-TC_Patient-94_Alternative_G	1302.4612472127	0.649543899441734	0.191475056884226	3.39231600194524	0.000693044615824933	0.00619889906376746	Yes	2.20768543517701
chr11:113352512-TC_Patient-94_Reference_T	1406.47546358229	0.041597872921048	0.212213713778184	0.196018778336484	0.844595468125091	0.916826663234441	No	0.0377127650023346
chr11:113352512-TC_Patient-94_Variant_C	36033.8804462419	-0.24683352317198	0.0506253726534051	-4.87568802430095	1.0842985933154e-06	2.49544517434085e-05	Yes	4.60285196726963
chr11:113373776-GA_Patient-87_Alternative_C	1166.61748542808	0.272169045584662	0.196082783542026	1.38803132364922	0.165127507070799	0.347164978783212	No	0.459464091929664
chr11:113373776-GA_Patient-87_Alternative_T	3120.205877181	0.406641769596284	0.132601534523269	3.06664452306868	0.00216476130719932	0.015058567001075	Yes	1.8222163543728
chr11:113373776-GA_Patient-87_Reference_G	3026.37886333557	0.314918511036579	0.125891670859618	2.50150394292364	0.0123667065360038	0.0565255962549653	No	1.24775484784372
chr11:113373776-GA_Patient-87_Variant_A	1466.40145506245	-0.10082566987748	0.170472860310098	-0.591447047313413	0.55422092513978	0.734081753627446	No	0.13425557063962
chr11:113977613-CT_Patient-4_Alternative_A	1743.11425010988	-0.42522467951705	0.161585380311696	-2.63157891324572	0.00849891272268306	0.0427601546359991	Yes	1.36896073289638
chr11:113977613-CT_Patient-4_Alternative_G	2590.0345705715	0.5210459112796	0.134264029760155	3.88075579297286	0.000104132360481982	0.00131628467237348	Yes	2.8806501758656
chr11:113977613-CT_Patient-4_Reference_C	5603.168263718	-0.298236086968296	0.100406234009321	-2.9702945231529	0.00297514361206269	0.0193123911072674	Yes	1.71416395198947
chr11:113977613-CT_Patient-4_Variant_T	1814.1008326882	-0.071913547259034	0.15563981724693	-0.462051090338534	0.644044683023772	0.796254495451033	No	0.0989481027331192
chr11:113979167-CT_Patient-103_Alternative_A	8701.00726455296	0.123103652183758	0.0787295175247968	1.56362767173043	0.117905032456857	0.278276752272332	No	0.555523073872803
chr11:113979167-CT_Patient-103_Alternative_G	9297.58889332866	-0.0690568273297369	0.0744459187061281	-0.927610653880646	0.353609569276069	0.564996478846495	No	0.247954258768707
chr11:113979167-CT_Patient-103_Reference_C	7957.75862575965	0.242180543365477	0.0966417097456267	2.50596294294593	0.0122118417720972	0.0559807455957605	No	1.2519613215546
chr11:113979167-CT_Patient-103_Variant_T	3707.59252309352	-0.0784429255112968	0.110904292622584	-0.70730287941373	0.47937827654627	0.674137753341014	No	0.171251350641126
chr11:114017329-GT_Patient-55_Alternative_A	1949.90296209516	-0.181490641515602	0.156187605388607	-1.16200412359251	0.245233789939603	0.449870366428777	No	0.346912613458848
chr11:114017329-GT_Patient-55_Alternative_C	1708.07234734929	-0.0719265361763961	0.165906899247267	-0.433535534102154	0.664625756838231	0.809176032827396	No	0.0919569891797275
chr11:114017329-GT_Patient-55_Reference_G	1245.05065299876	0.279299764612255	0.207240002596239	1.34771164405169	0.177751145493045	0.363220276595341	No	0.43982991519592
chr11:114017329-GT_Patient-55_Variant_T	2176.09852862149	-0.740320525457122	0.142569127112964	-5.19271275940781	2.07251813548906e-07	5.98097450609533e-06	Yes	5.22322804876424
chr11:115321872-TC_Patient-25_Alternative_A	1230.26466071204	0.117869593841501	0.234129963374114	0.503436604793546	0.614657341229681	0.777178617559407	No	0.109479156610217
chr11:115321872-TC_Patient-25_Alternative_G	2147.43701321178	-0.252890729512679	0.152631561403022	-1.65687048725737	0.0975456622928855	0.244583754880276	No	0.61157239194466
chr11:115321872-TC_Patient-25_Reference_T	667.241651677683	-0.169103957508143	0.256792598180488	-0.658523488240449	0.510201809184371	0.700104220834358	No	0.154837304037035
chr11:115321872-TC_Patient-25_Variant_C	1135.31486534332	0.257304987103161	0.193960332201358	1.32658561770271	0.184645796027605	0.372522468603639	No	0.428847527757849
chr11:11667693-GA_Patient-88_Alternative_C	4913.1974477258	0.0902383527282877	0.100343084236573	0.899298176997808	0.368493858141113	0.578290102650991	No	0.237854240518198
chr11:11667693-GA_Patient-88_Alternative_T	1345.17816136753	-0.432365605929174	0.180242895542202	-2.39879416400044	0.0164491583232919	0.0695239727957858	No	1.15786541903939
chr11:11667693-GA_Patient-88_Reference_G	2801.02500057309	0.0541515857048402	0.141227471210787	0.383435214413896	0.701397097478211	0.833854764240899	No	0.0789095855510524
chr11:11667693-GA_Patient-88_Variant_A	4025.90882595709	-0.612608434419802	0.108554971232486	-5.64330152239473	1.66819814803252e-08	6.64888356329833e-07	Yes	6.17725127244187
chr11:116921856-GA_Patient-36_Alternative_C	10692.6357919496	-0.265577678354303	0.0844037970073714	-3.14651340070766	0.00165229689683588	0.0122307954202564	Yes	1.9125452980418
chr11:116921856-GA_Patient-36_Alternative_T	25434.3140921044	0.107316799261557	0.05765689550719	1.861300340879	0.0627017750651647	0.179760759066859	No	0.745305106711244
chr11:116921856-GA_Patient-36_Reference_G	13560.9186859616	-0.115902526658826	0.0850148146216497	-1.3633215243089	0.172781201316174	0.35718039859853	No	0.447112382409679
chr11:116921856-GA_Patient-36_Variant_A	11899.4419876661	-0.274424619734662	0.067451479062803	-4.06847445819756	4.73219472205228e-05	0.000670951733708363	Yes	3.17330872057328
chr11:118150976-TC_Patient-30_Alternative_A	451.891310488488	-0.684330664038415	0.378397157483291	-1.8084984268642	0.0705289614342529	0.195158835845662	No	0.709611781189577
chr11:118150976-TC_Patient-30_Alternative_G	450.5927895101	-0.329921485608541	0.323944470241307	-1.01845074053211	0.308463799149306	0.51938393372656	No	0.284511488672479
chr11:118150976-TC_Patient-30_Reference_T	559.700127185885	-0.863416647588801	0.293395223226543	-2.94284493828354	0.00325211264384783	0.0206823546310406	Yes	1.68440001949225
chr11:118150976-TC_Patient-30_Variant_C	4769.15390053336	-0.0167606444500526	0.0988983232720478	-0.169473494550031	0.8654242190704	0.928988735423481	No	0.0319895520699572
chr11:118292727-GA_Patient-35_Alternative_C	1312.9403054048	0.423740527995803	0.180719545870284	2.34474099608435	0.019040301082185	0.0769155246093151	No	1.11398599346663
chr11:118292727-GA_Patient-35_Alternative_T	2398.47477990253	-0.702277881638905	0.13921619049056	-5.04451299209	4.54677940103732e-07	1.18119729832468e-05	Yes	4.92767755503918
chr11:118292727-GA_Patient-35_Reference_G	1848.3329395066	0.120113420827495	0.153202202773981	0.784018889106304	0.433029026794728	0.637227080199675	No	0.195705776293088
chr11:118292727-GA_Patient-35_Variant_A	1301.93509822301	-0.194082307342735	0.194306992903412	-0.998843656847757	0.317870433789714	0.528304098761821	No	0.277116019896562
chr11:118795093-GC_Patient-87_Alternative_A	5996.33467710968	-0.000246518198137252	0.109811783739994	-0.00224491570705148	0.998208817921527	0.998961889578982	No	0.000451079803307537
chr11:118795093-GC_Patient-87_Alternative_T	3849.01735093124	-0.979688297096413	0.147977366474865	-6.62052799312939	3.57918125957927e-11	2.56110303463228e-09	Yes	8.591572949266
chr11:118795093-GC_Patient-87_Reference_G	2365.14277494557	0.0298194932912572	0.138717441894545	0.214965709315246	0.82979405355963	0.908496782333181	No	0.0416766065149109
chr11:118795093-GC_Patient-87_Variant_C	1176.34284349388	0.0880579102432227	0.20172076754707	0.436533686213914	0.662449564047346	0.807882844966637	No	0.0926516138213312
chr11:119391364-CT_Patient-55_Alternative_A	1257.82613229807	-0.0623729736138376	0.19549385983683	-0.319053363956788	0.749686047062364	0.860198656400515	No	0.0654012401338196
chr11:119391364-CT_Patient-55_Alternative_G	2176.74190852514	-0.513149227349577	0.158512637367123	-3.23727644604825	0.00120676448175357	0.00952643238628176	Yes	2.02106971059321
chr11:119391364-CT_Patient-55_Reference_C	1682.67914044659	-0.312096930838734	0.184343482848347	-1.69301852181824	0.0904519417234086	0.232514697253703	No	0.633549590152756
chr11:119391364-CT_Patient-55_Variant_T	2081.36881217027	-0.640123996873707	0.172935389258634	-3.70152112657732	0.000214310808130374	0.00238876501339248	Yes	2.62182657038674
chr11:119536681-CT_Patient-84_Alternative_A	1364.0124087085	0.184486814227582	0.181563795066751	1.01609913011433	0.309582183260856	0.520550720678828	No	0.283536947925306
chr11:119536681-CT_Patient-84_Alternative_G	1245.57860671812	-0.104132264510556	0.21087468305351	-0.49381112517965	0.621439575433967	0.780666314766401	No	0.107534559749814
chr11:119536681-CT_Patient-84_Reference_C	1203.5058910194	0.390592202842583	0.189442412908608	2.06179913381391	0.0392268635814807	0.129689246901648	No	0.887096031663629
chr11:119536681-CT_Patient-84_Variant_T	3888.18767568754	0.476465152916571	0.111283859049497	4.28152974731627	1.85612904701377e-05	0.000305674226369589	Yes	3.51474117827538
chr11:120229774-AG_Patient-70_Alternative_C	4590.49700971582	0.0697837898888742	0.132878178570334	0.525171180397668	0.599464197402201	0.76528880018434	No	0.116174642418269
chr11:120229774-AG_Patient-70_Alternative_T	3153.13903030401	0.16472935588102	0.123921354687364	1.32930564144177	0.18374715381455	0.37150201157879	No	0.430038830314703
chr11:120229774-AG_Patient-70_Reference_A	2345.10568690176	-0.0665847897264564	0.144085794933986	-0.462119043427999	0.643995954481161	0.796254495451033	No	0.0989481027331192
chr11:120229774-AG_Patient-70_Variant_G	3685.58968310477	-0.512292381654836	0.11768057780882	-4.35324495506039	1.34137127713915e-05	0.000227958596487148	Yes	3.64214402558733
chr11:120232507-GT_Patient-108_Alternative_A	4043.64024473299	0.199138075922881	0.110736484053505	1.79830592983848	0.0721285405658942	0.19776298957923	No	0.703854981320501
chr11:120232507-GT_Patient-108_Alternative_C	3764.40449662126	0.00561314775246329	0.115826170258906	0.0484618263723666	0.961348186818068	0.979683219280909	No	0.00891433079577764
chr11:120232507-GT_Patient-108_Reference_G	2978.46384327992	-0.139891744750291	0.141265252021694	-0.990277104583431	0.322038694227261	0.532083623501987	No	0.274020107608202
chr11:120232507-GT_Patient-108_Variant_T	3321.49958469552	-0.0100860031945139	0.129047185354541	-0.078157482992007	0.937702782172338	0.966570918751071	No	0.0147662756319944
chr11:120241574-CT_Patient-78_Alternative_A	1203.32871157491	-0.049662393100319	0.211934768562412	-0.234328673096855	0.814729827592156	0.898353984898407	No	0.0465525014221397
chr11:120241574-CT_Patient-78_Alternative_G	2026.71461473764	-0.37861986755722	0.151731605963904	-2.49532630431191	0.0125841348692118	0.057240996376151	No	1.24229281521802
chr11:120241574-CT_Patient-78_Reference_C	1752.64277431075	0.0402677370357394	0.161209208558028	0.249785588527624	0.802753165237454	0.891171087810333	No	0.0500389117216401
chr11:120241574-CT_Patient-78_Variant_T	1492.56861963817	0.0704318633558176	0.172733636055133	0.407748397847292	0.683458401529939	0.8231174138737	No	0.0845382102793781
chr11:120243470-CG_Patient-78_Alternative_A	13159.2332070445	-0.19651237540705	0.0845025269968151	-2.32552069613795	0.0200441345716978	0.0798372495505516	No	1.09779443321359
chr11:120243470-CG_Patient-78_Alternative_T	10782.5492105318	0.0602646447896912	0.0710129388997823	0.84864315888602	0.396079883834993	0.6047458770408	No	0.218427083833438
chr11:120243470-CG_Patient-78_Reference_C	6102.88382060337	0.107722643960285	0.0890544428263395	1.20962683658972	0.226422115595968	0.42557619146425	No	0.37102267630728
chr11:120243470-CG_Patient-78_Variant_G	2624.91823751542	-0.0381419921656398	0.150917417762264	-0.252734195503687	0.80047362131575	0.890255883513863	No	0.0504851474833506
chr11:122878586-GA_Patient-44_Alternative_C	7401.08739690241	0.126242390350111	0.0828974050494097	1.52287505591841	0.127789967497679	0.294747981583714	No	0.53054916024494
chr11:122878586-GA_Patient-44_Alternative_T	11287.0268026865	0.0919054347880521	0.0691808141427955	1.32848154400656	0.184019076654166	0.371867452013273	No	0.429611831938475
chr11:122878586-GA_Patient-44_Reference_G	11596.3969416453	0.2181427718612	0.0737200621972585	2.95906928669564	0.00308569715130334	0.0198569366406613	Yes	1.70208774993294
chr11:122878586-GA_Patient-44_Variant_A	18863.0225385067	0.246612418434403	0.0587970950177148	4.19429596581433	2.7372040217372e-05	0.000426655138980591	Yes	3.36992301900481
chr11:122895174-GT_Patient-89_Alternative_A	2983.06042703422	-0.0269715406987862	0.124053288911031	-0.217418989335542	0.827881833780384	0.907214948785311	No	0.0422898022326023
chr11:122895174-GT_Patient-89_Alternative_C	2532.07132647019	0.187793143874052	0.138215103863003	1.35870204214576	0.174241024733096	0.35880396813096	No	0.445142762596034
chr11:122895174-GT_Patient-89_Reference_G	1264.08153716798	0.246943521664861	0.21640095848203	1.14113876110843	0.253812183421786	0.460915089989459	No	0.33637907319057
chr11:122895174-GT_Patient-89_Variant_T	1547.77047055528	-0.712796611174149	0.168598924458843	-4.22776487727922	2.36024242688987e-05	0.000377022537015985	Yes	3.42363268849676
chr11:122933700-CT_Patient-16_Alternative_A	4156.25999519289	-0.355393916206035	0.105711494787506	-3.36192309947393	0.000774016762486921	0.00671306691661946	Yes	2.17307902369639
chr11:122933700-CT_Patient-16_Alternative_G	1671.78862459441	0.150177674642948	0.164417056700139	0.913394739311263	0.361034971359481	0.572008793157401	No	0.242597295000009
chr11:122933700-CT_Patient-16_Reference_C	1105.64108896558	0.200855961311978	0.202859441996428	0.990123798701539	0.322113612313543	0.532083623501987	No	0.274020107608202
chr11:122933700-CT_Patient-16_Variant_T	2431.26202747493	-0.0931574118824017	0.152962003804472	-0.609023218612401	0.542509048938841	0.72518570929933	No	0.139550762813698
chr11:12300189-GA_Patient-30_Alternative_C	2805.94433910706	0.456965936086275	0.140368569696825	3.25547191278826	0.00113204092941534	0.00906521780911393	Yes	2.04262175669149
chr11:12300189-GA_Patient-30_Alternative_T	1976.251980554	0.088210088098782	0.159371450968048	0.553487387878943	0.579929714427919	0.752011082309885	No	0.123775759208138
chr11:12300189-GA_Patient-30_Reference_G	3661.0187025594	-0.249803437328595	0.132298007083104	-1.88818745524775	0.0590007893305691	0.172670092860283	No	0.762782877432621
chr11:12300189-GA_Patient-30_Variant_A	1481.35553214315	0.00318170994358263	0.170618234257736	0.018648123733225	0.985121812311523	0.99127882363847	No	0.00380417141190288
chr11:123117641-CA_Patient-55_Alternative_G	2619.94915550177	-0.484400947919796	0.149055208107554	-3.24980894039117	0.00115482566380361	0.00917561481967596	Yes	2.03736482583917
chr11:123117641-CA_Patient-55_Alternative_T	2098.64097040993	0.222251559331573	0.170101188189246	1.30658440248111	0.191353896756329	0.381896310668806	No	0.418054537133147
chr11:123117641-CA_Patient-55_Reference_C	1413.95458703123	-0.734436970756101	0.191270878886814	-3.8397741205064	0.000123147560538237	0.00150813256419173	Yes	2.82156048249369
chr11:123117641-CA_Patient-55_Variant_A	23741.4827938615	0.114413674753971	0.0545968393971989	2.09560985612366	0.0361168141837852	0.122247673126638	No	0.912759398526458
chr11:125313994-GA_Patient-87_Alternative_C	1759.78579627988	0.436078419774296	0.157972493219245	2.76047057869168	0.00577181565137742	0.0320435282714401	Yes	1.49425967035142
chr11:125313994-GA_Patient-87_Alternative_T	1937.46968580228	-0.0984066280419258	0.1557684374279	-0.631749471631408	0.527550595638216	0.713666013071222	No	0.146504985164166
chr11:125313994-GA_Patient-87_Reference_G	1727.29640316512	0.0608553822717322	0.166979385676703	0.364448473834712	0.715523143755499	0.841496358929788	No	0.0749477588326879
chr11:125313994-GA_Patient-87_Variant_A	4962.57551932009	0.0788527863512372	0.109755061937693	0.71844327686682	0.472484010880052	0.668830751809423	No	0.174683766917564
chr11:125736514-TG_Patient-59_Alternative_A	5489.61110397272	0.118975745307364	0.0942020792702644	1.26298428048519	0.206594829046429	0.400871285793229	No	0.396995050928743
chr11:125736514-TG_Patient-59_Alternative_C	4179.28175947165	-0.0500941818233993	0.106524514499096	-0.470259658623692	0.638169515614122	0.792192573100781	No	0.101169233474856
chr11:125736514-TG_Patient-59_Reference_T	2698.66962637913	0.0603800547814705	0.131993672895707	0.457446584043303	0.647350087693243	0.798165535601718	No	0.0979070287709135
chr11:125736514-TG_Patient-59_Variant_G	2119.55276238219	0.539842223042576	0.151151331648909	3.57153468086215	0.000354895541780864	0.00360499015233456	Yes	2.44309591729479
chr11:125823747-TC_Patient-21_Alternative_A	2902.06334653126	-0.0438689229797434	0.147555459437723	-0.29730464156942	0.766233938312552	0.869860407103808	No	0.0605504362189589
chr11:125823747-TC_Patient-21_Alternative_G	2639.05990863359	0.339406525110581	0.130071956115853	2.60937511240529	0.00907077491174095	0.0448082365038604	Yes	1.34864214806895
chr11:125823747-TC_Patient-21_Reference_T	4760.74089001382	-0.234331325051982	0.103448199840023	-2.26520447348879	0.0235001347574249	0.0899711041589022	No	1.04589694966446
chr11:125823747-TC_Patient-21_Variant_C	3111.75181634729	-0.158131020507303	0.121525102655993	-1.3012210403552	0.19318280531668	0.384417759937371	No	0.415196556319239
chr11:12597174-TC_Patient-37_Alternative_A	3648.17082969358	0.0935691365710716	0.149780178043922	0.624709743258772	0.532161577241946	0.716576324324029	No	0.144737545019043
chr11:12597174-TC_Patient-37_Alternative_G	2219.02545659543	-0.310208776562421	0.14025562128106	-2.21173863642006	0.0269847292443536	0.0998745151342742	No	1.00054531606364
chr11:12597174-TC_Patient-37_Reference_T	3886.58459907533	0.15274849247119	0.118728086980968	1.28654050069614	0.198254493619262	0.390428592959659	No	0.408458384371422
chr11:12597174-TC_Patient-37_Variant_C	3264.48568097547	-0.0465110793752974	0.119074588349862	-0.390604578355876	0.696089540945353	0.831204413292411	No	0.0802921595516336
chr11:126171270-AC_Patient-62_Alternative_G	1841.90224672616	0.0596041654810494	0.172226750315623	0.346079603614529	0.729282891368205	0.849292701826143	No	0.0709426078948088
chr11:126171270-AC_Patient-62_Alternative_T	467.293177581312	-0.29859255871224	0.324867683358561	-0.91912053432129	0.358032529815063	0.569389918744101	No	0.244590226462978
chr11:126171270-AC_Patient-62_Reference_A	2546.64941253918	0.227182701725724	0.145723289405815	1.55900064191565	0.118996228230832	0.280256806450866	No	0.552443831121368
chr11:126171270-AC_Patient-62_Variant_C	1663.24211241434	0.128377905479804	0.186565424496052	0.688111989810419	0.491382260687411	0.68419054835532	No	0.164822929603575
chr11:128545850-GC_Patient-26_Alternative_A	4100.40400398479	0.229969966473764	0.107114115964425	2.14696227853051	0.0317962848023769	0.111529224736879	No	0.952611316661437
chr11:128545850-GC_Patient-26_Alternative_T	540.781655573174	0.411953826120667	0.330759371310203	1.24547892472052	0.212955757728502	0.409422033950018	No	0.387828788528891
chr11:128545850-GC_Patient-26_Reference_G	1160.86111702213	-0.330661112002103	0.191092745319071	-1.73036978169941	0.0835642292178488	0.220132314384829	No	0.657316200386646
chr11:128545850-GC_Patient-26_Variant_C	2964.35168125276	-0.123162078709668	0.127708373776507	-0.964400963441949	0.334844939396926	0.54583883989054	No	0.262935564763604
chr11:128549006-CG_Patient-53_Alternative_A	5721.76011415838	0.345195343586738	0.0966276843611576	3.57242694853919	0.000353688162966096	0.00359744668499846	Yes	2.44400563368949
chr11:128549006-CG_Patient-53_Alternative_T	4997.5358444385	0.330482255735343	0.0966397705108864	3.41973344916123	0.000626825228121109	0.00572803098677363	Yes	2.24199464130279
chr11:128549006-CG_Patient-53_Reference_C	1417.50427581511	0.19469919368126	0.194593225056692	1.00054456481996	0.317047042131467	0.527233977646185	No	0.27799660936103
chr11:128549006-CG_Patient-53_Variant_G	3612.75807501104	-0.0382252710856932	0.127877826710967	-0.298920243398342	0.765000900894571	0.869095995604367	No	0.0609322511016972
chr11:128738550-AG_Patient-27_Alternative_C	790.525627988299	-0.235262710357448	0.283762258078283	-0.829083867427305	0.407056951809914	0.614298350257489	No	0.211620651008015
chr11:128738550-AG_Patient-27_Alternative_T	1283.59423686259	0.222096767498197	0.206828565779922	1.07382056564914	0.282903110679129	0.492124319344587	No	0.307925172872467
chr11:128738550-AG_Patient-27_Reference_A	738.225419669853	-0.115288349455039	0.271234652124356	-0.425050223310631	0.670800063154305	0.813730907038685	No	0.0895191883654053
chr11:128738550-AG_Patient-27_Variant_G	1735.07274036171	-0.730404918508476	0.163936336239606	-4.45541809255107	8.37298589629798e-06	0.000150222661916572	Yes	3.82326454667324
chr11:129967215-AG_Patient-88_Alternative_C	3904.95990264852	0.370441819253742	0.109511655554271	3.38267024983621	0.000717847682903661	0.0063603072034824	Yes	2.19652190737751
chr11:129967215-AG_Patient-88_Alternative_T	1179.96203610652	-0.212666347048521	0.202492860645689	-1.05024121033399	0.29360722689967	0.5032326696098	No	0.29823117246997
chr11:129967215-AG_Patient-88_Reference_A	685.963464268945	-0.151617113525939	0.26025584231628	-0.582569490761647	0.560183148730446	0.738272659413156	No	0.131783214586961
chr11:129967215-AG_Patient-88_Variant_G	1066.44370479881	-0.897352346861576	0.236231849302833	-3.79860865293923	0.000145510637996222	0.00173704211367978	Yes	2.76018965218213
chr11:13259543-TC_Patient-25_Alternative_A	1055.89757973597	-0.237419781498013	0.218990257660394	-1.08415682064816	0.278295273003703	0.48848385604265	No	0.311149784754726
chr11:13259543-TC_Patient-25_Alternative_G	1861.22943601278	-0.637558307104551	0.159224108954033	-4.00415685346123	6.22390605411849e-05	0.000848059181271646	Yes	3.07157383972102
chr11:13259543-TC_Patient-25_Reference_T	1751.80260635675	-0.358013678974966	0.164788368977179	-2.17256643291704	0.0298129645715931	0.106664296724276	No	0.971980925752916
chr11:13259543-TC_Patient-25_Variant_C	2608.24783332303	-0.249528559772637	0.13363776880834	-1.8672008818892	0.0618735405130926	0.178599821117764	No	0.748118980428474
chr11:133729299-GA_Patient-88_Alternative_C	2251.1017491813	-0.233989111785367	0.142419912739205	-1.64295221984752	0.100392819400335	0.249018150857996	No	0.603768996156575
chr11:133729299-GA_Patient-88_Alternative_T	921.12674797799	-1.29111061039421	0.218357275645754	-5.91283531348325	3.36268355285491e-09	1.60725765440362e-07	Yes	6.79391449727757
chr11:133729299-GA_Patient-88_Reference_G	566.546569988986	-0.401969453697022	0.285771653371886	-1.40661065908424	0.159542870626569	0.339625359253079	No	0.468999889180466
chr11:133729299-GA_Patient-88_Variant_A	1966.442622222	-0.20316145658321	0.150409188933407	-1.35072503231939	0.176783530483564	0.361802923691167	No	0.441527927974241
chr11:134078263-TC_Patient-66_Alternative_A	524.774606357387	0.24627097438947	0.283120256843315	0.869845828536959	0.384384662845054	0.593478968702247	No	0.226594666664567
chr11:134078263-TC_Patient-66_Alternative_G	3051.52085121123	-0.186806597105252	0.123064875597812	-1.51795218739549	0.129026452371809	0.296649318155102	No	0.527756645546036
chr11:134078263-TC_Patient-66_Reference_T	1825.04737076708	0.123374550374808	0.162054689964231	0.761314284714865	0.446469370455601	0.64904350919505	No	0.18772618891618
chr11:134078263-TC_Patient-66_Variant_C	1295.68225161698	-0.342440601129744	0.183281271823585	-1.86838839409274	0.0617079536017141	0.178290087431068	No	0.748872802049885
chr11:134190643-AC_Patient-59_Alternative_G	931.607942581239	0.119456773553058	0.217268835987111	0.549810896764524	0.582449083906321	0.753685172449001	No	0.122810028693876
chr11:134190643-AC_Patient-59_Alternative_T	559.720158683848	0.721951929554232	0.303790278926313	2.3764813413577	0.0174786453627506	0.0723507119954726	No	1.14055719067924
chr11:134190643-AC_Patient-59_Reference_A	2161.96406978062	0.020543293348189	0.142244330896827	0.144422580630574	0.885166786962926	0.941016188874075	No	0.0264029050762482
chr11:134190643-AC_Patient-59_Variant_C	3134.80794179492	0.694254171991434	0.124949000084102	5.55630034273295	2.75552576726834e-08	1.03743425502448e-06	Yes	5.98403941614338
chr11:13706313-AG_Patient-89_Alternative_C	709.916923660164	-0.712671056976517	0.246827411141215	-2.88732541366236	0.00388532162261579	0.023841923457536	Yes	1.62265871062236
chr11:13706313-AG_Patient-89_Alternative_T	4448.17073955792	-0.156319527687401	0.104876411761763	-1.49051178488539	0.136089720123366	0.307799226511924	No	0.511732475869144
chr11:13706313-AG_Patient-89_Reference_A	2410.07362094177	0.247587139619975	0.152524598945638	1.62326038771109	0.104533753616814	0.255917368798587	No	0.591900238077626
chr11:13706313-AG_Patient-89_Variant_G	2699.95022906038	-0.438294755342328	0.13015819914495	-3.3674002730648	0.000758804651356015	0.00663195265285157	Yes	2.17835858298232
chr11:14662010-GA_Patient-89_Alternative_C	1567.88828300648	0.266313825612763	0.166445151686953	1.60000951012163	0.109596473673909	0.264762576875409	No	0.577143400671443
chr11:14662010-GA_Patient-89_Alternative_T	1383.51611055135	-0.383485395365129	0.178560353920051	-2.14765140719217	0.031741458317905	0.111504098710012	No	0.952709168360887
chr11:14662010-GA_Patient-89_Reference_G	536.465802491551	-0.0159494073404585	0.332136200803914	-0.0480206833878813	0.961699758661264	0.979954038295581	No	0.00879429306536555
chr11:14662010-GA_Patient-89_Variant_A	1554.39961352436	-0.287110487099393	0.186462291839605	-1.53977774415841	0.12361453868488	0.287392645895534	No	0.541524349242338
chr11:15057043-AG_Patient-30_Alternative_C	8063.99517828051	-0.460724783067812	0.080484693531803	-5.72437767792157	1.03813573788243e-08	4.38021685818254e-07	Yes	6.35850438767384
chr11:15057043-AG_Patient-30_Alternative_T	3912.20169714903	-1.19501513716942	0.110120763090234	-10.851860299862	1.95407152247027e-27	1.19550095744731e-24	Yes	23.9224500717323
chr11:15057043-AG_Patient-30_Reference_A	3111.96673501016	-0.219367680307817	0.121875995446825	-1.79992523961397	0.0718724437087711	0.197403192193159	No	0.704645828664028
chr11:15057043-AG_Patient-30_Variant_G	5059.02297832002	0.494057870428508	0.100150375770607	4.93316042627877	8.09096467341215e-07	1.9260903452115e-05	Yes	4.71532334571273
chr11:16559163-TC_Patient-58_Alternative_A	3908.913537769	-0.148264975374765	0.114012046402538	-1.3004325424639	0.19345276246237	0.384892357965782	No	0.414660711732739
chr11:16559163-TC_Patient-58_Alternative_G	1236.82548492979	-0.0784385109577914	0.215124123667285	-0.364619781457452	0.715395246533929	0.841496358929788	No	0.0749477588326879
chr11:16559163-TC_Patient-58_Reference_T	2193.17218689934	0.159795632976098	0.148734544102055	1.07436798855855	0.282657783918629	0.491907359412366	No	0.308116679924361
chr11:16559163-TC_Patient-58_Variant_C	1718.48784519488	-0.467208524164685	0.15887421505664	-2.94074481499796	0.00327424150819188	0.0207904039084643	Yes	1.6821370732701
chr11:16565788-TC_Patient-87_Alternative_A	2937.72727598127	-0.406408640655746	0.13364987340426	-3.04084568360535	0.00235914708334871	0.0161085511784904	Yes	1.79294351876652
chr11:16565788-TC_Patient-87_Alternative_G	1590.90093239064	-0.198959550219601	0.249036299313704	-0.798917871683345	0.424338035370797	0.629586540656853	No	0.200944564926214
chr11:16565788-TC_Patient-87_Reference_T	2100.81125294492	0.367511682709567	0.176179566524457	2.08600628301892	0.0369780539313256	0.124405682679049	No	0.905159781222483
chr11:16565788-TC_Patient-87_Variant_C	1367.24669009235	-0.600773028492417	0.185317747635765	-3.24185371426602	0.0011875496278277	0.00938685868611097	Yes	2.0274797201446
chr11:1691788-TC_Patient-8_Alternative_A	2162.90615143458	-0.0263570651459317	0.147498533845163	-0.178693743312731	0.858178182225768	0.924761623752928	No	0.0339702011317579
chr11:1691788-TC_Patient-8_Alternative_G	7563.15290023975	0.0911029359715581	0.0841452545000647	1.08268655805763	0.278947572418303	0.488927445367477	No	0.31075558344162
chr11:1691788-TC_Patient-8_Reference_T	4297.25924241455	-0.209108927787218	0.104053935789606	-2.00962055111525	0.0444713644606418	0.141743062136081	No	0.848498189223454
chr11:1691788-TC_Patient-8_Variant_C	5725.42905558859	-0.17199132883002	0.105671681417727	-1.62760094778966	0.10360952803531	0.254469326583711	No	0.59436455948938
chr11:1691799-TC_Patient-8_Alternative_A	1818.8202291905	-0.440316406246135	0.154718271534483	-2.84592376762689	0.0044282794629711	0.0262267316112848	Yes	1.58125582803816
chr11:1691799-TC_Patient-8_Alternative_G	4130.46553138744	-0.665575988212398	0.110479813300903	-6.02441268070965	1.69724804070658e-09	8.61723113115588e-08	Yes	7.06463225826257
chr11:1691799-TC_Patient-8_Reference_T	3560.05879443449	0.182458973367714	0.113999873079098	1.60051909216703	0.109483474939539	0.264646345191663	No	0.577334099307527
chr11:1691799-TC_Patient-8_Variant_C	2986.38464519944	-0.31729186265211	0.131196522430594	-2.4184472025161	0.0155869073715847	0.066963504569688	No	1.1741618253934
chr11:17164196-GA_Patient-39_Alternative_C	11377.1494541861	-0.169760014320622	0.071976267048869	-2.35855541390277	0.0183462204596393	0.0749030208689177	No	1.12550066667643
chr11:17164196-GA_Patient-39_Alternative_T	59669.0930287844	0.0111372160542136	0.044132059309813	0.252361123146982	0.800761947051653	0.890260925124608	No	0.0504826880359406
chr11:17164196-GA_Patient-39_Reference_G	44382.5656894412	-0.147882302367331	0.0454316800991582	-3.25504806435876	0.00113373177007381	0.00906689015596287	Yes	2.0425416456518
chr11:17164196-GA_Patient-39_Variant_A	34559.5514361883	0.132331609669385	0.0607349017921491	2.17883960893292	0.029343585358332	0.10569564628924	No	0.975942901353879
chr11:17414247-GC_Patient-30_Alternative_A	1348.47371366712	0.238561328348818	0.20089913939798	1.18746814478	0.235043014495828	0.436603732120272	No	0.359912556230378
chr11:17414247-GC_Patient-30_Alternative_T	2358.32917730971	-0.17973286419666	0.147543175867	-1.21817131250229	0.223158878789089	0.42181897393872	No	0.374873889054677
chr11:17414247-GC_Patient-30_Reference_G	2736.07880680539	0.0702796099956052	0.138584539224425	0.507124462720865	0.612067491645425	0.775365755023648	No	0.110493384051902
chr11:17414247-GC_Patient-30_Variant_C	2637.78192828486	-0.100146528684053	0.129719912289655	-0.772021248830581	0.440101842439534	0.644617520389339	No	0.190697894751383
chr11:17737101-AG_Patient-61_Alternative_C	1073.19292748009	0.239782214130755	0.209236823675025	1.14598477418665	0.251801452072186	0.458147593688516	No	0.338994590121655
chr11:17737101-AG_Patient-61_Alternative_T	2184.79782177164	0.160611444138899	0.142452771124486	1.12747153229153	0.259543170068244	0.467781739424809	No	0.329956735544883
chr11:17737101-AG_Patient-61_Reference_A	2369.14239805092	-0.119072449561337	0.156937546812055	-0.75872505961837	0.448017043000881	0.650453705717763	No	0.186783607736944
chr11:17737101-AG_Patient-61_Variant_G	2054.56302158718	-0.275975829439133	0.153156482832708	-1.80192065222979	0.0715578904444012	0.196892814813963	No	0.705770132229502
chr11:17737507-TC_Patient-30_Alternative_A	8446.63592596828	-0.20095152658081	0.088907214532378	-2.26023869533814	0.023806440477223	0.0908878644865213	No	1.04149410069859
chr11:17737507-TC_Patient-30_Alternative_G	7168.75552361535	-0.0905382019455546	0.084220679945465	-1.0750115292845	0.282369566556732	0.491616455956238	No	0.30837358833364
chr11:17737507-TC_Patient-30_Reference_T	4974.58892739155	-0.0751866585742723	0.0986016872494435	-0.762529127762939	0.445744265473528	0.648605878503281	No	0.188019119508301
chr11:17737507-TC_Patient-30_Variant_C	1133.25617197639	-0.0358626828562406	0.218758283493778	-0.163937485170753	0.869780357389409	0.932010898766688	No	0.0305790090552921
chr11:18094960-GA_Patient-30_Alternative_C	2552.66437986907	-0.41058380014399	0.142901134597377	-2.8732018209709	0.00406334447957469	0.0245769070944517	Yes	1.60947277223595
chr11:18094960-GA_Patient-30_Alternative_T	1384.37841094853	0.50385246807545	0.181133011067164	2.78167113276013	0.00540798101384135	0.0305188835759228	Yes	1.51543135753513
chr11:18094960-GA_Patient-30_Reference_G	2823.91651038287	0.213275463143388	0.13047145667742	1.63465227241767	0.102121963015681	0.251877512489392	No	0.598810604386432
chr11:18094960-GA_Patient-30_Variant_A	1972.1852670046	0.430847671170425	0.159100756672253	2.70801773782868	0.00676864047133553	0.0362065880950496	Yes	1.44121239872089
chr11:18296294-CA_Patient-30_Alternative_G	16713.0287059983	0.0408677406693214	0.0702821292204533	0.581481254518228	0.560916148499538	0.738711655692643	No	0.131525048450162
chr11:18296294-CA_Patient-30_Alternative_T	3317.8910807371	0.140007294734257	0.128823331997838	1.08681628213596	0.277118010504503	0.487536445224026	No	0.311992913569401
chr11:18296294-CA_Patient-30_Reference_C	1544.95818255599	-0.00154876244445437	0.185063903003645	-0.00836879812495832	0.993322743125975	0.996090565881776	No	0.00170117314800928
chr11:18296294-CA_Patient-30_Variant_A	33024.6271375993	0.27996280878667	0.051086622955919	5.48015884761537	4.24944143794555e-08	1.50277934782375e-06	Yes	5.82310478192634
chr11:19039580-AG_Patient-22_Alternative_C	4558.80778921555	-0.185495067035527	0.108475466713755	-1.71001861208868	0.0872624313876528	0.226600829893744	No	0.644738503927108
chr11:19039580-AG_Patient-22_Alternative_T	1556.4714592004	-0.279230640722492	0.17568043478689	-1.58942366610838	0.111964775080988	0.268919865257518	No	0.570377115020806
chr11:19039580-AG_Patient-22_Reference_A	5580.87227330671	0.173884425791927	0.0956341322635584	1.8182255819786	0.0690296615435624	0.192314876741127	No	0.715987119106923
chr11:19039580-AG_Patient-22_Variant_G	2885.71450035051	-0.140344214688419	0.158303966661415	-0.886548945350126	0.375321791455725	0.584874865034673	No	0.232937042017252
chr11:19110726-CA_Patient-28_Alternative_G	13039.9516368411	0.102213037131202	0.0667778187180026	1.53064354442064	0.125857513629974	0.291219987925662	No	0.535778820471932
chr11:19110726-CA_Patient-28_Alternative_T	5662.95170913128	-0.00862217504801022	0.0921919907619484	-0.093524122613577	0.925487186604282	0.961067742959348	No	0.0172459990572322
chr11:19110726-CA_Patient-28_Reference_C	8270.36107630268	-0.310747529390014	0.087097325693237	-3.56781941255567	0.000359964445012206	0.00364915074496218	Yes	2.43780819573291
chr11:19110726-CA_Patient-28_Variant_A	5745.96399735881	-0.237370285985906	0.0935393150903762	-2.5376525983386	0.0111598703307492	0.0523388935864498	No	1.28117546233004
chr11:19193864-CT_Patient-30_Alternative_A	2281.0178263751	-0.16477706630385	0.189138855319786	-0.871196275483713	0.383646993216737	0.592790075640863	No	0.227099075829148
chr11:19193864-CT_Patient-30_Alternative_G	3694.26223822506	-0.00272886736435706	0.145613357760018	-0.0187405016018821	0.985048118314703	0.99127882363847	No	0.00380417141190288
chr11:19193864-CT_Patient-30_Reference_C	1084.15584560283	-0.371100056993095	0.200839223844009	-1.84774691860653	0.0646389630944083	0.183551253753349	No	0.736242644686001
chr11:19193864-CT_Patient-30_Variant_T	974.47939082273	-0.20150177611485	0.236566751185933	-0.851775556390326	0.394338675625902	0.60321640642062	No	0.219526854934957
chr11:1964009-CT_Patient-32_Alternative_A	2738.97956617671	0.0629216289855297	0.133435452010189	0.47155106111324	0.637247265212202	0.791770667865201	No	0.101400591268134
chr11:1964009-CT_Patient-32_Alternative_G	1480.64771332514	0.250782338266378	0.171170095012262	1.46510602946393	0.142891991909109	0.317162837375223	No	0.498717705554899
chr11:1964009-CT_Patient-32_Reference_C	1774.23639432654	0.276978284782252	0.232484923976794	1.19138170357188	0.233503772285835	0.434454469966369	No	0.362055730097803
chr11:1964009-CT_Patient-32_Variant_T	1323.10119756015	-0.516948264489318	0.204029455130869	-2.53369428525766	0.011286715285786	0.0527921438214366	No	1.27743070149752
chr11:20523116-AC_Patient-35_Alternative_G	1948.88840733317	-0.143155033795381	0.178584035183385	-0.801611597858549	0.422777666660419	0.628567135997192	No	0.201648329376635
chr11:20523116-AC_Patient-35_Alternative_T	3359.74430982074	0.312593196470404	0.127866879700278	2.44467681703914	0.0144981993897385	0.0635842178253909	No	1.19665066677141
chr11:20523116-AC_Patient-35_Reference_A	1928.39307724015	-0.129285963778715	0.155815415098609	-0.829737954341007	0.406686957491293	0.614288990464428	No	0.211627268211926
chr11:20523116-AC_Patient-35_Variant_C	3524.48956958357	-0.161761906675676	0.114832821219245	-1.4086731037186	0.158931851500199	0.338678184422926	No	0.470212777048541
chr11:22593430-CA_Patient-54_Alternative_G	1542.86325061893	-0.143307585894556	0.168578482240849	-0.850094175660047	0.395272729520781	0.604192019789666	No	0.218825015216661
chr11:22593430-CA_Patient-54_Alternative_T	1003.50646372217	-0.464226034451361	0.208888718022616	-2.22236049340444	0.0262589529715362	0.0978096038233537	No	1.00961850019488
chr11:22593430-CA_Patient-54_Reference_C	382.57988625377	-0.175784049517994	0.370053181220287	-0.475023749122568	0.634770045840515	0.79028136173554	No	0.102218260488788
chr11:22593430-CA_Patient-54_Variant_A	612.651836300399	0.985058440925167	0.26612826486159	3.70144239071143	0.000214377333216113	0.00238876501339248	Yes	2.62182657038674
chr11:2488523-CG_Patient-110_Alternative_A	5070.18954574356	0.129690665824989	0.10581841227347	1.22559640651028	0.220350590796385	0.418017027749545	No	0.37880602705978
chr11:2488523-CG_Patient-110_Alternative_T	1997.61558164761	-0.0825540670919756	0.153814297204236	-0.536712572189306	0.591466170424639	0.760048315618136	No	0.119158799114749
chr11:2488523-CG_Patient-110_Reference_C	2525.56650671742	-0.354903717523754	0.153012305035153	-2.31944559911191	0.0203708876123438	0.0807968171230597	No	1.09260574730856
chr11:2488523-CG_Patient-110_Variant_G	2039.81922489354	0.276484818078557	0.149458740743569	1.84990731691584	0.0643269091261394	0.182919837338471	No	0.737739193487702
chr11:249591-GA_Patient-39_Alternative_C	4618.06404608931	0.145763449228891	0.117602947013111	1.23945405222406	0.215177394700573	0.411842734484	No	0.385268591210805
chr11:249591-GA_Patient-39_Alternative_T	4730.6377934171	0.247634643181451	0.101316645853744	2.44416542903448	0.0145187674622396	0.0636288104111619	No	1.19634619615239
chr11:249591-GA_Patient-39_Reference_G	2434.22473967429	0.364228171551969	0.134229687084088	2.7134695719271	0.00665826827131482	0.0357640783879755	Yes	1.4465529619008
chr11:249591-GA_Patient-39_Variant_A	1823.551688244	-0.220391835948185	0.159882681689208	-1.37845971570954	0.168061397284027	0.350911837716705	No	0.454801980977162
chr11:27052446-AT_Patient-35_Alternative_C	27376.9048316231	0.346898474593995	0.0560351239429321	6.19073270806515	5.98851848919005e-10	3.37675171584007e-08	Yes	7.47150087078439
chr11:27052446-AT_Patient-35_Alternative_G	7587.93191158792	0.356462862497368	0.0819163975868579	4.35154466014453	1.35181778460823e-05	0.000229415290048076	Yes	3.6393776406535
chr11:27052446-AT_Patient-35_Reference_A	3059.949150382	0.164742891528842	0.123032211034407	1.33902244090184	0.180563367472677	0.367188526573986	No	0.435110897523775
chr11:27052446-AT_Patient-35_Variant_T	7433.51556509813	0.366451357522129	0.0888439422527533	4.12466340675886	3.71277320899768e-05	0.000546027559919419	Yes	3.2627854363816
chr11:28109415-TG_Patient-58_Alternative_A	2127.5788162919	0.0760274000619505	0.150010032750204	0.50681543539525	0.612284324995214	0.775479867574934	No	0.110429472530721
chr11:28109415-TG_Patient-58_Alternative_C	1116.73046833559	-0.225606674215275	0.199350911199373	-1.13170626037241	0.257757948679834	0.466005653080149	No	0.33160881488377
chr11:28109415-TG_Patient-58_Reference_T	628.310201136708	-0.795093608635606	0.260899345937532	-3.04751093100087	0.00230745133623586	0.0158550451417201	Yes	1.79983251713282
chr11:28109415-TG_Patient-58_Variant_G	3113.70097817923	0.311642133245519	0.157907957385685	1.97356826346846	0.0484308553813034	0.150558929483137	No	0.822293481863279
chr11:2822814-CG_Patient-59_Alternative_A	2402.7623094069	-0.0183130706554044	0.135080797357215	-0.13557123598387	0.892160245830526	0.944773941341153	No	0.0246720938956164
chr11:2822814-CG_Patient-59_Alternative_T	810.808896018074	0.48611271073243	0.271934407537907	1.78761016354529	0.0738389245800277	0.201019596658941	No	0.696761602748721
chr11:2822814-CG_Patient-59_Reference_C	806.993585855973	0.171696914418005	0.273137360765802	0.628610139369489	0.529604320659955	0.714956370488422	No	0.145720459785294
chr11:2822814-CG_Patient-59_Variant_G	2671.50240594559	0.0738794076217192	0.12868885294903	0.57409329501896	0.565904670358621	0.742484403442857	No	0.12931266466374
chr11:29989404-CT_Patient-87_Alternative_A	4183.58106547754	0.275460967632422	0.114350645766691	2.40891484071235	0.0160000309111354	0.0681198254101087	No	1.16672647379698
chr11:29989404-CT_Patient-87_Alternative_G	2263.18144062405	0.178224817337884	0.139880629198734	1.27412078683656	0.202620612622829	0.395881395306908	No	0.402434907708277
chr11:29989404-CT_Patient-87_Reference_C	3154.47996000849	-0.137930090379627	0.138548679770208	-0.995535219883672	0.319476023513702	0.529297724495041	No	0.276299973081038
chr11:29989404-CT_Patient-87_Variant_T	2095.67522891823	0.140817841942904	0.163579786899624	0.860851114993278	0.38932004857818	0.598006542104269	No	0.22329406486737
chr11:31800653-GA_Patient-39_Alternative_C	3856.31497897261	-0.111896171655343	0.136765803804671	-0.818158988157251	0.41326640978628	0.619978881294978	No	0.207623103877981
chr11:31800653-GA_Patient-39_Alternative_T	1347.77722673858	0.216440683822268	0.197514660776862	1.09582085183432	0.273157181381043	0.483697723788486	No	0.31542595633374
chr11:31800653-GA_Patient-39_Reference_G	1905.82897071733	0.309405621752386	0.153004660699746	2.02219736534404	0.0431559663645268	0.138802212150186	No	0.857603612289211
chr11:31800653-GA_Patient-39_Variant_A	2052.88002738344	0.255596040762293	0.148792489048848	1.71780203689167	0.085832729881989	0.224029283881403	No	0.649695209358411
chr11:33021331-TG_Patient-57_Alternative_A	25580.5812731982	-0.099872987415976	0.0590555806103401	-1.69116934223299	0.0908044645328164	0.233273866895558	No	0.632133911436667
chr11:33021331-TG_Patient-57_Alternative_C	6500.35708803877	0.0874680396367377	0.0908327954403031	0.962956597479411	0.335569304802722	0.546668354888312	No	0.262276065481332
chr11:33021331-TG_Patient-57_Reference_T	2164.14334028402	0.0906309395921129	0.14180646561338	0.639117117827395	0.522746744860659	0.709914447293565	No	0.148793985516177
chr11:33021331-TG_Patient-57_Variant_G	1976.01587646157	0.0208729114371643	0.149346124720455	0.139761988978516	0.88884804685631	0.942586178500702	No	0.0256789327547046
chr11:34115768-CT_Patient-55_Alternative_A	1995.96667425357	0.232019060961537	0.15089708727993	1.53759800897361	0.124146934593063	0.288301744482961	No	0.540152729734471
chr11:34115768-CT_Patient-55_Alternative_G	1432.01950561991	0.647053772232488	0.175680448900173	3.68312909195811	0.000230388412800404	0.00253966902614932	Yes	2.59522287766464
chr11:34115768-CT_Patient-55_Reference_C	2017.60423230556	0.222334821449856	0.148577592905086	1.49642228752412	0.134543645185784	0.305374891948295	No	0.515166673686186
chr11:34115768-CT_Patient-55_Variant_T	3565.76712826799	0.0593706570999282	0.119703541776076	0.495980789031207	0.619907965014629	0.780161120421712	No	0.107815696688982
chr11:34407789-CA_Patient-87_Alternative_G	2368.14755624055	0.136671452986149	0.140668480846579	0.971585476459441	0.331256810691908	0.542024382940117	No	0.265981176306336
chr11:34407789-CA_Patient-87_Alternative_T	914.800284870467	-0.0769259367833429	0.214258992140701	-0.35903247753927	0.719570793290083	0.844270770772057	No	0.0735182460366723
chr11:34407789-CA_Patient-87_Reference_C	1343.41292021085	0.0551354788304777	0.184413604094471	0.298977285874381	0.764957376583844	0.869095995604367	No	0.0609322511016972
chr11:34407789-CA_Patient-87_Variant_A	4509.45808086912	0.314632470906128	0.106437773548712	2.95602266391015	0.0031163419061816	0.0199641673110147	Yes	1.69974879915725
chr11:34526279-CA_Patient-15_Alternative_G	2155.61327849182	-0.492807623472734	0.160260174800399	-3.07504733528787	0.00210469147204441	0.0147450349087286	Yes	1.83135419492295
chr11:34526279-CA_Patient-15_Alternative_T	2150.60359149341	0.579111970780362	0.162252770941055	3.56919618334746	0.000358078212137191	0.00363303897488447	Yes	2.43972994304385
chr11:34526279-CA_Patient-15_Reference_C	4020.78565836263	0.15034788664531	0.132961687896912	1.13076096598501	0.258155713256365	0.466285000809396	No	0.331348554458615
chr11:34526279-CA_Patient-15_Variant_A	1674.87629194082	-0.205668519346539	0.160858896957908	-1.27856477469416	0.201050361028886	0.393915466588287	No	0.404596966837273
chr11:34567004-TC_Patient-99_Alternative_A	1636.48026069723	-0.697449492335339	0.167543356463491	-4.162800048042	3.14368639159475e-05	0.000472557084613677	Yes	3.32554572147163
chr11:34567004-TC_Patient-99_Alternative_G	3648.38834103493	-0.53544136983238	0.125148151241803	-4.27846008526195	1.88190727207236e-05	0.000308673155242324	Yes	3.5105011386976
chr11:34567004-TC_Patient-99_Reference_T	476.874314360474	-0.278590950741206	0.348576402333325	-0.799224929961853	0.424159998858242	0.629458034335391	No	0.201033218795351
chr11:34567004-TC_Patient-99_Variant_C	3341.65694124302	-0.643662231306034	0.1297705204253	-4.96000346763305	7.04919212897952e-07	1.72853536854095e-05	Yes	4.76232172968535
chr11:36684106-CT_Patient-63_Alternative_A	5518.6422378208	0.515463388400277	0.0933513444201882	5.5217564524845	3.35627494145801e-08	1.2258919457815e-06	Yes	5.91154780829962
chr11:36684106-CT_Patient-63_Alternative_G	6331.31753017919	0.0369773696249531	0.0903307624697225	0.409355225329216	0.682278993087007	0.822713672257768	No	0.0847512853159461
chr11:36684106-CT_Patient-63_Reference_C	1957.73400852418	0.281982340306241	0.155241793314081	1.81640738802689	0.069307902729909	0.192826625239465	No	0.714832999498401
chr11:36684106-CT_Patient-63_Variant_T	3848.44282776465	0.481246454228909	0.125091298706188	3.8471617067407	0.000119494104795462	0.00147095559987654	Yes	2.83240043605536
chr11:3946874-TC_Patient-88_Alternative_A	1407.71192744851	0.00131150933834658	0.174840519566144	0.00750117502282084	0.994014984388568	0.996458082007088	No	0.00154096604118388
chr11:3946874-TC_Patient-88_Alternative_G	1151.98292432049	0.512154218988708	0.212738184750064	2.4074390763013	0.0160648423640624	0.0683719691014494	No	1.1651219123103
chr11:3946874-TC_Patient-88_Reference_T	2100.26255826694	-0.248904895579841	0.154656949887575	-1.60940000278538	0.107528904685268	0.261419367718843	No	0.582662240084358
chr11:3946874-TC_Patient-88_Variant_C	1927.83012262389	-0.096123091525677	0.160921034868111	-0.597330806407368	0.550286540550025	0.731008525926263	No	0.136077557732788
chr11:4164455-AG_Patient-39_Alternative_C	1429.0214805923	0.033015741854356	0.181188851016326	0.182217292450191	0.855412202760447	0.923000327423001	No	0.0347981449134409
chr11:4164455-AG_Patient-39_Alternative_T	21842.7678167765	0.248879732215598	0.0574935436895993	4.32882922575219	1.49904113720422e-05	0.000251608605690409	Yes	3.59927450893447
chr11:4164455-AG_Patient-39_Reference_A	3391.68157796248	-0.374919023071914	0.125019408111569	-2.99888656277535	0.0027096817326276	0.0180980707862617	Yes	1.74236771748085
chr11:4164455-AG_Patient-39_Variant_G	23232.817410696	0.31830943960064	0.0774265631745694	4.1111141519089	3.93754457202745e-05	0.000572595571334589	Yes	3.24215201529519
chr11:43667590-GT_Patient-89_Alternative_A	2036.77049670951	-0.223466471828895	0.154412431681007	-1.44720518546423	0.147839464665891	0.324070886716561	No	0.489359982563171
chr11:43667590-GT_Patient-89_Alternative_C	2237.37625266666	0.233982976466627	0.180596376723486	1.29561279529369	0.195108918634165	0.387177229803459	No	0.412090191811715
chr11:43667590-GT_Patient-89_Reference_G	3182.9770853268	0.0024351469317081	0.124158450845043	0.0196132193590858	0.984351918338611	0.990923131543399	No	0.00396003354835208
chr11:43667590-GT_Patient-89_Variant_T	2174.56798735731	-0.353906469233432	0.16365494301547	-2.16251622292874	0.0305784080032817	0.10842910196261	No	0.964854139148958
chr11:44107386-CT_Patient-89_Alternative_A	3435.33275469583	-0.802752009801249	0.120321255916659	-6.6717389515721	2.52789938501647e-11	1.86333595632901e-09	Yes	8.72970883548168
chr11:44107386-CT_Patient-89_Alternative_G	5510.34229222531	-0.0246655586556584	0.130863766382825	-0.188482720140443	0.850498260086828	0.920393341724108	No	0.0360265317493072
chr11:44107386-CT_Patient-89_Reference_C	2029.80689085751	-0.449299175506466	0.179672870611059	-2.5006511777678	0.0123965211453292	0.0566407142398237	No	1.24687127882714
chr11:44107386-CT_Patient-89_Variant_T	6383.14328071956	0.49041012000609	0.0868000123339544	5.64988537235785	1.60554862512581e-08	6.42009574413052e-07	Yes	6.19245849516518
chr11:44119335-TA_Patient-89_Alternative_C	574.559917858971	0.351513434466602	0.379251912227976	0.926860018718377	0.353999218025483	0.5653518815589	No	0.247681158108161
chr11:44119335-TA_Patient-89_Alternative_G	993.213953833378	0.215852108926762	0.232096524528159	0.930010086818746	0.352365861952708	0.563969743211685	No	0.248744195145535
chr11:44119335-TA_Patient-89_Reference_T	954.016649180277	0.352380148423462	0.227335783473688	1.550042597954	0.12113129206587	0.284000451120516	No	0.546680970097346
chr11:44119335-TA_Patient-89_Variant_A	2183.91459231019	0.401996935763638	0.151663684501957	2.65058136417917	0.00803533704666617	0.0410522100746537	Yes	1.38666345736574
chr11:44148270-CT_Patient-86_Alternative_A	1323.47248424364	0.000752080143735558	0.202082641959225	0.00372164643357794	0.997030562624657	0.998336003623183	No	0.000723266367691864
chr11:44148270-CT_Patient-86_Alternative_G	3042.98743590776	0.304498999307151	0.127284038757385	2.39227952129609	0.0167440848580662	0.0700478676986351	No	1.15460508037551
chr11:44148270-CT_Patient-86_Reference_C	918.14546820196	0.0126361168564633	0.21479892956395	0.0588276528291603	0.9530893828239	0.975328400788931	No	0.0108491292894607
chr11:44148270-CT_Patient-86_Variant_T	1663.91617968083	-0.245170908687948	0.18640741828444	-1.31524223093869	0.188428506288452	0.377412211973399	No	0.423184051423724
chr11:45809030-CT_Patient-81_Alternative_A	4142.52205150768	-0.287024408324677	0.137555592543171	-2.08660660768552	0.0369237095066952	0.124325401630138	No	0.905440129115878
chr11:45809030-CT_Patient-81_Alternative_G	2835.60573793284	0.44949960809728	0.151116691346012	2.97451991632122	0.00293447405905508	0.0191499864461856	Yes	1.7178315290765
chr11:45809030-CT_Patient-81_Reference_C	2360.91469237161	-0.204776758095302	0.162309334318496	-1.26164498767196	0.207076560388142	0.401424079991969	No	0.396396579297544
chr11:45809030-CT_Patient-81_Variant_T	3881.72309362845	-0.0701381260009085	0.112637861294058	-0.622686947311638	0.533490261824127	0.717561031946236	No	0.144141154231301
chr11:45851017-CG_Patient-92_Alternative_A	1003.56219134864	0.647291869173653	0.271426108093344	2.38478116095983	0.0170892837428435	0.0710756206245523	No	1.14827933940901
chr11:45851017-CG_Patient-92_Alternative_T	1463.60126878615	-0.00890478750257153	0.171051477917292	-0.0520591088191428	0.958481595193606	0.978448548355615	No	0.00946200674868874
chr11:45851017-CG_Patient-92_Reference_C	12955.031094522	-0.347749780546761	0.0671169842772967	-5.18124859588473	2.2040550894003e-07	6.33070846805212e-06	Yes	5.1985476854726
chr11:45851017-CG_Patient-92_Variant_G	2351.87576821582	0.056042078364573	0.147185750734733	0.380757499179219	0.703383198608298	0.835011777344351	No	0.0783073990079047
chr11:45875538-CA_Patient-80_Alternative_G	3734.77806766886	0.178456915131226	0.119114246705449	1.49819958625539	0.134081403116265	0.304778013845554	No	0.516016365449073
chr11:45875538-CA_Patient-80_Alternative_T	8783.48784328893	-0.14947576484873	0.0912346215636736	-1.63836668894833	0.101345223648736	0.250605066594731	No	0.601010152927301
chr11:45875538-CA_Patient-80_Reference_C	2912.25767306814	0.0806875696726871	0.16340634296733	0.493784807905645	0.621458163429321	0.780666314766401	No	0.107534559749814
chr11:45875538-CA_Patient-80_Variant_A	888.781087915725	0.347928315985362	0.262581023383601	1.32503221863477	0.185160465470312	0.373126392538659	No	0.428144030700487
chr11:47355115-CT_Patient-83_Alternative_A	5624.88196707611	-0.0164518909233367	0.0986977018962066	-0.166689706115326	0.867614205544723	0.930341549298504	No	0.0313575829039999
chr11:47355115-CT_Patient-83_Alternative_G	1674.12041297462	-0.471901670412187	0.167354843306853	-2.81976703564494	0.00480585257898146	0.0278826041519285	Yes	1.55466666687258
chr11:47355115-CT_Patient-83_Reference_C	1361.43234350804	0.132880516827194	0.17898521862941	0.742410562418141	0.457838621931904	0.658994633332406	No	0.181118122164128
chr11:47355115-CT_Patient-83_Variant_T	1240.45385821219	-1.34624255981529	0.19088408860722	-7.05267039090636	1.7551627932117e-12	1.61474976975477e-10	Yes	9.79189476871034
chr11:47422378-CA_Patient-53_Alternative_G	2608.02650648039	0.549107907875008	0.149922165017141	3.66261991889076	0.000249648819057018	0.00269850083920642	Yes	2.56887744253756
chr11:47422378-CA_Patient-53_Alternative_T	2090.70538126591	0.315890474773022	0.147346687337417	2.14385868105502	0.0320442117715175	0.112154741200311	No	0.950182362441159
chr11:47422378-CA_Patient-53_Reference_C	3573.85145193747	0.351214306511354	0.115171437034577	3.04949139781864	0.00229229197581899	0.0158019631640119	Yes	1.80128895492316
chr11:47422378-CA_Patient-53_Variant_A	992.504597428761	0.0473865852129596	0.214315389475699	0.221106777860825	0.825009292893251	0.905445663991553	No	0.0431376066825332
chr11:47642865-GA_Patient-25_Alternative_C	1522.15357447807	-0.134095688287056	0.169393530690571	-0.791622252280737	0.428580967977495	0.633417950606254	No	0.198309633198433
chr11:47642865-GA_Patient-25_Alternative_T	590.828727655512	-0.144733425517344	0.309935381473059	-0.466979358179295	0.640514646447298	0.793976011947031	No	0.100192618525561
chr11:47642865-GA_Patient-25_Reference_G	1166.29717194353	0.177832064062184	0.198795883230388	0.894546009567466	0.371029824212655	0.580478318509915	No	0.236213996988892
chr11:47642865-GA_Patient-25_Variant_A	1701.41450650819	0.256637998068464	0.159920880244624	1.60478104970344	0.108541997807607	0.263098233988487	No	0.579882067047816
chr11:47811887-CT_Patient-104_Alternative_A	3455.26241123958	0.0298636922549496	0.114846067480136	0.260032345122439	0.794838823749796	0.887083670033898	No	0.0520354154328858
chr11:47811887-CT_Patient-104_Alternative_G	2386.72329164268	-0.186929274852442	0.185702477754886	-1.00660625055943	0.314124029536348	0.524263993850955	No	0.280449968356869
chr11:47811887-CT_Patient-104_Reference_C	2063.57696960632	0.333303115742953	0.165692409753769	2.01157745389946	0.0442644980452623	0.141230873033072	No	0.850070356242399
chr11:47811887-CT_Patient-104_Variant_T	1527.2699441295	-0.357025441399141	0.169800290626272	-2.10261973099298	0.0354990237520363	0.12095963648842	No	0.917359526995899
chr11:47907960-GA_Patient-108_Alternative_C	2503.96696054638	0.32510143754267	0.162316546245562	2.0028853808338	0.0451895925952812	0.143285787767779	No	0.843796884272073
chr11:47907960-GA_Patient-108_Alternative_T	2296.55058930738	-0.153815354505798	0.138915532463414	-1.10725814297482	0.268182335717489	0.477400729648537	No	0.321116921562839
chr11:47907960-GA_Patient-108_Reference_G	678.614859251125	-0.694254818739656	0.25106163543123	-2.76527641328866	0.0056874579545688	0.0316954098239565	Yes	1.49900362839643
chr11:47907960-GA_Patient-108_Variant_A	1246.86732217622	-0.174252439242098	0.211665990324377	-0.823242500956609	0.410370104289023	0.616988351003192	No	0.20972303554989
chr11:47967976-TG_Patient-37_Alternative_A	1637.27922385446	-0.0736827557629317	0.183139033896032	-0.402332338417605	0.687439458220753	0.825347341662747	No	0.083363243181918
chr11:47967976-TG_Patient-37_Alternative_C	2576.58170857421	0.139470450417544	0.130368407527708	1.06981785742763	0.284701302692275	0.494026945866111	No	0.306249362570662
chr11:47967976-TG_Patient-37_Reference_T	3822.34134716741	0.133023146842271	0.11364314135636	1.17053387696438	0.241786189387945	0.445266713436131	No	0.35137976997397
chr11:47967976-TG_Patient-37_Variant_G	2048.426973333	-0.130366217535142	0.18615115271734	-0.700324524624867	0.483724659286567	0.677986776862637	No	0.168778776327025
chr11:5312631-CG_Patient-41_Alternative_A	2294.78655594865	-0.0310727661439613	0.172075577854582	-0.180576270795501	0.856700182826252	0.923819814670135	No	0.0344127269675703
chr11:5312631-CG_Patient-41_Alternative_T	23983.4395441686	0.820520784305301	0.0783868738765146	10.4675788652816	1.21716261591686e-25	4.96440058945288e-23	Yes	22.3041331814905
chr11:5312631-CG_Patient-41_Reference_C	39372.5523735819	0.493008603514507	0.0500313267884931	9.85399818794923	6.58702906580538e-23	2.1783483148431e-20	Yes	19.6618726759486
chr11:5312631-CG_Patient-41_Variant_G	6714.63468087146	0.427883681472749	0.0975230675476384	4.38751253659791	1.1465438695972e-05	0.000198431552876822	Yes	3.70238926892202
chr11:5519076-GA_Patient-61_Alternative_C	1762.53785123837	-0.0454272476878743	0.164834584505276	-0.275592939577679	0.782860733139457	0.880924746311955	No	0.0550611899504665
chr11:5519076-GA_Patient-61_Alternative_T	946.469958106717	-0.0576735091739499	0.221627608977026	-0.260227096435122	0.794688604133024	0.887083670033898	No	0.0520354154328858
chr11:5519076-GA_Patient-61_Reference_G	4397.91819290942	0.255380800235122	0.107902981899437	2.36676313980953	0.0179444129053481	0.0735078126246532	No	1.13366650037891
chr11:5519076-GA_Patient-61_Variant_A	757.339745296556	0.188697838180211	0.265341979279603	0.711149583991652	0.476991546506232	0.672627868800973	No	0.172225142647698
chr11:57158699-TC_Patient-27_Alternative_A	2217.43414076373	0.136188436061079	0.164548789178827	0.827647755663964	0.407870014517539	0.614786818124133	No	0.211275452944127
chr11:57158699-TC_Patient-27_Alternative_G	3618.39630457543	0.253335092638663	0.119097075924691	2.12713108757477	0.0334091929165874	0.115642117263752	No	0.936883965535221
chr11:57158699-TC_Patient-27_Reference_T	3132.71257511521	-0.211436607205139	0.12733211097013	-1.66051285566717	0.0968113238648219	0.243276021813761	No	0.613900694633317
chr11:57158699-TC_Patient-27_Variant_C	1381.65531556297	0.478335919273293	0.195107126543499	2.45165785457175	0.0142199800029563	0.0627690026393123	No	1.20225477196558
chr11:57164161-TA_Patient-53_Alternative_C	7530.06660522347	0.0692880810496365	0.0921983830293835	0.751510804994861	0.45234530054847	0.65424315573417	No	0.18426081197036
chr11:57164161-TA_Patient-53_Alternative_G	894.745444153717	-0.373285604106156	0.235518508809603	-1.58495230796458	0.112977170533173	0.270473226109158	No	0.567875718832987
chr11:57164161-TA_Patient-53_Reference_T	2171.09813394498	0.102745597784577	0.156275087091701	0.657466264755855	0.510881155740053	0.700722096360866	No	0.154454187378283
chr11:57164161-TA_Patient-53_Variant_A	3668.84456852247	-0.00194234455409564	0.116359998959111	-0.0166925453031172	0.986681894320212	0.992114360991217	No	0.00343826384904582
chr11:57365182-AT_Patient-101_Alternative_C	3383.53768168474	-0.0768041867838696	0.115060961186475	-0.667508649257641	0.504447286788906	0.695520851331585	No	0.157689845567686
chr11:57365182-AT_Patient-101_Alternative_G	2653.59187674781	0.131570494198268	0.129059200471055	1.01945846338771	0.3079853629465	0.518792524919241	No	0.285006290124028
chr11:57365182-AT_Patient-101_Reference_A	1593.381129344	0.196193653221347	0.16398240779761	1.19643110414315	0.231528369368765	0.432582245777403	No	0.36393130902807
chr11:57365182-AT_Patient-101_Variant_T	1409.20845723837	-1.1702535514726	0.229119430545716	-5.10761373963482	3.26252715203234e-07	8.77368840269621e-06	Yes	5.05681779361384
chr11:58336273-CG_Patient-61_Alternative_A	6672.32573000565	0.172576418811428	0.0891283600939553	1.93626830595228	0.052834848434204	0.159769434288818	No	0.796506302552716
chr11:58336273-CG_Patient-61_Alternative_T	3797.64308131468	0.188220367518598	0.114107833120853	1.64949559001135	0.099046145905401	0.246728143586826	No	0.607781308932097
chr11:58336273-CG_Patient-61_Reference_C	7850.57039679054	-0.323760441022372	0.0909624679547537	-3.5592750318012	0.000371879931695487	0.00373589724484891	Yes	2.42760507746572
chr11:58336273-CG_Patient-61_Variant_G	876.00719705796	-0.886103842472451	0.21926411323345	-4.04126251854548	5.31642025604868e-05	0.000742599523436205	Yes	3.12924533381858
chr11:58621132-GA_Patient-55_Alternative_C	2473.72245938142	-0.235140462428207	0.177617206875399	-1.32386082725172	0.185549270081249	0.373634818309036	No	0.427552659489871
chr11:58621132-GA_Patient-55_Alternative_T	724.178417474388	0.523868478712404	0.249181674766313	2.10235555726037	0.0355221412189496	0.120971032550812	No	0.917318612406313
chr11:58621132-GA_Patient-55_Reference_G	1254.57723506887	-0.274467126770638	0.184906905974986	-1.48435303334624	0.137715287748382	0.310214333742489	No	0.508338139077384
chr11:58621132-GA_Patient-55_Variant_A	946.495791718833	-0.142353538425357	0.239663564241714	-0.59397238322712	0.552530584347732	0.732477164688933	No	0.13520591009218
chr11:58869648-CT_Patient-84_Alternative_A	4375.88621808564	-0.420414747961247	0.105376888320698	-3.98962955408002	6.61765666617919e-05	0.000891780252944587	Yes	3.04974214864054
chr11:58869648-CT_Patient-84_Alternative_G	4477.05095671381	-0.313806028804736	0.105585969603697	-2.97204287636477	0.00295825368309519	0.0192333645411014	Yes	1.71594473688366
chr11:58869648-CT_Patient-84_Reference_C	16785.0385291793	-0.622957258555113	0.0665603763576132	-9.35928089120335	8.02812125720935e-21	2.39590467568814e-18	Yes	17.6205304649331
chr11:58869648-CT_Patient-84_Variant_T	4003.93925650062	-0.211385676686044	0.118599141535917	-1.78235418864332	0.0746914911246195	0.202599220882475	No	0.693362229099591
chr11:58937362-GT_Patient-88_Alternative_A	687.469380547729	0.203575915073906	0.245979061166641	0.827614814482082	0.407888675698453	0.614786818124133	No	0.211275452944127
chr11:58937362-GT_Patient-88_Alternative_C	1774.26268201393	-0.139906824712288	0.193941668724113	-0.721386103526359	0.470671994112442	0.667314721353601	No	0.17566929425291
chr11:58937362-GT_Patient-88_Reference_G	2708.3177482243	-0.221485448252231	0.128442623114837	-1.72439212841525	0.0846370776339793	0.222140558114408	No	0.653372141329054
chr11:58937362-GT_Patient-88_Variant_T	4645.22750579018	-0.35256317617217	0.101976018785119	-3.45731457623466	0.000545587560757041	0.00511164578363181	Yes	2.29143924865717
chr11:59306387-AG_Patient-21_Alternative_C	3258.42382527135	0.16412721241874	0.117099653269842	1.40160288980984	0.161033863575676	0.341669907180851	No	0.466393270311045
chr11:59306387-AG_Patient-21_Alternative_T	4841.06278342987	0.108492329923434	0.0990000887817162	1.09588113766895	0.27313079465434	0.483697723788486	No	0.31542595633374
chr11:59306387-AG_Patient-21_Reference_A	6256.39065780174	-0.624650192296808	0.109494006653806	-5.70488021569805	1.16424933699222e-08	4.82906945336839e-07	Yes	6.31613654837937
chr11:59306387-AG_Patient-21_Variant_G	706.037446281512	-0.0815556762775896	0.246353075072031	-0.331051992161022	0.740605213524432	0.855157127732099	No	0.0679540800818948
chr11:59439792-TC_Patient-25_Alternative_A	843.419585535593	-0.341892507488065	0.227136386670047	-1.50523001840617	0.132264950050159	0.301770264555984	No	0.520323556394361
chr11:59439792-TC_Patient-25_Alternative_G	1550.98104019767	0.414547143525934	0.167541027417133	2.47430226444668	0.0133496697211307	0.0598860788995944	No	1.2226741218468
chr11:59439792-TC_Patient-25_Reference_T	1475.14198160637	-0.307370023693407	0.185258862363681	-1.65913802865749	0.0970879817655185	0.243785870076521	No	0.612991469864609
chr11:59439792-TC_Patient-25_Variant_C	580.182351876511	-0.0952822230202345	0.281439677108777	-0.338552914781123	0.734946558400452	0.852106940005418	No	0.0695058975574979
chr11:60947522-CT_Patient-91_Alternative_A	2355.39584495286	0.0948534841440641	0.150661393143733	0.629580559191915	0.528969046325163	0.714794616326305	No	0.145818727163292
chr11:60947522-CT_Patient-91_Alternative_G	1347.05079721901	0.261787142452751	0.196964042490445	1.32911134003279	0.183811239540215	0.371570184538917	No	0.429959141852031
chr11:60947522-CT_Patient-91_Reference_C	3189.05490149479	-0.407651539464453	0.144253385857586	-2.82594087508563	0.0047141964645678	0.0274942363872505	Yes	1.56075833771728
chr11:60947522-CT_Patient-91_Variant_T	3876.74585143208	-0.0762408234624389	0.116388622742214	-0.65505391906993	0.512433039377365	0.701361424070729	No	0.154058124644902
chr11:61140594-AG_Patient-96_Alternative_C	1629.35207859189	0.123061621055332	0.170761887382138	0.7206621040674	0.471117433598015	0.667739246786206	No	0.175393097090216
chr11:61140594-AG_Patient-96_Alternative_T	1207.78687775597	-0.129405338310782	0.188260540643848	-0.68737366772781	0.491847286861245	0.684582167080576	No	0.164574418139091
chr11:61140594-AG_Patient-96_Reference_A	1878.18923841931	-0.173431094667217	0.152220275530126	-1.13934292960134	0.254560149422831	0.461999108326573	No	0.335358862645655
chr11:61140594-AG_Patient-96_Variant_G	1027.40217999591	-0.28217357414337	0.204699153324568	-1.3784794395117	0.168055311560658	0.350911837716705	No	0.454801980977162
chr11:61379138-CG_Patient-89_Alternative_A	1550.66447776271	-0.056013162497079	0.201831174845486	-0.2775248300465	0.781377142679346	0.87998641214917	No	0.0555240337295994
chr11:61379138-CG_Patient-89_Alternative_T	5019.06203073267	-0.0597104037615138	0.111356568806837	-0.536209084037869	0.591814056031307	0.760176022422746	No	0.119085833093502
chr11:61379138-CG_Patient-89_Reference_C	2543.82641578648	-0.506995456386831	0.135158000010599	-3.75113168548714	0.000176038206746091	0.00202253849553537	Yes	2.69410320358986
chr11:61379138-CG_Patient-89_Variant_G	1763.53309600722	-0.117555956377372	0.156384310644836	-0.751711958141079	0.452224297546907	0.654166131369895	No	0.184311944680506
chr11:61694909-GT_Patient-92_Alternative_A	1448.73047130889	-0.149018783419217	0.172583681496269	-0.863458133047412	0.387885628935838	0.596541566805221	No	0.224359289453511
chr11:61694909-GT_Patient-92_Alternative_C	3853.04327270482	-0.289153388628904	0.11155272577421	-2.59207819999099	0.00953980842254153	0.0465241513982536	Yes	1.33232153966774
chr11:61694909-GT_Patient-92_Reference_G	1911.56406216659	-0.199922671577489	0.163529243026993	-1.22254997257272	0.221499718296836	0.419579495417741	No	0.377185743654163
chr11:61694909-GT_Patient-92_Variant_T	8946.30644336569	-0.0951113369449565	0.076368608436597	-1.24542451266374	0.212975747474	0.409422033950018	No	0.387828788528891
chr11:61697457-CT_Patient-25_Alternative_A	1354.45418126007	-0.0611923162946898	0.189600467659654	-0.322743488188723	0.74688951426517	0.858670735763583	No	0.0661733379781418
chr11:61697457-CT_Patient-25_Alternative_G	2027.60258448752	-0.485541175587219	0.146933451107163	-3.30449718514473	0.000951469313607671	0.00791446534418998	Yes	2.10157841825088
chr11:61697457-CT_Patient-25_Reference_C	1514.19671488658	-0.0337568990644214	0.170109356332317	-0.19844234198662	0.842698991977706	0.91598692954066	No	0.0381107233505626
chr11:61697457-CT_Patient-25_Variant_T	1725.75024716945	0.318024680031808	0.168902274262176	1.8828916390916	0.0597150545325147	0.17408647540859	No	0.759234967444256
chr11:61985039-CT_Patient-54_Alternative_A	1959.02372125365	0.341868682709868	0.176786053797378	1.9337989358691	0.0531378536919459	0.16038351696464	No	0.794840267343238
chr11:61985039-CT_Patient-54_Alternative_G	681.808703176118	-0.422843033629359	0.271209960655244	-1.55909846602894	0.118973076674745	0.280256806450866	No	0.552443831121368
chr11:61985039-CT_Patient-54_Reference_C	1388.03407870137	-0.0475238319378647	0.175093067923401	-0.27142040802355	0.786067707625034	0.882560011267347	No	0.0542557542957712
chr11:61985039-CT_Patient-54_Variant_T	1386.51361422486	-0.530086485050266	0.184621493478182	-2.87120678672719	0.00408907936708568	0.0246979482159808	Yes	1.60733912429053
chr11:62360877-CT_Patient-30_Alternative_A	2846.02701672101	-0.0833620484766311	0.127252646516326	-0.655090882262603	0.512409242095967	0.701361424070729	No	0.154058124644902
chr11:62360877-CT_Patient-30_Alternative_G	1138.34582469697	0.174529749991999	0.20292385430286	0.860075078859465	0.389747657632447	0.598437989558367	No	0.222980844736041
chr11:62360877-CT_Patient-30_Reference_C	3299.23676221858	-0.0099871595689796	0.132783110475251	-0.0752140805651713	0.940044381417836	0.967725311377136	No	0.014247899595105
chr11:62360877-CT_Patient-30_Variant_T	1754.46438209691	-0.32505952852252	0.205904173614552	-1.57869324752506	0.114406434400432	0.27280874899462	No	0.564141705939468
chr11:62447908-GC_Patient-82_Alternative_A	4240.06253664772	-0.313075964364248	0.104594250516973	-2.99324258089543	0.00276030254874079	0.0182963499384574	Yes	1.73763554194702
chr11:62447908-GC_Patient-82_Alternative_T	1770.90950771951	-0.158693702415507	0.157630788917103	-1.00674305765838	0.314058264810417	0.524263993850955	No	0.280449968356869
chr11:62447908-GC_Patient-82_Reference_G	2276.59338417409	0.0235736896010222	0.138653757657191	0.170018396899895	0.86499566865085	0.928836068592523	No	0.0320609284045398
chr11:62447908-GC_Patient-82_Variant_C	2896.97818294646	0.372887623051849	0.15397540007018	2.42173504911753	0.0154466080141255	0.0665041152923434	No	1.17715147960731
chr11:62551550-TA_Patient-53_Alternative_C	2786.88935050761	-0.142838982520681	0.177755295931443	-0.803570896564295	0.421644836756989	0.627340250797484	No	0.202496846786852
chr11:62551550-TA_Patient-53_Alternative_G	2532.19956780555	0.139415504253296	0.168517810838784	0.827304268666717	0.408064624920729	0.614789348968464	No	0.211273665122018
chr11:62551550-TA_Patient-53_Reference_T	4202.89795396432	-0.00247236348420341	0.106922255658743	-0.0231230015582004	0.981552157999728	0.989558556915603	No	0.00455850141425668
chr11:62551550-TA_Patient-53_Variant_A	2394.46544990487	-0.0160414799071624	0.135486954413291	-0.118398704706501	0.90575175205538	0.951850066375886	No	0.0214314554745154
chr11:63548582-AG_Patient-85_Alternative_C	5956.98671354017	-0.0156781157430694	0.106707282836083	-0.146926388962159	0.883190122579308	0.939632583243232	No	0.0270419317865284
chr11:63548582-AG_Patient-85_Alternative_T	7450.1870884899	0.215757863440487	0.0868296001716369	2.48484230048274	0.0129608836032984	0.0585237903790746	No	1.23266755391706
chr11:63548582-AG_Patient-85_Reference_A	6477.37775536817	0.205955428157692	0.0875071149985565	2.35358494176261	0.0185933592550073	0.0755590647108168	No	1.1217134265237
chr11:63548582-AG_Patient-85_Variant_G	2963.44027482154	-0.0916138571884607	0.16460978725297	-0.556551701556299	0.577833760781674	0.750490807443431	No	0.12465462294242
chr11:64004599-GT_Patient-16_Alternative_A	8314.78364873143	-0.253391995884239	0.0933937195472635	-2.71315884100757	0.00666451525669753	0.0357819257046735	Yes	1.44633629036427
chr11:64004599-GT_Patient-16_Alternative_C	4091.44615134375	0.540321829653443	0.107277165622812	5.03669002174445	4.73650884571899e-07	1.22012467865721e-05	Yes	4.91359578859884
chr11:64004599-GT_Patient-16_Reference_G	4895.83437828699	-0.932578739294695	0.144932037272527	-6.43459346080322	1.23804241618363e-10	8.00991510086326e-09	Yes	8.09637208708955
chr11:64004599-GT_Patient-16_Variant_T	8797.89497202806	0.336326804692588	0.0798092249057301	4.21413445738703	2.50737886272166e-05	0.00039587468082919	Yes	3.40244227376636
chr11:64152869-GA_Patient-27_Alternative_C	5321.37368644264	0.0402579558906795	0.0954062114213204	0.421963678160299	0.673051529344357	0.815391931985896	No	0.0886335900525402
chr11:64152869-GA_Patient-27_Alternative_T	2149.21739667932	-0.129045306871603	0.142772960038378	-0.903849768449957	0.366075067662119	0.576203844187261	No	0.239423848617658
chr11:64152869-GA_Patient-27_Reference_G	6915.67373368052	0.225175478836199	0.0853751664478798	2.63748216495326	0.00835240175247653	0.0422139561517153	Yes	1.3745439453024
chr11:64152869-GA_Patient-27_Variant_A	1102.58273599432	0.022542441129227	0.242368145012869	0.0930090921314353	0.925896338059605	0.961238769619103	No	0.0171687211264754
chr11:64521604-GA_Patient-58_Alternative_C	4222.32935453667	0.329273669997241	0.120396073629355	2.73492033478539	0.00623953749806847	0.0341715764424848	Yes	1.46633498536631
chr11:64521604-GA_Patient-58_Alternative_T	1459.14032524311	-0.627118641949707	0.186368450999325	-3.36493992726257	0.000765603259255197	0.00666087408560504	Yes	2.17646877598791
chr11:64521604-GA_Patient-58_Reference_G	1117.87551409136	-0.54128739844498	0.249770224014855	-2.16714142200067	0.0302240723242726	0.107621041398964	No	0.96810280980267
chr11:64521604-GA_Patient-58_Variant_A	2419.78218975839	-0.428912517337323	0.14212964287842	-3.01775554100437	0.00254654237721391	0.0172526729631593	Yes	1.76314360996926
chr11:64703680-GC_Patient-30_Alternative_A	2402.88630130246	0.107975960130986	0.135713802518763	0.795615170506019	0.42625574620557	0.631360042436915	No	0.199722907236764
chr11:64703680-GC_Patient-30_Alternative_T	464.606844327618	-0.14082986789316	0.321087186124066	-0.438603201806826	0.660949076632917	0.80696197382562	No	0.0931469298960207
chr11:64703680-GC_Patient-30_Reference_G	8550.3032943761	0.0339290971726818	0.0777353940135612	0.436469096262158	0.662496416378631	0.807882844966637	No	0.0926516138213312
chr11:64703680-GC_Patient-30_Variant_C	2236.96706122936	0.30768897692699	0.154878049536943	1.98665322714823	0.0469608383850878	0.147439889245791	No	0.831385004023112
chr11:65013745-AT_Patient-22_Alternative_C	2203.04565427885	-0.821226893801714	0.140801104403379	-5.83253162169092	5.45926545003569e-09	2.48325546641772e-07	Yes	6.60497859983793
chr11:65013745-AT_Patient-22_Alternative_G	1079.70315484315	0.295522903161381	0.206527788764359	1.43091108915403	0.152455698499241	0.32987584913116	No	0.481649478856009
chr11:65013745-AT_Patient-22_Reference_A	1530.25063009795	0.367450136268909	0.177551821262326	2.06953740973468	0.0384956845911607	0.128172298410188	No	0.892205827762442
chr11:65013745-AT_Patient-22_Variant_T	1089.26000835008	-1.03758583380175	0.223565012321191	-4.64109219519139	3.46572440937988e-06	6.95190227429052e-05	Yes	4.15789634157013
chr11:65018128-CT_Patient-92_Alternative_A	13011.3143644097	-0.0166206357947909	0.0823606085486658	-0.201803217432153	0.84007056615265	0.914348287443856	No	0.0388883441972626
chr11:65018128-CT_Patient-92_Alternative_G	2135.22893082195	-0.123290683318257	0.149887223735162	-0.822556320985048	0.410760346212443	0.617353937053854	No	0.209465777882155
chr11:65018128-CT_Patient-92_Reference_C	43050.060845194	0.103890617038731	0.0463249472493807	2.24264944068813	0.0249194293643895	0.0941674298031718	No	1.02609928301061
chr11:65018128-CT_Patient-92_Variant_T	7931.02737062798	-0.0548442512357541	0.0936980580545536	-0.585329646894306	0.558326084004958	0.737204916789108	No	0.132411776915718
chr11:65136722-CT_Patient-19_Alternative_A	1374.74255693539	0.124205533266095	0.199228030410686	0.623434026878943	0.532999343315848	0.717313140706468	No	0.144291213101502
chr11:65136722-CT_Patient-19_Alternative_G	1833.62476202313	0.122525551870875	0.165105722844099	0.742103603438203	0.458024566755029	0.6591379243852	No	0.181023699925005
chr11:65136722-CT_Patient-19_Reference_C	4750.88619207785	0.00869317101544521	0.0986831222564016	0.0880917710817695	0.929803736679183	0.962770005008158	No	0.0164774485822607
chr11:65136722-CT_Patient-19_Variant_T	4108.73781493084	0.259641915468416	0.12343329805106	2.10349978140429	0.0354221043782058	0.12076480054938	No	0.918059631565901
chr11:65279162-GA_Patient-78_Alternative_C	1631.08098854366	-0.747631168820239	0.178531415805835	-4.18767288348478	2.81829324202191e-05	0.000434863002640354	Yes	3.3616475397539
chr11:65279162-GA_Patient-78_Alternative_T	2475.31589745227	-0.178308957743024	0.144493853673908	-1.23402451529482	0.217193769247318	0.414147258923201	No	0.382845208718837
chr11:65279162-GA_Patient-78_Reference_G	1621.9438396714	0.0544244869501367	0.165405480259459	0.329036782002417	0.74212788651201	0.856102273909772	No	0.0674743494099709
chr11:65279162-GA_Patient-78_Variant_A	2721.70995517457	0.182396800182494	0.137343086440506	1.32803772588512	0.184165644241173	0.372032969638037	No	0.42941857114661
chr11:65330671-GT_Patient-8_Alternative_A	1989.40513750948	-0.207916414775873	0.147938745224419	-1.40542232165394	0.159895732967228	0.340080686352686	No	0.468418031544569
chr11:65330671-GT_Patient-8_Alternative_C	1783.97240277344	-0.0157085264708339	0.157901045395611	-0.0994833595400035	0.920754499516681	0.958756876528474	No	0.0182915081249327
chr11:65330671-GT_Patient-8_Reference_G	1120.51923842774	-0.198014612143586	0.204596234635732	-0.96783116510495	0.333128696493437	0.544203805365045	No	0.26423842572557
chr11:65330671-GT_Patient-8_Variant_T	3420.39163627536	-0.226436162434408	0.131423122449453	-1.72295527768714	0.0848966128246291	0.222642909067012	No	0.652391132116446
chr11:65636645-GA_Patient-30_Alternative_C	794.12101183493	-0.518543077408195	0.235896384543829	-2.1981815380975	0.0279361717679035	0.102347421706181	No	0.98992309343022
chr11:65636645-GA_Patient-30_Alternative_T	2511.13087169733	0.332019247679811	0.138739299389175	2.39311607555743	0.0167059549564641	0.0700453473465441	No	1.15462070675692
chr11:65636645-GA_Patient-30_Reference_G	1611.93557286155	-0.312372336444891	0.189430903039049	-1.64900410352	0.0991467940372255	0.246811097793569	No	0.607635316267044
chr11:65636645-GA_Patient-30_Variant_A	883.734755417878	-0.426364965449354	0.22677110036103	-1.88015564933346	0.0600868680245788	0.174554348800747	No	0.758069326817489
chr11:65700576-CT_Patient-30_Alternative_A	2179.73870189427	0.301633633546018	0.171202307581812	1.76185495281293	0.078093807293708	0.209551716238116	No	0.67870877792395
chr11:65700576-CT_Patient-30_Alternative_G	1526.39704980803	0.144179065435869	0.169688879419206	0.84966714335878	0.395510170654542	0.604370565479181	No	0.218696695162353
chr11:65700576-CT_Patient-30_Reference_C	1670.57270374527	0.130989241372193	0.180455236106291	0.725882186621826	0.467910997647256	0.665429912507186	No	0.176897680556431
chr11:65700576-CT_Patient-30_Variant_T	1451.23612154401	0.200649444571879	0.199933950962	1.00357864988131	0.315581749702084	0.525511471060792	No	0.27941779959001
chr11:65709765-CA_Patient-30_Alternative_G	1808.22499474961	-0.102856576832788	0.157799958091303	-0.651816249363484	0.514519717814159	0.703268908308094	No	0.152878582428351
chr11:65709765-CA_Patient-30_Alternative_T	4767.68680095929	-0.0398871139788025	0.113060687924193	-0.352793837638301	0.72424300396338	0.846483656174985	No	0.0723814227901799
chr11:65709765-CA_Patient-30_Reference_C	2535.76125322057	-0.606263593617949	0.135891692933265	-4.46137346979465	8.14360241805356e-06	0.000146969202341155	Yes	3.83277366290215
chr11:65709765-CA_Patient-30_Variant_A	1983.28008859644	-0.0531005265275669	0.170848419643877	-0.310804903189925	0.755948941968471	0.864128245986839	No	0.0634217987349695
chr11:65845242-CT_Patient-104_Alternative_A	2314.45786998593	-0.0403959907219398	0.140674172860199	-0.287159966187148	0.773989838286611	0.875021290894301	No	0.057981379657211
chr11:65845242-CT_Patient-104_Alternative_G	3431.87046488364	0.167652568279053	0.131595696437201	1.27399734807482	0.20266435601524	0.395881395306908	No	0.402434907708277
chr11:65845242-CT_Patient-104_Reference_C	5216.23421794195	0.229548514046456	0.0950495354421805	2.41504088345695	0.0157334435918793	0.0673127327937883	No	1.17190277739497
chr11:65845242-CT_Patient-104_Variant_T	5822.9608843421	-0.186317134031419	0.0914946779176744	-2.03637127614204	0.0417130875034583	0.135636816022406	No	0.867622413527755
chr11:65852461-AG_Patient-68_Alternative_C	3065.35468694795	0.0185717365093769	0.120387443697144	0.154266391402889	0.877399695836832	0.936893505389604	No	0.0283097715990058
chr11:65852461-AG_Patient-68_Alternative_T	4680.83037622197	-0.119243570941091	0.103929488829007	-1.14735069213397	0.251236711084492	0.45739211379703	No	0.339711327625988
chr11:65852461-AG_Patient-68_Reference_A	3037.93996996079	-0.0762356687487158	0.12361730426158	-0.616707096179656	0.53742793980075	0.720733041582855	No	0.142225567508792
chr11:65852461-AG_Patient-68_Variant_G	2637.96081659544	0.360401048170434	0.141915593226135	2.53954509139917	0.0110996736188774	0.0520965118529281	No	1.28319135412349
chr11:66208496-CT_Patient-1_Alternative_A	2967.18348774875	0.0471559785059878	0.186793838717073	0.252449325041243	0.800693778530737	0.890260925124608	No	0.0504826880359406
chr11:66208496-CT_Patient-1_Alternative_G	1176.06923588846	-0.149931148486997	0.2027995576443	-0.739307078519218	0.459720552013202	0.65984054832065	No	0.180560999838238
chr11:66208496-CT_Patient-1_Reference_C	948.921368203318	-0.341935779715233	0.210494857766191	-1.62443768624049	0.104282429450431	0.255455416767863	No	0.592684883948829
chr11:66208496-CT_Patient-1_Variant_T	864.7563973282	0.0323441135976681	0.230487097156509	0.140329389352782	0.888399744719032	0.942389187375993	No	0.0257697054621945
chr11:66288696-CT_Patient-80_Alternative_A	3550.75005593379	0.371885789908408	0.114227778568322	3.25565107340309	0.00113132691274164	0.00906521780911393	Yes	2.04262175669149
chr11:66288696-CT_Patient-80_Alternative_G	2775.407659806	0.0437417138938328	0.12649836409272	0.345788771321748	0.729501464400106	0.849384329469949	No	0.0708957556923004
chr11:66288696-CT_Patient-80_Reference_C	2583.56827348653	0.120781788681184	0.153098455717088	0.788915787004263	0.43016122803768	0.634686215635964	No	0.197440933761426
chr11:66288696-CT_Patient-80_Variant_T	1354.79490169776	-0.390164461328063	0.181234300633858	-2.15281798182509	0.0313329863630899	0.110519002922677	No	0.95656304184395
chr11:66776906-GA_Patient-29_Alternative_C	365.586662748621	0.355611411697049	0.390815892322348	0.909920550016267	0.362864411319575	0.573456468424522	No	0.241499544180443
chr11:66776906-GA_Patient-29_Alternative_T	1702.12173376995	-0.0218497322555897	0.167630306610856	-0.130344761024106	0.896293667939086	0.947068162426827	No	0.0236187628124183
chr11:66776906-GA_Patient-29_Reference_G	4422.22116780795	-0.00297914614909432	0.135411616634022	-0.022000668946639	0.982447421925635	0.989862113048038	No	0.00442529804187778
chr11:66776906-GA_Patient-29_Variant_A	2249.8806662617	-0.200421991176178	0.140874661725604	-1.42269723114977	0.154823943634614	0.333135805602252	No	0.477378686613
chr11:66971850-CT_Patient-22_Alternative_A	2716.39202671988	-0.233268945176915	0.166391664886261	-1.40192686536533	0.160937087062487	0.341628473621653	No	0.466445939442578
chr11:66971850-CT_Patient-22_Alternative_G	2411.39656552206	0.173635868944848	0.139834491230313	1.24172417990111	0.214338345421735	0.411073183019423	No	0.386080854152672
chr11:66971850-CT_Patient-22_Reference_C	2760.60618247951	0.268308280713039	0.15628896619689	1.71674486844471	0.0860257981832659	0.22429398392722	No	0.649182375022698
chr11:66971850-CT_Patient-22_Variant_T	2875.04387835125	0.257274008509315	0.126712450321178	2.03037671402615	0.0423182617709748	0.136874010006436	No	0.863679009005191
chr11:67477811-GA_Patient-35_Alternative_C	1426.08293786208	-0.0967571513498366	0.173593198550287	-0.557378700075093	0.577268715193908	0.749916126883179	No	0.124987306833262
chr11:67477811-GA_Patient-35_Alternative_T	1084.85112504944	0.282030613116841	0.204017845161525	1.38238207983009	0.166854415482757	0.349534433803633	No	0.45651003401192
chr11:67477811-GA_Patient-35_Reference_G	3114.23163605365	-0.206873339195451	0.148101776651814	-1.39683225868254	0.1624640191814	0.343464863715334	No	0.464117684441514
chr11:67477811-GA_Patient-35_Variant_A	4397.94326174285	-0.315731453155574	0.102562647885141	-3.07842532994234	0.00208097672821153	0.0146254056555981	Yes	1.8348920793282
chr11:68166344-GA_Patient-43_Alternative_C	1534.22429797734	-0.674881776547662	0.179536795699631	-3.75901649529689	0.000170582592313507	0.00196910245240384	Yes	2.70573168693141
chr11:68166344-GA_Patient-43_Alternative_T	956.601748951959	0.324103134596117	0.286011152412383	1.13318355547483	0.25713717845857	0.465409608358112	No	0.332164654968855
chr11:68166344-GA_Patient-43_Reference_G	2231.40773736064	0.247323645372932	0.140945604328546	1.75474536117081	0.0793028732678352	0.211797409375323	No	0.674079356319575
chr11:68166344-GA_Patient-43_Variant_A	2232.83771358794	-0.276601425135045	0.15265582937545	-1.81192835063479	0.069997268132504	0.19417061275659	No	0.711816498853377
chr11:685134-GT_Patient-87_Alternative_A	1847.33318462819	0.173760466653879	0.16100819732248	1.0792026092054	0.280497416780219	0.490519707263507	No	0.309343539591142
chr11:685134-GT_Patient-87_Alternative_C	3211.13290193421	0.0809573728048797	0.119464972401313	0.677666190998005	0.497983367515822	0.690305254891084	No	0.160958820568649
chr11:685134-GT_Patient-87_Reference_G	1848.9792983441	0.522911159569948	0.170379466467863	3.06909729447111	0.00214706654546775	0.0149609944478038	Yes	1.8250395382336
chr11:685134-GT_Patient-87_Variant_T	1185.09249908158	-0.160999995244631	0.229056142275148	-0.702884426697598	0.482127777102063	0.676405479386883	No	0.169792882952106
chr11:68547331-GA_Patient-64_Alternative_C	854.083007301779	-0.684717518442285	0.221696574793704	-3.08853449395615	0.00201146341367363	0.0142762565717578	Yes	1.84538565554004
chr11:68547331-GA_Patient-64_Alternative_T	2882.77343387356	0.135907122541805	0.154836373259157	0.877746744392744	0.380081171039332	0.589291194007185	No	0.229670048676888
chr11:68547331-GA_Patient-64_Reference_G	2000.13752456091	0.00452326254989116	0.148895850793968	0.0303787011241177	0.975765031055859	0.987303474737409	No	0.00554933451779097
chr11:68547331-GA_Patient-64_Variant_A	2562.08573065955	-0.0585878699529767	0.132875592491581	-0.440922737233996	0.659268932386708	0.805935423066015	No	0.0936997553780989
chr11:68697283-CT_Patient-105_Alternative_A	5432.31160760017	-0.141598618088407	0.0941907615518017	-1.5033174778031	0.132757195208178	0.302583388089703	No	0.519154918543534
chr11:68697283-CT_Patient-105_Alternative_G	1262.41277007568	-0.188994348865406	0.207351858027187	-0.911466869231655	0.36204943439448	0.57275617033423	No	0.24203022343464
chr11:68697283-CT_Patient-105_Reference_C	4644.57395842124	-0.770488515768973	0.102412541311849	-7.52338049519556	5.33777895995332e-14	6.04750586611007e-12	Yes	11.2184237016981
chr11:68697283-CT_Patient-105_Variant_T	2024.67716781622	-1.07605474931101	0.154859125423368	-6.9486040707591	3.68918306741162e-12	3.1347808342256e-10	Yes	9.50379281713428
chr11:70941006-TC_Patient-27_Alternative_A	1043.63390966765	-0.536396002527002	0.295294141755135	-1.81648033834615	0.0692967213135658	0.192826625239465	No	0.714832999498401
chr11:70941006-TC_Patient-27_Alternative_G	1035.48220058575	-0.330797694853192	0.224705853109384	-1.47213652993794	0.140984012668567	0.314738255612587	No	0.502050466518934
chr11:70941006-TC_Patient-27_Reference_T	2192.42406668489	-0.394662654575446	0.140819217576075	-2.8026192828563	0.0050689467779438	0.0291464439731768	Yes	1.53541442399359
chr11:70941006-TC_Patient-27_Variant_C	972.022743208433	0.337540973374125	0.217854042164513	1.54939045436316	0.121287887055054	0.28419735465447	No	0.546379968858631
chr11:70949571-GA_Patient-30_Alternative_C	931.31651204225	0.36349461429785	0.223597937584442	1.62566174905158	0.104021631431114	0.255020773831119	No	0.593424440770941
chr11:70949571-GA_Patient-30_Alternative_T	1050.91338863794	0.351060478986232	0.239900941612845	1.46335598612521	0.143369995575547	0.317771076261003	No	0.497885635108185
chr11:70949571-GA_Patient-30_Reference_G	2619.16531051017	0.0318508141585018	0.130508354930759	0.244051916640895	0.807190611608406	0.893891424628101	No	0.0487152290211976
chr11:70949571-GA_Patient-30_Variant_A	1867.43546511664	0.13876391569888	0.162654729019766	0.853119466830976	0.393593057085709	0.602678594231101	No	0.219914233407491
chr11:70983459-CT_Patient-30_Alternative_A	4752.78444416849	0.734316469339204	0.10699087838963	6.86335583361636	6.72614023743119e-12	5.4867367963472e-10	Yes	9.26068587279749
chr11:70983459-CT_Patient-30_Alternative_G	7100.352067999	-0.352826216319733	0.0882293399654641	-3.99896697014667	6.36195569096219e-05	0.000862069654868366	Yes	3.06445764194465
chr11:70983459-CT_Patient-30_Reference_C	966.578842381925	-0.124016108223395	0.248728633029879	-0.498600047419941	0.61806117173608	0.778803542957558	No	0.108572081441404
chr11:70983459-CT_Patient-30_Variant_T	10907.2903942921	-0.330595033375206	0.0745897020383886	-4.43218064076809	9.32848118192439e-06	0.000165425066292793	Yes	3.78139868264424
chr11:71098828-CT_Patient-75_Alternative_A	23294.5592448578	-0.00882064570208268	0.054897014988156	-0.160676235383394	0.872348407629908	0.933503245932939	No	0.02988416760423
chr11:71098828-CT_Patient-75_Alternative_G	12405.0999700712	0.385174819072144	0.0916034881609337	4.20480515322133	2.61307170316613e-05	0.000410971020050652	Yes	3.38618880166609
chr11:71098828-CT_Patient-75_Reference_C	23057.235061372	0.0752917541472261	0.0545681799688883	1.37977396699236	0.167656250473316	0.350374360510931	No	0.455467681887605
chr11:71098828-CT_Patient-75_Variant_T	29795.155296274	0.154856387465188	0.0557519825076754	2.7775942755734	0.00547629510060791	0.0307185650202685	Yes	1.5125990756957
chr11:7135975-CT_Patient-105_Alternative_A	2323.6800139618	-0.25096037305941	0.137403485402835	-1.82644837810083	0.0677827503306419	0.189965582465812	No	0.721325076411171
chr11:7135975-CT_Patient-105_Alternative_G	12704.633984837	-0.682525837239162	0.093879878201529	-7.27020369342624	3.58945830117817e-13	3.72208574349289e-11	Yes	10.4292136265043
chr11:7135975-CT_Patient-105_Reference_C	3603.36624380929	-0.237114037117672	0.11298495895162	-2.09863365281394	0.0358492074160765	0.121678474880198	No	0.914786242374398
chr11:7135975-CT_Patient-105_Variant_T	6031.11350478744	-0.531042239294783	0.0975379798733221	-5.44446624775782	5.19609550266173e-08	1.79602894267144e-06	Yes	5.74568666903775
chr11:71685065-GA_Patient-31_Alternative_C	710.705593901624	-0.219514736963055	0.246853392253584	-0.889251449854721	0.373867957550115	0.583383905096429	No	0.234045556743646
chr11:71685065-GA_Patient-31_Alternative_T	2835.08923340907	-0.191977485494181	0.125000786064727	-1.53581022598348	0.124584930968254	0.2889350294404	No	0.539199802667944
chr11:71685065-GA_Patient-31_Reference_G	835.890932648824	-0.20275884804264	0.225374794641111	-0.899651837134295	0.368305561727802	0.578212324005822	No	0.237912656022877
chr11:71685065-GA_Patient-31_Variant_A	2337.27827017596	0.180415093641209	0.148642149304006	1.21375460786846	0.224841444666297	0.424038211611716	No	0.372595005802624
chr11:71856987-AG_Patient-89_Alternative_C	15928.6627346653	0.508380351680243	0.0618543309741982	8.2189936205487	2.05217958089823e-16	3.39330666917172e-14	Yes	13.469376889335
chr11:71856987-AG_Patient-89_Alternative_T	6095.53823056203	0.0481425544837315	0.0953907677914341	0.504687776378865	0.613778147815557	0.776553310698939	No	0.109828724420108
chr11:71856987-AG_Patient-89_Reference_A	11867.6730524309	0.140498116506648	0.0688564040796533	2.04045097016857	0.0413054296806225	0.134884771169495	No	0.870037080501538
chr11:71856987-AG_Patient-89_Variant_G	2416.83036491921	0.180480773659144	0.144831489726666	1.24614318336265	0.212711833494365	0.409212305621625	No	0.388051314883601
chr11:72391467-AT_Patient-30_Alternative_C	1507.80587846628	0.217353388871943	0.201887988398202	1.07660386631441	0.281657276216965	0.491245947453285	No	0.3087010193258
chr11:72391467-AT_Patient-30_Alternative_G	1182.54690011978	0.447130070064978	0.207138969571204	2.15859947063837	0.0308812538681739	0.109262340639314	No	0.961529500180123
chr11:72391467-AT_Patient-30_Reference_A	1077.9519140418	-0.774877482120533	0.22573051718007	-3.43275464833316	0.00059748251069509	0.00551342081513207	Yes	2.2585788584703
chr11:72391467-AT_Patient-30_Variant_T	3896.96354947916	-0.464781229311751	0.118291396781579	-3.92912115299435	8.52568799719328e-05	0.00110626000353825	Yes	2.95614278909699
chr11:73027757-GA_Patient-92_Alternative_C	7457.38574982608	0.188973630874382	0.0863665874616847	2.18804095922185	0.0286666189025896	0.104084495220204	No	0.982613959651969
chr11:73027757-GA_Patient-92_Alternative_T	11830.056035419	0.54405572137749	0.0681846746115513	7.97914963262611	1.47344865079829e-15	2.31142534502152e-13	Yes	12.6361201289483
chr11:73027757-GA_Patient-92_Reference_G	1698.63679445427	0.412464478260933	0.184886315183874	2.23090864161973	0.0256871812037307	0.0961784056959221	No	1.01692242629738
chr11:73027757-GA_Patient-92_Variant_A	5042.0278683002	-0.029705037152436	0.109487102924454	-0.271310833504587	0.786151974921975	0.882560011267347	No	0.0542557542957712
chr11:73966748-CT_Patient-108_Alternative_A	2695.42306775118	0.115892269566895	0.140054334089117	0.8274807796605	0.407964611676993	0.614786818124133	No	0.211275452944127
chr11:73966748-CT_Patient-108_Alternative_G	4464.29412445219	0.432736165419515	0.114969124700316	3.76393372174926	0.000167261232373809	0.00193991321263122	Yes	2.71221769899682
chr11:73966748-CT_Patient-108_Reference_C	15723.7097068649	-0.179853022995821	0.061730122047606	-2.91353745999593	0.00357358959172034	0.0222753144392716	Yes	1.65217615672872
chr11:73966748-CT_Patient-108_Variant_T	786.525707261269	-0.551039299875139	0.25188116261721	-2.18769555511607	0.0286917860624243	0.104092101416035	No	0.982582223818711
chr11:74377743-CA_Patient-87_Alternative_G	2267.38328277461	-0.286508677372211	0.143640136641228	-1.99462827084207	0.0460834378406796	0.14544156446184	No	0.837311462549705
chr11:74377743-CA_Patient-87_Alternative_T	3401.83994524738	0.663412432625309	0.123412382111564	5.37557432467016	7.63389527662903e-08	2.51774508368822e-06	Yes	5.59898824339094
chr11:74377743-CA_Patient-87_Reference_C	3935.51326461138	-0.0576647698961569	0.11292431771195	-0.510649708269655	0.609596362169506	0.773411269965804	No	0.111589503780539
chr11:74377743-CA_Patient-87_Variant_A	3471.19744136144	-0.00316220844881274	0.121751220005317	-0.0259727044104744	0.979279109829202	0.988375540363458	No	0.00507801075743289
chr11:74457597-CG_Patient-81_Alternative_A	5316.16032675624	-0.0299413388296761	0.107398616935886	-0.278787005679508	0.780408287223316	0.879531712486367	No	0.0557484969574678
chr11:74457597-CG_Patient-81_Alternative_T	13804.7298028318	-0.172399430414513	0.0647808741688475	-2.66127051581867	0.00778463859988871	0.0401064580666266	Yes	1.3967856903006
chr11:74457597-CG_Patient-81_Reference_C	6369.86202548757	-0.306956210473923	0.0898648281386038	-3.41575471552104	0.000636055119249872	0.00578644642315348	Yes	2.23758806366538
chr11:74457597-CG_Patient-81_Variant_G	3204.38635299622	0.264213949341978	0.125942837295953	2.09788785940325	0.0359150527297118	0.121834373496189	No	0.914230165614072
chr11:75586861-CT_Patient-89_Alternative_A	1897.7607707857	0.220418687130692	0.160714036706881	1.37149617822558	0.170220334074292	0.353719265474216	No	0.451341285502506
chr11:75586861-CT_Patient-89_Alternative_G	4329.24957930537	0.215556194509753	0.136884899854737	1.57472588092991	0.115319731213654	0.274351585315932	No	0.561692525929093
chr11:75586861-CT_Patient-89_Reference_C	2592.88220952699	0.25304237802429	0.136469593866073	1.85420334930152	0.0637100731100588	0.181503249027865	No	0.741115596400629
chr11:75586861-CT_Patient-89_Variant_T	5293.53476511669	-0.116123824601881	0.133869645636635	-0.867439545758405	0.385701222049958	0.594780237083728	No	0.225643470325059
chr11:76128392-AC_Patient-19_Alternative_G	1396.75951843249	0.0978009865279449	0.195377074171397	0.500575550855817	0.616669872780871	0.778134738924074	No	0.108945195677803
chr11:76128392-AC_Patient-19_Alternative_T	5926.04552768115	0.075446468059953	0.093227754057644	0.80927046696098	0.418359589823742	0.624198017447056	No	0.204677615057375
chr11:76128392-AC_Patient-19_Reference_A	4536.1927478358	-0.205235626745249	0.102657192066713	-1.99923281178267	0.0455831699432076	0.144160162167249	No	0.841154737822407
chr11:76128392-AC_Patient-19_Variant_C	3186.00666960631	-0.141955679365305	0.12139930695702	-1.16932858122133	0.242271272079764	0.445779140626765	No	0.350880257351161
chr11:76465945-CT_Patient-88_Alternative_A	764.06655651627	-0.0136784745647634	0.307931975608976	-0.0444204423321494	0.964569267105644	0.981657618922453	No	0.00803995838448121
chr11:76465945-CT_Patient-88_Alternative_G	2085.23461016336	-0.0797948921759831	0.147064073093395	-0.542585898088844	0.587414950522106	0.757359479321158	No	0.120697934464707
chr11:76465945-CT_Patient-88_Reference_C	1964.72799974237	-0.292709545428383	0.173835919005785	-1.68382660558571	0.0922151838177244	0.235415186562419	No	0.628165524383331
chr11:76465945-CT_Patient-88_Variant_T	1538.61043876391	-0.0968474607237355	0.170658741620587	-0.567491942130038	0.570379999623103	0.745238729303795	No	0.127704583343883
chr11:77088351-TC_Patient-62_Alternative_A	1239.78001419748	-0.606800243951703	0.187397837043438	-3.23803227147734	0.00120357194304002	0.00950736365076676	Yes	2.02193989427759
chr11:77088351-TC_Patient-62_Alternative_G	846.448068772132	-0.532531664927593	0.222615781118321	-2.39215594803026	0.0167497237638184	0.0700478676986351	No	1.15460508037551
chr11:77088351-TC_Patient-62_Reference_T	1030.59575713868	-0.251995031100382	0.203413989223105	-1.23882842110723	0.215409046199168	0.412092728157133	No	0.385005049025751
chr11:77088351-TC_Patient-62_Variant_C	1772.04456688568	-0.306550270785028	0.15594922950817	-1.96570558092413	0.0493326297829581	0.152390888372756	No	0.817040999188882
chr11:77183196-TA_Patient-58_Alternative_C	1754.04695746597	-0.463139255340863	0.162887104044488	-2.84331444197307	0.00446469985470675	0.0263913369189332	Yes	1.57853860895354
chr11:77183196-TA_Patient-58_Alternative_G	1965.97491428634	-0.384373709358477	0.162732465626881	-2.36199769897043	0.0181767550240208	0.0743351518963632	No	1.12880576679848
chr11:77183196-TA_Patient-58_Reference_T	1166.09179020661	0.0451342531622084	0.190993563519106	0.236312953853513	0.81318983584254	0.897383732987853	No	0.0470218072540737
chr11:77183196-TA_Patient-58_Variant_A	2011.11500664533	-0.017674595689572	0.164636136568734	-0.107355505649837	0.914506951786253	0.956005191672979	No	0.019539749241887
chr11:77184278-GC_Patient-31_Alternative_A	1066.6338100622	-0.531769674996266	0.200079561356653	-2.65779108765816	0.00786546332363727	0.0404037822115977	Yes	1.3935779785344
chr11:77184278-GC_Patient-31_Alternative_T	4118.82597539698	0.125897153172658	0.105789774617716	1.19006920685484	0.234019192035024	0.435043882367146	No	0.361466934059846
chr11:77184278-GC_Patient-31_Reference_G	1832.00758587485	0.0374844453553573	0.182283915188752	0.20563770158515	0.837073925248248	0.913117281745347	No	0.0394734376424462
chr11:77184278-GC_Patient-31_Variant_C	1574.93775767	0.052878256265301	0.164713227470231	0.321032239349799	0.74818595946676	0.85941644330269	No	0.0657963411718911
chr11:78345426-CA_Patient-55_Alternative_G	2766.66957953937	0.246688996453168	0.127129566894415	1.94045336957728	0.0523246159481982	0.158594005633429	No	0.79971323170645
chr11:78345426-CA_Patient-55_Alternative_T	1803.37684655251	-0.00646110930910422	0.160397474403491	-0.0402818643693282	0.967868412179803	0.983297732599806	No	0.00731496228252565
chr11:78345426-CA_Patient-55_Reference_C	1947.59041788245	0.157852517488832	0.149858086939438	1.05334667426139	0.292182134634994	0.501141098877738	No	0.300039979049801
chr11:78345426-CA_Patient-55_Variant_A	3775.65177362751	0.153873547854641	0.12697401461117	1.2118506950091	0.225569538571086	0.424602389085585	No	0.372017566543625
chr11:7985764-CT_Patient-54_Alternative_A	1665.38726459442	0.129394846691773	0.160213355149402	0.807640827265053	0.419297376562985	0.625139843989848	No	0.204022819968624
chr11:7985764-CT_Patient-54_Alternative_G	1990.91972459997	-0.174058044269813	0.149801737843537	-1.16192273050671	0.245266853093035	0.449870366428777	No	0.346912613458848
chr11:7985764-CT_Patient-54_Reference_C	1279.98721881201	0.160253538810517	0.244284770457282	0.656011172986902	0.511816935335514	0.701361424070729	No	0.154058124644902
chr11:7985764-CT_Patient-54_Variant_T	1494.88176003735	0.000868658721079194	0.174103007170564	0.00498933783623963	0.996019100888255	0.997813142170353	No	0.000950780278098718
chr11:821809-CT_Patient-68_Alternative_A	1584.6177705262	-0.214685006056371	0.164528251878292	-1.30485192424691	0.191943274284049	0.382635696340767	No	0.417214516795218
chr11:821809-CT_Patient-68_Alternative_G	2220.57196327029	0.26762851279913	0.151992783045194	1.76079750259954	0.0782726827046741	0.209939619810257	No	0.677905593617478
chr11:821809-CT_Patient-68_Reference_C	998.178414964701	0.0532272753943943	0.206406424700382	0.257876059195631	0.79650256210333	0.887891814590056	No	0.0516399477223603
chr11:821809-CT_Patient-68_Variant_T	1255.02386231553	-0.666856356994728	0.195850063562368	-3.40493306392197	0.000661802733662782	0.00597988208154874	Yes	2.22330737986403
chr11:86049637-GA_Patient-87_Alternative_C	5007.09540328584	0.315297768508114	0.0974974451434704	3.23390800696515	0.00122108780681833	0.0096053893584613	Yes	2.01748502613764
chr11:86049637-GA_Patient-87_Alternative_T	5936.65675167981	-0.743570434041074	0.0992367486051511	-7.49289395806019	6.73713320560699e-14	7.42662719854119e-12	Yes	11.1292083762298
chr11:86049637-GA_Patient-87_Reference_G	3698.52623943606	-0.0391310399952075	0.112457380356419	-0.347963289480749	0.727867753443395	0.848370149660257	No	0.0714146207612045
chr11:86049637-GA_Patient-87_Variant_A	2176.66891011657	0.117259484419209	0.143156451770205	0.8191002429107	0.412729223336409	0.619873785151044	No	0.207696729844556
chr11:86452312-TC_Patient-80_Alternative_A	1458.79775593889	0.149951462975265	0.177082029281228	0.846790967914217	0.39711164348719	0.605867589739309	No	0.217622279016671
chr11:86452312-TC_Patient-80_Alternative_G	2458.92898494566	0.0873199595391582	0.146884867852336	0.594478933166493	0.552191828549085	0.732266090183874	No	0.135331076728923
chr11:86452312-TC_Patient-80_Reference_T	2405.63452597419	-0.251902096635129	0.170310346918631	-1.47907688048736	0.139119768459939	0.312478312169059	No	0.505180119862813
chr11:86452312-TC_Patient-80_Variant_C	1042.52447594431	-0.593939728728084	0.221239522588622	-2.68460048086647	0.00726165517674142	0.0381345977436086	Yes	1.41868083033342
chr11:86478482-TC_Patient-35_Alternative_A	5016.68806810224	0.340444961160846	0.12384048920912	2.74906020910466	0.00597664066773589	0.0329266885233752	Yes	1.48245194460972
chr11:86478482-TC_Patient-35_Alternative_G	991.790019626745	-0.125286864281687	0.213866610018473	-0.58581778740901	0.557997969169211	0.736943711998881	No	0.132565682428384
chr11:86478482-TC_Patient-35_Reference_T	2218.20785108303	0.0475389788103759	0.140019519367298	0.339516797552148	0.734220445163343	0.851637251589598	No	0.0697453502797769
chr11:86478482-TC_Patient-35_Variant_C	3912.95631126292	0.381073747577429	0.110123202403339	3.46043103779077	0.000539311352250159	0.00506836690179182	Yes	2.29513195384069
chr11:86588145-AG_Patient-55_Alternative_C	933.28860561991	-0.332830136987766	0.221509314664734	-1.50255594213509	0.132953591852742	0.302776875099601	No	0.518877297600469
chr11:86588145-AG_Patient-55_Alternative_T	930.463032142478	0.612395968470025	0.215771977075106	2.83816266028309	0.00453740532312839	0.0267435893708088	Yes	1.57278030465363
chr11:86588145-AG_Patient-55_Reference_A	18957.9908120597	0.540930200689782	0.0612484494391986	8.8317370585318	1.03062493487384e-18	2.47269151041495e-16	Yes	15.6068300622402
chr11:86588145-AG_Patient-55_Variant_G	9269.71782949588	0.0209990998204387	0.0796422517203406	0.263667831670253	0.792035885188899	0.885958397364589	No	0.0525866711368735
chr11:86604727-GA_Patient-88_Alternative_C	3668.43450540943	-0.156059441324513	0.115680666996641	-1.34905378207271	0.177319691925429	0.362702064593705	No	0.440449972296319
chr11:86604727-GA_Patient-88_Alternative_T	3971.8603268336	-0.276488320763324	0.118531312766869	-2.3326183968546	0.0196681825150403	0.0786470200176578	No	1.10431772840504
chr11:86604727-GA_Patient-88_Reference_G	1347.31147669192	0.0776809290586826	0.205756854280281	0.37753750333326	0.705774199193121	0.83652418289091	No	0.0775214995978567
chr11:86604727-GA_Patient-88_Variant_A	1950.24882849723	0.0632469155251526	0.165850802784523	0.381348262795716	0.702944845858456	0.834903011516539	No	0.0783639724321537
chr11:88158670-TC_Patient-30_Alternative_A	2337.9151447886	-0.0310997516541484	0.142351369084335	-0.218471742521307	0.827061572761532	0.906790364165941	No	0.0424931034680994
chr11:88158670-TC_Patient-30_Alternative_G	1489.69713248259	-0.743048819579735	0.174367922167174	-4.26138483698477	2.03164038767565e-05	0.000330134817843284	Yes	3.48130867015682
chr11:88158670-TC_Patient-30_Reference_T	1038.8040151166	-0.292572577835539	0.211470044547066	-1.38351783328075	0.166506143077223	0.349083248282313	No	0.45707099149837
chr11:88158670-TC_Patient-30_Variant_C	2341.46539912256	0.17067522425075	0.143231355756878	1.1916051715691	0.233416096254689	0.434384692588954	No	0.362125487381645
chr11:88846519-TC_Patient-79_Alternative_A	10817.7970117785	0.0103251727014914	0.0779539265878873	0.13245224651834	0.894626591911705	0.946367932001751	No	0.0239399843465696
chr11:88846519-TC_Patient-79_Alternative_G	18034.8192461071	-0.250927218880511	0.0661920782726059	-3.79089500479334	0.000150105403273959	0.00177801521244933	Yes	2.7500645275871
chr11:88846519-TC_Patient-79_Reference_T	4731.05047343979	-0.330864707692694	0.107634018126348	-3.07397896550051	0.0021122432475039	0.0147688047865473	Yes	1.8306546499562
chr11:88846519-TC_Patient-79_Variant_C	458.787356583301	0.0105857545230551	0.31643294798437	0.0334533890686314	0.973313035142209	0.986045562013584	No	0.00610301723533808
chr11:88897806-CG_Patient-89_Alternative_A	965.254788806303	-0.0411937550540941	0.217934513043716	-0.189018960231558	0.850077956536994	0.920165771071007	No	0.0361339259413236
chr11:88897806-CG_Patient-89_Alternative_T	4492.09528950071	0.141891183179736	0.102154114236864	1.3889913709274	0.164835374025358	0.346848776710968	No	0.459859832860033
chr11:88897806-CG_Patient-89_Reference_C	1326.04005093551	-0.161707229715033	0.181314583236643	-0.891860030386971	0.372467960623177	0.581926683660105	No	0.235131728215344
chr11:88897806-CG_Patient-89_Variant_G	837.43404404547	-0.202234889072675	0.288746451810757	-0.700389174670166	0.483684294911336	0.677986776862637	No	0.168778776327025
chr11:93524104-CT_Patient-91_Alternative_A	1769.92768123942	-0.0254615932514915	0.156639422661994	-0.162549074931373	0.870873485885307	0.932539471852977	No	0.0303327766290467
chr11:93524104-CT_Patient-91_Alternative_G	2081.84543949959	-0.146821138572235	0.179771654103473	-0.816709059636993	0.414094712732382	0.620710878965262	No	0.207110642832457
chr11:93524104-CT_Patient-91_Reference_C	3673.50594045561	-0.264017019871487	0.116188531296824	-2.27231566596715	0.0230674512694681	0.0887589099789974	No	1.05178803984487
chr11:93524104-CT_Patient-91_Variant_T	5141.14006556745	0.413131406806217	0.100594864436356	4.10688367762148	4.01033060104243e-05	0.000581402905620323	Yes	3.2355228021292
chr11:93851295-TC_Patient-81_Alternative_A	859.672346294036	0.291996415482845	0.222062854508309	1.31492687567843	0.188534479333828	0.37743911798572	No	0.42315309133338
chr11:93851295-TC_Patient-81_Alternative_G	1874.64123286721	-0.0151151989783476	0.159029197416138	-0.095046690946915	0.924277740748144	0.960545476116383	No	0.0174820690543721
chr11:93851295-TC_Patient-81_Reference_T	1626.94865366062	-0.350730318868635	0.181814974046516	-1.92905078752702	0.0537245575620648	0.161755336203107	No	0.791141383331058
chr11:93851295-TC_Patient-81_Variant_C	2476.54749143139	0.275432564175001	0.15593878456047	1.76628646267404	0.0773478015675985	0.208189111302493	No	0.681541988681897
chr11:95429253-GA_Patient-65_Alternative_C	2249.90045683477	0.609813725013941	0.234461612425182	2.60091073633018	0.00929766431293321	0.0456356266777077	Yes	1.34069598127273
chr11:95429253-GA_Patient-65_Alternative_T	2438.38020892269	0.223126391304394	0.134564732266358	1.65813424919344	0.0972903723504091	0.244143764577442	No	0.612354363102939
chr11:95429253-GA_Patient-65_Reference_G	1563.28575076492	-0.146411072517958	0.166631519184894	-0.878651729481624	0.379590138617991	0.589280894614556	No	0.229677639166141
chr11:95429253-GA_Patient-65_Variant_A	2830.92109656941	0.410804748433796	0.151442184344674	2.7126176911106	0.0066754072032443	0.0358246853240777	Yes	1.44581761565823
chr11:95688729-AC_Patient-91_Alternative_G	1323.52504138336	-0.503745536996668	0.181893245851316	-2.76945707708379	0.00561498021598857	0.0313720995081444	Yes	1.50345641613519
chr11:95688729-AC_Patient-91_Alternative_T	3193.70263776227	-0.0758238296501343	0.121298440028117	-0.625101440979442	0.531904482267883	0.716565469603659	No	0.144744123775143
chr11:95688729-AC_Patient-91_Reference_A	2322.6402700391	-0.022802803741639	0.145111474220327	-0.157139908226809	0.875134586047162	0.935302487584805	No	0.0290479105782181
chr11:95688729-AC_Patient-91_Variant_C	9384.31150892035	0.161667473529823	0.0752229275922516	2.14917816554743	0.0316202794142723	0.111275737392302	No	0.953599519091301
chr11:95744810-TC_Patient-104_Alternative_A	1496.23060235339	-0.273286915496209	0.177040918749837	-1.54363701581537	0.122676292441823	0.285863095470986	No	0.543841907838315
chr11:95744810-TC_Patient-104_Alternative_G	10034.5946677793	0.177474177402185	0.0825900575420625	2.14885644451572	0.0316457813862898	0.111301460489406	No	0.953499136848327
chr11:95744810-TC_Patient-104_Reference_T	551.096775535392	0.548345817807237	0.281881180131128	1.945308365575	0.0517378758868553	0.157557155139761	No	0.802561869435995
chr11:95744810-TC_Patient-104_Variant_C	2673.62204425341	0.503907070347152	0.129389835843388	3.8944872838163	9.84066537472198e-05	0.0012529696308543	Yes	2.90205945519279
chr11:96015432-TA_Patient-65_Alternative_C	4600.63381049821	-0.187216494570284	0.103382617967685	-1.81090881862562	0.0701549672800226	0.19436161499071	No	0.711389500951695
chr11:96015432-TA_Patient-65_Alternative_G	2501.98889510418	0.502509108966837	0.136848524477477	3.67200969747791	0.000240650548288741	0.00261975098653117	Yes	2.58173998742644
chr11:96015432-TA_Patient-65_Reference_T	2754.81479382093	0.0467366553647427	0.174728866103216	0.267481020206097	0.789098825657197	0.884467280057864	No	0.0533182287273029
chr11:96015432-TA_Patient-65_Variant_A	2404.09551108068	-0.399169010874971	0.134746529108331	-2.96236952088061	0.003052811672463	0.0197119808043574	Yes	1.70526973243398
chr11:9603026-GC_Patient-24_Alternative_A	721.808562659922	-0.642261472425707	0.24075638489595	-2.66768199191593	0.00763765117407286	0.0395825073129841	Yes	1.40249669932354
chr11:9603026-GC_Patient-24_Alternative_T	506.627330754569	-0.0953162992787698	0.317182186474896	-0.300509622996479	0.763788457350443	0.868480212260945	No	0.0612400722126008
chr11:9603026-GC_Patient-24_Reference_G	1407.67883837959	0.0365003078015599	0.175025590912515	0.208542691450214	0.834805252342373	0.911455078759817	No	0.0402647307692652
chr11:9603026-GC_Patient-24_Variant_C	3747.75358991721	0.0568117398205798	0.15025131308566	0.378111436458401	0.705347812846008	0.836522928070331	No	0.0775221510578783
chr11:96079938-CT_Patient-35_Alternative_A	2967.10524436621	0.121964191528102	0.136099414168717	0.896140459332968	0.370177750658987	0.57973825125603	No	0.236768043839396
chr11:96079938-CT_Patient-35_Alternative_G	1111.08314830889	-0.0187282727036214	0.195797100606822	-0.095651430207996	0.9237974170238	0.960357093341655	No	0.0175672515109037
chr11:96079938-CT_Patient-35_Reference_C	3199.02053136581	0.121106689080762	0.133269240304119	0.908736995906917	0.363488970679059	0.574009980487584	No	0.24108055632502
chr11:96079938-CT_Patient-35_Variant_T	4266.91651167376	-0.00509116551011579	0.103438610813836	-0.0492191984217443	0.960744611679721	0.979416074621871	No	0.00903277242083479
chr11:98903594-TA_Patient-10_Alternative_C	4300.27222666324	-0.292547888032189	0.105925591738126	-2.76182443951258	0.00574793766346115	0.0319689842045957	Yes	1.4952711629572
chr11:98903594-TA_Patient-10_Alternative_G	3204.43456932801	0.0171336953557317	0.13970363694487	0.122643158978696	0.90238967648068	0.949900213473641	No	0.022322014725823
chr11:98903594-TA_Patient-10_Reference_T	4593.26677627517	0.186535568871848	0.10247949704883	1.82022330557463	0.068725005366534	0.191729195457637	No	0.717311750133293
chr11:98903594-TA_Patient-10_Variant_A	1391.59393848506	0.196872549856456	0.175366217793623	1.12263668757538	0.261591827245059	0.470246670519467	No	0.327674270695483
chr11:98904515-GC_Patient-81_Alternative_A	1587.04069178193	0.219470689193327	0.174695505923925	1.25630415065686	0.209005717629122	0.404264732390878	No	0.393334144385126
chr11:98904515-GC_Patient-81_Alternative_T	583.061547899176	0.254496362368961	0.355922079602048	0.715033927239104	0.474588079373143	0.670638611757684	No	0.173511445851191
chr11:98904515-GC_Patient-81_Reference_G	3517.31602872615	0.139750057108265	0.113373817750972	1.23264841813151	0.217706964251103	0.414802618277249	No	0.382158510962426
chr11:98904515-GC_Patient-81_Variant_C	1829.86815006626	0.244363273515389	0.164725203959482	1.48346013628549	0.1379522001861	0.310576471292939	No	0.507831448719168
chr12:102367777-CT_Patient-26_Alternative_A	924.335803435169	0.568705474000764	0.219985182189215	2.58519900450206	0.00973228066946024	0.047218154746834	Yes	1.32589098885675
chr12:102367777-CT_Patient-26_Alternative_G	1066.17631345885	-0.141413149313245	0.203816286953137	-0.693826540691325	0.487790996141419	0.681299133183367	No	0.166662163612958
chr12:102367777-CT_Patient-26_Reference_C	905.020347292779	0.000403673078484318	0.215859316507401	0.00187007484789509	0.998507897021011	0.999079452772025	No	0.000399972706582198
chr12:102367777-CT_Patient-26_Variant_T	1156.17626589738	0.384222540200574	0.193883013991479	1.98172357799977	0.0475101868191689	0.148564949123269	No	0.828083641436258
chr12:102381551-AG_Patient-92_Alternative_C	1155.59382871031	-0.369403846576487	0.213317051856117	-1.73171269414341	0.0833247293383434	0.219780424269017	No	0.658010992579279
chr12:102381551-AG_Patient-92_Alternative_T	1068.78078831927	-0.371397350825178	0.268456099782001	-1.38345655444883	0.166524919926762	0.349083248282313	No	0.45707099149837
chr12:102381551-AG_Patient-92_Reference_A	5455.95627436072	-0.544141382877207	0.0986660605140853	-5.51498032902131	3.48818971611103e-08	1.26276595758386e-06	Yes	5.89867713459797
chr12:102381551-AG_Patient-92_Variant_G	1069.64509191303	-0.158824703946824	0.202071976432608	-0.785980850738068	0.431878705841513	0.636069793533552	No	0.196495228245485
chr12:102819302-AG_Patient-68_Alternative_C	2388.09765369484	0.165324115086358	0.14243423734852	1.16070488503286	0.245761934575618	0.450453691645425	No	0.346349849516417
chr12:102819302-AG_Patient-68_Alternative_T	568.322246690679	0.781329047765678	0.287610932560566	2.71661803954946	0.00659526724671072	0.0355348701148183	Yes	1.44934526762892
chr12:102819302-AG_Patient-68_Reference_A	2171.15445130511	-0.191459292549213	0.143428182903091	-1.3348791616399	0.181915899017268	0.368616127354055	No	0.433425667848212
chr12:102819302-AG_Patient-68_Variant_G	1037.18086434386	-0.530045996694574	0.208067875163703	-2.54746676428327	0.0108508188594153	0.051164015246168	No	1.29103538032263
chr12:102842286-GT_Patient-17_Alternative_A	1359.8952059824	-0.443908828208297	0.178349739562125	-2.48897940248278	0.0128110387608697	0.0580577297325934	No	1.23613995065874
chr12:102842286-GT_Patient-17_Alternative_C	2303.96164700176	-0.503248732970669	0.153654637891027	-3.27519390158321	0.00105589472682345	0.00860754688701646	Yes	2.0651206029286
chr12:102842286-GT_Patient-17_Reference_G	2585.58181691089	-0.199239065807011	0.140899562192418	-1.41405028310111	0.157347139185502	0.33690476488497	No	0.472492846695889
chr12:102842286-GT_Patient-17_Variant_T	3645.77491069773	0.182129010040401	0.131924697417919	1.38055279720249	0.167416505378747	0.350027498204303	No	0.455897836080342
chr12:102845153-CT_Patient-75_Alternative_A	3098.04843931614	0.069498207083184	0.12239748904216	0.567807457710553	0.5701657153274	0.745039266632429	No	0.127820837543801
chr12:102845153-CT_Patient-75_Alternative_G	1883.24598678647	0.346296115075344	0.158252554052037	2.1882497704364	0.0286514135250692	0.104060165002299	No	0.982715489803317
chr12:102845153-CT_Patient-75_Reference_C	2723.56139814284	-0.370513589458836	0.131740101653503	-2.81245865767847	0.00491643431326745	0.0284029699042212	Yes	1.54663624637623
chr12:102845153-CT_Patient-75_Variant_T	1893.79360630861	0.0145971269008358	0.172717336932288	0.0845145435895553	0.932647340098447	0.964437797332344	No	0.0157257775032116
chr12:102880727-GA_Patient-71_Alternative_C	747.974249349412	0.215567854131611	0.238542470503603	0.903687522295344	0.366161117309077	0.576203844187261	No	0.239423848617658
chr12:102880727-GA_Patient-71_Alternative_T	1951.00636290593	-0.188728818571599	0.169286488833114	-1.11484867972926	0.264915271867763	0.473322795614768	No	0.324842579049215
chr12:102880727-GA_Patient-71_Reference_G	2745.82604892856	-0.569212071084438	0.140446298188063	-4.05288055597052	5.05908353413151e-05	0.000710711206930346	Yes	3.14830683628174
chr12:102880727-GA_Patient-71_Variant_A	1479.13324022434	-0.00722675224380978	0.173868698995547	-0.0415644235308556	0.966845934628559	0.982748534317582	No	0.00755759521915382
chr12:104769979-TG_Patient-109_Alternative_A	2976.86570905928	0.111751508290699	0.12250610178078	0.912211772852539	0.361657247690593	0.572401769854107	No	0.242299032080878
chr12:104769979-TG_Patient-109_Alternative_C	6352.94382289465	-0.0189992258234136	0.0905138223311026	-0.209904137667657	0.833742492781224	0.910945007739178	No	0.0405078398835241
chr12:104769979-TG_Patient-109_Reference_T	12002.3700281097	-0.00627993067213783	0.0675833556980761	-0.0929212615631722	0.925966114539095	0.961238769619103	No	0.0171687211264754
chr12:104769979-TG_Patient-109_Variant_G	3717.07251929611	0.302533079851133	0.11339151096072	2.66803993780394	0.00762951882809351	0.0395738840104079	Yes	1.40259132346385
chr12:105699398-GA_Patient-66_Alternative_C	1424.21913056615	0.0933729939383373	0.203103227315377	0.459731709695328	0.645708805953017	0.79726467705763	No	0.0983974769687069
chr12:105699398-GA_Patient-66_Alternative_T	3787.27707464917	0.214331010010487	0.113858222082663	1.88243770269731	0.0597766108584937	0.174149192967745	No	0.759078533783794
chr12:105699398-GA_Patient-66_Reference_G	4065.61856405796	0.0957702045259512	0.144996674189262	0.660499318770191	0.50893345550875	0.699226337480919	No	0.155382221667692
chr12:105699398-GA_Patient-66_Variant_A	1571.52850563417	-0.256325448999645	0.165712543808595	-1.54680776185363	0.121909608001757	0.284773367651126	No	0.545500628879935
chr12:106766551-GA_Patient-89_Alternative_C	3070.87105997836	-0.230649874618432	0.120997386418224	-1.90623848536031	0.0566192711779908	0.167584277245742	No	0.77576672929596
chr12:106766551-GA_Patient-89_Alternative_T	679.283578984545	-0.0606524308101689	0.247506595106774	-0.245053796582687	0.806414777271449	0.893371771362014	No	0.0489677744245055
chr12:106766551-GA_Patient-89_Reference_G	1247.56510435124	0.073456221983275	0.184922498203857	0.397227069160063	0.691200022510734	0.827627309466811	No	0.0821651872244547
chr12:106766551-GA_Patient-89_Variant_A	3337.89751520421	0.159506718039348	0.117667494109991	1.3555716406287	0.17523550011473	0.360003623136976	No	0.443693128398052
chr12:107508408-GA_Patient-41_Alternative_C	8578.46073773306	-0.187537952800275	0.0866569874994804	-2.16414115251121	0.030453518008684	0.108102479360098	No	0.966164345269067
chr12:107508408-GA_Patient-41_Alternative_T	3310.55905940749	-0.166807345681116	0.119157019613316	-1.39989524933095	0.161544688872079	0.342338208008097	No	0.4655446270057
chr12:107508408-GA_Patient-41_Reference_G	2732.78290037877	0.0409273789776072	0.134646176405552	0.303962430053228	0.761156514162829	0.866887337786163	No	0.0620373405365615
chr12:107508408-GA_Patient-41_Variant_A	1918.29111364851	0.877880274312	0.162291878868993	5.4092680448949	6.32828546559988e-08	2.13903041317901e-06	Yes	5.66978304049536
chr12:108055310-GA_Patient-91_Alternative_C	1983.73391426901	-0.00730581537166716	0.152435086822571	-0.0479273868238147	0.96177411293655	0.979954038295581	No	0.00879429306536555
chr12:108055310-GA_Patient-91_Alternative_T	3042.31475184041	-0.471267007157359	0.143716575553345	-3.27914163931935	0.00104123361340563	0.00851071108459006	Yes	2.07003415234643
chr12:108055310-GA_Patient-91_Reference_G	2908.36855358452	-0.0606428057855061	0.12475514969959	-0.486094609573503	0.626900088598838	0.78495010700448	No	0.105157947001581
chr12:108055310-GA_Patient-91_Variant_A	3073.57021550941	0.148223658889292	0.135833374977405	1.09121678610981	0.275177503336966	0.485730689277959	No	0.313604456207808
chr12:108676979-GA_Patient-58_Alternative_C	885.541792424862	0.294205195118596	0.219048719456651	1.34310392614195	0.179238324458982	0.365100738818064	No	0.437587288210822
chr12:108676979-GA_Patient-58_Alternative_T	1165.41984551269	-0.0222440782087551	0.192686972964025	-0.115441526049133	0.90809516593426	0.953029937840983	No	0.0208934565128579
chr12:108676979-GA_Patient-58_Reference_G	2738.43561201388	0.00432877293674522	0.157210127606195	0.0275349495777309	0.978033064675695	0.988209131244576	No	0.00515113746258024
chr12:108676979-GA_Patient-58_Variant_A	2821.80849978025	-0.0513642600228327	0.143931254754783	-0.356866617402471	0.721191661782554	0.845096837154887	No	0.0730935236746971
chr12:109984776-AG_Patient-66_Alternative_C	1410.46745806422	-0.645419335683173	0.20418696488747	-3.16092330398697	0.0015726990296355	0.0117435851139963	Yes	1.93019930023155
chr12:109984776-AG_Patient-66_Alternative_T	1110.60954723634	-0.13451917894636	0.223256483116136	-0.602532016400096	0.546820058136596	0.728220530187135	No	0.137737081483782
chr12:109984776-AG_Patient-66_Reference_A	12623.4640201445	-0.0730798923252139	0.0774564218462933	-0.943496879706574	0.34542681057037	0.556943267115437	No	0.254189041870395
chr12:109984776-AG_Patient-66_Variant_G	1439.29462481198	-0.492685642771091	0.172512054134863	-2.8559490827576	0.00429083939774371	0.0256110784735571	Yes	1.59157213315777
chr12:110860379-AG_Patient-98_Alternative_C	2107.85532983922	0.441865765003608	0.186238796745777	2.37257635210548	0.0176645117899569	0.0728131147677544	No	1.13779039049057
chr12:110860379-AG_Patient-98_Alternative_T	1047.2052330492	0.123251637233262	0.208000090552618	0.592555690268235	0.553478540280549	0.733495442312661	No	0.134602580368226
chr12:110860379-AG_Patient-98_Reference_A	866.214822312295	-0.447382278914807	0.22511353364089	-1.98736287276486	0.0468821989000199	0.147278712642014	No	0.831860020640062
chr12:110860379-AG_Patient-98_Variant_G	2893.0214109183	0.12869341917526	0.125145294840201	1.02835203944015	0.303784260201661	0.514264555593183	No	0.288813407315612
chr12:111056429-CT_Patient-92_Alternative_A	2159.72916684091	0.41878514436715	0.156111702414533	2.68259930479218	0.0073052459634348	0.0382977676129341	Yes	1.41682654043452
chr12:111056429-CT_Patient-92_Alternative_G	5908.60906868255	0.0324529787941122	0.0924889578881079	0.350884900588602	0.725674699758147	0.847368507448398	No	0.071927680641299
chr12:111056429-CT_Patient-92_Reference_C	1759.88887671998	0.64822051228736	0.187851829058218	3.45070109531095	0.000559132444748696	0.00521856948432116	Yes	2.28244852960473
chr12:111056429-CT_Patient-92_Variant_T	719.128086056779	-0.317491578521565	0.252247153539162	-1.25865276997971	0.208155777718029	0.402941638373328	No	0.394757852042223
chr12:111200412-GA_Patient-26_Alternative_C	3386.07658207243	0.16833844972541	0.115275089355998	1.46031940348829	0.144202311753908	0.318655937699627	No	0.496677984649492
chr12:111200412-GA_Patient-26_Alternative_T	743.996998489559	0.0927537756769885	0.257344712995356	0.360426194878394	0.718528440452884	0.843510889128033	No	0.0739093066045623
chr12:111200412-GA_Patient-26_Reference_G	3396.56473330008	0.19617135123904	0.117022524786882	1.67635548452148	0.0936685828742518	0.237884761321989	No	0.623633377574927
chr12:111200412-GA_Patient-26_Variant_A	2430.68906812857	-0.329226792945006	0.14018891251148	-2.34845100833524	0.0188516790296702	0.0763552282711172	No	1.11716122014578
chr12:111222374-CA_Patient-57_Alternative_G	3876.53774342183	0.315174839997765	0.116008098030577	2.71683481884767	0.00659094926890844	0.0355272490107329	Yes	1.44943842002864
chr12:111222374-CA_Patient-57_Alternative_T	12637.3237500496	0.0998619365829267	0.0734550978537498	1.35949633858978	0.173989361929191	0.358743037236102	No	0.445216519301253
chr12:111222374-CA_Patient-57_Reference_C	4643.916230892	-0.131051322141815	0.104980709720423	-1.24833717061755	0.211907607303938	0.408229982501785	No	0.389095101636376
chr12:111222374-CA_Patient-57_Variant_A	5111.16690116045	0.124775185019387	0.0972657216597349	1.2828279366074	0.199552364343234	0.392118633387477	No	0.406582519635312
chr12:111437393-GA_Patient-92_Alternative_C	6793.45206395322	-0.0291100521079311	0.109975904401524	-0.264694818981891	0.791244569036239	0.885790770437908	No	0.0526688491909863
chr12:111437393-GA_Patient-92_Alternative_T	3082.93255167114	-0.249805511901753	0.142975388623925	-1.74719239657972	0.080603970193645	0.214266821483693	No	0.669045072831734
chr12:111437393-GA_Patient-92_Reference_G	2846.49078715074	0.0600601678491269	0.138291052668895	0.434302629779864	0.664068694428981	0.808753313927841	No	0.0921839267651276
chr12:111437393-GA_Patient-92_Variant_A	6016.82443532297	0.257533466179096	0.104271381513235	2.46983843928842	0.013517408572652	0.0604756003034296	No	1.21841981197521
chr12:112035955-GA_Patient-91_Alternative_C	3260.34923873793	0.385829038284876	0.156645801419937	2.46306657942617	0.0137754332991045	0.0613154608395207	No	1.21243000328464
chr12:112035955-GA_Patient-91_Alternative_T	8461.0937943455	0.136353646212515	0.0936171828462721	1.45650234355396	0.145253802240963	0.320412028884158	No	0.494291188031149
chr12:112035955-GA_Patient-91_Reference_G	2857.1627232408	-0.109665482316356	0.129758937591471	-0.845147812951609	0.398028315689674	0.606660995363583	No	0.217053926669445
chr12:112035955-GA_Patient-91_Variant_A	1294.98060651073	0.231165336203203	0.186164898798857	1.2417235348591	0.214338583496561	0.411073183019423	No	0.386080854152672
chr12:112546045-AT_Patient-71_Alternative_C	4121.28499242036	-0.270914860044802	0.121534972662259	-2.22911030553866	0.0258065663957752	0.096565488201439	No	1.01517805952351
chr12:112546045-AT_Patient-71_Alternative_G	2317.39917349048	-0.131242154532755	0.156570467538515	-0.838230584579882	0.401901212967344	0.609614302041749	No	0.21494485265115
chr12:112546045-AT_Patient-71_Reference_A	12295.1766021401	-0.0132070896642361	0.0676639230466449	-0.195186579044961	0.84524688536659	0.917289657591627	No	0.037493503119687
chr12:112546045-AT_Patient-71_Variant_T	3378.02845676514	-0.11702146859981	0.115188677809856	-1.01591120607338	0.309671672039599	0.520629648128131	No	0.283471103895212
chr12:112907016-GC_Patient-43_Alternative_A	1247.74984420854	0.0328323310726945	0.238337549946999	0.1377555952891	0.89043357950666	0.943485317665844	No	0.0252648538523299
chr12:112907016-GC_Patient-43_Alternative_T	1368.04014567842	-0.358579261807391	0.209423131201439	-1.71222376320255	0.086855439807975	0.225879524227499	No	0.646123135693391
chr12:112907016-GC_Patient-43_Reference_G	682.357174473249	-0.162773635300462	0.248886686625292	-0.654007000163587	0.513107295683297	0.701965660776032	No	0.15368413245744
chr12:112907016-GC_Patient-43_Variant_C	2735.0390313573	0.225177920991569	0.158355547534931	1.42197683944036	0.155032974611012	0.333447614227518	No	0.476972385552363
chr12:113271236-AT_Patient-35_Alternative_C	1486.45569630932	-0.0697286052377609	0.1712387104776	-0.407201181574431	0.683860233850715	0.823126628431745	No	0.0845333485072355
chr12:113271236-AT_Patient-35_Alternative_G	2966.89678402197	-0.164323844090608	0.123741808664203	-1.32795734816299	0.184192197619093	0.372032969638037	No	0.42941857114661
chr12:113271236-AT_Patient-35_Reference_A	10818.1994024751	-0.0847536385224061	0.0794688192618873	-1.06650179667453	0.286196866944967	0.49538900324496	No	0.305053638208478
chr12:113271236-AT_Patient-35_Variant_T	1861.76153912482	-0.0534787535891786	0.157797990102462	-0.33890643064879	0.734680219883767	0.851938248117374	No	0.0695918834889384
chr12:11362815-CG_Patient-30_Alternative_A	806.911817153675	-0.431080057266885	0.230034262724463	-1.87398195451969	0.0609329123768852	0.176592874430025	No	0.753026824304053
chr12:11362815-CG_Patient-30_Alternative_T	2137.72932564241	0.310079791238935	0.147484614522946	2.10245517637158	0.0355134221844313	0.120971032550812	No	0.917318612406313
chr12:11362815-CG_Patient-30_Reference_C	1403.76741831511	-0.693820208704413	0.214397893295902	-3.23613351809775	0.00121160696772353	0.00955849313801747	Yes	2.01961056728718
chr12:11362815-CG_Patient-30_Variant_G	956.049364977276	0.317918735583109	0.210889093573184	1.50751625034978	0.131678381691047	0.300814166669444	No	0.521701714750974
chr12:113919731-AG_Patient-104_Alternative_C	9896.31775632044	0.252955121071648	0.0869515338857616	2.90915076212439	0.00362412046010941	0.0225443507625312	Yes	1.64696226709106
chr12:113919731-AG_Patient-104_Alternative_T	5318.0163092382	-0.237981101187377	0.127582189104182	-1.86531601987989	0.0621371209552547	0.178938529538361	No	0.747296135876141
chr12:113919731-AG_Patient-104_Reference_A	3404.16155322357	0.46338139395633	0.119263188895811	3.88536813619114	0.000102174940416536	0.00129824773721364	Yes	2.88664242568764
chr12:113919731-AG_Patient-104_Variant_G	6332.80802132802	-0.0613174248740693	0.0886045628937172	-0.692034618438564	0.488915589050565	0.682542797442669	No	0.16587011189093
chr12:114423592-CG_Patient-26_Alternative_A	3337.66031680274	0.321772907378014	0.173135740262612	1.85850077453649	0.0630979334981999	0.180515855572591	No	0.743484645917546
chr12:114423592-CG_Patient-26_Alternative_T	6235.71330141097	-0.511029047833335	0.0886284759242034	-5.76596903539643	8.11899663828146e-09	3.47356793237804e-07	Yes	6.45922420323315
chr12:114423592-CG_Patient-26_Reference_C	1712.76458471743	-0.0317077688803631	0.193710383326328	-0.163686470161734	0.869977969129511	0.93214101841232	No	0.0305183806873397
chr12:114423592-CG_Patient-26_Variant_G	1596.3189281958	0.403133806627597	0.199121235946921	2.02456460613302	0.0429120917069359	0.138213307219286	No	0.859450140943858
chr12:116642257-GA_Patient-37_Alternative_C	4419.19321132959	-0.121079410596596	0.103456012724723	-1.17034677258213	0.241861446470979	0.445266713436131	No	0.35137976997397
chr12:116642257-GA_Patient-37_Alternative_T	1089.18175176401	0.709398799559345	0.222063964316953	3.1945696445679	0.00140039492051607	0.0106961499671876	Yes	1.97077251660383
chr12:116642257-GA_Patient-37_Reference_G	640.516357631101	-0.318663847605919	0.299764625043693	-1.06304687405818	0.287760694818267	0.496480521967896	No	0.304097785170202
chr12:116642257-GA_Patient-37_Variant_A	753.398480451881	-0.338497099284222	0.237017153362764	-1.42815443727036	0.15324741165879	0.331120488973504	No	0.480013945273829
chr12:117085420-GA_Patient-88_Alternative_C	3440.40174496828	-0.254894443895737	0.126336229825806	-2.017587862541	0.0436342019972398	0.139766517182782	No	0.854596856804964
chr12:117085420-GA_Patient-88_Alternative_T	1076.5964184102	0.12704685944872	0.202046887852521	0.628798893163132	0.529480724750584	0.714956370488422	No	0.145720459785294
chr12:117085420-GA_Patient-88_Reference_G	1248.14317546169	-0.252211180642527	0.184821799215821	-1.3646181441401	0.172373099015188	0.356698332411608	No	0.447698921012444
chr12:117085420-GA_Patient-88_Variant_A	1527.07642683684	-0.142840110207597	0.228613221873868	-0.624811238111176	0.532094953973426	0.716565469603659	No	0.144744123775143
chr12:117735783-GA_Patient-72_Alternative_C	2955.53182857206	0.0948115794257885	0.15441142833149	0.61401918530439	0.539202649444231	0.722242322780472	No	0.14131706587947
chr12:117735783-GA_Patient-72_Alternative_T	1446.63681220973	-0.302579163438839	0.189761968067142	-1.59451952633512	0.110819720830981	0.26703231667741	No	0.57343617644302
chr12:117735783-GA_Patient-72_Reference_G	3681.39593229805	-0.0906582388920676	0.112647977671588	-0.80479242296183	0.420939474820858	0.626595549137229	No	0.203012694344206
chr12:117735783-GA_Patient-72_Variant_A	3227.25026973419	0.136224732803682	0.139269865333311	0.978135022085777	0.328007548401447	0.538793366744544	No	0.268577759652791
chr12:118347859-CG_Patient-55_Alternative_A	2063.25596144666	-0.339404772715363	0.180749367084685	-1.87776465383884	0.0604133676193693	0.175377927921851	No	0.756025065388023
chr12:118347859-CG_Patient-55_Alternative_T	1903.33451605457	-0.134710314857371	0.191404517670207	-0.703799035138128	0.481557934677567	0.675959950523656	No	0.170079034504858
chr12:118347859-CG_Patient-55_Reference_C	2872.71215317456	-0.243202807859974	0.125061740940467	-1.94466194082286	0.0518156790331753	0.15775482673549	No	0.802017344017141
chr12:118347859-CG_Patient-55_Variant_G	3004.98803747211	0.0196198360771638	0.130192010651173	0.150699232456988	0.880212978730572	0.938039587474032	No	0.0277788329868897
chr12:11865991-AC_Patient-54_Alternative_G	1470.42562471728	-0.171756788777315	0.171252976311606	-1.00294191947235	0.315888885317541	0.525808243877762	No	0.279172609095851
chr12:11865991-AC_Patient-54_Alternative_T	2660.07347651132	-0.00782172057694659	0.13346076910646	-0.0586068897198345	0.953265222915129	0.975426765980057	No	0.0108053314203263
chr12:11865991-AC_Patient-54_Reference_A	1982.36690594073	-0.48312441146413	0.177332263610264	-2.72440221327083	0.00644180032104052	0.0349378089187451	Yes	1.45670433473764
chr12:11865991-AC_Patient-54_Variant_C	2514.38838159173	0.203123625231579	0.138240261765247	1.46935214558921	0.141737299925046	0.315384179284027	No	0.501160096111669
chr12:120202864-CG_Patient-26_Alternative_A	2639.43328329925	0.419331973030226	0.155979410313329	2.68838029447527	0.00717995738076704	0.037835468781682	Yes	1.42210088075188
chr12:120202864-CG_Patient-26_Alternative_T	7295.78623153083	-0.0282858665240363	0.117192481924592	-0.241362466768448	0.809274200087591	0.894999919764259	No	0.0481770036181003
chr12:120202864-CG_Patient-26_Reference_C	887.06048615362	-0.194518173401904	0.268149042749823	-0.725410657472999	0.468200136837612	0.665609024555015	No	0.176780798364155
chr12:120202864-CG_Patient-26_Variant_G	1587.19511145073	-0.244062928899774	0.168978443316782	-1.44434357489157	0.148642354187776	0.325422767192991	No	0.487552066271943
chr12:120715293-GT_Patient-37_Alternative_A	3606.00408111836	-0.28707866486325	0.116936867661957	-2.45498849595614	0.0140889097006171	0.0624156043072957	No	1.20470682029591
chr12:120715293-GT_Patient-37_Alternative_C	1391.24789866685	-0.0219071776634247	0.180348357734287	-0.121471456345066	0.903317621802129	0.950333113769249	No	0.0221241377491865
chr12:120715293-GT_Patient-37_Reference_G	1758.38338443563	-0.106309036868797	0.156546754105711	-0.679088094008069	0.497082045826755	0.689524533809792	No	0.1614502766837
chr12:120715293-GT_Patient-37_Variant_T	7792.60765194299	0.330526239513888	0.0798072118546792	4.14155853628546	3.44953809119482e-05	0.000512862066632561	Yes	3.28999942193521
chr12:120827536-GA_Patient-91_Alternative_C	3777.45119275524	0.182875369287712	0.137210517921692	1.33280868010484	0.182594596482347	0.369561000197539	No	0.432313866165879
chr12:120827536-GA_Patient-91_Alternative_T	3613.01707363033	0.233026841581768	0.117389204505409	1.98507897351865	0.0471356857547595	0.1478093928486	No	0.830297966937803
chr12:120827536-GA_Patient-91_Reference_G	2528.23117691851	-0.0210779077591737	0.134495560115789	-0.156718242156302	0.875466909573546	0.935482761814855	No	0.0289642108552193
chr12:120827536-GA_Patient-91_Variant_A	3066.82936719393	0.37994859983747	0.126121164099096	3.01256813280709	0.00259047278477347	0.0174608635990069	Yes	1.75793428027488
chr12:120827540-GA_Patient-91_Alternative_C	1700.71544115064	-0.412056487050143	0.200244197916985	-2.0577699196107	0.0396122248837762	0.13057521112012	No	0.884139263302732
chr12:120827540-GA_Patient-91_Alternative_T	3747.45175050286	0.341549114883087	0.113499259987086	3.00926292314106	0.00261882375774884	0.0176162328201291	Yes	1.75408695860001
chr12:120827540-GA_Patient-91_Reference_G	3619.3602710204	0.28093345524572	0.123862729274846	2.26810322112587	0.023322916097368	0.0894045117065772	No	1.04864056442746
chr12:120827540-GA_Patient-91_Variant_A	3437.02138972658	-0.0103443885991233	0.125462002823126	-0.0824503703619861	0.934288582608285	0.965129176597296	No	0.0154145551237062
chr12:120868573-CT_Patient-23_Alternative_A	11962.1559986252	-0.110846172055929	0.0847716545020428	-1.30758533270408	0.191013994423164	0.381391271745422	No	0.418629250136826
chr12:120868573-CT_Patient-23_Alternative_G	1855.75322034568	0.134234970319703	0.154954378125223	0.866287044895395	0.386332768927376	0.59528620584251	No	0.225274180938737
chr12:120868573-CT_Patient-23_Reference_C	7755.98743750909	0.098343643073896	0.0806402953369416	1.21953475818738	0.222641291756115	0.421124394567501	No	0.375589600376944
chr12:120868573-CT_Patient-23_Variant_T	5861.38760317374	0.0484890810022207	0.112336781675467	0.431640289841151	0.666002870972871	0.810143309411399	No	0.0914381502800585
chr12:121549131-GT_Patient-94_Alternative_A	2572.02141215133	-0.0384196050679653	0.138428109396255	-0.277541933033181	0.781364012027056	0.87998641214917	No	0.0555240337295994
chr12:121549131-GT_Patient-94_Alternative_C	865.124593085463	-0.0468787941170956	0.235007554542753	-0.199477817674015	0.841888993596439	0.915371635253255	No	0.038402549243054
chr12:121549131-GT_Patient-94_Reference_G	9211.95269113919	-0.452950948913278	0.0852640390904769	-5.312332769418	1.08230732986343e-07	3.37834502250227e-06	Yes	5.4712959990169
chr12:121549131-GT_Patient-94_Variant_T	945.474977092768	0.111220477004544	0.292084934216124	0.380781286453644	0.703365546296908	0.835011777344351	No	0.0783073990079047
chr12:121907849-GA_Patient-36_Alternative_C	1697.44496620689	-0.47115096029089	0.159070488242084	-2.96190051025594	0.00305746560335425	0.019731618735571	Yes	1.70483728478892
chr12:121907849-GA_Patient-36_Alternative_T	1602.91306613271	0.293326907599894	0.166412382187384	1.76265073394359	0.0779594146963389	0.209374758170413	No	0.679075677232528
chr12:121907849-GA_Patient-36_Reference_G	1713.37494378376	-0.154145406977745	0.158193993466529	-0.974407457577454	0.329854268095569	0.540959231258193	No	0.266835463741427
chr12:121907849-GA_Patient-36_Variant_A	3608.34113509595	0.230104415040051	0.117012314943728	1.96649741653867	0.0492411804588987	0.1523811542982	No	0.81706874093862
chr12:122247303-TC_Patient-93_Alternative_A	3313.83264509309	-0.123409035561587	0.1238333651009	-0.99657338279576	0.318971631101448	0.529006317443339	No	0.27653914154818
chr12:122247303-TC_Patient-93_Alternative_G	2224.62172631077	-0.24796399528196	0.167761934765523	-1.47807066977699	0.139388863674789	0.312717663352533	No	0.504847587641339
chr12:122247303-TC_Patient-93_Reference_T	4334.90275071586	0.180327704803653	0.107352186625639	1.67977672809308	0.0930007646709158	0.236827753696842	No	0.625567404267085
chr12:122247303-TC_Patient-93_Variant_C	617.390749760589	-0.0594606436191825	0.325052983502989	-0.182926004795879	0.854856078282975	0.922538879530744	No	0.0350153218519899
chr12:122651494-CG_Patient-49_Alternative_A	14613.5959344147	-0.0234385591605223	0.0671937139105919	-0.348820712480779	0.727223912633212	0.847802701585177	No	0.0717052038545337
chr12:122651494-CG_Patient-49_Alternative_T	4870.35359934613	-0.0168581853498822	0.10635045576082	-0.158515402959775	0.874050684301637	0.934704087844331	No	0.0293258579582386
chr12:122651494-CG_Patient-49_Reference_C	2651.43364970755	0.0513412819864994	0.143590338428862	0.357553875478432	0.720677201205669	0.844817611990091	No	0.07323704093907
chr12:122651494-CG_Patient-49_Variant_G	1634.36517240123	0.239824702201469	0.177195098762015	1.35344997619585	0.175911920807002	0.360666599027225	No	0.442894075396724
chr12:122871484-CT_Patient-55_Alternative_A	20184.4623836485	0.351064925816433	0.0633014457280244	5.54592271596432	2.9240797019997e-08	1.09082436688013e-06	Yes	5.96224516933383
chr12:122871484-CT_Patient-55_Alternative_G	32149.5580691321	0.108936215868673	0.0584314863181919	1.86434100401717	0.0622738320355945	0.179079344015872	No	0.74695450514636
chr12:122871484-CT_Patient-55_Reference_C	25257.3134901335	0.111023476022839	0.0547019674526128	2.02960663378363	0.0423965400648302	0.136966570672697	No	0.86338541783598
chr12:122871484-CT_Patient-55_Variant_T	8965.36946589937	0.321631832570093	0.0809285013999725	3.97427144956624	7.05950139431193e-05	0.000942248467163468	Yes	3.02583456038193
chr12:123091011-CT_Patient-39_Alternative_A	2761.07495001903	-0.032659248661659	0.126713206410231	-0.257741474522595	0.796606435156067	0.887891814590056	No	0.0516399477223603
chr12:123091011-CT_Patient-39_Alternative_G	1515.81102879171	-0.143875965472837	0.1973718595634	-0.728958858629087	0.466026829072955	0.664243506672424	No	0.177672682352565
chr12:123091011-CT_Patient-39_Reference_C	1806.01922048553	-0.307159466994843	0.154617702573594	-1.98657373562153	0.0469696541582291	0.147439889245791	No	0.831385004023112
chr12:123091011-CT_Patient-39_Variant_T	3471.36180372454	0.358060478496495	0.11450614892558	3.12699782375187	0.00176601234616808	0.0129194617622014	Yes	1.8887555791099
chr12:123128671-TA_Patient-30_Alternative_C	979.085572838153	0.0311921777344511	0.20968592623203	0.14875665856532	0.881745651480628	0.93891217400722	No	0.0273750298083264
chr12:123128671-TA_Patient-30_Alternative_G	4030.26343354769	0.1235166397715	0.114015518824078	1.08333182224152	0.278661165377742	0.488816902509556	No	0.310853785294727
chr12:123128671-TA_Patient-30_Reference_T	2241.15467024609	0.105311541902379	0.15078066351749	0.69844195830962	0.484900844133615	0.67886118178706	No	0.168219024169422
chr12:123128671-TA_Patient-30_Variant_A	1371.3104459865	-0.290966276301918	0.17641704844826	-1.64930928649593	0.0990842881173992	0.246772918665682	No	0.607702502334848
chr12:124183296-CT_Patient-39_Alternative_A	5545.2864780545	-0.158042103659431	0.0938331601800494	-1.68428840461278	0.0921259452237823	0.235236449448706	No	0.628495384262652
chr12:124183296-CT_Patient-39_Alternative_G	2820.58492354907	-0.510751618203645	0.144883731429799	-3.52525168397612	0.000423080618547869	0.0041833372106362	Yes	2.37847712637899
chr12:124183296-CT_Patient-39_Reference_C	8240.89073182255	-0.281447664346709	0.0960124141006438	-2.93136743808655	0.0033747336099431	0.0212840862036301	Yes	1.67194499078824
chr12:124183296-CT_Patient-39_Variant_T	7020.82463534449	0.151129864151336	0.0845195791603698	1.78810478770343	0.0737591033355254	0.200916382104517	No	0.696984650770257
chr12:124201444-TC_Patient-68_Alternative_A	11883.5561985817	0.0638007219944295	0.0759781741162067	0.839724338424452	0.401062964448135	0.608892065545068	No	0.215459685187463
chr12:124201444-TC_Patient-68_Alternative_G	32153.2974495174	0.0158445762592826	0.0506793336594033	0.312643736907987	0.754551345411818	0.863024380772436	No	0.0639769351244563
chr12:124201444-TC_Patient-68_Reference_T	719.71692396453	0.63209584708015	0.245310651930083	2.57671585847119	0.00997439054283413	0.0480498593236686	Yes	1.31830787948438
chr12:124201444-TC_Patient-68_Variant_C	8000.8606272809	0.17560943979325	0.0927082667549446	1.89421554236839	0.0581964059425165	0.170806242051483	No	0.767496262224415
chr12:130552524-CT_Patient-16_Alternative_A	6050.96776899548	0.126687818660334	0.0903740444941041	1.401816410558	0.160970076685473	0.341628473621653	No	0.466445939442578
chr12:130552524-CT_Patient-16_Alternative_G	5012.67663504955	0.488130715034701	0.101325964135309	4.81742975949245	1.45419257087296e-06	3.21498647466751e-05	Yes	4.49282084979718
chr12:130552524-CT_Patient-16_Reference_C	12510.7563230948	-0.0906989360712123	0.0715799480933449	-1.26709977426828	0.205119616279247	0.399101194951288	No	0.39891697189031
chr12:130552524-CT_Patient-16_Variant_T	6590.39592434279	-0.261658165224887	0.105547917313674	-2.47904621791138	0.0131734235099959	0.0592610331133493	No	1.22723078161878
chr12:130614222-GA_Patient-93_Alternative_C	5636.73813466556	0.183216155662573	0.128599066997294	1.42470828086512	0.154241544411555	0.33249675735198	No	0.478212585762407
chr12:130614222-GA_Patient-93_Alternative_T	1272.28233125616	-0.980154361766731	0.212226686589085	-4.61843125160086	3.86652037214998e-06	7.65546007663871e-05	Yes	4.11602870401977
chr12:130614222-GA_Patient-93_Reference_G	3869.82482108471	0.216682815193869	0.115164027843882	1.88151473381608	0.0599019329322521	0.174223924734737	No	0.758892207153661
chr12:130614222-GA_Patient-93_Variant_A	18246.8311581648	-0.37168008343101	0.0771563390482719	-4.8172332696925	1.45562480137774e-06	3.21498647466751e-05	Yes	4.49282084979718
chr12:130745524-AT_Patient-19_Alternative_C	28823.2183114273	-0.176617366386565	0.0512411800267263	-3.44678569647393	0.000567298390730759	0.00529074932087009	Yes	2.27648281513435
chr12:130745524-AT_Patient-19_Alternative_G	4014.23088962525	0.102270326681629	0.108840053152172	0.93963870578639	0.347402915335458	0.558804005790017	No	0.252740489303982
chr12:130745524-AT_Patient-19_Reference_A	3441.37412359253	0.11755247010893	0.114544376676449	1.02626138025944	0.304768395919413	0.515360156504967	No	0.287889160637483
chr12:130745524-AT_Patient-19_Variant_T	1461.07583145138	0.111872811753319	0.172704597952	0.647769735606065	0.517133892647468	0.705298519578884	No	0.151627027738266
chr12:131273752-TA_Patient-54_Alternative_C	915.862929084651	-0.40042632977839	0.224006633861636	-1.7875646041167	0.0738462804006161	0.201019596658941	No	0.696761602748721
chr12:131273752-TA_Patient-54_Alternative_G	1426.23022530989	-0.070850481013077	0.234682908873992	-0.301898767801275	0.762729235113543	0.86800175975161	No	0.061479394351574
chr12:131273752-TA_Patient-54_Reference_T	380.53519017956	-0.447615415507844	0.426373844793296	-1.0498191222889	0.293801281759741	0.503494745603948	No	0.298005057319138
chr12:131273752-TA_Patient-54_Variant_A	1259.71953191866	-0.103163116802222	0.190923785231149	-0.540336641017899	0.588964893770228	0.75829701605099	No	0.120160652987642
chr12:131277363-AG_Patient-4_Alternative_C	2245.15314066949	-0.31333524399084	0.145623865532005	-2.15167509011065	0.0314229533859502	0.110772474108466	No	0.955568144191967
chr12:131277363-AG_Patient-4_Alternative_T	2689.77459071552	-0.00757064641208409	0.145135366119387	-0.0521626576244452	0.9583990873036	0.978448548355615	No	0.00946200674868874
chr12:131277363-AG_Patient-4_Reference_A	2359.49310764564	0.388717688883511	0.161863564736331	2.40151444530902	0.0163273644139805	0.0691764650171279	No	1.16004163461394
chr12:131277363-AG_Patient-4_Variant_G	6337.54072746912	0.158391005066126	0.0898848828382313	1.76215399146915	0.0780432831343337	0.209462077743301	No	0.678894592829415
chr12:131414092-GA_Patient-83_Alternative_C	910.147594734635	0.407638823177178	0.260101445848805	1.56723013148545	0.117060909839607	0.277212559086014	No	0.557187097948407
chr12:131414092-GA_Patient-83_Alternative_T	2120.99110913576	-0.341015533348964	0.146460701875537	-2.3283756596958	0.0198921649576948	0.0793093940770131	No	1.10067536811522
chr12:131414092-GA_Patient-83_Reference_G	1989.48448241042	-0.0280693263489906	0.151869299465738	-0.184825547017967	0.85336586944029	0.921767724088223	No	0.0353785028678109
chr12:131414092-GA_Patient-83_Variant_A	2263.96779655427	-0.122500467098341	0.183210357610261	-0.668632869321356	0.503729699823806	0.695199256377633	No	0.157890701103785
chr12:131418831-CT_Patient-57_Alternative_A	73883.688086344	0.222217453295987	0.0433548068963092	5.12555513919045	2.96662326767894e-07	8.06657828962655e-06	Yes	5.09331064682243
chr12:131418831-CT_Patient-57_Alternative_G	2640.40228319508	-0.0133003372753836	0.129072640475055	-0.103045364427592	0.91792696695326	0.957608670961925	No	0.0188119301310235
chr12:131418831-CT_Patient-57_Reference_C	926.29414492846	-0.646691687000956	0.215106910823782	-3.0063733634794	0.00264384151489436	0.0177357701624163	Yes	1.75114994787288
chr12:131418831-CT_Patient-57_Variant_T	7586.02444501314	0.412126960592706	0.0848767596228856	4.85559253703629	1.20027285660641e-06	2.72477526408833e-05	Yes	4.56466931195293
chr12:132483370-AT_Patient-19_Alternative_C	845.503862692899	-0.225003621924177	0.313676297548313	-0.717311520452137	0.473181900320868	0.669502050453994	No	0.174248088555645
chr12:132483370-AT_Patient-19_Alternative_G	595.585396420827	0.33757307342073	0.3384101290981	0.997526505250888	0.318509014914023	0.528900605489429	No	0.27662593579711
chr12:132483370-AT_Patient-19_Reference_A	1502.4961974741	0.211138515869779	0.169153461632185	1.2482068875947	0.211955302291095	0.408229982501785	No	0.389095101636376
chr12:132483370-AT_Patient-19_Variant_T	1393.60229154901	0.00571203738745279	0.178868328764657	0.0319343140672395	0.974524433918306	0.986700949393826	No	0.0058144539236567
chr12:14074285-TC_Patient-54_Alternative_A	10504.0687209548	-0.00275822201300422	0.077397672837017	-0.0356370148080867	0.971571793507509	0.985062432881464	No	0.00653624321137793
chr12:14074285-TC_Patient-54_Alternative_G	10152.5901022955	-0.690091148112645	0.0874472082407957	-7.89151720215472	2.98534670803371e-15	4.45471979506103e-13	Yes	12.3511796081896
chr12:14074285-TC_Patient-54_Reference_T	2468.69620292152	-0.0136283803299078	0.134645707186695	-0.101216597355096	0.919378521596392	0.958080824453465	No	0.0185978519512041
chr12:14074285-TC_Patient-54_Variant_C	895.73775622744	-0.045982411310201	0.218735315652103	-0.210219420549975	0.833496422807182	0.910869194010536	No	0.0405439857034315
chr12:14162218-GC_Patient-87_Alternative_A	7000.77223796403	0.191736090367549	0.0976692916634048	1.9631153979116	0.0496327667641688	0.152868607018762	No	0.815681691816847
chr12:14162218-GC_Patient-87_Alternative_T	2235.06531698654	-0.504585241797308	0.146069667592912	-3.45441493851795	0.000551488154340771	0.00515508713255437	Yes	2.28776398976596
chr12:14162218-GC_Patient-87_Reference_G	2748.21042450192	0.337381516064527	0.129851266777227	2.59821505356078	0.00937097845807293	0.0458938424488862	Yes	1.3382455796013
[truncated: 10,237 more rows]
