# Supplementary material for: Massively parallel identification of functionally consequential noncoding genetic variants in undiagnosed rare disease patients
Source: Sci Rep. 2022 May 9;12:7576. doi: 10.1038/s41598-022-11589-8 (PMC9085742; doi:10.1038/s41598-022-11589-8)
Supplement: Supplementary file 6 — Supplementary Table S3. [file 41598_2022_11589_MOESM6_ESM.txt]

variantID	Reference_log2FoldChange	Variant_log2FoldChange	log2FoldChange(Variant-Reference)	z-score
chr1:1011420-CT	-0.149443503198714	-0.302463970235844	-0.153020467037129	-0.352585146116652
chr1:10515430-TA	-0.0528305095410769	0.114396229680516	0.167226739221593	0.352875957135053
chr1:11429558-CT	0.51281497323768	0.307712288824734	-0.205102684412945	-0.467315197813199
chr1:12040252-GA	-0.337519768535927	0.364297269385644	0.70181703792157	1.53050578352568
chr1:12661744-AT	0.09598410516354	-0.044756441639783	-0.140740546803323	-0.325534149553124
chr1:1359810-CT	-0.597187485695094	-0.216894034060149	0.380293451634945	0.822232988415143
chr1:149934460-TC	0.267780141737563	0.560834259694158	0.293054117956595	0.630056584122167
chr1:150781960-CA	-0.11493738448907	0.142975279055253	0.257912663544323	0.552644732542976
chr1:150828666-CT	-0.180840343548451	-0.0920859012222424	0.0887544423262085	0.180012144241117
chr1:153381903-AG	-0.0642321844775535	-0.688893461444777	-0.624661276967223	-1.39154579779212
chr1:154335874-AC	0.87505705803502	0.0448042561895665	-0.830252801845453	-1.8444360061227
chr1:154422248-CT	-0.137057693942702	-0.0480013231861796	0.0890563707565227	0.1806772515688
chr1:154448292-CT	-0.264962898733183	0.125911561357341	0.390874460090524	0.845541513057067
chr1:154968613-GC	0.106113851932735	-0.401887767856448	-0.508001619789183	-1.13456041634496
chr1:155054071-CG	0.0080582213666037	-0.265664408850216	-0.27372263021682	-0.618475619280748
chr1:155085623-CA	-0.298869222805809	-0.302006245811387	-0.00313702300557811	-0.0224122742876308
chr1:155312861-GC	0.247215503547036	0.032702421035977	-0.214513082511059	-0.488045026815891
chr1:155962352-CT	0.100210254136589	0.27112535198622	0.170915097849632	0.361000910283971
chr1:155962356-TC	0.0445795067545711	-0.157976228349613	-0.202555735104184	-0.46170461438212
chr1:156933148-GA	-0.215492965659212	-0.18506744455059	0.0304255211086213	0.0515214523335744
chr1:156958635-AG	-0.26084141836164	-0.550193181534626	-0.289351763172986	-0.652904476621715
chr1:157176069-AC	0.0430807951808161	-0.712668894348293	-0.755749689529109	-1.68031576780932
chr1:157492685-CT	-0.122663655008473	-0.156228495115908	-0.0335648401074353	-0.0894406230216883
chr1:159834891-GA	0.102119755657436	-0.123673935098002	-0.225793690755439	-0.512894674781286
chr1:160037011-GA	1.12404931110537	0.252079891625073	-0.871969419480295	-1.93633204932137
chr1:160242276-AT	-0.284927029123325	0.10536975050964	0.390296779632965	0.844268961462698
chr1:160362505-CG	-0.000875914602197207	0.103767153062259	0.104643067664456	0.215012628058664
chr1:160859740-TG	-0.426138879976978	0.317097535537878	0.743236415514856	1.62174704728039
chr1:161102741-AT	-0.0416987304626528	-0.439075914925544	-0.397377184462891	-0.890869809005722
chr1:161215286-TG	0.175335002708841	0.317538112688381	0.14220310997954	0.297752300324137
chr1:161225387-AC	0.0793524088027915	-0.260481643146733	-0.339834051949524	-0.764110102897175
chr1:16343374-GC	0.563014978946649	0.369047690674726	-0.193967288271922	-0.442785432390533
chr1:16362120-CG	0.583985994424993	-0.0812269656004729	-0.665212960025466	-1.480875648326
chr1:164552913-CG	-0.0208468819333022	-0.245629280968736	-0.224782399035434	-0.510666936463633
chr1:164592430-CT	0.577128009838318	0.546771529426058	-0.03035648041226	-0.0823730423341673
chr1:165400078-CT	-0.262572194925918	-0.226525910074587	0.0360462848513313	0.0639032315140177
chr1:165404319-GA	-0.228625697196743	0.324282375694385	0.552908072891128	1.20247955659405
chr1:165429342-TA	-0.00928658260861602	-0.0852178612491512	-0.0759312786405352	-0.182768133408337
chr1:166852630-TG	0.0105642660921885	0.621255672581121	0.610691406488932	1.32976839307038
chr1:167497017-TC	-0.000180189473034771	-0.0348230926286139	-0.0346429031555791	-0.0918154495071501
chr1:168112747-CG	0.125312504995273	-0.485736245627646	-0.611048750622919	-1.36155925094575
chr1:169154115-CT	-0.201223478407814	-0.367390975722873	-0.166167497315058	-0.381546268346891
chr1:169631249-CT	0.209771382063635	-0.917998400464826	-1.12776978252846	-2.49982550937783
chr1:179205236-AG	-0.160166895263725	-0.205521874721206	-0.045354979457481	-0.115412698814459
chr1:181395949-CT	0.0356578289077063	-0.0797561763100606	-0.115414005217767	-0.269743217987394
chr1:182315480-TC	-0.320908354477692	0.400218940401129	0.721127294878821	1.57304365711491
chr1:182376670-CT	0.144772092205102	-0.782375444282854	-0.927147536487956	-2.0578819474589
chr1:1861930-AC	-0.230151414895754	-0.192696097265062	0.0374553176306921	0.0670071393690097
chr1:186852055-CT	-0.214063537992174	0.0378406137055127	0.251904151697687	0.539408796948883
chr1:192078810-AG	-0.544886826141386	-0.138604458115595	0.406282368025791	0.879483041721122
chr1:192176110-TC	0.2296912502851	0.164296670804032	-0.0653945794810677	-0.15955721612819
chr1:192964547-TG	-0.148772105151789	0.0892148907746028	0.237986995926392	0.50875119284597
chr1:193014680-TA	0.0483585817311866	0.153894675973974	0.105536094242787	0.216979844330564
chr1:193106567-CT	-0.732513688916069	-1.12776658972065	-0.395252900804585	-0.886190300601214
chr1:193129615-AC	0.352920150398766	0.160932472040656	-0.19198767835811	-0.438424620597289
chr1:193175586-GA	0.143472900417681	0.224518977794513	0.0810460773768314	0.163031663115355
chr1:193187499-CG	-0.122909994183949	0.333127367058023	0.456037361241972	0.989086534649679
chr1:198415303-GA	-0.606098236282078	-0.123203618267116	0.482894618014962	1.04824942388994
chr1:2002246-GC	-0.240956437902783	0.187201887534036	0.428158325436819	0.927672804967341
chr1:2023097-AG	0.274150253320714	0.212976936736284	-0.0611733165844296	-0.150258347248217
chr1:202351561-TA	0.994294665775458	0.113434144556064	-0.880860521219394	-1.95591793896975
chr1:202669592-GA	0.19797226210793	-0.219693150246936	-0.417665412354865	-0.935562019747854
chr1:203100098-CA	0.151072851340615	-0.0870654047698834	-0.238138256110499	-0.54008807576761
chr1:203256822-GA	-0.264244561794297	-0.526681684570636	-0.262437122776339	-0.593615179051693
chr1:203266501-GT	-0.022123771431112	-0.0792761272340016	-0.0571523558028896	-0.141400716725172
chr1:203750261-GA	-0.276565826514922	-0.0142480335618974	0.262317792953024	0.56234863437848
chr1:204559808-CT	-0.561808737904232	0.0661077079879762	0.627916445892208	1.36771281557745
chr1:204972625-GA	0.162630556516537	0.144343085427571	-0.0182874710889658	-0.0557866538631067
chr1:205081586-GT	-0.255112267578551	0.170371576261923	0.425483843840474	0.921781285226622
chr1:208438828-GT	-0.186132477212703	-0.234049712656547	-0.0479172354438445	-0.121057000777527
chr1:209789385-TC	-0.217279662979632	0.00641720442464856	0.22369686740428	0.477271980425696
chr1:209978779-GT	0.226849873548106	-0.102567413465318	-0.329417287013424	-0.741163384423078
chr1:2100547-GA	-0.108226146512414	0.112701633611898	0.220927780124312	0.471172057212163
chr1:210599208-TC	-0.0275515950303345	-0.0803018188484623	-0.0527502238181278	-0.131703417807533
chr1:211291256-CT	-0.139631485975776	-0.227562752018628	-0.0879312660428522	-0.209202475961214
chr1:211332605-TG	-0.327544436801848	-0.123976876567678	0.20356756023417	0.432929850451123
chr1:211392613-TA	0.350043429341143	0.00867983289865541	-0.341363596442488	-0.767479481690778
chr1:211425884-TA	0.208564607859684	0.44318226455663	0.234617656696947	0.501328996106763
chr1:211441267-AG	-0.358077996338043	0.249892269540684	0.607970265878727	1.32377408985879
chr1:211822826-AG	-0.102730283980123	0.0694960040479489	0.172226288028072	0.363889284176944
chr1:216516834-CT	0.286612067049684	0.0811932656496772	-0.205418801400007	-0.468011560604477
chr1:216570756-TA	-0.0164548742239857	-1.04258528284637	-1.02613040862238	-2.275927772104
chr1:2167552-GA	0.100653396701437	0.426579631266848	0.325926234565412	0.702469392714601
chr1:218523365-CT	-0.027354551926163	-0.0493710450664313	-0.0220164931402682	-0.0640011830110565
chr1:223068322-GT	0.426468413471423	0.0274092384837606	-0.399059174987662	-0.894575005704004
chr1:2238981-TC	0.233723262272226	-0.377596854708462	-0.611320116980688	-1.36215703417819
chr1:224277395-TC	-0.674291521518428	0.107770522106258	0.782062043624687	1.70727463317499
chr1:225594547-AG	-0.887859527638199	0.126672649622172	1.01453217726037	2.21937476626783
chr1:225599501-TC	-0.247586550473816	0.176398955117209	0.423985505591025	0.918480649549422
chr1:225652152-GC	-0.261293956861363	0.609647030322961	0.870940987184323	1.90306287536429
chr1:225798207-TA	-0.3596841255274	-0.268304174543938	0.0913799509834622	0.185795783247937
chr1:226551293-CT	0.309042109724991	0.262127068883203	-0.0469150408417877	-0.118849302175252
chr1:226590833-TC	0.0698638481443652	-0.286002275692354	-0.355866123836719	-0.799426579980862
chr1:226829262-TC	0.276481157298852	0.326070981850344	0.0495898245514917	0.0937378101522762
chr1:226958629-TC	-0.948940816080297	-0.467816400148014	0.481124415932283	1.04434990910942
chr1:227148125-GC	0.0934005208545668	-0.135891155590444	-0.229291676445011	-0.520600262200933
chr1:228101495-CT	-0.18075919232779	-0.0517842172454594	0.128974975082331	0.268612515632281
chr1:228217958-GT	0.443539127034131	-0.250753604280094	-0.694292731314225	-1.54493443520922
chr1:229432952-AG	-0.316857111652512	0.327727932289351	0.644585043941863	1.40443147335168
chr1:229697013-CA	-0.198071214087816	0.38747872485017	0.585549938937986	1.27438515446836
chr1:230219085-GC	0.421599003323762	0.0365757926105679	-0.385023210713194	-0.863655682603747
chr1:231619903-CA	-0.106128094762937	0.0659788527476525	0.172106947510589	0.363626393224328
chr1:232986601-AG	-0.625881911517238	-0.540727188511887	0.0851547230053505	0.17208245144799
chr1:233089236-AG	0.353426487998344	-0.422179131712399	-0.775605619710742	-1.72405568540506
chr1:235271550-CG	-0.36442412268605	0.185117328969674	0.549541451655724	1.19506334722659
chr1:236140430-GT	-0.0863620196448948	0.021286595106331	0.107648614751226	0.221633440113445
chr1:236157842-AC	0.197647897927618	-0.597613761564892	-0.79526165949251	-1.76735527159662
chr1:236162018-GA	0.211405695237654	0.709863259651369	0.498457564413715	1.08253248123359
chr1:237261378-CT	0.0133193556535085	0.200708481484737	0.187389125831229	0.397290956622448
chr1:239782478-GC	0.35559307044251	-0.26485543109298	-0.62044850153549	-1.38226562564467
chr1:239786210-GT	0.564823478751218	0.0787635590190466	-0.486059919732171	-1.08622583097802
chr1:239838061-TC	0.709782945700636	0.0961344448592074	-0.613648500841429	-1.36728614761023
chr1:244032460-CT	0.207701196774505	0.0504946362984342	-0.157206560476071	-0.361806541457613
chr1:245045259-GA	-0.124660080070169	0.0860202104356097	0.210680290505779	0.448598229273723
chr1:245052477-CT	-0.367935581096674	-0.134975822123154	0.23295975897352	0.497676872577848
chr1:245086651-TC	-0.166978718299321	-0.118546985488831	0.0484317328104895	0.0911866913249848
chr1:245086872-CT	0.275948811784207	0.136956327177491	-0.138992484606716	-0.321683405934851
chr1:245102453-AG	-0.0287318129631678	0.32603613857445	0.354767951537618	0.766003778268142
chr1:246699788-GA	-0.0310772273871705	-0.572138647161727	-0.541061419774556	-1.20738666592704
chr1:3000894-CG	-0.0671462920358317	0.0638450233147897	0.130991315350621	0.273054239408163
chr1:3274731-GA	0.0971335975375035	0.289213443860315	0.192079846322812	0.407623976827983
chr1:3446452-AG	0.105205878823322	0.351350235425891	0.246144356602569	0.526720750580657
chr1:4714794-CA	0.340669383076701	-0.167392977394836	-0.508062360471537	-1.13469421981912
chr1:889055-GA	0.4728117983259	0.412669807558698	-0.0601419907672029	-0.147986476535175
chr1:8891900-GA	0.327787586542033	0.238861364767436	-0.0889262217745967	-0.211394228315288
chr1:8915545-TG	-0.0287673391540242	0.142446097771713	0.171213436925737	0.361658110751795
chr1:9747970-TC	0.205730260573423	-0.239144154132584	-0.444874414706007	-0.995499756726916
chr1:9786892-GA	0.0470196815915444	-0.236524989565352	-0.283544671156897	-0.640112241559889
chr10:102372770-AG	-0.0819733502330465	0.326238894375959	0.408212244609006	0.883734297741242
chr10:103076392-AG	0.0431469429855413	0.287711134653856	0.244564191668315	0.523239861829552
chr10:103103586-TC	0.463135207059482	-0.304124976471638	-0.76726018353112	-1.70567182287845
chr10:103110821-CT	0.100231359373304	0.258132712004511	0.157901352631206	0.33233339693864
chr10:103145389-TG	0.625246072997021	0.54546532431304	-0.0797807486839811	-0.191247993125176
chr10:103590450-AG	0.0353862973677933	0.0594786977992163	0.024092400431423	0.0375704475702321
chr10:104309475-CG	0.26436735997412	0.174012613058674	-0.0903547469154464	-0.214541075195421
chr10:104928358-CT	-0.669614276654271	-0.225711966998567	0.443902309655704	0.962354664042356
chr10:104960229-TA	-0.282382612573632	0.121172539704696	0.403555152278327	0.873475355807207
chr10:105715593-AG	0.015554442813023	0.103524068857175	0.0879696260441518	0.178283300556085
chr10:105814341-GA	-0.202486300758633	0.161367523520513	0.363853824279146	0.786018721983418
chr10:111686451-CT	-0.164826966148289	-0.075546239117078	0.0892807270312111	0.181171477972559
chr10:111701222-GC	0.269505042415466	-0.426466840366185	-0.695971882781651	-1.54863337784974
chr10:112381032-AG	0.00447392280094911	-0.478950300785099	-0.483424223586049	-1.08041975031676
chr10:113849371-GA	0.153749660204146	-0.0466647581534802	-0.200414418357626	-0.456987584397422
chr10:115778142-CT	0.242375308515572	0.213813573154869	-0.0285617353607032	-0.0784194627263443
chr10:119737237-CT	-0.359666573192426	-0.261555549079185	0.0981110241132405	0.200623423219182
chr10:120426863-AG	-0.394401411027399	0.2076168447201	0.602018255747499	1.31066261987036
chr10:120721798-AC	-0.367858803240976	0.364563510402779	0.732422313643755	1.59792504950002
chr10:120829722-TG	-0.0326803268702288	0.527221762132849	0.559902089003078	1.21788642424526
chr10:12109519-AG	-0.0262262858758479	0.291620886312643	0.31784717218849	0.684672315499639
chr10:12122567-GA	-0.521444705171975	0.167085995288337	0.688530700460312	1.5012377864896
chr10:12140018-GA	0.57387572899527	-0.162447243221271	-0.736322972216541	-1.63752134787358
chr10:124849529-GA	-0.428234532131048	-0.217382478275392	0.210852053855657	0.448976600606665
chr10:124935000-GA	0.482840660728945	0.119883649583643	-0.362957011145301	-0.815046841722364
chr10:124990773-CA	0.116605232428229	0.14914733370822	0.0325421012799907	0.056183991002557
chr10:126073574-CT	0.161141288815915	-0.0767399008747334	-0.237881189690649	-0.539521793356359
chr10:126196426-GC	0.108952758303417	-0.0149465963832226	-0.12389935468664	-0.288435290488883
chr10:126653067-TC	0.235692295683463	-0.0911924304259602	-0.326884726109424	-0.735584496693625
chr10:129304549-CT	-0.0510763949442233	0.409420001844129	0.460496396788352	0.998909184385604
chr10:129318029-CT	-0.103643341598337	0.255691192932927	0.359334534531264	0.776063340424588
chr10:129341233-CA	-0.216354600970974	-0.721137689279823	-0.504783088308849	-1.12747042859615
chr10:129438701-CT	0.00635629919967678	-0.0828641651019254	-0.0892204643016022	-0.212042404641789
chr10:131663322-GA	-0.331989346861835	0.287520905493096	0.619510252354931	1.34919511284326
chr10:13172568-CG	0.417629565921393	0.601257884426097	0.183628318504704	0.389006408829878
chr10:133674551-AG	-0.36214874775221	0.0152849950034818	0.377433742755692	0.815933438125525
chr10:133847289-TC	-0.128891748336953	-0.024940065640885	0.103951682696068	0.213489600868924
chr10:134507170-CT	1.07920840982561	0.323879040914388	-0.755329368911222	-1.67938985857102
chr10:134586354-TC	0.0791706782271884	0.426148223712251	0.346977545485063	0.748842571733917
chr10:135413635-GT	0.0133057803215797	-0.639394965488439	-0.652700745810018	-1.45331293966829
chr10:17651538-CA	-0.226088824205002	-0.157758479101248	0.0683303451037538	0.135020631816079
chr10:17745570-GA	-0.459207228101235	-0.241501259481137	0.217705968620098	0.464074844016195
chr10:18513517-GC	-0.15957760124137	0.0572243773937917	0.216801978635161	0.462083476848461
chr10:18855064-AC	0.161801182501489	-0.36698698146527	-0.528788163966759	-1.18035035018893
chr10:19028360-AG	0.0505913863448876	-0.0385804653932164	-0.089171851738104	-0.211935317766378
chr10:216320-CG	-0.670842129603426	0.227088615440066	0.897930745043493	1.96251764650269
chr10:22525968-AG	0.108043161851768	0.152614658949909	0.0445714970981404	0.0826831163016155
chr10:23442521-AG	0.160330150307657	0.305109292083067	0.14477914177541	0.303426948524683
chr10:26694972-GT	-0.319668061514982	-0.258124532006885	0.0615435295080966	0.120070198762777
chr10:27740592-GA	0.140259766020103	0.345588538068494	0.205328772048392	0.436809560891178
chr10:27997389-GA	0.410787556187723	-0.320536483047704	-0.731324039235427	-1.62650937741133
chr10:28567314-GA	0.319041821673997	-0.0346820314718335	-0.35372385314583	-0.794707448586357
chr10:29024270-AT	0.0581232608571658	0.172948690301973	0.114825429444807	0.237442988214473
chr10:29586828-CT	0.222422699528083	-0.0925844201946536	-0.315007119722736	-0.709419742897858
chr10:30002389-CT	0.577189780316757	-0.205387648271381	-0.782577428588138	-1.73941363353447
chr10:31511163-AG	-0.676390878713783	0.151512158690815	0.827903037404598	1.80825611689793
chr10:31594217-AG	-0.456474929723413	-0.0513333630532809	0.405141566670133	0.87697001126457
chr10:31708015-AG	-0.406059987642412	0.220430338095546	0.626490325737958	1.36457126655618
chr10:3175298-GA	-0.113419079675474	-0.170427963634606	-0.0570088839591317	-0.141084667737999
chr10:32298916-GA	-0.4333563940127	-0.785886000284506	-0.352529606271807	-0.792076684911176
chr10:32335719-TG	0.283113890729005	-0.0225344145643269	-0.305648305293332	-0.688803545711858
chr10:32364944-AG	-0.16638611919526	0.153320115017783	0.319706234213043	0.688767576664211
chr10:32627741-CT	-0.294549092940965	-0.0223070774349569	0.272242015506008	0.584210348873773
chr10:32634642-TC	-0.124187089225299	0.321151070030954	0.445338159256253	0.965517645712487
chr10:35032878-TC	0.224161496484469	0.0213590793449369	-0.202802417139532	-0.462248021404594
chr10:43979020-GC	-0.0971548517792935	0.286702026686388	0.383856878465681	0.830082733781344
chr10:49590997-AG	-0.408828738444528	0.44154522400118	0.850373962445708	1.85775651303185
chr10:49977764-CT	0.142343422498543	-0.0494807797133419	-0.191824202211885	-0.438064504848527
chr10:50793172-AG	-0.0648041016735249	0.284400600850518	0.349204702524043	0.753748696225022
chr10:52329147-CT	-0.552435750236589	0.14762822765935	0.700063977895939	1.52664403036882
chr10:52382353-GA	-0.0281822612539732	0.424458639144855	0.452640900398829	0.981604592678828
chr10:5321431-CT	-0.119626573260323	-0.106066926220272	0.0135596470400508	0.0143682222813325
chr10:5514916-CT	-0.419227797239482	0.410052502009044	0.829280299248525	1.81129003769691
chr10:5535555-GA	0.0100886902831571	-0.198079864601232	-0.208168554884389	-0.474068894092018
chr10:5639574-CT	-0.214512883638177	0.368246515552517	0.582759399190693	1.26823797438273
chr10:56559064-AG	0.396337388440272	-0.0620517279881266	-0.458389116428399	-1.02527080921658
chr10:58139216-TG	-0.276127444290903	-0.124786753412953	0.15134069087795	0.317881150086642
chr10:60122846-GA	0.476371230226833	-0.287360856466279	-0.763732086693111	-1.69789990468813
chr10:60159145-GC	-0.423414520595463	-0.365518020402765	0.0578965001926975	0.112036288476752
chr10:6156782-GA	0.32618071784103	-0.427320867953459	-0.753501585794489	-1.67536350059245
chr10:61745777-CT	-0.418630465450931	-0.00344281371341474	0.415187651737516	0.89910017232918
chr10:6178459-AC	-0.0115773219098511	0.106115822783296	0.117693144693147	0.24376017544786
chr10:6209030-GT	0.150378588968573	-0.355943953428305	-0.506322542396878	-1.13086163688188
chr10:62506202-GA	0.153477240648967	0.00115700970410204	-0.152320230944865	-0.351042621103065
chr10:62744660-CT	0.420710670285808	-0.549496104116999	-0.970206774402807	-2.15273560079584
chr10:62809363-GA	-0.371856880614817	-0.0256926157019869	0.34616426491283	0.747051025083305
chr10:65128501-TC	0.590376792783999	0.382348407592331	-0.208028385191669	-0.473760119295123
chr10:6608472-GA	-0.0358492671486892	-0.0867920027001974	-0.0509427355515082	-0.127721766627557
chr10:6638416-AC	-0.276120891538174	0.105380266085795	0.38150115762397	0.824893400692815
chr10:69398041-GA	0.0884061420041053	-0.186159660582564	-0.27456580258667	-0.620333013501964
chr10:69431588-GA	0.0182057676950362	0.20148620986546	0.183280442170424	0.388240084509852
chr10:69440435-AT	-0.319918544572893	0.222487761970091	0.542406306542984	1.1793455915531
chr10:69503226-CT	0.35023535610746	0.0463449983357858	-0.303890357771674	-0.684931026065003
chr10:70711508-GA	0.306585273148797	-0.833867453003572	-1.14045272615237	-2.52776431173595
chr10:70793676-CT	0.472642792490562	0.0869462990118209	-0.385696493478741	-0.865138833099055
chr10:71070091-CT	-0.0194532182796732	0.167214295751805	0.186667514031479	0.395701343828262
chr10:71150106-TA	0.108494699543075	0.104686492465256	-0.00380820707781947	-0.0238908016466043
chr10:71629325-GA	-0.0167068936137847	0.0197218534710892	0.0364287470848739	0.0647457438730768
chr10:71721049-CT	0.301174166374395	-0.116713191936474	-0.417887358310869	-0.936050936546893
chr10:71894144-TC	0.0557098475755276	-0.0377024554988138	-0.0934123030743414	-0.221276456172845
chr10:72395214-CT	0.136012510715927	0.250652672565398	0.114640161849471	0.23703486886277
chr10:73192864-CG	0.0796140308138936	0.459047493325552	0.379433462511659	0.820338549169956
chr10:73209524-CT	-0.154549474658758	-0.0242897658735986	0.130259708785159	0.271442609502482
chr10:73228729-CG	0.280007474070227	0.189800825543278	-0.0902066485269487	-0.214214834558509
chr10:74012453-CT	0.0795117348724873	0.371196621117176	0.291684886244689	0.627040352613473
chr10:74296228-CT	-0.597184931003145	-0.278346634520454	0.318838296482691	0.686855627717144
chr10:74372104-CG	-0.346265664745767	0.131497468083371	0.477763132829138	1.03694545892237
chr10:74502293-AG	-0.0222897328047548	0.0327860193371884	0.0550757521419432	0.105822563601124
chr10:74820324-AG	0.0360083570978817	-0.130040627456007	-0.166048984553889	-0.381285200829016
chr10:75610371-GA	0.104772056647756	-0.277954633728549	-0.382726690376306	-0.858596760187443
chr10:75611434-TG	-0.0961195650017685	-0.287634588022685	-0.191515023020917	-0.437383425079835
chr10:75697316-AG	0.648565523082524	0.344494892237899	-0.304070630844625	-0.685328143162186
chr10:75723260-GA	-0.451470534089756	0.036311060331978	0.487781594421734	1.05901476922351
chr10:75814381-TC	0.0710544160044883	-0.46360711735713	-0.534661533361618	-1.19328858531519
chr10:75996958-AG	0.33250809816108	0.11689143120018	-0.2156166669609	-0.490476073483282
chr10:76004089-GA	0.0434179293276032	-0.596667149867946	-0.640085079195549	-1.42552233942522
chr10:76486974-AC	0.0343687894470025	0.163866120707043	0.129497331260041	0.269763195351622
chr10:76643888-GA	0.356090681655649	0.0119983749894663	-0.344092306666183	-0.773490459732869
chr10:77188087-CA	0.0112272056011795	0.125311519824066	0.114084314222887	0.235810412029966
chr10:79325706-GA	-0.652395028003873	0.0956665216593845	0.748061549663258	1.63237616251744
chr10:79721104-CT	0.13128048785951	0.647491599383321	0.516211111523811	1.1216411344432
chr10:8038268-GA	0.124305474337787	0.443227193217023	0.318921718879236	0.687039395927302
chr10:81693969-CT	0.192976841090713	-0.123784005069862	-0.316760846160575	-0.713282964070316
chr10:82135915-CT	-0.794069311475442	0.0143454499255049	0.808414761400947	1.7653260915259
chr10:83639274-GA	0.0187439285449727	0.233006077290232	0.214262148745259	0.456488576530253
chr10:88525407-AG	0.0885452614589615	-0.00860217071189613	-0.0971474321708576	-0.229504438312015
chr10:88541411-TG	0.194977214249383	0.0981337565973756	-0.0968434576520069	-0.228834823729162
chr10:88607032-AG	0.112109848853698	0.307664257597463	0.195554408743764	0.415277965967928
chr10:89667172-CT	0.0799295931753707	0.337719125542819	0.257789532367448	0.552373491282521
chr10:90738063-GA	0.119698458937049	-0.257477153282841	-0.37717561221989	-0.846368488889746
chr10:96369823-TC	0.103824041991575	-1.21685722839186	-1.32068127038343	-2.92478331819678
chr10:96437661-TC	-0.331140488742173	0.0464387385193909	0.377579227261564	0.816253920733999
chr10:96585669-GA	0.0228971477115656	0.580369770005644	0.557472622294078	1.21253463902637
chr10:97416233-TG	-0.0685466805745252	0.149242350843804	0.217789031418329	0.464257820080103
chr10:98567218-CT	0.146265681276563	0.148921422659497	0.00265574138293465	-0.00965160104354972
chr10:99066615-CT	-0.0476580185581089	0.326745894336968	0.374403912895077	0.809259134417759
chr11:101428967-GT	-0.0842106026056579	0.051267233796179	0.135477836401837	0.282937435978488
chr11:101538062-TA	0.217605834863607	0.0475609259462251	-0.170044908917382	-0.390087679523251
chr11:102200815-TC	0.182617395745921	-0.360497570839064	-0.543114966584985	-1.21191035066231
chr11:102373788-GA	-0.143850665636524	0.212866860080473	0.356717525716997	0.770298425417521
chr11:102726646-TA	-0.0967148365032249	0.301543920749123	0.398258757252348	0.86180811685785
chr11:102798575-AC	-0.095572210243506	-0.554846703771102	-0.459274493527596	-1.02722117472481
chr11:103832389-GA	-0.323075510800834	-0.163841640522753	0.159233870278082	0.335268752348134
chr11:104003497-GC	0.00283720745110641	-0.146042117148152	-0.148879324599258	-0.343462771726342
chr11:106794382-AT	-0.261298820062245	0.177226448453398	0.438525268515643	0.950509772656066
chr11:106912059-AC	0.217141773493173	0.00397802658337151	-0.213163746909802	-0.485072623736906
chr11:106918692-GT	0.546525460797865	0.337316304822014	-0.209209155975852	-0.476361196974545
chr11:108495646-GA	-0.431511572476233	-0.238326340063001	0.193185232413232	0.410058992264891
chr11:10916250-AG	-0.178992919235715	-0.645964385132539	-0.466971465896823	-1.0441765595437
chr11:110151266-GA	-0.0396866129485	0.605047320082389	0.644733933030889	1.40475945579448
chr11:111295126-GA	-0.033052973638773	-0.0907549695555119	-0.0577019959167389	-0.142611499250451
chr11:111324477-CT	-0.412933075778853	-0.38792457517164	0.025008500607212	0.0395884918437523
chr11:113311736-GA	-0.352960892462508	-0.406942512706848	-0.0539816202443392	-0.134416016900976
chr11:113352512-TC	0.041597872921048	-0.24683352317198	-0.288431396093028	-0.650877032937791
chr11:113373776-GA	0.314918511036579	-0.10082566987748	-0.415744180914058	-0.931329807802379
chr11:113977613-CT	-0.298236086968296	-0.071913547259034	0.226322539709262	0.483055979926237
chr11:113979167-CT	0.242180543365477	-0.0784429255112968	-0.320623468876774	-0.721791797338992
chr11:114017329-GT	0.279299764612255	-0.740320525457122	-1.01962029006938	-2.26158686505799
chr11:115321872-TC	-0.169103957508143	0.257304987103161	0.426408944611304	0.923819156588662
chr11:11667693-GA	0.0541515857048402	-0.612608434419802	-0.666760020124642	-1.48428361162132
chr11:116921856-GA	-0.115902526658826	-0.274424619734662	-0.158522093075836	-0.36470448111503
chr11:118150976-TC	-0.863416647588801	-0.0167606444500526	0.846656003138748	1.84956635360728
chr11:118292727-GA	0.120113420827495	-0.194082307342735	-0.31419572817023	-0.70763235750116
chr11:118795093-GC	0.0298194932912572	0.0880579102432227	0.0582384169519655	0.112789484662384
chr11:119391364-CT	-0.312096930838734	-0.640123996873707	-0.328027066034973	-0.738100916410697
chr11:119536681-CT	0.390592202842583	0.476465152916571	0.085872950073988	0.173664608139208
chr11:120229774-AG	-0.0665847897264564	-0.512292381654836	-0.445707591928379	-0.997335132995661
chr11:120232507-GT	-0.139891744750291	-0.0100860031945139	0.129805741555777	0.270442581348541
chr11:120241574-CT	0.0402677370357394	0.0704318633558176	0.0301641263200782	0.0509456351139205
chr11:120243470-CG	0.107722643960285	-0.0381419921656398	-0.145864636125925	-0.336821822438435
chr11:122878586-GA	0.2181427718612	0.246612418434403	0.0284696465732028	0.0472129263554789
chr11:122895174-GT	0.246943521664861	-0.712796611174149	-0.959740132839009	-2.12967901088457
chr11:122933700-CT	0.200855961311978	-0.0931574118824017	-0.29401337319438	-0.663173370414858
chr11:12300189-GA	-0.249803437328595	0.00318170994358263	0.252985147272177	0.541790083391625
chr11:123117641-CA	-0.734436970756101	0.114413674753971	0.848850645510072	1.85440085270129
chr11:125313994-GA	0.0608553822717322	0.0788527863512372	0.017997404079505	0.0241439983562913
chr11:125736514-TG	0.0603800547814705	0.539842223042576	0.479462168261105	1.04068820323637
chr11:125823747-TC	-0.234331325051982	-0.158131020507303	0.0762003045446798	0.152357083660897
chr11:12597174-TC	0.15274849247119	-0.0465110793752974	-0.199259571846487	-0.454443614370791
chr11:126171270-AC	0.227182701725724	0.128377905479804	-0.0988047962459206	-0.23315538628606
chr11:128545850-GC	-0.330661112002103	-0.123162078709668	0.207499033292435	0.441590351672941
chr11:128549006-CG	0.19469919368126	-0.0382252710856932	-0.232924464766953	-0.528602801512414
chr11:128738550-AG	-0.115288349455039	-0.730404918508476	-0.615116569053437	-1.37052010250585
chr11:129967215-AG	-0.151617113525939	-0.897352346861576	-0.745735233335637	-1.65825528085848
chr11:13259543-TC	-0.358013678974966	-0.249528559772637	0.108485119202329	0.223476145815219
chr11:133729299-GA	-0.401969453697022	-0.20316145658321	0.198807997113812	0.422445179283777
chr11:134078263-TC	0.123374550374808	-0.342440601129744	-0.465815151504552	-1.04162935597429
chr11:134190643-AC	0.020543293348189	0.694254171991434	0.673710878643245	1.46859173167714
chr11:13706313-AG	0.247587139619975	-0.438294755342328	-0.685881894962303	-1.52640650498489
chr11:14662010-GA	-0.0159494073404585	-0.287110487099393	-0.271161079758935	-0.612832871501101
chr11:15057043-AG	-0.219367680307817	0.494057870428508	0.713425550736325	1.55607776072755
chr11:16559163-TC	0.159795632976098	-0.467208524164685	-0.627004157140783	-1.39670684463258
chr11:16565788-TC	0.367511682709567	-0.600773028492417	-0.968284711201985	-2.148501556596
chr11:1691788-TC	-0.209108927787218	-0.17199132883002	0.0371175989571979	0.0662631909962034
chr11:1691799-TC	0.182458973367714	-0.31729186265211	-0.499750836019823	-1.1163850602236
chr11:17164196-GA	-0.147882302367331	0.132331609669385	0.280213912036717	0.601771354283508
chr11:17414247-GC	0.0702796099956052	-0.100146528684053	-0.170426138679658	-0.390927476915489
chr11:17737101-AG	-0.119072449561337	-0.275975829439133	-0.156903379877795	-0.361138675773967
chr11:17737507-TC	-0.0751866585742723	-0.0358626828562406	0.0393239757180317	0.0711235393566799
chr11:18094960-GA	0.213275463143388	0.430847671170425	0.217572208027038	0.463780187595442
chr11:18296294-CA	-0.00154876244445437	0.27996280878667	0.281511571231124	0.604629921256274
chr11:19039580-AG	0.173884425791927	-0.140344214688419	-0.314228640480345	-0.707704858850589
chr11:19110726-CA	-0.310747529390014	-0.237370285985906	0.0733772434041083	0.146138263362538
chr11:19193864-CT	-0.371100056993095	-0.20150177611485	0.169598280878245	0.3581001413303
chr11:1964009-CT	0.276978284782252	-0.516948264489318	-0.79392654927157	-1.76441420509856
chr11:20523116-AC	-0.129285963778715	-0.161761906675676	-0.0324759428969617	-0.0870419303479797
chr11:22593430-CA	-0.175784049517994	0.985058440925167	1.16084249044316	2.54167651609683
chr11:2488523-CG	-0.354903717523754	0.276484818078557	0.631388535602311	1.37536135767121
chr11:249591-GA	0.364228171551969	-0.220391835948185	-0.584620007500154	-1.30334031908135
chr11:27052446-AT	0.164742891528842	0.366451357522129	0.201708465993287	0.42883451831835
chr11:28109415-TG	-0.795093608635606	0.311642133245519	1.10673574188112	2.42248669714459
chr11:2822814-CG	0.171696914418005	0.0738794076217192	-0.0978175067962859	-0.230980521710331
chr11:29989404-CT	-0.137930090379627	0.140817841942904	0.278747932322531	0.598542000064947
chr11:31800653-GA	0.309405621752386	0.255596040762293	-0.0538095809900926	-0.13403703778818
chr11:33021331-TG	0.0906309395921129	0.0208729114371643	-0.0697580281549486	-0.169169300965462
chr11:34115768-CT	0.222334821449856	0.0593706570999282	-0.162964164349928	-0.374489760862988
chr11:34407789-CA	0.0551354788304777	0.314632470906128	0.25949699207565	0.556134793132983
chr11:34526279-CA	0.15034788664531	-0.205668519346539	-0.356016405991849	-0.799757631159093
chr11:34567004-TC	-0.278590950741206	-0.643662231306034	-0.365071280564828	-0.819704290118857
chr11:36684106-CT	0.281982340306241	0.481246454228909	0.199264113922668	0.42344994266937
chr11:3946874-TC	-0.248904895579841	-0.096123091525677	0.152781804054164	0.321055726699128
chr11:4164455-AG	-0.374919023071914	0.31830943960064	0.693228462672554	1.51158631864943
chr11:43667590-GT	0.0024351469317081	-0.353906469233432	-0.356341616165141	-0.800474025004707
chr11:44107386-CT	-0.449299175506466	0.49041012000609	0.939709295512556	2.05455011932418
chr11:44119335-TA	0.352380148423462	0.401996935763638	0.0496167873401751	0.0937972055139828
chr11:44148270-CT	0.0126361168564633	-0.245170908687948	-0.257807025544412	-0.583415703654055
chr11:45809030-CT	-0.204776758095302	-0.0701381260009085	0.134638632094394	0.281088782859859
chr11:45851017-CG	-0.347749780546761	0.056042078364573	0.403791858911334	0.873996788373063
chr11:45875538-CA	0.0806875696726871	0.347928315985362	0.267240746312675	0.573193232053284
chr11:47355115-CT	0.132880516827194	-1.34624255981529	-1.47912307664248	-3.27380909971883
chr11:47422378-CA	0.351214306511354	0.0473865852129596	-0.303827721298394	-0.684793046420902
chr11:47642865-GA	0.177832064062184	0.256637998068464	0.0788059340062807	0.158096931499448
chr11:47811887-CT	0.333303115742953	-0.357025441399141	-0.690328557142095	-1.53620189787463
chr11:47907960-GA	-0.694254818739656	-0.174252439242098	0.520002379497558	1.1299927829048
chr11:47967976-TG	0.133023146842271	-0.130366217535142	-0.263389364377413	-0.59571283797682
chr11:5312631-CG	0.493008603514507	0.427883681472749	-0.065124922041758	-0.158963197411032
chr11:5519076-GA	0.255380800235122	0.188697838180211	-0.066682962054911	-0.162395347965692
chr11:57158699-TC	-0.211436607205139	0.478335919273293	0.689772526478432	1.5039733605576
chr11:57164161-TA	0.102745597784577	-0.00194234455409564	-0.104687942338672	-0.246115158150019
chr11:57365182-AT	0.196193653221347	-1.1702535514726	-1.36644720469395	-3.02559945610232
chr11:58336273-CG	-0.323760441022372	-0.886103842472451	-0.562343401450079	-1.25426798129461
chr11:58621132-GA	-0.274467126770638	-0.142353538425357	0.132113588345281	0.275526454401734
chr11:58869648-CT	-0.622957258555113	-0.211385676686044	0.411571581869069	0.891134461500249
chr11:58937362-GT	-0.221485448252231	-0.35256317617217	-0.131077727919939	-0.304248271841248
chr11:59306387-AG	-0.624650192296808	-0.0815556762775896	0.543094516019218	1.18086162356488
chr11:59439792-TC	-0.307370023693407	-0.0952822230202345	0.212087800673172	0.451698783021333
chr11:60947522-CT	-0.407651539464453	-0.0762408234624389	0.331410716002014	0.714550960482918
chr11:61140594-AG	-0.173431094667217	-0.28217357414337	-0.108742479476153	-0.255046752825264
chr11:61379138-CG	-0.506995456386831	-0.117555956377372	0.389439500009458	0.842380490877554
chr11:61694909-GT	-0.199922671577489	-0.0951113369449565	0.104811334632532	0.215383297337334
chr11:61697457-CT	-0.0337568990644214	0.318024680031808	0.351781579096229	0.759425205353065
chr11:61985039-CT	-0.0475238319378647	-0.530086485050266	-0.482562653112401	-1.07852182757149
chr11:62360877-CT	-0.0099871595689796	-0.32505952852252	-0.315072368953541	-0.709563478091952
chr11:62447908-GC	0.0235736896010222	0.372887623051849	0.349313933450826	0.753989317122291
chr11:62551550-TA	-0.00247236348420341	-0.0160414799071624	-0.013569116422959	-0.0453927593242584
chr11:63548582-AG	0.205955428157692	-0.0916138571884607	-0.297569285346153	-0.671006561963855
chr11:64004599-GT	-0.932578739294695	0.336326804692588	1.26890554398728	2.77972474722611
chr11:64152869-GA	0.225175478836199	0.022542441129227	-0.202633037706972	-0.461874901517748
chr11:64521604-GA	-0.54128739844498	-0.428912517337323	0.112374881107657	0.232044763031827
chr11:64703680-GC	0.0339290971726818	0.30768897692699	0.273759879754308	0.587553997674652
chr11:65013745-AT	0.367450136268909	-1.03758583380175	-1.40503597007066	-3.11060526556371
chr11:65018128-CT	0.103890617038731	-0.0548442512357541	-0.158734868274485	-0.365173195981077
chr11:65136722-CT	0.00869317101544521	0.259641915468416	0.250948744452971	0.537304164540732
chr11:65279162-GA	0.0544244869501367	0.182396800182494	0.127972313232357	0.2664037877463
chr11:65330671-GT	-0.198014612143586	-0.226436162434408	-0.0284215502908223	-0.0781106540556521
chr11:65636645-GA	-0.312372336444891	-0.426364965449354	-0.113992629004463	-0.266612119223763
chr11:65700576-CT	0.130989241372193	0.200649444571879	0.0696602031996866	0.137950128596036
chr11:65709765-CA	-0.606263593617949	-0.0531005265275669	0.553163067090382	1.20304127418475
chr11:65845242-CT	0.229548514046456	-0.186317134031419	-0.415865648077875	-0.931597383468054
chr11:65852461-AG	-0.0762356687487158	0.360401048170434	0.43663671691915	0.946349549969429
chr11:66208496-CT	-0.341935779715233	0.0323441135976681	0.374279893312901	0.808985936121078
chr11:66288696-CT	0.120781788681184	-0.390164461328063	-0.510946250009247	-1.14104703681539
chr11:66776906-GA	-0.00297914614909432	-0.200421991176178	-0.197442845027084	-0.450441611913701
chr11:66971850-CT	0.268308280713039	0.257274008509315	-0.011034272203724	-0.0398088417614365
chr11:67477811-GA	-0.206873339195451	-0.315731453155574	-0.108858113960123	-0.255301479889361
chr11:68166344-GA	0.247323645372932	-0.276601425135045	-0.523925070507977	-1.16963761574629
chr11:685134-GT	0.522911159569948	-0.160999995244631	-0.683911154814579	-1.52206523208176
chr11:68547331-GA	0.00452326254989116	-0.0585878699529767	-0.0631111325028678	-0.154527092545609
chr11:68697283-CT	-0.770488515768973	-1.07605474931101	-0.305566233542035	-0.688622752789752
chr11:70941006-TC	-0.394662654575446	0.337540973374125	0.732203627949571	1.597443314615
chr11:70949571-GA	0.0318508141585018	0.13876391569888	0.106913101540378	0.220013204398534
chr11:70983459-CT	-0.124016108223395	-0.330595033375206	-0.206578925151811	-0.470567155675601
chr11:71098828-CT	0.0752917541472261	0.154856387465188	0.0795646333179615	0.159768243045636
chr11:7135975-CT	-0.237114037117672	-0.531042239294783	-0.293928202177111	-0.662985750230721
chr11:71685065-GA	-0.20275884804264	0.180415093641209	0.383173941683849	0.828578316799253
chr11:71856987-AG	0.140498116506648	0.180480773659144	0.0399826571524958	0.0725745251025884
chr11:72391467-AT	-0.774877482120533	-0.464781229311751	0.310096252808781	0.667598092743088
chr11:73027757-GA	0.412464478260933	-0.029705037152436	-0.442169515413369	-0.98954123093223
chr11:73966748-CT	-0.179853022995821	-0.551039299875139	-0.371186276879317	-0.833174796534187
chr11:74377743-CA	-0.0576647698961569	-0.00316220844881274	0.0545025614473442	0.10455990234481
chr11:74457597-CG	-0.306956210473923	0.264213949341978	0.571170159815901	1.24270845395162
chr11:75586861-CT	0.25304237802429	-0.116123824601881	-0.369166202626171	-0.828724847296773
chr11:76128392-AC	-0.205235626745249	-0.141955679365305	0.0632799473799442	0.123895291514999
chr11:76465945-CT	-0.292709545428383	-0.0968474607237355	0.195862084704648	0.415955734324895
chr11:77088351-TC	-0.251995031100382	-0.306550270785028	-0.0545552396846462	-0.135679622625857
chr11:77183196-TA	0.0451342531622084	-0.017674595689572	-0.0628088488517805	-0.153861202714806
chr11:77184278-GC	0.0374844453553573	0.052878256265301	0.0153938109099437	0.0184086361925587
chr11:78345426-CA	0.157852517488832	0.153873547854641	-0.00397896963419106	-0.0242669683673677
chr11:7985764-CT	0.160253538810517	0.000868658721079194	-0.159384880089438	-0.366605083732608
chr11:821809-CT	0.0532272753943943	-0.666856356994728	-0.720083632389122	-1.60174828766623
chr11:86049637-GA	-0.0391310399952075	0.117259484419209	0.156390524414417	0.329005247559628
chr11:86452312-TC	-0.251902096635129	-0.593939728728084	-0.342037632092955	-0.768964290689315
chr11:86478482-TC	0.0475389788103759	0.381073747577429	0.333534768767053	0.719229960260918
chr11:86588145-AG	0.540930200689782	0.0209990998204387	-0.519931100869343	-1.16083944304545
chr11:86604727-GA	0.0776809290586826	0.0632469155251526	-0.01443401353353	-0.0472980101988895
chr11:88158670-TC	-0.292572577835539	0.17067522425075	0.463247802086289	1.00497015659408
chr11:88846519-TC	-0.330864707692694	0.0105857545230551	0.341450462215749	0.736667157913807
chr11:88897806-CG	-0.161707229715033	-0.202234889072675	-0.040527659357642	-0.104778768223257
chr11:93524104-CT	-0.264017019871487	0.413131406806217	0.677148426677704	1.47616418315049
chr11:93851295-TC	-0.350730318868635	0.275432564175001	0.626162883043637	1.36384995476993
chr11:95429253-GA	-0.146411072517958	0.410804748433796	0.557215820951753	1.21196894054491
chr11:95688729-AC	-0.022802803741639	0.161667473529823	0.184470277271462	0.3908611296483
chr11:95744810-TC	0.548345817807237	0.503907070347152	-0.0444387474600855	-0.113394364155842
chr11:96015432-TA	0.0467366553647427	-0.399169010874971	-0.445905666239714	-0.997771463803452
chr11:9603026-GC	0.0365003078015599	0.0568117398205798	0.0203114320190199	0.0292414876435098
chr11:96079938-CT	0.121106689080762	-0.00509116551011579	-0.126197854590878	-0.293498573623218
chr11:98903594-TA	0.186535568871848	0.196872549856456	0.0103369809846082	0.00726912662506112
chr11:98904515-GC	0.139750057108265	0.244363273515389	0.104613216407124	0.214946869792801
chr12:102367777-CT	0.000403673078484318	0.384222540200574	0.383818867122089	0.829998999953655
chr12:102381551-AG	-0.544141382877207	-0.158824703946824	0.385316678930383	0.833298475952483
chr12:102819302-AG	-0.191459292549213	-0.530045996694574	-0.338586704145361	-0.761362365084429
chr12:102842286-GT	-0.199239065807011	0.182129010040401	0.381368075847412	0.824600239612631
chr12:102845153-CT	-0.370513589458836	0.0145971269008358	0.385110716359672	0.832844768380574
chr12:102880727-GA	-0.569212071084438	-0.00722675224380978	0.561985318840629	1.22247549665808
chr12:104769979-TG	-0.00627993067213783	0.302533079851133	0.308813010523271	0.664771284262692
chr12:105699398-GA	0.0957702045259512	-0.256325448999645	-0.352095653525597	-0.791120745945535
chr12:106766551-GA	0.073456221983275	0.159506718039348	0.0860504960560731	0.174055717825575
chr12:107508408-GA	0.0409273789776072	0.877880274312	0.836952895334392	1.82819172487406
chr12:108055310-GA	-0.0606428057855061	0.148223658889292	0.208866464674798	0.444602617300152
chr12:108676979-GA	0.00432877293674522	-0.0513642600228327	-0.055693032959578	-0.13818602668909
chr12:109984776-AG	-0.0730798923252139	-0.492685642771091	-0.419605750445878	-0.939836321048897
chr12:110860379-AG	-0.447382278914807	0.12869341917526	0.576075698090067	1.25351468855821
chr12:111056429-CT	0.64822051228736	-0.317491578521565	-0.965712090808924	-2.14283442325255
chr12:111200412-GA	0.19617135123904	-0.329226792945006	-0.525398144184046	-1.17288259699946
chr12:111222374-CA	-0.131051322141815	0.124775185019387	0.255826507161203	0.548049213347712
chr12:111437393-GA	0.0600601678491269	0.257533466179096	0.197473298329969	0.419505019125758
chr12:112035955-GA	-0.109665482316356	0.231165336203203	0.340830818519559	0.735302167003679
chr12:112546045-AT	-0.0132070896642361	-0.11702146859981	-0.103814378935574	-0.244190816609902
chr12:112907016-GC	-0.162773635300462	0.225177920991569	0.387951556292031	0.839102752942739
chr12:113271236-AT	-0.0847536385224061	-0.0534787535891786	0.0312748849332275	0.0533924854887698
chr12:11362815-CG	-0.693820208704413	0.317918735583109	1.01173894428752	2.21322165337206
chr12:113919731-AG	0.46338139395633	-0.0613174248740693	-0.5246988188304	-1.17134207821936
chr12:114423592-CG	-0.0317077688803631	0.403133806627597	0.43484157550796	0.942395097235163
chr12:116642257-GA	-0.318663847605919	-0.338497099284222	-0.0198332516783029	-0.0591917985720283
chr12:117085420-GA	-0.252211180642527	-0.142840110207597	0.10937107043493	0.225427776061365
chr12:117735783-GA	-0.0906582388920676	0.136224732803682	0.226882971695749	0.484290535481314
chr12:118347859-CG	-0.243202807859974	0.0196198360771638	0.262822643937138	0.563460752533673
chr12:11865991-AC	-0.48312441146413	0.203123625231579	0.68624803669571	1.49620938822021
chr12:120202864-CG	-0.194518173401904	-0.244062928899774	-0.0495447554978693	-0.124642206426282
chr12:120715293-GT	-0.106309036868797	0.330526239513888	0.436835276382685	0.946786949501631
chr12:120827536-GA	-0.0210779077591737	0.37994859983747	0.401026507596644	0.867905094983664
chr12:120827540-GA	0.28093345524572	-0.0103443885991233	-0.291277843844843	-0.65714737076463
chr12:120868573-CT	0.098343643073896	0.0484890810022207	-0.0498545620716753	-0.125324668234162
chr12:121549131-GT	-0.452950948913278	0.111220477004544	0.564171425917822	1.22729119365828
chr12:121907849-GA	-0.154145406977745	0.230104415040051	0.384249822017796	0.830948335061771
chr12:122247303-TC	0.180327704803653	-0.0594606436191825	-0.239788348422836	-0.543723005035932
chr12:122651494-CG	0.0513412819864994	0.239824702201469	0.18848342021497	0.399701538535886
chr12:122871484-CT	0.111023476022839	0.321631832570093	0.210608356547253	0.448439768532298
chr12:123091011-CT	-0.307159466994843	0.358060478496495	0.665219945491338	1.44988735908023
chr12:123128671-TA	0.105311541902379	-0.290966276301918	-0.396277818204297	-0.888448054440784
chr12:124183296-CT	-0.281447664346709	0.151129864151336	0.432577528498045	0.937407709148043
chr12:124201444-TC	0.63209584708015	0.17560943979325	-0.4564864072869	-1.021079399381
chr12:130552524-CT	-0.0906989360712123	-0.261658165224887	-0.170959229153675	-0.39210180283179
chr12:130614222-GA	0.216682815193869	-0.37168008343101	-0.588362898624879	-1.31158539991452
chr12:130745524-AT	0.11755247010893	0.111872811753319	-0.00567965835561113	-0.0280133546535027
chr12:131273752-TA	-0.447615415507844	-0.103163116802222	0.344452298705622	0.743279796027552
chr12:131277363-AG	0.388717688883511	0.158391005066126	-0.230326683817385	-0.522880242879979
chr12:131414092-GA	-0.0280693263489906	-0.122500467098341	-0.09443114074935	-0.22352081720457
chr12:131418831-CT	-0.646691687000956	0.412126960592706	1.05881864759366	2.3169318459546
chr12:132483370-AT	0.211138515869779	0.00571203738745279	-0.205426478482326	-0.468028472174218
chr12:14074285-TC	-0.0136283803299078	-0.045982411310201	-0.0323540309802933	-0.0867733749521741
chr12:14162218-GC	0.337381516064527	0.0689654872053218	-0.268416028859206	-0.606785897168902
chr12:14162243-GA	-0.203862150944061	0.390070143986877	0.593932294930938	1.29285034632973
chr12:14198127-GA	-0.513293685155648	-0.109830189104659	0.403463496050989	0.873273449586031
chr12:14880749-GT	0.17706781322708	0.335421538790119	0.158353725563039	0.333329913071598
chr12:15495330-TC	0.078436622185527	-0.0440381478403283	-0.122474770025855	-0.285297123951185
chr12:15957094-GA	0.30190530706604	0.282679167707881	-0.0192261393581584	-0.0578544125814671
chr12:16130241-AG	-0.53497846125295	-0.184899084079379	0.35007937717357	0.755675485690106
chr12:20611921-TC	0.137003074233953	-0.474440565918728	-0.61144364015268	-1.36242913895066
chr12:20887282-CT	-0.523692370313741	0.140163539087852	0.663855909401593	1.44688257282155
chr12:21103343-TC	0.0672394028149125	-0.300588482578903	-0.367827885393816	-0.825776716188096
chr12:2118911-GC	0.12403888767286	-0.212327781882321	-0.336366669555182	-0.756471930380746
chr12:2121255-CT	-0.116325997961664	-0.102558632729968	0.0137673652316956	0.0148257972477315
chr12:21632286-TC	-0.0609935416174113	0.0521532524342184	0.11314679405163	0.233745182415437
chr12:21634051-GC	-0.196612427328744	0.497312702589527	0.693925129918271	1.51312098197875
chr12:21697407-GC	0.141886134512788	-0.0230817311545432	-0.164967865667331	-0.378903642746535
chr12:21815198-TA	0.36602725758689	0.278679718420986	-0.0873475391659041	-0.207916604926084
chr12:21825287-TC	-0.0114123227427049	0.42753710878111	0.438949431523815	0.951444146158333
chr12:21969002-TG	0.833416882604387	-0.460901851932438	-1.29431873453682	-2.86671023197028
chr12:22269062-CT	-0.0817005961878399	0.408268918919743	0.489969515107583	1.06383446135728
chr12:25472059-GT	-0.467980064675961	0.44193560381932	0.909915668495281	1.98891880521836
chr12:26317374-GA	-0.318062049643017	-0.506480493845567	-0.18841844420255	-0.430562082483186
chr12:26323389-TC	0.242833493850427	0.137876531831484	-0.104956962018943	-0.246707771970627
chr12:26918061-AG	-0.201915138717662	0.27044234713751	0.472357485855172	1.02503755276889
chr12:27270909-AG	0.0231558853984109	-0.304259261806181	-0.327415147204592	-0.736752942330848
chr12:28086473-TC	-0.41042760326014	0.137424394485873	0.547851997746013	1.19134170970487
chr12:28139711-AC	0.136588285318507	-0.143795108642628	-0.280383393961135	-0.633148377224396
chr12:34210441-GA	-0.370911705662813	0.388791788711321	0.759703494374134	1.65802178564614
chr12:34228455-GC	0.128544910197322	-0.288452947079749	-0.416997857277071	-0.934091486570801
chr12:38792144-GA	0.192688035362037	0.629519283426357	0.436831248064319	0.946778075663349
chr12:40522298-AG	-0.0804791354635648	-0.607349490414716	-0.526870354951151	-1.17612567738137
chr12:40615662-TG	0.245037620266839	0.482704130555277	0.237666510288437	0.508045206510074
chr12:43022219-AG	0.113785189464245	0.118238044459805	0.0044528549955597	-0.00569280381736285
chr12:4308243-TC	-0.187266920663003	-0.105202246166149	0.0820646744968538	0.165275494237115
chr12:4410082-GC	-0.185886855063208	0.254086636795466	0.439973491858674	0.953700012000432
chr12:4502792-TG	0.292184447200173	0.0149453794708133	-0.27723906772936	-0.626221853560488
chr12:4504701-GA	0.278621008010647	0.0300080220847373	-0.248612985925909	-0.563162482998732
chr12:46160934-GA	-0.130237438960617	0.0348416736665648	0.165079112627182	0.348145027412462
chr12:46716920-GC	-0.448377111401132	0.19054924114267	0.638926352543802	1.39196614469738
chr12:48306178-CT	-0.495696229143107	-0.0973068243463232	0.398389404796784	0.862095915655259
chr12:48386048-GT	0.0391211798640746	0.411990972384009	0.372869792519935	0.805879675577158
chr12:49093885-AG	0.169822062092472	0.188391563095236	0.0185695010027633	0.0254042501828837
chr12:49429181-TA	-0.061646105744508	0.179204424930838	0.240850530675346	0.515059171006955
chr12:49537870-GC	0.300837704531653	0.138103300615732	-0.162734403915921	-0.37398362983018
chr12:49593397-GA	0.50007457210812	0.412653780240299	-0.087420791867821	-0.208077970680103
chr12:50297804-CA	-0.11192848962407	-0.212439202203294	-0.100510712579224	-0.236913288291222
chr12:50545262-GA	-0.00159103587134138	-0.41088758341097	-0.409296547539628	-0.917126547118777
chr12:51593184-CT	0.44278370866175	0.20968003785232	-0.23310367080943	-0.528997568086374
chr12:5186674-CT	0.280783906246467	0.161967173821965	-0.118816732424502	-0.277238963906217
chr12:53534135-TC	-0.253746102354756	0.40607257937339	0.659818681728147	1.43798910854481
chr12:53707147-GA	0.476893096175832	-0.118501326894778	-0.59539442307061	-1.32707489333111
chr12:54102866-CG	0.653547489183831	0.0923637537324551	-0.561183735451376	-1.2517133945914
chr12:54135140-CT	0.442235736025186	-0.230102805733538	-0.672338541758724	-1.49657233717328
chr12:54378696-CA	0.102274324713963	0.626306914304179	0.524032589590216	1.13887078840411
chr12:55060247-CT	-0.0869201083290074	0.168246531724595	0.255166640053602	0.546595615724907
chr12:55278686-GA	-0.29718945801084	-0.0752673287984178	0.221922129212422	0.473362473212698
chr12:5539348-AT	-0.525052750918031	0.339412038392358	0.864464789310389	1.88879669096757
chr12:562590-CT	0.294252633446817	0.334775618457306	0.0405229850104891	0.0737647939928958
chr12:56508174-TG	0.263277574695353	0.375412618779867	0.112135044084513	0.231516434641631
chr12:56669682-AG	0.114543400288787	0.0923489748143652	-0.0221944254744214	-0.0643931437785596
chr12:57082547-AG	-0.180914895505512	0.158705937279277	0.339620832784789	0.732636732755738
chr12:57180655-CG	-0.214250676245825	-0.603049039112174	-0.388798362866349	-0.87197183010124
chr12:57193397-AG	0.0473063613529316	0.384648612123716	0.337342250770784	0.727617326028577
chr12:57221140-GT	0.2307586910038	-0.122617240777666	-0.353375931781465	-0.79394102507117
chr12:57401467-TG	0.18802659458271	-0.150961298960782	-0.338987893543492	-0.762246130843776
chr12:57443623-GA	-0.0384531230493076	0.0559448843017203	0.0943980073510279	0.192444151549451
chr12:57522530-GA	0.85248335726915	-0.371864590850999	-1.22434794812015	-2.7125740920877
chr12:57550827-AT	-0.44963059237875	-0.421222809175752	0.0284077832029976	0.047076649752458
chr12:57804098-CA	0.0844620839564253	0.0373686306375574	-0.047093453318868	-0.119242320632416
chr12:57891075-AG	0.366484931194465	-0.0364233481630546	-0.40290827935752	-0.903054059891589
chr12:57933219-GT	-0.320515384789166	-0.0652102932654389	0.255305091523727	0.546900605510773
chr12:64155138-TC	-0.041154448602137	-0.725888928002683	-0.684734479400546	-1.52387890433057
chr12:65166931-GA	-0.321932775197534	-0.0837163229328713	0.238216452264663	0.509256653997173
chr12:6524927-CT	0.446849620661129	0.0140584145502098	-0.432791206110919	-0.968882089188469
chr12:6535769-CA	0.60607675414932	-0.123823933367162	-0.729900687516483	-1.62337392687707
chr12:6535775-AG	-0.198696985834006	0.246642302603272	0.445339288437278	0.965520133144933
chr12:65559004-GA	0.19465460515598	-0.269228323568088	-0.463882928724068	-1.03737293160021
chr12:65629958-CT	-0.00603279554369407	-0.0436192492777288	-0.0375864537340348	-0.0982996916737373
chr12:65705182-TA	0.351611756283201	-0.341762149664047	-0.693373905947248	-1.54291038770961
chr12:66148998-GC	-0.0285084963432539	-0.18391671541146	-0.155408219068206	-0.357845039565258
chr12:67109154-TC	-0.405065721246039	-0.0220892088029211	0.382976512443118	0.828143406994394
chr12:6711731-AT	-0.0243654937296472	0.287059988418388	0.311425482148036	0.670526204457472
chr12:67976973-CT	0.0846231331179547	-0.121745284622243	-0.206368417740198	-0.470103436436411
chr12:68508743-TC	-0.282205239707757	0.0195517537563644	0.301756993464122	0.649227836945031
chr12:68588963-TG	-0.161158330755983	-0.201634554383682	-0.0404762236276991	-0.104665462295577
chr12:69063963-GA	0.232875005221861	0.418628809452617	0.185753804230756	0.39368856522638
chr12:69120861-CA	-0.362464389717847	0.29564644287449	0.658110832592337	1.43422694883822
chr12:69159518-TC	0.199524790088657	0.211609811864344	0.0120850217756872	0.0111198230898643
chr12:69586225-TA	0.392944074040033	0.312585473055205	-0.0803586009848285	-0.192520923266971
chr12:69891757-TC	0.00878856025410573	-0.255849834492928	-0.264638394747034	-0.598464282252765
chr12:71300291-TC	-0.188976399373463	1.12678486735556	1.31576126672903	2.88294154104364
chr12:7316195-TG	0.00771365121170994	-0.172709678774303	-0.180423329986013	-0.412949931664717
chr12:7349707-TC	0.717566302888007	0.367896186580669	-0.349670116307338	-0.785777616861097
chr12:75536947-AG	-0.134457918343062	0.0893003747094327	0.223758293052495	0.477407292786618
chr12:76688044-GA	0.139808147039767	-0.303608245489842	-0.443416392529609	-0.992287931883404
chr12:77503244-GA	-0.200005586314969	0.380770688870567	0.580776275185536	1.26386942152349
chr12:7764766-AG	0.180136747648882	-0.731968634751459	-0.912105382400341	-2.02474612484891
chr12:80101508-GA	0.138981600438414	-0.220232663965941	-0.359214264404355	-0.806802078947053
chr12:80237213-CG	0.244780466527174	-1.75637804099051	-2.00115850751769	-4.42378225734312
chr12:85641452-AG	-0.202262875837451	-0.482776478310482	-0.280513602473031	-0.633435208892744
chr12:86284082-AG	0.0385064404343567	-0.349617877866379	-0.388124318300736	-0.870487001463847
chr12:87273118-CA	-0.461055000599174	-0.608612998933623	-0.147557998334449	-0.340552069411659
chr12:88609758-CT	0.207055847401508	-0.267343766630786	-0.474399614032294	-1.06053976108412
chr12:89043588-AG	0.0854701054090006	0.158265639580617	0.072795534171616	0.144856836924132
chr12:8999210-GA	-0.356377534336826	-0.167289357130181	0.189088177206645	0.401033736057702
chr12:9060474-GA	-0.196394003608714	0.150194905387287	0.346588908996001	0.747986458328462
chr12:91500717-GA	0.0535345371500878	-0.184582972735843	-0.238117509885931	-0.54004237465239
chr12:91506496-GA	0.184104079331616	-0.198895089961288	-0.382999169292904	-0.859196994235889
chr12:91655652-CT	-0.290802826910205	-0.557477753488244	-0.266674926578039	-0.60295048529913
chr12:94536425-GA	-0.324530218715722	-0.279531213256765	0.0449990054589574	0.0836248591614349
chr12:95998505-GA	0.748385543896294	-0.248085005874621	-0.996470549770915	-2.21059113110067
chr12:96523400-GA	-0.180076122345641	-0.0523640130684494	0.127712109277192	0.265830593770853
chr12:96847681-TC	0.474719122274194	0.159245448603723	-0.315473673670472	-0.710447497882955
chr12:97326235-AT	0.0376423725120646	-0.322728922091815	-0.36037129460388	-0.809350859342635
chr12:994758-AG	-0.236118481234059	0.0169588126862664	0.253077293920325	0.541993069943242
chr13:100677452-GC	0.0170485245195957	-0.227996455513612	-0.245044980033208	-0.555302650580897
chr13:100753865-AT	0.0796769506873605	0.078223951554176	-0.0014529991331845	-0.0187025984006811
chr13:106027215-CT	-0.235681979717295	0.439365532730071	0.675047512447365	1.47153615442203
chr13:106183655-AG	0.410106057227389	-0.104849983002502	-0.514956040229892	-1.14988006010983
chr13:108826949-GT	0.440457556721565	-0.0527294585890204	-0.493187015310586	-1.10192585462059
chr13:108832442-AG	0.19320857095838	-0.753996692981765	-0.947205263940145	-2.10206639703599
chr13:110376653-GA	-0.729846877668006	-1.15342324790756	-0.423576370239557	-0.948583057212394
chr13:110386747-GC	-0.104332988055335	-0.26096531939029	-0.156632331334955	-0.360541592644654
chr13:110510858-CA	0.0311234481963412	0.0793257704558798	0.0482023222595386	0.0906813310370307
chr13:111038284-GA	-0.0308522903137474	-0.321694766260176	-0.290842475946428	-0.65618831441087
chr13:111052178-TG	0.125676271429941	-0.3685136936831	-0.494189965113041	-1.10413521682678
chr13:113220496-TA	-0.589045643740872	-0.0939618017206859	0.495083842020186	1.07510062897917
chr13:113421800-CT	0.861803035383521	-0.458558776173139	-1.32036181155666	-2.92407959378647
chr13:113917420-GC	0.0102829715513199	0.0021403715536887	-0.00814259999763115	-0.0334388806036661
chr13:114027325-AG	0.430719129317356	0.310740974654992	-0.119978154662365	-0.279797419365783
chr13:114579719-AG	0.431523886360322	-0.327945212019814	-0.759469098380136	-1.68850912038261
chr13:114886054-TC	-0.045045421019261	-0.291695729498285	-0.246650308479024	-0.558838971130566
chr13:19796341-CA	0.0729588555133796	-0.038826446998981	-0.111785302512361	-0.261749678734283
chr13:19817912-AG	-0.0389905788988906	0.228006235679784	0.266996814578674	0.572655883571164
chr13:21140663-GC	-0.166878604046597	-0.188742242059212	-0.0218636380126156	-0.0636644639237886
chr13:21261490-CT	-0.20304335943369	0.223053337888199	0.426096697321889	0.923131318215766
chr13:21640164-GA	-0.0456700771071915	0.537615751757077	0.583285828864269	1.26939762746025
chr13:22154486-AG	-0.231780279035126	0.321224890135984	0.553005169171109	1.2026934465124
chr13:22260601-GA	-0.274181880601511	0.309033874892687	0.583215755494198	1.26924326534251
chr13:22276268-TC	-0.39264642259341	0.0753085073580608	0.467954929951471	1.0153393200154
chr13:23987305-TC	-0.229417897024064	0.00924687245161731	0.238664769475681	0.510244235927977
chr13:24709442-TC	-0.139698926455619	0.325450125121634	0.465149051577253	1.00915835101776
chr13:25330621-GA	-0.0751189189288817	0.271122302014765	0.346241220943646	0.747220548767948
chr13:25337274-CT	-0.221560042960099	-0.269948894170326	-0.0483888512102269	-0.122095906261668
chr13:26839915-AG	0.194225912619245	-0.237911923033632	-0.432137835652877	-0.967442802802345
chr13:27884002-GT	-0.451014725211806	-0.196276438401678	0.254738286810128	0.545652011703335
chr13:28134529-TC	-0.323472356111608	-0.0692433895785601	0.254228966533048	0.544530048302704
chr13:28532917-TG	0.036339869568482	0.114068621386124	0.0777287518176424	0.155724045427849
chr13:28600195-CT	-0.102711649972442	-0.169468114737416	-0.0667564647649736	-0.162557264453703
chr13:29161596-CG	0.479367249379343	0.286166610934137	-0.193200638445206	-0.441096606939465
chr13:31324217-AG	-0.0724464526644297	0.368077105267369	0.440523557931799	0.954911732856146
chr13:31645243-CT	-0.204255751768314	0.160273034481418	0.364528786249732	0.787505571539377
chr13:31720417-TA	0.298472202742981	-1.13445458055157	-1.43292678329455	-3.17204493930007
chr13:34283871-CA	-0.46518630787991	-0.50945846039916	-0.0442721525192498	-0.113027378126109
chr13:34480692-CT	0.053071289369785	-0.0486780159460029	-0.101749305315788	-0.239641739879056
chr13:36721398-TG	0.149459230712842	0.0487281922077759	-0.100731038505066	-0.237398636383826
chr13:36918896-TA	0.46454741362974	-0.123345361986705	-0.587892775616444	-1.31054978277341
chr13:37044450-CA	-0.296502034158588	-0.245742340898115	0.0507596932604727	0.0963148720406182
chr13:37697259-GA	-0.461178083898124	-0.0493927140767751	0.411785369821349	0.891605407325004
chr13:37735499-GC	-0.556264986588862	-0.15057097812771	0.405694008461152	0.878186965504164
chr13:38931825-CT	-0.454320789902106	-0.210582901969352	0.243737887932755	0.52141962691878
chr13:38988824-TC	-0.0182763066358327	0.199263241674531	0.217539548310363	0.463708242675059
chr13:39175895-CG	0.264302508935612	0.00960503553205666	-0.254697473403555	-0.576565782589841
chr13:39319754-CT	0.0122878347546878	-0.0851775957539602	-0.097465430508648	-0.230204945463445
chr13:40322300-TC	0.544593910262787	0.353123131333046	-0.191470778929741	-0.437285961355677
chr13:45051935-CT	0.419329309064464	-0.00123104630691393	-0.420560355371378	-0.941939186056778
chr13:45497993-AG	-0.363842231682913	0.179477661173354	0.543319892856267	1.18135809812892
chr13:45668710-GC	-0.0167861150497574	-0.0831192901261024	-0.066333175076345	-0.161624814755785
chr13:45701726-AG	0.0991863389139138	0.216034586054314	0.1168482471404	0.241898980883015
chr13:48727662-GA	-0.31664842401671	-0.504128321696777	-0.187479897680067	-0.428494591956292
chr13:48791449-GT	0.0020932161315541	-0.069413214737644	-0.0715064308691981	-0.173020794697858
chr13:48798733-GC	-0.0212968973246948	-0.100680529465577	-0.079383632140882	-0.190373199312337
chr13:48845224-TC	-0.187180908071182	-0.126840622699389	0.060340285371793	0.117419615340694
chr13:49815566-AC	-0.341308460750712	0.5032999624603	0.844608423211012	1.84505581310423
chr13:50296841-GA	0.00161137380684289	-0.903462064135465	-0.905073437942308	-2.00925570620226
chr13:51551507-GT	-1.43944929982437	0.206891420354371	1.64634072017874	3.61116318165515
chr13:51971610-GA	-0.184249500697747	0.430148754566379	0.614398255264125	1.33793407750237
chr13:53508575-GA	-0.616987339420548	0.15473966587504	0.771727005295588	1.68450794731699
chr13:60718368-CA	0.387558098864867	0.377638103988174	-0.00991999487669226	-0.0373542401377736
chr13:60922668-TG	-0.061695858150471	0.287819045663687	0.349514903814158	0.754432027539325
chr13:60958388-CT	-0.0670885446701265	-0.50889463142003	-0.441806086749903	-0.988740646943138
chr13:74629872-AG	0.120184697756041	0.263435204694468	0.143250506938427	0.300059573579667
chr13:77569887-GC	-0.377380951123504	-0.246130476530211	0.131250474593293	0.273625132023866
chr13:77865878-CT	-0.200987130858078	0.26876012212561	0.469747252983687	1.01928756424354
chr13:78516061-GC	0.10321769875321	0.491437170711419	0.388219471958208	0.839692934770233
chr13:80833466-CT	-0.133730057459616	0.10206582889107	0.235795886350686	0.503924476020924
chr13:80945373-TC	-0.110195230402035	0.0969439895908775	0.207139219992912	0.440797731839622
chr13:84512702-TA	0.144507823667915	0.125825182477659	-0.0186826411902562	-0.0566571599289838
chr13:96378098-TG	-0.263792619227617	0.121003943941497	0.384796563169114	0.832152731566295
chr13:99661393-TC	-0.599650593193298	0.351614717527141	0.951265310720439	2.0800064514277
chr14:100031935-CG	0.386037078395707	-0.221343683839755	-0.607380762235462	-1.3534791706704
chr14:100156355-CT	-0.270261623981765	-0.0187406225005447	0.25152100148122	0.538564769056875
chr14:100329013-CT	0.0242615734685686	-0.353712940911851	-0.37797451438042	-0.848128361852079
chr14:100621237-CT	-0.0422911778329777	0.0865321162746751	0.128823294107653	0.268278383044557
chr14:100681988-TA	-0.111497755324815	-0.292904549421233	-0.181406794096418	-0.415116369537634
chr14:100720623-GA	0.0862833044454253	-0.506396369366014	-0.592679673811439	-1.32109466939786
chr14:101241136-CT	-0.153894875271046	-0.605866302839101	-0.451971427568054	-1.0111335122308
chr14:102171966-AG	0.263830958212853	-0.824288712180904	-1.08811967039376	-2.41248169714797
chr14:102354651-AG	0.348515473912031	0.457854516052092	0.10933904214006	0.225357222077465
chr14:102519554-TC	0.0898387530020205	-0.227466514456892	-0.317305267458912	-0.71448225025378
chr14:102912367-CT	-0.690610437115123	0.23743889912711	0.928049336242233	2.02886481256754
chr14:102920416-GA	0.137688513301748	0.0457087764577673	-0.0919797368439808	-0.218120707321332
chr14:103439715-CT	-0.196681080658123	0.0833746978743323	0.280055778532456	0.601423007649418
chr14:103641426-GA	0.368993753350951	-0.232713922923986	-0.601707676274937	-1.34098213274988
chr14:104008163-GA	-0.280551407695755	-0.120239406349755	0.160312001346	0.337643728671921
chr14:104180427-CT	-0.246572108651708	0.31124234273561	0.557814451387318	1.21328764209565
chr14:104220004-GC	-0.0705623659391885	0.0343470568932342	0.104909422832423	0.215599372320529
chr14:104622991-GT	0.117182400376695	0.351494856228896	0.234312455852202	0.500656680094509
chr14:105278672-GA	0.0972406950474893	0.0572574224631542	-0.0399832725843351	-0.103579558093747
chr14:105295580-TG	-0.0852365363899674	-0.0825443242859023	0.00269221210406505	-0.00957126099791556
chr14:105499916-CG	0.118609772601625	0.110882547003261	-0.00772722559836377	-0.0325238672132512
chr14:105799291-CT	-0.282506725417186	-0.208774556998943	0.0737321684182435	0.146920114967018
chr14:105884885-CT	0.781933317000328	0.183933108048211	-0.598000208952117	-1.33281508574147
chr14:105917088-TC	0.0946073738919486	-0.426246969378313	-0.520854343270262	-1.16287322067096
chr14:20792721-CT	-0.168775102340026	0.632759257805098	0.801534360145124	1.75016950197293
chr14:20816428-CG	0.393604995351464	0.531370220479161	0.137765225127697	0.287976242695844
chr14:21009121-GA	0.215916509474157	0.251383833098224	0.0354673236240668	0.0626278585579269
chr14:21422676-TG	0.202106456271833	-0.185518981592952	-0.387625437864785	-0.869388035615408
chr14:21505008-GC	-0.0601131268593645	-0.282730420464009	-0.222617293604645	-0.505897503238268
chr14:23192080-CT	-0.101725970368044	0.109695158623721	0.211421128991765	0.450230195846548
chr14:23950866-CG	-0.594640900129777	-0.41598221576575	0.178658684364027	0.378058979734097
chr14:24548602-CA	0.307251240889436	-0.185185230019754	-0.49243647090919	-1.10027250723425
chr14:25008415-CA	0.561905502795993	0.643523183466225	0.0816176806702315	0.164290827542409
chr14:30404884-TC	0.175395246028278	-0.200418544403026	-0.375813790431304	-0.843368580435799
chr14:30459823-GA	-0.0692341541222785	-0.251725672893851	-0.182491518771572	-0.417505870682698
chr14:31011107-AG	-0.0185603892401343	-0.744802265620236	-0.726241876380102	-1.61531406283948
chr14:31127791-GA	-0.274106976741617	0.346266548515971	0.620373525257588	1.35109678580843
chr14:31857037-AG	0.276543009325974	-0.187989192799119	-0.464532202125093	-1.03880319272614
chr14:32470368-CT	-0.0285362014777208	0.156698767036142	0.185234968513863	0.392545640604112
chr14:32866339-AG	-0.246829912141646	0.480464641128451	0.727294553270096	1.58662928978779
chr14:33358011-TG	-0.426928012862655	0.185924876624765	0.61285288948742	1.33452984656934
chr14:36934486-GA	-0.454612030608789	0.322575786377076	0.777187816985866	1.6965373738487
chr14:37057380-GA	-0.357603650614871	0.182834660884983	0.540438311499854	1.17501036574257
chr14:39552097-TA	0.245922219898845	-0.0676047145930904	-0.313526934491936	-0.706159095855417
chr14:50401592-GA	0.5053673330169	0.270540579383824	-0.234826753633075	-0.532793285538413
chr14:50687110-CT	0.00575812900769141	-0.530263291927552	-0.536021420935243	-1.19628423295626
chr14:51170476-GC	-0.140674405669348	0.295291808679684	0.435966214349033	0.944872523867081
chr14:52492954-GA	-0.0330997220190283	0.278321181932337	0.311420903951365	0.670516119311962
chr14:52494402-CA	0.231558506446693	-0.247049078577689	-0.478607585024382	-1.06980934970352
chr14:52506797-CT	0.413597638474022	0.37203364363539	-0.041563994838632	-0.107061674545217
chr14:52700793-TG	0.0509896452999483	-0.094260071751654	-0.145249717051602	-0.335467239228639
chr14:52855559-TG	-0.302856086541476	0.16436848604694	0.467224572588416	1.01373044193297
chr14:54423374-GA	-0.183531497764506	0.0280169850027258	0.211548482767232	0.450510738918239
chr14:57725002-TA	0.677004577691181	0.414189584146092	-0.262814993545089	-0.594447577037372
chr14:59613889-AG	0.183633796924662	0.0407332938470082	-0.142900503077654	-0.330292239886108
chr14:61137270-AG	0.133171912370735	0.450424354311232	0.317252441940497	0.683362205532442
chr14:63708442-CT	-0.394654532998519	-0.111515658450509	0.283138874548011	0.608214649462547
chr14:64119684-CT	0.152930686027103	-0.692751829794782	-0.845682515821885	-1.878425570534
chr14:64715137-GA	0.163708487164592	0.0561849990998448	-0.107523488064747	-0.252361480294736
chr14:64910753-AG	-0.109714145761023	0.0741674543214956	0.183881600082519	0.389564353748137
chr14:65261062-TG	0.302332942723203	0.128985965182129	-0.173346977541074	-0.397361688253871
chr14:66939076-GA	0.475935822142964	0.0194989102723937	-0.456436911870571	-1.0209703677007
chr14:67825712-CT	-0.253327926236702	0.306444758704434	0.559772684941136	1.21760136467091
chr14:68128079-CT	-0.569362683458918	-0.446664373554909	0.122698309904009	0.254785874665855
chr14:69549591-TC	-0.00802714134519425	0.230349162476234	0.238376303821428	0.509608785267604
chr14:71001781-AT	-0.59017688750032	-0.399434517738141	0.19074236976218	0.404677697604942
chr14:71044110-GA	0.372630114743434	-0.00763123203762344	-0.380261346781058	-0.853165943060523
chr14:72309010-AG	0.103205649546672	-0.292251531501854	-0.395457181048526	-0.886640302235722
chr14:73600616-AT	-0.703554325135029	-0.111239530596373	0.592314794538656	1.28928721263505
chr14:73952413-AG	0.191705232706974	0.0434488671778456	-0.148256365529129	-0.342090477497678
chr14:74723370-TG	-0.2115198050493	0.421799546766333	0.633319351815634	1.37961468356885
chr14:74903309-TC	0.209098489103186	-0.23571395232187	-0.444812441425055	-0.995363238005448
chr14:75007776-CT	0.000718312977241407	0.0483938962967128	0.0476755833194714	0.0895209966874306
chr14:75413838-CT	0.0414612970098339	-0.202325250822122	-0.243786547831956	-0.552530495346713
chr14:78096896-AT	-0.668665889453908	0.0225503856574935	0.691216275111402	1.5071537427234
chr14:78096898-AT	-0.561529473577866	0.117826341387201	0.679355814965067	1.48102675976653
chr14:78096900-AT	-0.171578267066719	0.0785750493871879	0.250153316453907	0.535551944684289
chr14:78096902-AT	-0.0923868087353345	0.455483618581258	0.547870427316592	1.19138230754598
chr14:78096904-AT	0.108050074339934	0.486532371885452	0.378482297545518	0.818243261925371
chr14:78096906-AT	0.227185673987235	0.198517694662098	-0.028667979325137	-0.0786535037512103
chr14:78102994-TC	0.083662274972802	0.258839010968203	0.175176735995401	0.370388720354497
chr14:78189839-TC	0.275109410328807	0.225657029411933	-0.0494523809168734	-0.124438717769556
chr14:80667831-TA	-0.0510458582140611	0.210207021398244	0.261252879612305	0.560002774912638
chr14:81976866-AC	-0.0109320373397029	0.225113489576247	0.23604552691595	0.504474400283012
chr14:88439617-AG	-0.171776099705631	0.178693382390464	0.350469482096094	0.756534833855052
chr14:88801866-CA	-0.138581907521399	-0.13916436980746	-0.000582462286060625	-0.0167849239523453
chr14:90059424-TG	-0.0046279514488257	-0.206175013675354	-0.201547062226528	-0.459482645018501
chr14:90487107-GT	0.139118326694408	0.332640111503903	0.193521784809496	0.41080037148735
chr14:91542207-AG	0.00794168052533509	0.174122764934408	0.166181084409073	0.350572521591371
chr14:92671672-CT	0.135817739510861	-0.345793668885612	-0.481611408396474	-1.07642636464895
chr14:92806496-GA	0.260769155417926	-0.0701137818137045	-0.330882937231631	-0.744392012806746
chr14:94815367-CT	-0.181969442429744	0.603334499384815	0.785303941814559	1.71441609461154
chr14:95236904-CA	-0.250849150699088	-0.0746585339031052	0.176190616795983	0.372622162065046
chr14:96865993-CT	0.620238278024236	-0.22054218712211	-0.840780465146346	-1.86762701863354
chr14:97175712-GC	0.018546967181831	0.435490806116283	0.416943838934452	0.902968814219738
chr14:99683191-CT	-0.372384274489327	0.0186514874048182	0.391035761894145	0.845896839024367
chr15:102038024-GA	0.185620965448464	-0.667817245402164	-0.853438210850628	-1.8955103133968
chr15:102322964-GA	0.0340792177208018	0.130659339513253	0.0965801217924514	0.197251053315284
chr15:25058447-GA	-0.744523509442918	0.170059876709671	0.914583386152589	1.99920115330396
chr15:25140606-GC	0.290728218458339	0.577727451515285	0.286999233056946	0.616718494990119
chr15:25628747-TC	-0.00611745037270672	0.455674247649188	0.461791698021894	1.00176255709081
chr15:29229429-GC	-0.067206355890675	0.126337848488412	0.193544204379087	0.410849758754401
chr15:30106958-CT	-0.318308289057014	0.313027980887469	0.631336269944483	1.37524622352511
chr15:31225098-GA	-0.330121295508251	-0.496363226392811	-0.166241930884561	-0.38171023539183
chr15:31252032-TC	-0.407578449269052	0.460393829483395	0.867972278752447	1.89652321386325
chr15:31621366-CA	0.0123381043545314	0.0998669210950456	0.0875288167405142	0.177312257525606
chr15:32265185-GA	0.536197028487358	0.375414896305744	-0.160782132181614	-0.369683040333643
chr15:32916935-TC	-1.08003125642157	-0.162506144152615	0.917525112268953	2.00568137642833
chr15:33002931-GA	0.0515581453103044	0.147057490656471	0.0954993453461666	0.194870249582218
chr15:33030316-AC	0.36908670372396	0.567850852445858	0.198764148721898	0.422348587231354
chr15:34179481-GT	0.21537452163291	-0.562270464708957	-0.777644986341866	-1.7285481331311
chr15:34179482-GT	0.0773065478570245	-0.0834072388808637	-0.160713786737888	-0.369532484602973
chr15:34989511-TC	0.176913670851802	-0.06040218457454	-0.237315855426342	-0.538276438749014
chr15:35125558-CT	0.0446215320891936	-0.282231571953691	-0.326853104042885	-0.735514837575571
chr15:37476390-CT	0.0828837286636773	-0.308490856216162	-0.39137458487984	-0.877646897325373
chr15:39780280-AC	-0.208649171852541	-0.2374406799541	-0.0287915081015593	-0.0789256208694712
chr15:40405660-GA	-0.221803978507517	0.0980964110443059	0.319900389551823	0.689195274507693
chr15:40545149-GT	-0.0410825489105664	-0.45331712110747	-0.412234572196903	-0.923598616431467
chr15:40592234-CT	0.512354307896145	0.125814794409488	-0.386539513486657	-0.866995891687623
chr15:41133892-CT	0.135659037211411	-0.0818203362496859	-0.217479373461097	-0.49457936293275
chr15:41178949-GA	0.24632179343423	-0.182145930914654	-0.428467724348884	-0.959358046030167
chr15:41234269-GT	0.366232061897545	0.32353480445029	-0.0426972574472546	-0.109558098165871
chr15:43402282-GT	-0.104577686041287	-0.14161045339472	-0.0370327673534332	-0.0970799957723183
chr15:44927686-CG	0.0638072473821515	0.232288256907337	0.168481009525185	0.355638944273911
chr15:45314075-CT	0.095397786091258	-0.733508564736304	-0.828906350827562	-1.84146995738912
chr15:46014788-CT	0.41112500230548	-0.200098513811008	-0.611223516116488	-1.36194423559353
chr15:49005362-CT	0.213533547663898	0.119819125770767	-0.0937144218931312	-0.221941982900483
chr15:49020952-GA	-0.146816458301446	0.208529277150207	0.355345735451653	0.767276557763078
chr15:49083037-TC	-0.0432100223546934	0.278113181017968	0.321323203372661	0.692329540125485
chr15:50892399-CT	-0.0880302265347617	0.23189765375356	0.319927880288322	0.689255832866739
chr15:51875584-TC	0.250812998719721	0.106708446807186	-0.144104551912535	-0.332944595949875
chr15:51889633-CA	0.0330939376217559	0.0823122919889475	0.0492183543671916	0.0929195117848901
chr15:52235445-GA	0.263227906575956	-0.138062706295186	-0.401290612871141	-0.899490560314167
chr15:52614528-CT	0.051130052660119	0.402067217986867	0.350937165326748	0.757565076497052
chr15:52742848-GA	-0.0733571503243528	0.330028228948506	0.403385379272859	0.873101368932695
chr15:54275563-TA	-0.0241242409501566	-0.163278244617186	-0.13915400366703	-0.322039210489138
chr15:55843318-GA	-0.0509202912459338	0.200739024063203	0.251659315309137	0.53886945563565
chr15:57277921-TC	-0.0808829179634907	-0.106068459263626	-0.0251855413001353	-0.0709821657251148
chr15:58952606-CT	-0.166060563398789	-0.275646327638381	-0.109585764239592	-0.256904394634293
chr15:59600451-TA	-0.557968913986544	-0.0794143258599028	0.478554588126641	1.0386889274568
chr15:59640685-AG	0.090091251750363	-0.159440325626969	-0.249531577377332	-0.565186015214138
chr15:60000400-AG	-0.173710240278743	0.0804211129474913	0.254131353226234	0.544315019444462
chr15:60648863-AG	-0.267999482919239	-0.0234785832121507	0.244520899707088	0.523144495518364
chr15:61503206-GA	0.30147120285643	0.143579158450895	-0.157892044405536	-0.363316569460016
chr15:62386174-GA	-0.0958194955784019	-0.11993720349322	-0.0241177079148177	-0.0686298737975888
chr15:62424189-GA	-0.0817045545941743	-0.172811061257564	-0.0911065066633899	-0.216197099825144
chr15:63239301-TA	-0.554425454313145	0.162520896170905	0.716946350484049	1.56383360441897
chr15:63712149-CT	0.0323797906719923	0.16275721885641	0.130377428184418	0.271701929351812
chr15:64655683-CT	0.0323001467150888	0.318285332931933	0.285985186216844	0.614484687517059
chr15:65093569-CT	-0.0735629477467808	-0.197117705352801	-0.123554757606021	-0.287676189919323
chr15:65120660-TA	-0.283684966306594	0.0192374089364923	0.302922375243086	0.651795014735908
chr15:65477595-CT	0.099399262639308	0.112127834466342	0.0127285718270345	0.0125374764537297
chr15:66609386-TG	0.0646489489428513	-0.260520333317995	-0.325169282260847	-0.731805606866228
chr15:67007247-CT	-0.400382554999079	-0.290433161254078	0.109949393745001	0.226701743772512
chr15:67015918-GA	0.221968047310161	-0.113356707913444	-0.335324755223605	-0.754176734608597
chr15:68550412-AG	0.378203498752989	0.333303016556167	-0.0449004821968223	-0.114411503073597
chr15:68819372-GA	-0.613549383064433	-0.0595899491599907	0.553959433904442	1.20479556212313
chr15:70341493-TC	-0.775034902632114	0.0698239253462249	0.844858827978339	1.84560742079968
chr15:70456970-GA	0.0746174327282992	-0.20657325250934	-0.28119068523764	-0.634926730269912
chr15:73414957-CT	0.678039017608164	-0.137292774210828	-0.815331791818992	-1.8115670474271
chr15:73432568-AG	-0.386682634507443	0.17351320517842	0.560195839685863	1.21853351710574
chr15:73698329-AG	-0.358677279491251	0.0488924673279329	0.407569746819184	0.882318962366612
chr15:74433366-GA	-0.0162279196124761	-0.372514351875968	-0.356286432263492	-0.800352462363791
chr15:74442356-CG	0.0890803288634417	0.377328889529955	0.288248560666513	0.619470594045297
chr15:74630880-CT	0.3000274092759	0.460656077265785	0.160628667989885	0.338341302282533
chr15:74696887-GA	0.0513320369937668	0.601069937054367	0.5497379000606	1.19549609638327
chr15:74734127-TC	-0.18970714297514	0.48733394797937	0.67704109095451	1.47592773712934
chr15:75026549-CA	0.189995062248103	-0.111930829186638	-0.301925891434741	-0.680603573515005
chr15:75740220-AG	0.219278918047396	0.190991372440483	-0.0282875456069131	-0.0778154599359098
chr15:75742706-TC	0.445509049923734	0.379252893087238	-0.0662561568364959	-0.161455154033091
chr15:75880740-TA	0.0337091275459869	0.421784530894721	0.388075403348734	0.839375571189233
chr15:76635815-GC	-0.212937686466933	0.270194474233867	0.483132160700799	1.04877269816664
chr15:77386451-CT	0.823722918523789	0.352616554211933	-0.471106364311856	-1.05328517919969
chr15:78503251-CT	-0.263181441451714	-0.257605962985619	0.00557547846609546	-0.00321981677303372
chr15:78759879-CG	-0.148475422910804	-0.194611534936538	-0.0461361120257337	-0.117133427778259
chr15:79201305-TC	0.285709081074976	0.36737146092525	0.0816623798502741	0.164389293765536
chr15:79220722-GC	0.166588257098398	0.273956029230782	0.107367772132384	0.221014781964814
chr15:79644891-TC	0.141235070531562	-0.368717419560197	-0.509952490091759	-1.13885791867772
chr15:80659705-TG	0.244013009423862	0.0171567075550249	-0.226856301868837	-0.515235462753
chr15:80704377-AG	0.00923995763292711	0.821496476220599	0.812256518587672	1.77378896086685
chr15:80754583-TC	-0.121050630826717	-0.125378706169938	-0.00432807534322037	-0.0250360008330072
chr15:81421613-GA	-0.0346161594111979	0.287270779060573	0.321886938471771	0.69357137198908
chr15:84144282-AT	0.240199461981607	0.305523939267568	0.0653244772859611	0.128399113234413
chr15:85276601-TA	0.36078924356252	-0.0790125936524678	-0.439801837214988	-0.984325557410863
chr15:85990731-TC	0.122148032881604	0.1137948499516	-0.00835318293000474	-0.0339027662048358
chr15:86386810-AG	0.388027212242146	0.170423854383934	-0.217603357858212	-0.49485248372152
chr15:88814850-GC	0.216731614547549	-0.178107531748891	-0.39483914629644	-0.885278855610947
chr15:89329633-AG	-0.305923164843883	0.230653390353324	0.536576555197207	1.16650344106529
chr15:89446847-TC	0.39553805870572	-0.381569616186692	-0.777107674892412	-1.72736450897916
chr15:89963393-TC	0.430232463368301	0.207321999217108	-0.222910464151193	-0.506543318137405
chr15:89997624-TC	-0.107434450780867	0.496962310210625	0.604396760991493	1.31590214390281
chr15:90959059-GC	0.299324186505755	0.168566167126469	-0.130758019379286	-0.303543997345169
chr15:91506470-CT	0.258552273246531	-0.0249890819575027	-0.283541355204034	-0.640104936966066
chr15:91631818-CT	0.325262966532443	-0.0259395833833916	-0.351202549915834	-0.789153359983854
chr15:91708806-GT	0.0218934626439139	0.379110559311926	0.357217096668012	0.77139891237687
chr15:91734483-AG	-0.198035571212027	-0.117062669755615	0.0809729014564117	0.162870466500547
chr15:93730801-AG	-0.167830758709718	-0.652345902174046	-0.484515143464328	-1.08282289865295
chr15:93732002-TC	-0.0611941618585787	-0.207341427663105	-0.146147265804526	-0.337444417237019
chr15:94815079-TC	0.172864244588616	0.350000523685768	0.177136279097152	0.374705327686003
chr15:96885412-AT	-0.31543294042124	-0.00238752455958745	0.313045415861653	0.674094698428594
chr15:99172409-AC	0.45649978032227	0.110199829375333	-0.346299950946937	-0.77835360026759
chr15:99228951-GA	-0.672208433565241	-0.0391120646505494	0.633096368914692	1.37912348252094
chr15:99608805-TC	-0.0284764734085575	0.0451596676369944	0.0736361410455519	0.146708579706264
chr16:10179475-TC	-0.334683607024563	0.300449720690333	0.635133327714896	1.38361062612246
chr16:10265161-GC	-0.308219558656329	0.525117397137308	0.833336955793637	1.82022630113933
chr16:1055394-CT	-0.156662709927423	0.154487730389278	0.311150440316701	0.669920324655926
chr16:10789345-GC	-0.00675657344550569	0.414706564463702	0.421463137909207	0.912924216104118
chr16:10793770-GA	0.179223073669301	-0.000872977323975963	-0.180096050993277	-0.412228980490829
chr16:116479-GA	0.150942045923277	0.159379544122933	0.00843749819965614	0.00308482401479165
chr16:1171278-GA	-0.173132292497908	-0.399845265720886	-0.226712973222978	-0.514919729211351
chr16:11937451-CT	-0.218331675909565	-0.0953239611141397	0.123007714795426	0.255467451621982
chr16:1214065-GA	0.0797123903649447	0.0214478815913419	-0.0582645087736028	-0.14385063868037
chr16:1354548-GC	-0.37895646165748	-0.281915678637457	0.0970407830200231	0.198265827438139
chr16:1361942-GA	-0.315147516911313	-0.113495079640883	0.20165243727043	0.428711094651045
chr16:14023790-GA	0.162242615825632	-0.239214875354947	-0.401457491180579	-0.899858170566447
chr16:14030782-TG	0.108876363401489	-0.400808114741542	-0.509684478143031	-1.13826752475284
chr16:15870833-GA	-0.157972416498018	0.517936006035364	0.675908422533381	1.47343262242304
chr16:17560304-AG	0.0243477090206894	-0.12673489843044	-0.151082607451129	-0.34831630462555
chr16:18868518-GA	-0.399258108475897	-0.16463673345195	0.234621375023947	0.501337187076166
chr16:18896829-CT	0.0116801852001544	0.240135645865728	0.228455460665574	0.487754515125238
chr16:19140012-GA	0.047227220105886	0.373302790834899	0.326075570729013	0.702798360001967
chr16:20255790-GT	0.0692518463213516	-0.0379386576904927	-0.107190504011844	-0.251627961648093
chr16:203374-GA	0.107171196419433	0.423990617628734	0.316819421209301	0.682408319669302
chr16:20767136-TC	-0.981627229363092	-0.195452271987306	0.786174957375786	1.71633482360203
chr16:2120798-GA	0.577210630070607	0.185571587891097	-0.39163904217951	-0.878229460841127
chr16:2154270-GA	-0.201959360157367	0.0214309840484535	0.22339034420582	0.476596751447795
chr16:21905602-AC	0.136194340344286	-0.627748685811595	-0.763943026155881	-1.69836457567734
chr16:23370806-TC	-0.422650337476256	-0.203072627534374	0.219577709941882	0.468198035950616
chr16:23565445-GA	0.561078307913769	0.0343529047370496	-0.52672540317672	-1.17580636830792
chr16:23635217-TC	-0.0886638478053879	-0.526503569188404	-0.437839721383016	-0.980003282704078
chr16:27377537-TC	0.464822410355891	-0.400768328974413	-0.865590739330304	-1.9222806832268
chr16:27531597-GA	-0.961733003839701	0.311623146215353	1.27335615005505	2.78952882796545
chr16:27548083-CG	-0.221189796742662	0.0560492255649617	0.277239022307624	0.595218076224175
chr16:2759946-TG	-0.137048895812169	-0.226240604698986	-0.0891917088868174	-0.211979060368234
chr16:28591666-AG	-0.0294647650261866	0.624791181104831	0.654255946131017	1.4257351574884
chr16:28863783-AT	0.0697032646303491	-0.341981193944024	-0.411684458574374	-0.922386790830871
chr16:28999893-GA	-0.186021556423014	-0.719471826012661	-0.533450269589647	-1.19062033572486
chr16:29408994-TG	-0.0682995068051891	-0.0294647378247142	0.0388347689804748	0.0700458833520363
chr16:29863685-AC	0.0301667789284949	-0.20589909270963	-0.236065871638125	-0.535522894221385
chr16:3002554-CT	0.222944086343922	-0.233847829403372	-0.456791915747293	-1.02175239302875
chr16:30358308-GT	-0.0833799933333138	0.190618318869358	0.273998312202671	0.58807923197736
chr16:30690854-CT	-0.239561943804777	0.157746734402571	0.397308678207347	0.85971522175006
chr16:30819145-CT	0.00707402296835292	-0.888094394825848	-0.895168417794201	-1.98743629199707
chr16:31065071-GA	0.30576056555851	0.0563032994778963	-0.249457266080614	-0.565022317519538
chr16:31101481-CT	-0.304175903373476	-0.433190237085699	-0.129014333712223	-0.299702894627113
chr16:31148020-AG	0.294073210034366	0.278261095928857	-0.0158121141055085	-0.05033377860186
chr16:31309134-AT	0.184968088818414	-0.257905693000863	-0.442873781819277	-0.991092634179425
chr16:31340165-GT	0.247278376583388	0.468626247342557	0.221347870759169	0.47209745982908
chr16:3825542-AC	0.0364331067156638	-0.296240638945295	-0.332673745660959	-0.748336920570424
chr16:382857-GC	0.0952089346662967	-0.0509059229016716	-0.146114857567968	-0.33737302629318
chr16:3920711-CT	0.224997360862079	-0.0361592654746635	-0.261156626336743	-0.590794419296938
chr16:4307146-CT	-0.130453750092624	-0.240711409406027	-0.110257659313403	-0.258384488233165
chr16:4678030-GA	0.158819455098439	-0.24535950071767	-0.404178955816109	-0.905853187561819
chr16:46968914-AT	1.05774888841027	-0.333201042428715	-1.39094993083898	-3.07957563413332
chr16:47518383-TC	-0.13631689451982	-0.0149574243171007	0.121359470202719	0.25183659262907
chr16:48204654-TA	0.093054510604589	0.261090017374652	0.168035506770063	0.35465756220722
chr16:4900361-GT	0.228724652101857	0.287808949788629	0.0590842976867721	0.114652845043782
chr16:49880795-CT	0.543039681481561	-0.192285197883256	-0.735324879364817	-1.63532268487024
chr16:50140745-TC	-0.285523824007785	-0.12150068757039	0.164023136437395	0.345818855276388
chr16:52562353-AG	0.188163412236453	-0.00737150334523508	-0.195534915581688	-0.446238702457599
chr16:53396774-AG	0.118667146725448	-0.0715844812284285	-0.190251627953877	-0.434600337326318
chr16:53423322-GA	0.0818335703042152	0.558882129820118	0.477048559515903	1.03537135095809
chr16:53491193-AT	0.191799391677727	0.0946764157656978	-0.0971229759120295	-0.229450564495173
chr16:54251383-CG	0.0147711091543877	0.230505643385089	0.215734534230701	0.459732041792937
chr16:54381995-AG	0.175821576547917	-0.336619551292753	-0.51244112784067	-1.14434004966163
chr16:55032466-GC	0.0900226284782758	0.218493965715087	0.128471337236812	0.267503069856656
chr16:55318376-GA	0.12500583886198	-0.17972595277683	-0.304731791638811	-0.686784590600844
chr16:55486411-CT	0.0158414870071586	-0.0374337241801054	-0.053275211187264	-0.132859893684249
chr16:55613365-TA	-0.282959348282988	0.133520789534279	0.416480137817267	0.901947343632906
chr16:55641283-GT	0.158228751244908	0.451663104932908	0.293434353688	0.630894191799393
chr16:56286878-TC	-0.563885322519653	0.274901637091926	0.838786959611579	1.83223191939608
chr16:56287081-CT	-0.280683741099466	0.237782354650168	0.518466095749634	1.12660855844777
chr16:56423013-TC	0.0609316268401281	-0.03280988142259	-0.0937415082627181	-0.222001650494137
chr16:56613118-AG	0.106521376409225	-0.549065296172292	-0.655586672581517	-1.45967024441393
chr16:56907384-CT	0.0561048139939503	-0.351399564719944	-0.407504378713894	-0.913178642586568
chr16:56984907-GA	-0.117798891413861	0.403362827064171	0.521161718478032	1.13254664923126
chr16:56989953-GC	-0.387212221782534	-0.0759497310048758	0.311262490777658	0.670167156604064
chr16:57261740-AG	0.00437582864688274	-0.182521900823014	-0.186897729469897	-0.427212154452394
chr16:57276911-CT	0.674231331577181	-0.0798681555724593	-0.75409948714964	-1.67668059607805
chr16:57278682-TA	0.375283230343933	0.0496144844999308	-0.325668745844002	-0.732905857308763
chr16:57458110-CT	0.666927507820829	-0.446741257388109	-1.11366876520894	-2.46876288325405
chr16:58121417-CT	-0.471916713363349	-0.457423175616488	0.014493537746861	0.0164254566785957
chr16:58494277-CT	0.139407323709141	0.366212772453309	0.226805448744168	0.484119762947219
chr16:58829604-CG	-0.396750811136353	-0.476059626203091	-0.0793088150667378	-0.190208387458755
chr16:6114626-CA	-0.219890929616754	-0.305210378203034	-0.0853194485862795	-0.20344899681012
chr16:6121871-AC	-0.00211780766909507	-0.145181914305392	-0.143064106636297	-0.330652636307126
chr16:6123916-CT	-0.378554369300964	0.0744496607480483	0.453004030049013	0.982404517982267
chr16:62035417-GA	0.407817115026374	-0.579462647003824	-0.987279762030199	-2.19034507389048
chr16:65178252-AG	0.165072348795292	-0.111365290602921	-0.276437639398213	-0.624456415787359
chr16:66553348-CG	0.0433866202664744	0.0167032665567038	-0.0266833537097706	-0.0742816430486165
chr16:67522471-TA	-0.375870554646842	0.381990721951813	0.757861276598655	1.65396363007469
chr16:67665562-AG	0.349944382204713	0.0317050389957268	-0.318239343208986	-0.716539892276222
chr16:68276393-GA	0.135790916689921	-0.430540598328019	-0.56633151501794	-1.26305325386683
chr16:68352165-CT	-0.0987630598426285	-0.211884026643784	-0.113120966801156	-0.264691965768588
chr16:68674009-AC	0.0523914864506774	0.153838206994413	0.101446720543736	0.207971509441264
chr16:68721137-GA	-0.659916461984622	0.296342583139363	0.956259045123985	2.09100697012957
chr16:689032-GA	-0.585282399677029	-0.46552260918384	0.119759790493189	0.248312715478295
chr16:69386019-TC	-0.0411145385271846	-0.178717404427693	-0.137602865900509	-0.318622264646429
chr16:69451864-TC	-0.525094190838591	-0.261740195227852	0.263353995610739	0.564631248108802
chr16:69856910-CT	-0.0544686211256586	-0.443852901283277	-0.389384280157619	-0.873262526321646
chr16:71267827-AG	0.0729376642368383	0.346371004767918	0.273433340531079	0.586834676112522
chr16:71369197-GA	-0.185517264881797	-0.232768388372095	-0.0472511234902981	-0.119589646607204
chr16:71878964-TC	0.409072576612834	0.197284389938651	-0.211788186674183	-0.482042451349939
chr16:74319868-GA	0.202915351272049	0.071885815396306	-0.131029535875743	-0.30414211131275
chr16:74338135-CT	0.361537977353653	0.0533703860639373	-0.308167591289716	-0.69435319062267
chr16:74351970-TG	0.17435405258771	0.0852783944312322	-0.0890756581564782	-0.211723416369915
chr16:75005768-GA	-0.0626876408099622	-0.299942106427867	-0.237254465617904	-0.538141205338254
chr16:75653760-CT	0.493353365651419	-0.549480786110998	-1.04283415176242	-2.31272384973936
chr16:78208326-AT	0.0907196816077658	0.227248945836205	0.136529264228439	0.285253588688171
chr16:80493868-GA	0.135644130635984	0.108663533498991	-0.0269805971369931	-0.0749364299507488
chr16:81068749-AG	0.0276589365366695	0.471750871072847	0.444091934536178	0.962772381901461
chr16:81113326-CG	-0.260269068945799	-0.440103161798335	-0.179834092852535	-0.411651922282789
chr16:81496871-CA	0.263253738337907	-0.00702791617484773	-0.270281654512755	-0.610895617116761
chr16:82055593-GT	0.408290982197226	-0.944680508677134	-1.35297149087436	-2.99591428866766
chr16:82082703-TA	0.0781519882739918	-0.419977037188024	-0.498129025462016	-1.11281243181962
chr16:82129217-TC	-0.791202542983393	0.0752843977192118	0.866486940702604	1.89325121586026
chr16:82618589-TG	-0.148312525588783	0.0736729438584001	0.221985469447183	0.473502003147764
chr16:82675416-GT	0.417297159642669	-0.37755103892701	-0.794848198569679	-1.76644447333493
chr16:83890577-TC	-0.122821074909289	0.181355807358077	0.304176882267366	0.654558523338292
chr16:84739742-GA	-0.419553515621617	-0.619579569527404	-0.200026053905787	-0.456132070253023
chr16:84830112-AG	0.416125886905433	0.106251345284067	-0.309874541621366	-0.698113370385765
chr16:86675269-CT	0.190394800976836	-0.0464829303771901	-0.236877731354026	-0.537311310918462
chr16:86698502-CT	0.275134859337406	0.370299827410484	0.095164968073078	0.194133661860717
chr16:875133-CT	0.247809082157098	-0.0142576464820365	-0.262066728639135	-0.592799251069923
chr16:88613374-AT	-0.152064556773973	0.0138261355297416	0.165890692303714	0.349932827220841
chr16:88915062-CT	0.362169204359384	0.550768998705506	0.188599794346122	0.399957894942274
chr16:89225173-TC	0.030864029090341	-0.244012842063125	-0.274876871153466	-0.621018255309013
chr16:89267945-GA	-0.273812187938848	0.243170269986804	0.516982457925652	1.12334030581144
chr16:89306177-AC	0.374599851941385	-0.030017552152088	-0.404617404093473	-0.906819029572064
chr16:89334029-CG	0.064799375117724	-0.355901406190607	-0.420700781308331	-0.942248525324917
chr16:89486608-GC	-0.118875725955917	0.0983679090533816	0.217243635009298	0.46305638586021
chr16:89919261-CT	0.00712230163449481	-0.340614333217946	-0.347736634852441	-0.781518419798231
chr16:89970383-CG	-0.31354614459245	-0.0347598062270813	0.278786338365368	0.598626603361469
chr16:89983569-AC	-0.015997567085625	0.32756974348294	0.343567310568565	0.741330287350096
chr16:9053081-CT	0.0818303218866447	-0.0376636784518026	-0.119494000338447	-0.278730893142229
chr17:10355661-GA	-0.397666216985359	0.426221926215346	0.823888143200705	1.79941185022155
chr17:1064259-TC	-0.13850224597693	0.362706994690777	0.501209240667708	1.08859405032146
chr17:11225920-TC	0.379015667539412	0.222480381072227	-0.156535286467184	-0.360327815980425
chr17:1304610-GC	-0.29852251786876	0.107425172238662	0.405947690107421	0.878745791718896
chr17:1322700-TA	-0.0488390633249723	0.292213402532721	0.341052465857693	0.735790425988104
chr17:1357900-AC	0.105701129500998	-0.35619758736875	-0.461898716869748	-1.03300198235701
chr17:14148192-AG	-1.57443737629995	-0.225926604322961	1.34851077197699	2.95508425345971
chr17:15144104-TC	-0.448748794344442	-0.193035387813919	0.255713406530523	0.547800068018296
chr17:15147798-TC	-0.310521683267218	0.0970976799276089	0.407619363194827	0.882428260503852
chr17:15802962-AG	-0.645833545850387	-0.044471416156196	0.601362129694191	1.3092172632821
chr17:16852575-GT	-0.485044854394144	0.229131032051508	0.714175886445651	1.55773064839359
chr17:17606829-TG	0.172097568115314	-0.0723580224290446	-0.244455590544358	-0.554004305580775
chr17:17715280-TA	-0.155641177288883	0.0781964058013344	0.233837583090217	0.499610599891383
chr17:17820627-GT	-0.329839743563338	0.114571819531726	0.444411563095064	0.963476480208569
chr17:18185306-CT	0.0783286192436956	0.0590198920614337	-0.019308727182262	-0.058036342341879
chr17:18247530-GA	0.379038498941125	-1.74498803484552	-2.12402653378665	-4.69444383275132
chr17:18310055-TC	0.269425336754491	-0.095752125173711	-0.365177461928202	-0.81993819324209
chr17:19338413-GA	-0.170714123112551	0.0691916111671823	0.239905734279734	0.512977912858342
chr17:19501682-GA	0.316539549545101	-0.334939833326674	-0.651479382871775	-1.45062244298622
chr17:19958174-CT	0.0769834534969251	0.103677656620953	0.0266942031240278	0.0433018655563907
chr17:20876689-AG	0.444786357720517	-0.0181765593651342	-0.462962917085651	-1.03534627090573
chr17:20976039-CT	-0.345692582794541	0.0588806999002167	0.404573282694757	0.875718158844335
chr17:2306244-CT	-0.0360528630180674	0.310823514944614	0.346876377962682	0.748619713421472
chr17:2512147-CG	0.378886409576434	-0.284821986976311	-0.663708396552744	-1.47756129932736
chr17:2527716-AT	0.340318756731438	0.301382326281345	-0.0389364304500923	-0.101273507041559
chr17:25555391-AG	0.362471446781951	-0.0651772750628	-0.427648721844751	-0.957553894740663
chr17:25566971-CA	-0.412556613249507	0.328580015249426	0.741136628498933	1.61712150165221
chr17:25647114-CT	-0.0224835523656138	0.183171700360231	0.205655252725845	0.437528753484916
chr17:26339190-GT	-0.614024521558482	-0.613544705426035	0.000479816132447186	-0.0144448688622922
chr17:27338080-GC	-0.101796783538687	-0.02806191711752	0.0737348664211672	0.146926058301048
chr17:2737284-GA	0.650930131376033	0.0668314831469838	-0.58409864822905	-1.30219183541188
chr17:27763464-CA	-0.0211236743294499	0.113214111191717	0.134337785521166	0.280426058716414
chr17:28045376-TG	-0.252643513280722	-0.242415569454148	0.0102279438265745	0.00702893257403248
chr17:28177775-GA	0.469049812692091	0.522359128108707	0.0533093154166161	0.101931343391487
chr17:28548260-GA	-0.382601816026002	-0.433890300558195	-0.051288484532193	-0.128483404676524
chr17:30258668-AC	0.144826282447152	-0.145221673042175	-0.290047955489327	-0.654438093746121
chr17:30266872-AG	-0.051606268739516	-0.242626940000248	-0.191020671260732	-0.436294435289077
chr17:30305037-AG	-0.0179533469299986	-0.292128064739585	-0.274174717809586	-0.619471506850495
chr17:30386356-AG	0.108461898253717	0.225484782071991	0.117022883818274	0.242283681767312
chr17:30484728-GA	-0.108318420082472	0.257480967618488	0.365799387700959	0.790304533978574
chr17:32401961-CT	0.276728922051782	0.115560413505612	-0.161168508546169	-0.370534174991752
chr17:32554960-TC	-0.133520211379851	-0.493660830806062	-0.360140619426211	-0.808842713253767
chr17:33321890-TC	-0.375093886107028	0.158200493879202	0.533294379986231	1.15927325482119
chr17:33492280-CT	-0.0220905612405114	-0.0935237525928215	-0.0714331913523102	-0.172859457988667
chr17:35711544-CT	0.436925341254572	0.149575352997584	-0.287349988256988	-0.648494838338842
chr17:36440638-CT	0.0565281256242255	0.143231874981561	0.0867037493573357	0.175494746131225
chr17:36563619-TC	0.15652323984384	0.0938176442702455	-0.0627055955735941	-0.153633749765583
chr17:37000879-AG	-0.439825464332918	0.107447033635377	0.547272497968294	1.19006515039527
chr17:37354400-AG	0.403298705346146	0.260831520237116	-0.14246718510903	-0.329337699249282
chr17:37388378-CG	0.0848320431401072	0.0267952880754847	-0.0580367550646225	-0.143348928190264
chr17:37756371-GA	-0.472780278480362	0.120372289502544	0.593152567982906	1.29113271375639
chr17:37849979-CG	-0.232044591272476	0.236954719011483	0.468999310283959	1.01763994805265
chr17:38076994-CT	0.160917532729498	0.389880522528128	0.22896298979863	0.488872532878839
chr17:38230469-CT	0.489855445566813	-0.0832376483507221	-0.573093093917535	-1.27794809390606
chr17:38623834-CT	0.521912739112386	0.0994466983697635	-0.422466040742622	-0.946137152122288
chr17:38847193-TC	-0.0712755655034353	-0.0616114231516034	0.00966414235183193	0.00578695449393181
chr17:39746140-GC	-0.0730302172725039	0.0686900895077481	0.141720306780252	0.296688750444648
chr17:39799199-GC	-0.239401271135923	0.158919166879903	0.398320438015826	0.861943991203052
chr17:39831937-GA	-0.0365415524750833	0.370349342920893	0.406890895395977	0.880823544874748
chr17:40322630-TC	-0.954008911068449	-0.284573181834156	0.669435729234293	1.45917415812875
chr17:40711337-CA	0.29130012755225	0.0360907149921049	-0.255209412560145	-0.577693515026369
chr17:41319075-GT	-0.155330097020761	0.242095322659471	0.397425419680232	0.859972387360399
chr17:41581705-GA	0.0581223223954285	0.503864564545158	0.44574224214973	0.966407785449121
chr17:41652805-CG	-0.288238014173491	0.14461523971656	0.432853253890051	0.938015094740915
chr17:41710849-TA	-0.673260363965303	0.0681079147174776	0.741368278682781	1.61763179554727
chr17:41855711-AG	0.102210082195444	-0.167287935341451	-0.269498017536895	-0.609169371283122
chr17:41887449-GA	-0.663940838963889	-0.237680511854406	0.426260327109483	0.923491772415599
chr17:42213906-AG	0.174389914465515	0.173065337922958	-0.00132457654255655	-0.0184197008743443
chr17:42276026-AT	0.087851236734973	-0.0954511409370031	-0.183302377671976	-0.419292082719152
chr17:42301114-TC	-0.228631643378629	-0.336743599779606	-0.108111956400977	-0.253657796120736
chr17:42638003-GA	-0.163340914801952	0.0693906043620666	0.232731519164019	0.497174091274311
chr17:44202370-AG	-0.220475219489801	-0.308517522744107	-0.0880423032543062	-0.209447075858305
chr17:44246267-GA	0.136100337957327	0.0266639817398367	-0.109436356217491	-0.25657526905241
chr17:44575918-GA	0.406227796128786	0.0341956962359896	-0.372032099892796	-0.835038029763339
chr17:44808001-CT	-0.615763777828456	-0.970237566850947	-0.354473789022491	-0.79635945547534
chr17:4481644-GA	0.1090990517417	-0.0387515439558812	-0.147850595697581	-0.341196621665574
chr17:44866623-AG	0.112640218234443	-2.84640817958511e-05	-0.112668682316239	-0.263695644472172
chr17:44907468-CT	0.207899375867493	-0.184175848038389	-0.392075223905882	-0.879190309947351
chr17:44966665-CT	0.279855231938404	0.412428889630547	0.132573657692143	0.276539924691768
chr17:4530449-GA	-0.277492940998059	-0.359795407477143	-0.0823024664790837	-0.196802994958308
chr17:46088429-TC	-0.0148437264281713	0.102176387876902	0.117020114305073	0.242277580905852
chr17:46976663-GA	0.120957264151244	-0.0516653951043964	-0.17262265925564	-0.395766113439286
chr17:46994049-GA	-0.0480887492999168	0.112828996433136	0.160917745733053	0.338978101291659
chr17:47119025-GC	-0.255280618736714	0.00686501940747863	0.262145638144193	0.561969400714626
chr17:47269880-GA	-0.142929796974604	-0.0652604658440155	0.0776693311305887	0.155593149724075
chr17:4729214-CG	-0.151345100592482	0.0929975532749906	0.244342653867473	0.522751844140904
chr17:48236185-GA	-0.132571823949495	-0.306243601027601	-0.173671777078106	-0.398077177523573
chr17:48244241-CT	0.325616571580504	0.0238249986252935	-0.301791572955211	-0.680307688146126
chr17:48427885-AG	-0.321679615050937	0.336936624031	0.658616239081937	1.43534029069656
chr17:48623711-AG	0.23905807316471	-0.140139679984015	-0.379197753148725	-0.850822990733031
chr17:49305949-TC	0.245320021395491	0.285602529341594	0.040282507946103	0.0732350556787652
chr17:51841865-TC	0.425035132885478	0.025569915808047	-0.399465217077431	-0.895469461283997
chr17:52955413-GA	-0.183318422494695	0.331255338045534	0.514573760540229	1.11803427259175
chr17:53365104-CT	-0.133334134341974	0.416864940223047	0.550199074565021	1.19651200118531
chr17:53593492-TC	-0.0424890502883812	-0.231420223331695	-0.188931173043313	-0.431691554486702
chr17:5524558-AG	0.0362267177862647	0.222678442858439	0.186451725072174	0.395225990056784
chr17:56287258-AG	-0.333445330768098	0.0550002100729668	0.388445540841065	0.840190933817202
chr17:56446110-CT	0.0140860771520015	0.0617720196404482	0.0476859424884468	0.0895438165298252
chr17:57923660-TG	0.268333102235007	-0.256823130712308	-0.525156232947315	-1.17234969939843
chr17:58023860-TC	0.0845752608420571	-0.259724768321358	-0.344300029163415	-0.773948044183892
chr17:58049230-GA	-0.0523228694981376	-0.258449082385873	-0.206126212887735	-0.469569892039795
chr17:58166353-AG	-0.0982533912620281	-0.0165628022955413	0.0816905889664868	0.164451434617528
chr17:60089096-CT	0.571362602817384	-0.306798409267511	-0.878161012084895	-1.94997128696142
chr17:60135086-GA	-0.0805984635700877	-0.568355260819402	-0.487756797249315	-1.08996382169872
chr17:61898000-GA	0.281297641852064	-0.335835609759089	-0.617133251611154	-1.37496258029886
chr17:63121663-GT	0.49142801438345	0.0581425109996201	-0.43328550338383	-0.969970958951161
chr17:6324632-AC	-0.57287839476724	-0.096008959851157	0.476869434916083	1.03497676379124
chr17:63555037-CT	-0.0452304268915645	0.0753163131244289	0.120546740015993	0.250046258402984
chr17:64329663-GA	-0.263551407359631	0.105665806381845	0.369217213741476	0.797833540577675
chr17:64334136-CT	0.224216606843061	0.139479195925765	-0.0847374109172957	-0.202166846870727
chr17:64795722-GA	0.12541319496279	0.274967021826553	0.149553826863762	0.313944931333835
chr17:64861711-AG	0.0937747737723381	0.364967001184454	0.271192227412115	0.581897808272561
chr17:64918579-GA	0.334159094633532	0.270249179461237	-0.0639099151722954	-0.156286702285273
chr17:64922027-CT	0.111363174516365	-0.281046175572851	-0.392409350089216	-0.879926344552223
chr17:64975208-CT	-0.1544525740614	-0.13631362564092	0.0181389484204801	0.024455801316604
chr17:65298226-GA	-0.341362471208855	0.0765608550382631	0.417923326247118	0.905126491747318
chr17:66041634-TC	0.142215539756042	-0.00291573359588908	-0.145131273351931	-0.335206323843866
chr17:68239899-AT	0.188167407920929	-0.0214370265851963	-0.209604434506125	-0.477231941894747
chr17:70064540-GT	-0.0501688542937911	0.434882655763748	0.485051510057539	1.05300076413652
chr17:70176735-AG	0.0636703973784297	-0.244264570047526	-0.307934967425955	-0.69384075184299
chr17:71178945-TA	-0.310633809211107	-0.171607660296727	0.13902614891438	0.290753886554353
chr17:72298201-GA	0.363546217938341	0.127230119430374	-0.236316098507967	-0.536074110032834
chr17:73154404-TA	0.157917069713669	0.107246649489908	-0.050670420223761	-0.127121892943133
chr17:73332452-GA	0.317572880091995	-0.379560768564436	-0.697133648656431	-1.55119259029476
chr17:73400518-GT	0.167615965416174	0.162671295864083	-0.00494466955209022	-0.026394274136714
chr17:73581917-GA	0.419837530433319	-0.153461976632463	-0.573299507065782	-1.27840279403908
chr17:73663290-CT	-0.257490781010159	0.197822222388801	0.455313003398961	0.987490872695123
chr17:73717581-CA	-0.0890561630774061	0.0771562701792669	0.166212433256673	0.35064157884521
chr17:73775830-GC	0.0830233820023807	0.302450541552889	0.219427159550508	0.467866393884369
chr17:74111478-GC	-0.0323342531396756	-0.019277645395244	0.0130566077444316	0.0132600950298499
chr17:74515821-TG	-0.497485281055759	0.360432797683942	0.857918078739701	1.87437517667608
chr17:74616684-GC	-0.0420060224722524	0.126161524640305	0.168167547112557	0.354948429149598
chr17:74801130-CT	-0.276638292676906	0.170060571957438	0.446698864634344	0.968515094865729
chr17:74935056-TC	-0.378569794820789	-0.0962351232753275	0.282334671545462	0.606443099465142
chr17:75928330-GA	0.0621264842140279	0.220167801679119	0.158041317465091	0.332641720459341
chr17:76023617-CA	-0.027559356374704	-0.0793820906833869	-0.0518227343086829	-0.129660284378731
chr17:76749438-GA	-0.455156185494629	0.287264724471714	0.742420909966343	1.6199505993092
chr17:77802810-CG	-0.210052229475395	-0.0601648579029133	0.149887371572481	0.3146796850291
chr17:7800784-CG	-0.301347074223262	0.592516603744938	0.8938636779682	1.95355845007611
chr17:78124041-TC	0.102223737560674	-0.280183492329995	-0.382407229890669	-0.857893032122879
chr17:78139067-TC	1.05140673113772	-0.0977949969650208	-1.14920172810274	-2.54703717484806
chr17:78461772-GA	-0.132427459239266	-0.0786677270814277	0.0537597321578384	0.102923550302198
chr17:78589923-AG	-0.0405072955446213	-0.101658824166555	-0.0611515286219339	-0.150210351325818
chr17:78971414-CT	-0.545812032019484	-0.0730941041207714	0.472717927898712	1.02583155763989
chr17:7898351-AG	-1.01419747274135	0.00458771843516297	1.01878519117651	2.22874357833173
chr17:79071370-GC	0.429956509424468	-0.626837502268457	-1.05679401169292	-2.34347552530545
chr17:79439056-CT	-0.406979940732146	0.425234408417562	0.832214349149708	1.81775335116173
chr17:79775277-CT	0.263171284477235	0.026821202688899	-0.236350081788336	-0.536148970584284
chr17:79838634-GA	-0.729023736009389	0.649777755325206	1.37880149133459	3.02181059448216
chr17:79890564-TC	-0.125531646768472	0.288947367551348	0.41447901431982	0.897539140336634
chr17:80228385-GA	-0.198700850780181	-0.263404833339302	-0.0647039825591211	-0.158035924897737
chr17:80274718-GA	0.117445585859327	-0.200283491995198	-0.317729077854525	-0.715415846998468
chr17:80993563-GA	0.504427270180906	0.10666508253544	-0.397762187645465	-0.891717918730416
chr17:8537170-AG	0.166771230768524	-0.0953710800885033	-0.262142310857027	-0.59296574843127
chr17:8926107-CT	-0.15787527023776	-0.0541890672523276	0.103686202985433	0.212904785120665
chr17:947958-CT	-0.664655907469922	-0.427997512588673	0.236658394881249	0.505824465178186
chr17:9525188-AG	0.231545446247811	0.048220654220363	-0.183324792027448	-0.419341458500209
chr18:11063208-CT	-0.505316838980541	0.183195716332093	0.688512555312634	1.50119781519352
chr18:11096717-AC	-0.0113769596449247	0.163127236654462	0.174504196299386	0.368907206740457
chr18:11128620-GA	0.00653500000189706	-0.30471959531791	-0.311254595319807	-0.701153441261082
chr18:11141991-TC	0.225913413217614	0.287092415378785	0.0611790021611706	0.119267194523233
chr18:12309722-CT	0.0531819774499205	0.163582202632126	0.110400225182205	0.227694864202152
chr18:13946863-CT	-0.0297664857933289	-0.504257986536763	-0.474491500743434	-1.06074217502981
chr18:145102-GA	-0.105838241734695	-0.217015208330176	-0.111176966595481	-0.260409597326288
chr18:18642651-GA	0.0542489763094174	-0.134193888690097	-0.188442864999514	-0.430615878182357
chr18:18642652-CA	0.00040342338541155	-0.125593648344138	-0.125997071729549	-0.293056276247633
chr18:21303301-TC	0.109130655723741	0.392853406155428	0.283722750431686	0.609500848739262
chr18:23626695-AG	-0.431019257068468	0.111565049817257	0.542584306885724	1.17973770213428
chr18:24244618-TC	0.00860776482555299	-0.404059229679934	-0.412666994505487	-0.924551184050862
chr18:25734309-AG	0.223475787907517	0.320995062254464	0.0975192743469465	0.199319878848395
chr18:2577326-GA	0.021172524992415	0.0134076394569123	-0.00776488553550261	-0.0326068269402469
chr18:2948451-AG	0.0846964441776071	0.237476203460527	0.15277975928292	0.321051222345773
chr18:3198548-CT	-0.195530217669692	0.0804787832572737	0.276009000926966	0.592508506169343
chr18:32034757-GA	-0.249816460176213	0.310188124538011	0.560004584714224	1.21811220837717
chr18:33793884-AC	0.559181200944436	-0.0486296551629719	-0.607810856107408	-1.3544266090601
chr18:3491508-CT	0.0031518263889085	-0.0474790996982221	-0.0506309260871306	-0.127034892723756
chr18:42187854-AT	-0.346287406001733	-0.23634247527078	0.109944930730953	0.226691912358678
chr18:42192921-TG	-0.0680767508089499	-0.0459144285655133	0.0221623222434366	0.0333187474421789
chr18:43747141-CT	0.164165436980319	-0.119695274530934	-0.283860711511253	-0.640808435539723
chr18:44788856-CA	-0.346338180557819	-0.156997548636402	0.189340631921417	0.401589859508971
chr18:45397728-GA	0.331702055225411	-0.28637797578439	-0.618080031009801	-1.37704820673385
chr18:45438922-GA	-0.14142619961156	0.16719477101968	0.308620970631239	0.664348246461101
chr18:45533205-GC	-0.0490173726315599	0.686009114042299	0.735026486673859	1.60366168901778
chr18:47044425-AG	0.115614989890902	-0.627075490116484	-0.742690480007385	-1.65154810277824
chr18:47049620-AG	-0.11514824086397	0.156535406975162	0.271683647839132	0.582980340734446
chr18:47254780-CT	-0.303170764133034	-0.107670725056899	0.195500039076135	0.415158196973976
chr18:47311332-GA	-0.362544184956161	-0.114567101238508	0.247977083717653	0.530757999516162
chr18:47825013-GC	0.141143547793069	-0.113841988553438	-0.254985536346507	-0.577200346131908
chr18:48647696-GC	-0.141639491296595	-0.167820611377691	-0.0261811200810961	-0.0731752905719969
chr18:52558643-CT	0.392369438272618	0.106189856499044	-0.286179581773574	-0.645916591806459
chr18:55234867-GA	0.46231812280198	0.226242504295191	-0.236075618506788	-0.535544365249347
chr18:55235462-CA	-0.0686464304291226	0.132682999809681	0.201329430238803	0.427999554027314
chr18:57322741-GA	0.0654044170474006	0.00587184000637551	-0.0595325770410251	-0.146644020859671
chr18:57356572-CT	0.364837433487614	-0.047929023136748	-0.412766456624362	-0.924770285590992
chr18:58030284-GT	0.0139490002657606	-0.430420562564953	-0.444369562830714	-0.994387636608575
chr18:58030285-TA	-0.0608775191697193	0.180817749649813	0.241695268819532	0.516920014416391
chr18:58126491-TA	0.0849743317891441	-0.246847141711777	-0.331821473500921	-0.746459480747249
chr18:60436122-AC	-0.0372324829573462	-0.196739115835498	-0.159506632878152	-0.366873288591139
chr18:60438404-GA	0.0677929100095004	0.46178743882611	0.39399452881661	0.852414600730304
chr18:63508936-CT	0.123663292170007	-0.819517655319607	-0.943180947489614	-2.09320137442988
chr18:67009210-GA	0.0356518238861738	-0.0643266982157742	-0.099978522101948	-0.235740944945514
chr18:67911163-AG	-0.402511248734461	0.169200183023353	0.571711431757814	1.24390080253058
chr18:6875967-GA	-0.0768640424620081	0.129708782575046	0.206572825037054	0.439550040672839
chr18:71803976-CT	0.224819803228043	-0.537977355010264	-0.762797158238307	-1.69584038427297
chr18:720302-GA	0.043504416348291	-0.68156022891856	-0.725064645266851	-1.61272078257441
chr18:721815-TC	0.138881487768817	0.433056146523055	0.294174658754238	0.632524983320958
chr18:72249791-GA	0.0197204473792842	0.152721983258336	0.133001535879052	0.277482482228243
chr18:732299-GC	-0.42973074353091	-0.180001171036595	0.249729572494315	0.534618494289131
chr18:76658755-CA	0.380329296652936	-0.0093230874787837	-0.38965238413172	-0.873853122965923
chr18:77249797-GA	-0.135395956304326	-0.0504671880766724	0.0849287682276532	0.171584703759192
chr18:77407708-AG	0.877755765094668	-0.833717792671259	-1.71147355776593	-3.78564565457697
chr18:77732108-GA	0.0136118055452074	0.257316125323347	0.243704319778139	0.521345680832986
chr18:9011518-TC	-0.406195378320927	0.151747775081757	0.557943153402684	1.21357115515674
chr18:9438522-CG	-0.0877025857934754	-0.23855437669707	-0.150851790903594	-0.347807847118067
chr18:9470573-GC	0.118832121254196	-0.0322394088019932	-0.151071530056189	-0.348291902628897
chr19:11054585-CT	-1.72900860290621	-0.419473062670163	1.30953554023605	2.86922711108315
chr19:11233671-GT	0.121991530312976	0.0176809853214885	-0.104310544991487	-0.245283803047754
chr19:11271141-CA	-0.210878832438411	-0.552224198313902	-0.341345365875491	-0.76743932222754
chr19:11365960-CT	-0.287793039064926	-0.108386430409225	0.179406608655701	0.379706555374545
chr19:12762428-GA	-0.447222624427921	0.137608582656396	0.584831207084317	1.27280188580427
chr19:1281522-CG	0.532747047775334	-0.176747228018688	-0.709494275794022	-1.57842137320668
chr19:12971012-TG	-0.170732936205866	-0.393462270860661	-0.222729334654796	-0.506144314455678
chr19:13015519-CT	-0.100835050320534	0.249644462065353	0.350479512385887	0.756556929221271
chr19:13118000-CG	-0.111096748892747	0.604177765598187	0.715274514490933	1.56015077677486
chr19:13275110-CT	0.0729768271300632	-0.0826078537479081	-0.155584680877971	-0.358233760967244
chr19:13517327-GA	-0.131548982936263	0.290486639109875	0.422035622046138	0.914185320909844
chr19:14126513-GT	0.161123074316877	0.293253128414501	0.132130054097623	0.275562726217963
chr19:14230220-GT	0.403966543785015	-0.0681261913924354	-0.472092735177451	-1.05545802025953
chr19:14615029-CG	0.347410718003231	0.118196457949415	-0.229214260053816	-0.520429724404897
chr19:14666894-GA	0.341588710028443	-0.15107459402285	-0.492663304051292	-1.10077218984055
chr19:15673118-CG	0.355801111955343	0.128704105291069	-0.227097006664273	-0.515765702727707
chr19:15764442-GA	-0.492699595790844	0.00424332777650703	0.496942923567351	1.07919593314941
chr19:15822424-AT	-0.0608328924273829	0.114314109061597	0.175147001488979	0.370323219275036
chr19:15849101-GA	0.0663504452544965	-0.391862980235677	-0.458213425490173	-1.02488378593991
chr19:16104388-CT	-0.213997492416537	0.0738432435089344	0.287840735925471	0.618572211526648
chr19:16562630-GA	-0.281053191159572	0.0083302069335767	0.289383398093149	0.62197048677616
chr19:16714453-CA	-0.0373261531925822	-0.429595291730595	-0.392269138538013	-0.879617477546775
chr19:1674951-GT	0.0495749268236328	-0.522404227561874	-0.571979154385507	-1.27549423639891
chr19:16821689-GA	-0.220684022361955	-0.367095382846465	-0.14641136048451	-0.33802618195085
chr19:16946072-CT	0.187657031080382	-0.0367147779959355	-0.224371809076318	-0.509762462545106
chr19:16994672-TC	0.187450850962131	0.316275739474067	0.128824888511935	0.268281895300658
chr19:17625152-TC	-0.428766381398355	0.328883710311029	0.757650091709384	1.65349841844423
chr19:17855482-CT	0.0562679102742961	0.00064177514439899	-0.0556261351298971	-0.138038659855564
chr19:18167415-GA	-0.24250698801823	-0.346743709929356	-0.104236721911126	-0.245121180827484
chr19:18642327-GT	0.378734941770289	-0.401758292226058	-0.780493233996347	-1.73482243589907
chr19:18909562-GA	0.446500540719185	0.437342120755494	-0.00915841996369093	-0.0356765940324062
chr19:18923361-TG	0.19984820828978	0.0437809320934942	-0.156067276196286	-0.359296852913181
chr19:19098253-CG	0.128251288277167	-0.431208656401426	-0.559459944678594	-1.24791611762356
chr19:19351987-CT	-0.342126622138218	-0.643063414122333	-0.300936791984115	-0.678424721752907
chr19:19480233-CT	0.0728048963954271	-0.0667643555917599	-0.139569251987187	-0.322953946144397
chr19:21405977-GA	-0.118918039461053	-0.0724223704284128	0.0464956690326403	0.0869218057553547
chr19:21423970-CT	-0.120582689689361	0.0985198020002384	0.219102491689599	0.467151194679283
chr19:2714302-CT	-0.011401659698351	0.174640364409306	0.186042024107657	0.394323474472625
chr19:29607764-AT	0.722394120533503	-0.122352885487356	-0.844747006020858	-1.87636476949207
chr19:29734075-AG	0.154949496021384	0.645586967724389	0.490637471703004	1.06530587902313
chr19:30169218-GA	0.126560687018306	0.0888873679434566	-0.0376733190748497	-0.0984910442225434
chr19:30374664-CG	0.346325479702872	0.0389798391821729	-0.307345640520699	-0.692542544706025
chr19:30375304-GA	0.130011261496827	0.24092075945107	0.110909497954242	0.228816722955627
chr19:30388808-TG	0.17007758418113	0.115779202273638	-0.0542983819074921	-0.135113799826131
chr19:3216782-GA	-0.0457015295923112	-0.090954012435765	-0.0452524828434538	-0.115186912693618
chr19:3301347-TC	-0.210100086195852	-0.152796349803276	0.0573037363925759	0.110730510327157
chr19:33872392-AG	0.0107865179704425	0.184543861352647	0.173757343382204	0.367261991192515
chr19:34294736-TC	0.221550274805603	0.00323868831172034	-0.218311586493883	-0.496412615222779
chr19:34296431-TC	0.205814953470953	0.0237829765707519	-0.182031976900201	-0.416493562349534
chr19:35536643-CT	-0.0127915198499833	0.229605169762105	0.242396689612089	0.518465149163829
chr19:35840371-CA	0.112326554735034	-0.367270260691444	-0.479596815426478	-1.07198848993392
chr19:3697123-GA	-0.323000994539937	-0.948902981206497	-0.62590198666656	-1.39427891276144
chr19:376850-TA	-0.0995174819267932	0.108840741699385	0.208358223626178	0.443483031293248
chr19:38703539-CT	0.120830540854588	-0.134909434699693	-0.255739975554281	-0.578862273247746
chr19:38751813-GC	-0.109939276782947	0.0086886227890433	0.11862789957199	0.24581931349875
chr19:39031532-GA	0.0939858605227424	-0.00878420005593353	-0.102770060578676	-0.241890325096456
chr19:39155019-GA	0.00493628921689998	-0.683054547333701	-0.687990836550601	-1.53105221689275
chr19:39189788-CA	0.0805141166364572	0.18160761973062	0.101093503094162	0.207193419369613
chr19:39537484-TC	-0.00336060674683385	-0.248948053038562	-0.245587446291729	-0.556497630077153
chr19:39553103-CT	-0.434000940164166	-0.059475074863878	0.374525865300288	0.809527779004325
chr19:3958176-TC	-0.32673107147443	0.321355760378177	0.648086831852606	1.4121454365482
chr19:39710220-AG	0.30486494538541	0.24923011287738	-0.0556348325080298	-0.138057818998417
chr19:39715726-CA	-0.382013690866308	0.150032834021306	0.532046524887614	1.15652439950766
chr19:4032743-CT	0.15166289146725	-0.684762685891643	-0.836425577358893	-1.85803379226644
chr19:40450540-GA	-0.0997006662052019	0.474169501653199	0.573870167858401	1.24865620498652
chr19:4067987-GT	0.217127213725319	0.256690899196351	0.0395636854710317	0.0716515873880339
chr19:40764469-AG	0.0981212982259541	-0.244102387587153	-0.342223685813107	-0.769374141767225
chr19:40767964-GA	0.0601737850067459	0.050381915174861	-0.00979186983188488	-0.0370719980644705
chr19:40785729-GC	-0.947647419949985	0.297619532735011	1.245266952685	2.72765214089725
chr19:40937427-CA	0.0818007172179856	-0.148176029846557	-0.229976747064543	-0.522109379737683
chr19:4098410-TC	0.182133230166928	-0.0418779953897608	-0.224011225556689	-0.508968146021494
chr19:41389487-TC	0.342688111648373	-0.377655699391821	-0.720343811040194	-1.60232142590019
chr19:4161605-CA	-0.45815077644712	0.0775209456999666	0.535671722147087	1.16451021673945
chr19:41901552-CT	-1.54390105527958	-0.153338347174361	1.39056270810522	3.04771895776039
chr19:42232830-CT	0.219811157866713	0.114829797784024	-0.10498136008269	-0.246761517591609
chr19:42452361-TG	-0.126914291243993	-0.103185284317166	0.0237290069268271	0.0367699410313565
chr19:45332708-TC	-0.16653676270925	-0.24650198559735	-0.0799652228880998	-0.191654364743775
chr19:45523752-GA	0.434785385246335	0.0247055140986907	-0.410079871147644	-0.918852102645614
chr19:45872637-GA	-0.168167887681172	-0.00273778776724742	0.165430099913925	0.348918204738271
chr19:458758-GT	-0.0322685982807373	0.045733797693961	0.0780023959746984	0.156326846342775
chr19:46098601-CT	0.294428544471741	0.0170132291775549	-0.277415315294186	-0.62661010300997
chr19:46360592-CT	0.425385332354692	0.0411232294173344	-0.384262102937358	-0.861979065538114
chr19:46380512-GA	0.670204037117746	0.0171841198822641	-0.653019917235482	-1.45401603097255
chr19:47785200-GA	-0.247146005137674	-0.114922772222188	0.132223232915486	0.275767986499284
chr19:4780567-CT	-0.222317876104376	0.763176512493816	0.985494388598192	2.15540846140939
chr19:47811543-CT	-0.455761136659672	-0.284853171301971	0.170907965357701	0.360985198372896
chr19:47811550-TG	-0.107627110732705	0.517479137415738	0.625106248148443	1.3615223315953
chr19:48502601-AG	-0.427891304655808	-0.0977019760856913	0.330189328570117	0.711860409844646
chr19:48505919-CG	0.265343287656784	0.16230077480714	-0.103042512849644	-0.242490500448197
chr19:48581388-AG	0.311951097212807	0.293392135961067	-0.0185589612517404	-0.0563847098211602
chr19:48614779-CG	0.183333060387747	-0.00497930079458175	-0.188312361182328	-0.43032839599656
chr19:48691835-CT	-0.145527152438925	-0.145371549706163	0.000155602732761356	-0.015159066951023
chr19:48986066-CA	0.16534416034041	-0.0278341844990205	-0.193178344839431	-0.441047497153593
chr19:49046222-GT	0.258042488073343	-0.552018752522018	-0.810061240595361	-1.79995673886452
chr19:49200051-CT	-1.14584372524139	-0.0713406425319887	1.0745030827094	2.35148252644263
chr19:49974868-GA	-0.126037333005016	0.00295149555586449	0.128988828560881	0.268643032964113
chr19:50047103-GA	0.379161974936547	0.101922431467022	-0.277239543469525	-0.626222901551463
chr19:50204028-CT	0.0255512771602682	-0.106820809051263	-0.132372086211531	-0.307099567373399
chr19:50227109-AG	0.381831421804673	0.102967311123127	-0.278864110681545	-0.629801602490301
chr19:50767514-AG	0.0544070733214717	-0.0977983995449635	-0.152205472866435	-0.35078982464135
chr19:52264449-CA	-0.027029960880525	-0.102014121435474	-0.0749841605549495	-0.180681760892015
chr19:524231-TC	-0.41787574587199	0.169910014394243	0.587785760266234	1.27931036521204
chr19:54424884-GC	-0.10652928618534	0.425278778407751	0.531808064593091	1.15599910386364
chr19:54685882-GA	-0.0366350314478726	0.0316113267872858	0.0682463582351583	0.134835620150653
chr19:550848-CG	-0.118734870235175	0.367504473224703	0.486239343459877	1.05561739980458
chr19:55633815-AC	0.114801765801816	-0.0683818764014093	-0.183183642203225	-0.419030524606722
chr19:56215569-GC	-0.567741469100041	0.139696303259336	0.707437772359377	1.54288749815141
chr19:5662283-CT	-1.14346383577303	0.285361850325922	1.42882568609895	3.13200710186163
chr19:56657129-GA	0.321795940003339	0.135715650261991	-0.186080289741348	-0.425411445745265
chr19:5691983-GA	-0.412835702221768	0.58055391344139	0.993389615663158	2.17280057439842
chr19:5815848-CT	0.234675031676014	0.481984808794773	0.247309777118759	0.52928801370438
chr19:58783068-AT	0.331101784753043	0.0605200842903659	-0.270581700462678	-0.611556577595797
chr19:6462751-CT	-0.193644947241615	-0.0360509096408595	0.157594037600756	0.3316564236624
chr19:6659146-CT	0.445606933673581	0.0946952994988545	-0.350911634174727	-0.788512512114883
chr19:6783569-CT	-0.379735300252556	-0.0410975005272708	0.338637799725285	0.730471244429414
chr19:7654777-TC	-0.134550870791559	-0.0880759729717878	0.0464748978197708	0.0868760495943004
chr19:775768-CA	-0.314569322265031	0.309496404133204	0.624065726398235	1.35923020349078
chr19:7931178-AC	0.091324565111014	0.263050678825246	0.171726113714232	0.362787468091232
chr19:795036-TC	0.36625957283382	0.417859163996501	0.0515995911626806	0.0981650530543184
chr19:823704-GC	-0.236562234425973	-0.472406205570518	-0.235843971144545	-0.535034077569892
chr19:8269495-TC	-0.239606290354689	-0.315863545186591	-0.0762572548319027	-0.183486214687741
chr19:8458890-TC	-0.410384217013234	0.532934048568547	0.94331826558178	2.06250019025963
chr19:8629192-GA	0.118846866195853	-0.0891074717929651	-0.207954337988818	-0.473597003363446
chr19:8742063-CG	0.0851496567867817	-0.123793802079783	-0.208943458866564	-0.475775902326582
chr19:9153711-GT	0.188176923786289	0.0639066537804688	-0.12427027000582	-0.289252366563766
chr19:9276932-TC	-0.18727726847393	0.577177519839564	0.764454788313494	1.66848824093077
chr2:100093851-TC	-0.298420106438173	-0.182950462494847	0.115469643943326	0.23886210526522
chr2:100142628-TC	-0.294643602247206	0.343654115950536	0.638297718197742	1.39058134860659
chr2:1002266-AG	0.418788012035331	-0.510694928608537	-0.929482940643868	-2.06302652564778
chr2:100982045-CA	0.151303672193175	0.088174762906217	-0.0631289092869583	-0.154566252386731
chr2:101058938-CT	-0.0437425565463068	-0.0852703464929526	-0.0415277899466458	-0.106981920085086
chr2:101072850-TC	-0.240024247370504	0.0161639463512855	0.25618819372179	0.548845959720753
chr2:101102437-CT	-0.892783321199292	-0.34337263996218	0.549410681237112	1.19477527775406
chr2:101456101-GC	-0.655253742107867	-0.489383327525489	0.165870414582378	0.349888158154613
chr2:101553631-CT	0.102536995773964	-0.412403706864431	-0.514940702638395	-1.14984627347873
chr2:10256906-GC	0.261044727695465	0.343863234576371	0.0828185068809052	0.166936084602703
chr2:103193883-AT	-0.544799682236189	-0.611964416672859	-0.06716473443667	-0.163456627094158
chr2:106305491-GC	0.500720785193094	0.128438642483132	-0.372282142709963	-0.835588840131739
chr2:108461296-TG	0.128839052237065	-0.295644140075321	-0.424483192312386	-0.950580663085135
chr2:109008193-GC	0.298021056488829	-0.227885139903613	-0.525906196392441	-1.17400176701699
chr2:109078941-CG	-0.19752666872095	-0.0401300502408044	0.157396618480146	0.331221536150795
chr2:109354797-CT	-0.676908205077141	0.186838296481741	0.863746501558882	1.88721440060023
chr2:110868774-TC	0.0952573089680171	0.256414967789286	0.161157658821269	0.339506597242879
chr2:11119215-CT	-0.11204904598886	-0.606616347750615	-0.494567301761755	-1.10496643821855
chr2:112618710-TC	-0.11868401506863	-0.0702539317134207	0.0484300833552091	0.0911830577990112
chr2:113743873-CT	0.179753823395174	0.300712944151457	0.120959120756283	0.250954677169233
chr2:114672335-GA	0.345376459589971	0.0749945147499315	-0.270381944840039	-0.611116543087538
chr2:11526390-GT	-0.598695537879161	-0.915239649250163	-0.316544111371002	-0.712805526763208
chr2:11633476-TC	-0.398032850356943	0.0925578176558993	0.490590668012842	1.06520277685002
chr2:118475883-TC	-0.0241207992646464	0.0189314580768528	0.0430522573414992	0.0793364374426653
chr2:119622556-TA	-0.0789080939153475	0.123487874625133	0.202395968540481	0.430348993061463
chr2:121082179-GT	0.29741113272032	0.152601780180416	-0.144809352539904	-0.334497176014397
chr2:121137201-AT	-0.176226272366932	-0.215918566473369	-0.0396922941064368	-0.102938572024145
chr2:121647885-GA	0.380792614557177	0.54330801364943	0.162515399092253	0.342497514667851
chr2:122344804-GA	0.19981042752879	-0.601619665080667	-0.801430092609456	-1.78094349203062
chr2:122369134-AG	0.292956943297085	0.623155988877588	0.330199045580503	0.711881815098879
chr2:127979535-GC	-0.418310905278876	0.220638690016553	0.638949595295428	1.39201734532266
chr2:129056469-CT	-0.0380775059795564	-0.0117153671813324	0.026362138798224	0.0425703729436407
chr2:130677956-GA	-0.213489220120658	-0.962960543561178	-0.749471323440521	-1.66648537996857
chr2:1329117-TG	-0.241085974437284	-0.154685797259985	0.086400177177299	0.174826017846138
chr2:136790614-TC	0.249467807011696	-0.043719699651974	-0.29318750666367	-0.661354098606996
chr2:1383373-CG	0.177529994452396	0.236205045108126	0.0586750506557296	0.113751329413421
chr2:145226226-GA	0.343627551731355	-0.500691155091889	-0.844318706823244	-1.87542128452618
chr2:145296910-AC	0.130821995494568	0.605852804945133	0.475030809450564	1.03092652159078
chr2:150403951-CG	-0.130615696992657	0.462667599211268	0.593283296203925	1.29142069027335
chr2:153033295-AG	0.170293924592307	-0.0598175335753706	-0.230111458167677	-0.522406130003041
chr2:157133672-TC	-0.0346419751962539	0.300228324662943	0.334870299859197	0.722171953881089
chr2:157259652-GC	0.554248851365199	0.254504629840611	-0.299744221524588	-0.67579765099119
chr2:158445665-GA	-0.0669665007178032	-0.0869396129655475	-0.0199731122477443	-0.059499892412322
chr2:158477798-GA	0.104715003368322	-0.249210597795603	-0.353925601163925	-0.795151872071222
chr2:158666150-TA	0.194214755004763	0.0178976520433973	-0.176317102961366	-0.403904471187946
chr2:158761841-AT	0.00916349521673847	-1.28505953071236	-1.29422302592909	-2.86649939890544
chr2:158785702-GA	-0.369318296365227	-0.151434642983612	0.217883653381616	0.464466259414803
chr2:159369116-TG	0.274153154678697	-0.145494482004028	-0.419647636682726	-0.939928590740187
chr2:161354704-AT	0.302902189783351	-0.106251210485444	-0.409153400268795	-0.916811213121677
chr2:16136867-TC	-0.306841977795107	0.193175096019042	0.500017073814149	1.08596786864887
chr2:161902190-AG	-0.156396556658182	-0.217632689865907	-0.0612361332077249	-0.150396723738335
chr2:161980415-CA	0.202953063267692	-0.400696763425563	-0.603649826693255	-1.34526042636185
chr2:162058700-TC	-0.256250053496309	0.406293441841323	0.662543495337632	1.44399150287499
chr2:162060744-AG	0.0459869419276561	-0.122218579739035	-0.168205521666692	-0.386035759213504
chr2:162060796-GA	0.0260755105112854	0.415917880521429	0.389842370010143	0.843267958776089
chr2:162170175-TC	-0.286768987744782	-0.300446605146694	-0.0136776174019115	-0.0456317722455886
chr2:162311580-GA	-0.456930541604646	0.122139150091735	0.579069691696381	1.2601100498646
chr2:162964601-TC	-0.144579923414401	-0.0679373668018509	0.0766425566125499	0.153331304905041
chr2:162998440-GA	0.3875771182723	0.198704918552097	-0.188872199720202	-0.431561644264938
chr2:163252839-GA	-0.0729459012461914	0.0676141085411656	0.140560009787357	0.294132773746927
chr2:163793692-AG	0.0801033940320264	0.435960590867311	0.355857196835285	0.768403237730664
chr2:166031974-GC	-0.4051352861976	-0.265826734416793	0.139308551780807	0.29137598171652
chr2:166089599-GA	-0.0284248809511456	0.133762148653968	0.162187029605114	0.34177416128289
chr2:166181690-GA	-0.240420811740626	0.161974401916355	0.402395213656981	0.870920168553339
chr2:1686212-GA	0.0890490632305976	-0.026741548856747	-0.115790612087345	-0.270572831774844
chr2:169214263-TG	-0.312918006876075	0.390182018258151	0.703100025134226	1.53333203011522
chr2:169256326-GT	-0.433460383331127	0.445264962393089	0.878725345724216	1.92021076004942
chr2:169667957-CT	0.188919659537443	-0.0399483430145356	-0.228868002551978	-0.519666966152891
chr2:170242495-AC	0.302611300635658	0.0522356985496528	-0.250375602086005	-0.567045287022028
chr2:170250550-TG	-0.0186900872502434	0.256815139106312	0.275505226356556	0.591398759207353
chr2:170266786-GA	-0.110658413487914	0.220841455777206	0.331499869265119	0.714747353013811
chr2:170497853-AC	-0.0892133386621448	-0.547593495861139	-0.458380157198994	-1.02525107325094
chr2:172543309-AC	-0.127248099281107	0.0970604658177388	0.224308565098846	0.478619467373378
chr2:172810118-GA	0.198568456369755	0.407159041106365	0.20859058473661	0.443994891263029
chr2:172997894-AC	0.277902419160308	-0.644571240804243	-0.922473659964551	-2.04758603222771
chr2:173201665-GA	-0.0932388591010901	-0.653199159763825	-0.559960300662735	-1.24901833390427
chr2:173632067-CT	-0.288676518338382	0.286314150252195	0.574990668590577	1.25112451592653
chr2:175139473-GC	0.385772298092119	0.198676220282355	-0.187096077809764	-0.427649088907828
chr2:175804442-AT	-0.0780122046361035	0.102972908139303	0.180985112775406	0.38318378557675
chr2:175905279-CT	-0.128675838231399	0.462917081887723	0.591592920119122	1.28769702132515
chr2:17677309-CA	-0.121808688844405	-0.142949099838654	-0.0211404109942488	-0.0620712930223499
chr2:176782482-AC	-0.0357760956571707	0.0820508559292681	0.117826951586439	0.244054933861734
chr2:176907190-GT	-0.149703845485505	0.0549171209520197	0.204620966437525	0.435250361256111
chr2:176951389-TC	-0.0135454543433074	0.000422161400975328	0.0139676157442827	0.0152669219313371
chr2:178076805-TG	0.110297052294303	-0.148120735035903	-0.258417787330205	-0.584761128921815
chr2:179860145-AC	-0.32575926224599	-0.0149576014457634	0.310801660800227	0.669152010748186
chr2:18122759-GA	-0.703080509246784	-0.0877743951480982	0.615306114098686	1.3399339672204
chr2:182102-TA	0.0568426895714237	-0.307391935815034	-0.364234625386458	-0.817861252385382
chr2:182308848-TA	0.0803766032292315	-0.0947241938417041	-0.175100797070936	-0.401225114495413
chr2:183357196-GA	0.295413839445389	-0.207069717174629	-0.502483556620019	-1.12240487258048
chr2:190631837-GA	0.520130841476757	0.0739559165177629	-0.446174924958994	-0.998364604194536
chr2:190659876-GA	-0.476428916978649	0.20595708048402	0.682385997462669	1.48770184028569
chr2:190744217-TC	-0.0905684888285969	-0.0512311173979987	0.0393373714305982	0.0711530482922188
chr2:191148378-TG	0.716080136284475	-0.0160497307700715	-0.732129867054546	-1.62828450665898
chr2:191708224-CT	-0.444813440218672	-0.0969898656192248	0.347823574599448	0.750706258975375
chr2:192109948-GA	-0.098534799519672	-0.576900945782205	-0.478366146262533	-1.06927749290048
chr2:192166518-GT	-0.0671370729536098	-0.266595262987641	-0.199458190034031	-0.454881143264009
chr2:19562925-AG	-0.0676600520578389	-0.132330691766454	-0.0646706397086151	-0.157962475126298
chr2:196513016-GA	-0.0797466847008549	0.0847044382851677	0.164451122986023	0.346761651519012
chr2:197440566-CT	-0.012403536736844	-0.275236829505553	-0.262833292768709	-0.594487887741826
chr2:198237359-AG	0.334023985161724	0.337476321835842	0.00345233667411826	-0.00789680980109466
chr2:198672771-GA	0.450857073028666	-0.171131808311539	-0.621988881340205	-1.38565887315854
chr2:198745409-TA	0.103527092617263	0.0739235326295206	-0.0296035599877423	-0.0807144608915805
chr2:200261507-GA	0.0348579271478536	0.285792760856797	0.250934833708943	0.537273521060828
chr2:200309612-CT	-0.606348183362001	-0.244005208394835	0.362342974967166	0.782690526134568
chr2:202266338-GT	-0.202681842598873	-0.167097469814152	0.0355843727847202	0.0628857019626327
chr2:202843701-CA	0.13375045123573	-0.0906009858100901	-0.224351437045821	-0.509717585728605
chr2:203235322-CT	0.174769261105762	0.135879487807522	-0.0388897732982401	-0.101170727672443
chr2:20373668-TC	-0.618567229429757	-0.173918266974837	0.44464896245492	0.963999438757596
chr2:204536145-AG	0.0451830906871278	-0.171647475944283	-0.216830566631411	-0.493150129600116
chr2:204628929-CT	0.199249658108039	0.134508051111407	-0.064741606996632	-0.158118806423873
chr2:204821125-TC	-0.347985351444497	-0.134534044919452	0.213451306525044	0.454702401237989
chr2:205417729-AG	-0.193547606914458	-0.495618213333914	-0.302070606419456	-0.680922360972878
chr2:210657395-TG	0.244136642725665	-0.0745440602736102	-0.318680702999275	-0.717512147954034
chr2:210715133-AG	0.165812365350592	0.583357819654933	0.417545454304341	0.904294091175418
chr2:211203677-TC	-0.343845003226518	-0.0874843679962438	0.256360635230274	0.549225824945005
chr2:214224914-TC	0.138879753690768	-0.0569520671106213	-0.195831820801389	-0.446892744334493
chr2:216156754-AG	-0.2554738343037	-1.03769420624639	-0.782220371942689	-1.7386270862357
chr2:216380702-TC	0.147298823347748	0.5820016849465	0.434702861598752	0.942089529331638
chr2:217246761-CA	0.125090177276864	-0.174352208790104	-0.299442386066968	-0.675132748469727
chr2:219008008-CT	0.128359839184048	-0.290553449830522	-0.41891328901457	-0.938310922557536
chr2:220014068-CT	-0.120350291546818	-0.0633380996873821	0.0570121918594362	0.110088277314733
chr2:220159440-GA	0.375970083486973	-0.282190254845256	-0.658160338332229	-1.46533968053832
chr2:220314366-CT	-0.0929558911219074	-0.00467900875942375	0.0882768823624837	0.1789601444975
chr2:220376430-GA	0.234343537234793	-0.256883051139122	-0.491226588373915	-1.09760730032078
chr2:223253785-TC	-0.0238973282569645	-0.877031907495956	-0.853134579238991	-1.89484145419197
chr2:224610875-TC	-0.0350834915200402	-0.304906796909831	-0.269823305389791	-0.609885936246354
chr2:224688218-TC	-0.298753764454646	-0.362236994448315	-0.0634832299936687	-0.155346772784023
chr2:225540627-CT	0.160463328129513	0.0959292775404655	-0.0645340505890479	-0.157661587845788
chr2:227954351-CT	0.317452307489976	0.216583903935417	-0.100868403554559	-0.237701232932585
chr2:227991337-GT	-0.27915280503661	0.226328192580721	0.50548099761733	1.09800415074266
chr2:2281548-CG	0.0889315004415351	0.378543113068402	0.289611612626867	0.622473212400579
chr2:228691817-TC	0.206676324938838	0.164585670628334	-0.0420906543105047	-0.108221833837177
chr2:231505325-CT	0.00437062357898171	-0.372447407140272	-0.376818030719254	-0.845580785406277
chr2:231513192-AC	0.0138849905378784	-0.79687375534124	-0.810758745879119	-1.80149324827784
chr2:231531926-CT	0.245894356358888	0.289871070313801	0.0439767139549128	0.0813728898134011
chr2:231531928-AT	0.225099306334832	0.123286491057776	-0.101812815277056	-0.239781643698569
chr2:231778895-CT	0.0358010405128384	-0.0360684002289174	-0.0718694407417559	-0.173820456147454
chr2:232055623-CT	-0.100357318626644	0.26643781055826	0.366795129184904	0.792498017238034
chr2:232068132-CT	-0.387529691399881	0.164970869746597	0.552500561146478	1.20158186356395
chr2:232243520-GA	0.251197587975153	-0.319022560062299	-0.570220148037452	-1.2716193843013
chr2:232294256-TA	0.114392092172148	0.189736782049417	0.0753446898772689	0.150472280747918
chr2:232404037-TC	-0.238359809385579	0.323486352778671	0.56184616216425	1.22216895339861
chr2:232404329-AC	0.485735143686712	0.0995290304887949	-0.386206113197917	-0.866261456129958
chr2:232759743-CT	0.0402305981799292	-0.108358142644507	-0.148588740824436	-0.342822655134012
chr2:233380609-GC	-0.0400783990775542	-0.15141399448565	-0.111335595408096	-0.260759035057415
chr2:233460016-AG	-0.737998889025391	-0.0457479949351174	0.692250894090273	1.50943286782431
chr2:234898769-CT	0.373244804913143	0.13687418919168	-0.236370615721463	-0.536194204050289
chr2:237493382-TC	0.0493732798382165	0.215469749549371	0.166096469711154	0.35038612690321
chr2:237521432-GT	-0.380541739880942	-1.05251616849129	-0.671974428610352	-1.4957702453569
chr2:237912056-GA	-0.64990724421633	-0.422913276215339	0.226993968000992	0.484535045267576
chr2:238283203-GC	0.213121632821734	0.0481424187612238	-0.16497921406051	-0.378928641715506
chr2:238325954-GA	-0.00304919021243947	-0.0337442138316395	-0.0306950236192	-0.0831188070421764
chr2:238336651-CT	0.0643719438331141	0.0729005747084646	0.00852863087535048	0.00328557692279882
chr2:238347842-CA	0.340313626616836	-0.813113933300327	-1.15342755991716	-2.55634610843342
chr2:241035735-GA	-0.187910725370561	-0.148772295216495	0.0391384301540654	0.0707148076778362
chr2:241406055-CT	-0.101379944855291	-0.478309004203351	-0.37692905934806	-0.845825366396959
chr2:241583143-GA	0.0142476132497147	-0.477203738855979	-0.491451352105694	-1.09810242429718
chr2:241801917-CT	-0.789788546271663	0.00538524053771218	0.795173786809375	1.73615802273109
chr2:241857463-AT	0.255568371716262	-0.0504295052021039	-0.305997876918366	-0.689573604527179
chr2:241861703-AG	0.117532396857347	0.061861181503455	-0.0556712153538916	-0.138137965466768
chr2:242767312-CT	0.221481981684853	0.248755881306455	0.0272738996216013	0.0445788582131165
chr2:25084392-GA	-0.570229062954352	-0.438959166378003	0.131269896576349	0.273667916014878
chr2:25092071-AG	-0.131147727711948	0.625602538433904	0.756750266145852	1.65151622493129
chr2:25945081-CT	-0.23107670849226	-0.337629305656224	-0.106552597163964	-0.250222739495072
chr2:26069475-CT	0.82190920488565	0.0439782574091572	-0.777930947476493	-1.72917806667487
chr2:26639079-TA	-0.643323257400185	0.786230327341166	1.42955358474135	3.13361056371636
chr2:26941004-GT	-0.206264771660782	0.131597107828858	0.33786187948964	0.728761997526474
chr2:26971791-GA	0.00325334206733081	0.123561139078608	0.120307797011277	0.249519899413968
chr2:26981743-TC	-0.0740179682662337	-0.117974236523172	-0.0439562682569382	-0.11233152799585
chr2:27041964-CG	0.153664802042716	0.140433981361223	-0.0132308206814937	-0.0446475397490822
chr2:27104884-GA	0.308686897847675	0.241898256330784	-0.0667886415168909	-0.162628145468316
chr2:27183848-AC	0.363463297310203	0.131677658064996	-0.231785639245207	-0.526094123549636
chr2:27209812-GA	-0.371126121482251	-0.495165997685491	-0.12403987620324	-0.288744840306007
chr2:27504747-CA	-0.0704255664785068	-0.234198285871929	-0.163772719393423	-0.376270897815554
chr2:27694433-GA	-0.0843042042865331	-1.03265735887909	-0.948353154592554	-2.1045950442505
chr2:28909949-GA	0.191935827470729	0.453871380780219	0.26193555330949	0.56150661235498
chr2:28975432-GA	-0.303873347799624	-0.339140132652221	-0.0352667848525969	-0.0931897761575477
chr2:30103420-AG	0.103763691080112	-0.253612870519183	-0.357376561599295	-0.802753869242268
chr2:30187160-CT	-0.0419920758972403	0.0467358067252947	0.088727882622535	0.179953636820945
chr2:30590634-GA	-0.247945482073948	-0.0136438421270548	0.234301639946893	0.500632854124001
chr2:308908-CT	0.165494701468461	0.243102494404344	0.0776077929358831	0.155457589438519
chr2:31571733-CT	-0.104945391512231	0.579549216901542	0.684494608413773	1.49234682384471
chr2:32335143-AG	0.124514176586241	-0.307962493378251	-0.432476669964492	-0.96818920877442
chr2:33206880-CT	-0.179298225179957	0.318306315201993	0.49760454038195	1.08065338513911
chr2:33728646-AG	-0.0838764253746651	-0.208019721676359	-0.124143296301694	-0.288972660737623
chr2:349109-CT	0.0268119187875562	0.325221817594119	0.298409898806563	0.641854641976699
chr2:3583037-GA	0.398775391962278	0.0894543048530836	-0.309321087109194	-0.696894185259007
chr2:36870524-CG	0.0861112981829535	0.110833644374855	0.0247223461919013	0.0389581325288849
chr2:37540470-CG	0.311278733638128	-0.26746038158043	-0.578739115218558	-1.29038551205728
chr2:38935423-CA	-0.615903797163741	0.320765519007651	0.936669316171392	2.04785345768914
chr2:39316594-GA	0.140726300913387	0.176117710574499	0.0353914096611121	0.0624606304072621
chr2:42822529-CT	-0.0449062775378837	-0.165728507827624	-0.120822230289741	-0.28165680334066
chr2:42825840-CA	0.21995492058002	-0.0363892259400652	-0.256344146520085	-0.580193179834156
chr2:42835928-GT	-0.0318848583241454	0.0119637979788621	0.0438486563030075	0.0810907961975088
chr2:42843141-TC	-0.137075927726578	-0.174638497339968	-0.0375625696133903	-0.0982470781996125
chr2:42956253-TC	-0.247737190758248	0.21220996677887	0.459947157537118	0.997699284906225
chr2:43079846-CT	0.152176664360641	-0.0925923648980456	-0.244769029258687	-0.554694768500952
chr2:43080057-TC	-0.207289378520075	0.191997305301854	0.399286683821929	0.864072499489974
chr2:44195891-CT	0.235580720700538	0.172191303899912	-0.0633894168006267	-0.155140115060335
chr2:44359671-AC	0.446749250200147	-0.313412444016991	-0.760161694217139	-1.69003481495147
chr2:44469991-TG	-0.28625317958911	0.0450546224497392	0.331307802038849	0.714324254998606
chr2:44474474-AT	0.178915282849493	-0.200634473744631	-0.379549756594124	-0.851598406518356
chr2:44481598-CG	-0.247124609445161	-0.0736233093503043	0.173501300094857	0.366697962603217
chr2:45089367-AC	0.116339276114525	-0.0487554128712207	-0.165094688985746	-0.379183017293382
chr2:45185548-GT	0.00164406275608919	-0.816577175926972	-0.818221238683061	-1.81793210645861
chr2:45190892-TC	-0.0465211157597894	0.137195550344006	0.183716666103796	0.389201026592366
chr2:45275788-TC	0.0409506358060404	-0.248585512312576	-0.289536148118617	-0.653310651615986
chr2:45932156-GA	0.352256233906511	0.589446483447663	0.237190249541152	0.506996068763829
chr2:46556700-CT	0.0100958431350208	0.232475685399217	0.222379842264197	0.474370752904658
chr2:46559872-AT	0.216078535148018	0.450523385439848	0.234444850291831	0.500948327064787
chr2:46584191-GA	-0.0210364685498536	-0.111631360170409	-0.0905948916205551	-0.215070081367201
chr2:46772969-AC	-0.12633458523253	-0.2181039512023	-0.0917693659697705	-0.217657288855497
chr2:46814561-TC	-0.192006082374419	0.28490519943168	0.476911281806099	1.03506894680681
chr2:46855544-CT	0.25304727289186	-0.0754140695186208	-0.32846134241048	-0.739057568287729
chr2:46907877-TC	0.236521971901421	-0.0418444111678682	-0.27836638306929	-0.628705176155898
chr2:47439736-GA	0.45704212334929	-0.741600525004898	-1.19864264835419	-2.65594880768894
chr2:47450748-CT	0.155152021077663	0.0762332454452738	-0.0789187756323892	-0.189349183555366
chr2:47592944-GT	-0.503096624510499	-0.107429533307557	0.395667091202942	0.856099028520023
chr2:47954874-GA	-0.179892245310677	0.381372841803988	0.561265087114665	1.22088892397902
chr2:48104211-TC	0.0595993752977508	0.227074062059951	0.1674746867622	0.353422151893747
chr2:48128013-GA	-0.286113219354798	0.444261971137151	0.730375190491949	1.59341551521232
chr2:54362939-GC	0.0986562023017786	0.135436026753822	0.036779824452043	0.0655191196338311
chr2:54643920-CG	-0.227602655838448	-0.0591624151367842	0.168440240701664	0.355549136092426
chr2:55241232-AG	0.26944401066918	0.329261461509771	0.0598174508405915	0.116267881873575
chr2:55565153-TC	0.0839921081678877	-0.377908801092868	-0.461900909260755	-1.03300681189666
chr2:55658961-GA	-0.0460074524222307	-0.320660002606397	-0.274652550184166	-0.620524106678231
chr2:56162931-AC	-0.343427292548567	0.0790485149203606	0.422475807468927	0.915154989615541
chr2:56508419-AC	0.130223524861662	-0.131638045703701	-0.261861570565363	-0.592347315695513
chr2:58497124-GC	0.142449903824868	0.0829924423657329	-0.0594574614591347	-0.146478551434064
chr2:60852778-TG	-0.436628487275807	0.182502619242885	0.619131106518692	1.34835990605706
chr2:61014835-GA	-0.0838028748891778	0.525934158110248	0.609737032999425	1.32766603788456
chr2:61787251-AC	0.139249986412745	0.200272588257582	0.0610226018448374	0.118922665866767
chr2:63802572-AT	-0.28086036324311	-0.517191164830602	-0.236330801587492	-0.536106498920231
chr2:64302835-GA	0.482154747340272	-0.467142281272625	-0.949297028612897	-2.10667427053166
chr2:64688973-CT	0.488365510593424	-0.586616642622625	-1.07498215321605	-2.38354153098556
chr2:64719597-AC	0.0238143198460056	0.0309566810850215	0.0071423612390159	0.000231813180476407
chr2:65120-AC	-0.288666749917312	-0.109899333680455	0.178767416236858	0.378298501283284
chr2:65274651-TC	-0.151335998415547	0.562309090251565	0.713645088667112	1.55656137297406
chr2:66604898-GA	0.123189705476772	0.231580125641835	0.108390420165062	0.223267536697009
chr2:66755767-CG	0.278704659399117	-0.265213701981878	-0.543918361380995	-1.21368012029047
chr2:68239994-TC	0.0652598841298748	0.00414332120770807	-0.0611165629221667	-0.150133326637853
chr2:68461763-GA	-0.142177052810279	0.256882111357794	0.399059164168073	0.863571304591521
chr2:68624950-TC	0.0505159075821756	-0.0517394057377127	-0.102255313319888	-0.240756406792148
chr2:68745321-AG	-0.722310360134806	0.472951267883989	1.1952616280188	2.61749720178132
chr2:68833928-GT	-0.0101347905345748	0.16919652349471	0.179331314029285	0.379540691538163
chr2:68846675-AG	-0.420655431967574	0.572732247156265	0.993387679123839	2.1727963084653
chr2:68874040-CT	-0.0342178426087364	-0.0489702678846758	-0.0147524252759394	-0.047999428024552
chr2:69063914-AG	0.336867756690764	0.405973236408864	0.0691054797181004	0.136728148101994
chr2:69286431-AG	0.710158597514581	0.473291350838502	-0.236867246676079	-0.537288214596847
chr2:69318909-AG	-2.05503101102272	-0.0596131029834743	1.99541790803924	4.38013281903311
chr2:70532058-TC	-0.278352858615823	-0.0758798538345194	0.202473004781304	0.430518693437858
chr2:71268310-TC	0.14165769048218	-0.115742408499084	-0.257400098981264	-0.582519299699329
chr2:71352309-AG	0.54626838286443	-0.213419366387131	-0.759687749251562	-1.68899077855782
chr2:72296924-AT	-0.232060260062986	0.413163582107649	0.645223842170635	1.40583865909575
chr2:73026969-GA	-0.146651973371991	0.175960521659469	0.322612495031461	0.695169674553683
chr2:73072170-AG	-0.0272862743182015	-0.939963268244729	-0.912676993926527	-2.02600530741168
chr2:73528820-GC	-0.836686854609939	0.331680417686787	1.16836727229673	2.55825258859457
chr2:74910883-CT	0.0853020921196014	0.337731814897207	0.252429722777605	0.540566558661179
chr2:75017793-GT	0.467893247115193	0.225468906514271	-0.242424340600923	-0.549529737815402
chr2:84664452-CT	0.369069224870451	-0.0676237236507551	-0.436692948521206	-0.977477097830454
chr2:85671578-CT	0.0294734645827722	-0.222149760337137	-0.25162322491991	-0.569793630687943
chr2:85984313-CT	-0.375321632339033	-0.135683086014577	0.239638546324456	0.512389334079131
chr2:86004531-GC	0.206441344427893	-0.302532447375546	-0.508973791803439	-1.13670197926362
chr2:86130862-GT	0.0733472360957801	-0.103445916448935	-0.176793152544715	-0.404953143768716
chr2:86134142-GA	0.248890919865826	0.431092547162299	0.182201627296473	0.385863601854241
chr2:86236619-CA	-0.0906023178894463	-0.498515167585131	-0.407912849695685	-0.914078448685822
chr2:86552071-TA	-0.135894147873025	0.166455758818927	0.302349906691952	0.650533944263575
chr2:88038126-AC	0.058731219158445	-0.30942317192261	-0.368154391081055	-0.826495963874996
chr2:88441206-CT	-0.24151434551921	0.59961968344401	0.84113402896322	1.83740219442692
chr2:8876441-CT	0.229652222524773	0.112678961293276	-0.116973261231497	-0.273178047226182
chr2:88987302-GA	0.034185171846884	-0.0185713523193716	-0.0527565241662556	-0.13171729661882
chr2:8916178-TG	-0.109957351575123	-0.321268577095751	-0.211311225520628	-0.480991770703803
chr2:9306710-TA	-2.66337177562099	-0.106216095128801	2.55715568049219	5.6175648432571
chr2:9427181-TA	-0.385168387602655	-0.917714660463828	-0.532546272861173	-1.18862895370203
chr2:9515299-TC	-0.789882100973408	-0.0088459464206628	0.781036154552746	1.70501473887346
chr2:95709421-CT	0.0189610440853052	0.0896441251706878	0.0706830810853826	0.140203389663212
chr2:96008888-GA	0.339993330433904	0.0178195323534401	-0.322173798080464	-0.725206962027596
chr2:97090210-GA	-0.131138332027117	0.364891418977104	0.496029751004221	1.07718433800899
chr2:98334978-CT	-0.824787803972113	0.361323983194048	1.18611178716616	2.59734134500466
chr2:99856951-CT	0.288969343761552	0.458798349316431	0.169829005554879	0.358608396458665
chr20:10247425-TC	0.534507614558073	-0.139403423096077	-0.67391103765415	-1.50003633207336
chr20:1033582-GA	-0.0295028292887727	-0.0045749950134673	0.0249278342753054	0.0394107948696959
chr20:10373680-TC	-0.0642499880955573	0.210586681352848	0.274836669448406	0.589926019134082
chr20:1143957-CT	-0.0114611433171115	0.0454995492856834	0.0569606926027949	0.109974831446364
chr20:13530832-CG	0.0296289218590169	0.112166674235643	0.0825377523766258	0.166317620558486
chr20:13952239-TA	0.117529529511927	0.131026117848272	0.013496588336345	0.0142293125209459
chr20:1443105-TC	0.263823958744172	-0.176160775491445	-0.439984734235618	-0.98472845470843
chr20:1541546-AG	-0.413900763593593	0.124157479220318	0.538058242813911	1.16976739765984
chr20:16677940-AT	-0.270787642182385	-0.158087919840706	0.112699722341679	0.232760344154336
chr20:16716317-AG	0.338262652422994	0.799263543692682	0.461000891269688	1.00002051721359
chr20:16792638-CT	-0.171472678563313	0.726273178456203	0.897745857019516	1.96211036329515
chr20:18350833-GC	-0.180770586423973	-0.140983349008736	0.0397872374152372	0.0721440419609736
chr20:21078414-CT	-0.188484430419322	-0.049798599512639	0.138685830906683	0.290004212201309
chr20:21224094-GA	-0.20666558540202	0.222443177565127	0.429108762967148	0.929766489769625
chr20:21590160-GA	-0.711635060714153	0.138328374652491	0.849963435366643	1.85685217762954
chr20:21626733-GA	-0.126800352848917	-0.327165502299854	-0.200365149450937	-0.456879051687098
chr20:21671781-GA	0.144364273320027	0.57736496406549	0.433000690745463	0.93833987811028
chr20:22513341-CT	-0.404909103372342	-0.229513691347338	0.175395412025004	0.370870433949757
chr20:22526613-GA	-0.0539144033278265	-0.0397486651430071	0.0141657381848193	0.0157033587612245
chr20:22931505-TC	0.430774843671114	0.278610868012412	-0.152163975658702	-0.350698411928366
chr20:23659210-CA	0.0471855855356213	-0.169965058456716	-0.217150643992337	-0.493855216557166
chr20:23734874-GC	-0.0385109323839502	0.183460356449531	0.221971288833481	0.47347076518162
chr20:24873953-CT	-0.135075076139783	0.098219036229757	0.23329411236954	0.498413407701408
chr20:25200810-CT	0.449980482206856	0.103001191558208	-0.346979290648647	-0.779850093370684
chr20:25203152-GA	-0.107502126660014	0.186957229737086	0.2944593563971	0.633152133563962
chr20:25421184-TA	0.162037805788716	0.519985505476855	0.357947699688139	0.773008331608467
chr20:25435756-TA	-0.524528975251339	0.0848907473667327	0.609419722618072	1.32696704620773
chr20:25621241-CT	0.0786502310988396	0.484646432712136	0.405996201613297	0.878852655978088
chr20:275194-CT	-0.439586826040535	0.454646817610024	0.894233643650559	1.95437343423005
chr20:2950337-GT	0.239518474626154	0.127392821835631	-0.112125652790523	-0.26249942417478
chr20:30163902-CG	-0.0340357119751158	-0.209289824241894	-0.175254112266778	-0.401562847050421
chr20:30245764-AC	-0.413879146213023	-0.126304280758162	0.287574865454861	0.617986534987234
chr20:30391436-AT	-0.334457311753638	-0.40070995062202	-0.0662526388683824	-0.161447404427106
chr20:30678724-GA	-0.830516997924584	0.150405417257396	0.98092241518198	2.14533702488409
chr20:30979976-GC	-0.0624889424110025	-0.122028457523561	-0.059539515112558	-0.146659304489012
chr20:31441064-GA	-0.0345093628935043	0.162297089848959	0.196806452742464	0.418036048859457
chr20:32045223-GA	0.299736936515072	-0.327771087580157	-0.627508024095229	-1.39781679510405
chr20:32108277-AG	-0.210967452199367	0.0771028642346108	0.288070316433978	0.619077946208016
chr20:3226946-TG	-0.27477674278573	-0.0121532044407235	0.262623538345006	0.563022149954342
chr20:32287862-CT	0.298806870428583	-0.354907320089298	-0.653714190517881	-1.45554542072581
chr20:32787782-CT	0.54575874072313	0.00754704176834503	-0.538211698954785	-1.201109117976
chr20:32800380-TC	0.517782615353895	0.287092876858481	-0.230689738495414	-0.523680003029945
chr20:33324894-GC	-0.474898138012596	0.157613411740291	0.632511549752887	1.37783520533061
chr20:33389818-TC	0.0341027832656089	-0.00759053917352645	-0.0416933224391354	-0.107346565685402
chr20:33736111-CT	0.298009021740203	-0.67152757205509	-0.969536593795294	-2.15125928393338
chr20:34003546-GA	-0.307466231907098	0.28832405940496	0.595790291312058	1.29694326002655
chr20:34119137-TA	-0.0428694295324319	0.435076614409554	0.477946043941986	1.03734838726318
chr20:34330104-TC	0.110370352182345	0.612667369157127	0.502297016974782	1.0909902737972
chr20:34854611-GA	-0.295934363524937	0.550814656696934	0.846749020221871	1.84977125760893
chr20:34858202-AT	0.603637690730043	0.0309020948096604	-0.572735595920383	-1.27716057436942
chr20:35874360-CA	-0.327809004639362	0.0505872328358867	0.378396237475249	0.818053683278214
chr20:35874361-AT	0.106195838190384	-0.339754969019305	-0.445950807209688	-0.997870903229801
chr20:36889175-GA	-0.0969954937124018	0.396392220401262	0.493387714113663	1.07136428954886
chr20:36996626-AG	0.363814764249708	0.156108162030977	-0.207706602218731	-0.473051275106446
chr20:37289739-GA	0.31417076805696	0.192810111345567	-0.121360656711393	-0.282842883624938
chr20:3793288-CT	-0.248395636130107	0.30571705591807	0.554112692048177	1.2051331690001
chr20:39332271-GA	-0.223842693210532	-0.224968776671056	-0.00112608346052337	-0.017982447571576
chr20:40341812-CT	-0.341653172481848	0.235577716407847	0.577230888889696	1.25605941700562
chr20:42070399-CT	-0.192465123456703	-0.731530620771218	-0.539065497314515	-1.20298991980983
chr20:42247395-AG	0.196769382586633	0.427908797454446	0.231139414867813	0.493666901730288
chr20:42322267-AC	-0.25580555139118	-0.179725674905766	0.0760798764854144	0.152091797001431
chr20:43323078-CT	-0.554038486494382	0.444095574033738	0.99813406052812	2.18325194210231
chr20:43760537-TC	-0.424658854700551	-0.100123864774347	0.324534989926204	0.699404669716594
chr20:43883601-TC	-0.0813557242680741	0.165421002883305	0.246776727151379	0.528113777018698
chr20:45048717-CT	0.384918148900955	0.342306340568461	-0.0426118083324944	-0.109369865370729
chr20:45122160-CT	-0.0268384236136742	-0.201942328178506	-0.175103904564832	-0.401231959882444
chr20:46066675-CT	-0.146623720966735	-0.0941138607931455	0.0525098601735896	0.100170252063527
chr20:46199655-GA	-0.436689418063784	0.0620013746453243	0.498690792709108	1.08304625149407
chr20:4632834-GA	0.115200837641158	0.311135566288313	0.195934728647155	0.416115759064608
chr20:47383745-CT	0.0556947162127404	-0.0969177030000248	-0.152612419212765	-0.351686272175741
chr20:484133-AG	-0.141843215217035	-0.501366968530908	-0.359523753313873	-0.807483840983647
chr20:49077360-TG	-0.376170392694622	0.48815418267301	0.864324575367632	1.88848781869385
chr20:49605000-TC	0.25332536146147	0.381958072222782	0.128632710761312	0.267858553815314
chr20:49662189-GA	-0.0984537721240024	-0.201621226341489	-0.103167454217487	-0.242765729313516
chr20:49727337-CT	0.0910364171240934	0.30744568820796	0.216409271083867	0.46121839544579
chr20:50508613-TC	-0.0126545469035217	0.26687400631582	0.279528553219342	0.600261601886049
chr20:52185155-AC	-0.207519546795196	-0.135440826294504	0.0720787205006917	0.143277793756125
chr20:52286139-TC	-0.79102120446724	-0.194561395737079	0.596459808730161	1.2984181159728
chr20:5277343-CT	0.531774593762494	0.20328362200133	-0.328490971761164	-0.739122837723382
chr20:55877225-CT	-0.0227458301819677	-0.255234483016361	-0.232488652834393	-0.527642767011736
chr20:56790348-CG	-0.174954644944924	0.573269522291625	0.748224167236548	1.63273438694663
chr20:61037378-AG	0.0909673626483729	0.345584147179364	0.254616784530991	0.54538435868338
chr20:61774560-GA	-0.0753507763032741	-0.572774237932222	-0.497423461628948	-1.11125817051659
chr20:61899919-TC	-0.0735956907659213	-0.0267702834540559	0.0468254073118654	0.0876481744033877
chr20:62017944-GC	0.213480714544789	0.329517792297096	0.116037077752307	0.240112084884347
chr20:62207430-GA	-0.0754873846263445	-0.0624317007992621	0.0130556838270824	0.0132580597654049
chr20:9098852-AG	0.269607718816579	0.325022392653863	0.0554146738372838	0.106569162067677
chr20:9136568-CT	0.257648139179923	-0.314108553247553	-0.571756692427477	-1.27500418291749
chr20:9894674-GA	0.190095572749013	0.0520532778924091	-0.138042294856604	-0.319590266958733
chr20:995104-CA	0.294826494204563	-0.267982803344407	-0.562809297548971	-1.25529428712804
chr21:16511126-CT	-0.696207876978673	-0.0137345866561648	0.682473290322509	1.48789413460085
chr21:28248454-AG	0.132804370810293	-0.286212416725588	-0.419016787535881	-0.938538915744056
chr21:28356717-TA	0.0499025814731099	0.130698588721222	0.0807960072481118	0.162480792583313
chr21:28382361-TA	0.0831188586086505	-0.240046955657442	-0.323165814266093	-0.72739223896079
chr21:30270751-TG	-0.0696588287330718	0.0588192610278693	0.128478089760941	0.267517944750267
chr21:31246962-TC	0.564554761602004	0.266920810265196	-0.297633951336808	-0.671149012359109
chr21:31331496-CT	0.196029854008685	-0.192118524220899	-0.388148378229584	-0.87054000221957
chr21:31387733-GT	0.00726152638465813	-0.376602911181959	-0.383864437566617	-0.861103062732516
chr21:31552158-GA	-0.163469759410482	0.043550121172341	0.207019880582823	0.440534843326443
chr21:32976597-TG	-0.178795000926866	0.311441718480446	0.490236719407313	1.0644230761411
chr21:34041310-AC	0.253267772913183	-0.813312632696007	-1.06658040560919	-2.36503362203229
chr21:34470340-AC	0.155911424548071	-0.0983989951840492	-0.254310419732121	-0.57571315591666
chr21:34571621-GA	0.123781555371103	0.0632644472174094	-0.0605171081536932	-0.148812809193666
chr21:34592217-GA	0.27242284979273	-0.0913129951862621	-0.363735844978992	-0.81676250688611
chr21:34592218-GA	-0.322318342263334	0.0595511361982435	0.381869478461577	0.825704761477145
chr21:34941860-CT	0.136603831560079	0.332739558179647	0.196135726619568	0.416558530300699
chr21:35533247-CG	0.311627723605288	0.569676167564616	0.258048443959329	0.552943838357165
chr21:35926071-TC	-0.0917124932653665	0.082806232269943	0.17451872553531	0.368939212674009
chr21:38663367-GA	-0.667141639609941	-0.343962070133607	0.323179569476334	0.696418862542488
chr21:38739981-CT	-0.0710741459254859	-0.0458782637223023	0.0251958822031836	0.0400012680517557
chr21:38748268-CT	0.403760547357977	0.0790798763793999	-0.324680670978577	-0.730729262568714
chr21:40261797-CT	0.0452771497339495	0.282475929291363	0.237198779557414	0.507014859231209
chr21:40702487-GA	0.11534820440598	0.0981906223877312	-0.0171575820182492	-0.0532976616883061
chr21:43178461-AG	0.15260808385888	0.137437995526113	-0.0151700883327671	-0.0489194830167543
chr21:43821774-AG	0.108344716204717	0.105523691848197	-0.00282102435651943	-0.0217161721789027
chr21:44311236-CA	-0.154882832843718	0.160297450963755	0.315180283807473	0.678797522581066
chr21:45487115-CT	0.423654957329677	0.203453233402955	-0.220201723926721	-0.500576331291516
chr21:45502604-CT	-0.560304032602105	0.101349900665893	0.661653933267998	1.44203191844524
chr21:46176379-GA	-0.0551471445553543	-0.791415559327511	-0.736268414772156	-1.63740116523294
chr21:46428154-TC	0.0712681830049526	0.0643234043820717	-0.00694477862288088	-0.0308002427888303
chr21:46428162-AG	-0.13352159217216	-0.285550671687561	-0.152029079515401	-0.350401254044651
chr21:46838231-GA	0.331453052173322	-0.0309704663472748	-0.362423518520597	-0.813871629922712
chr21:47061861-CT	-0.214216143556521	0.326035939220834	0.540252082777355	1.17460012915826
chr21:47379282-GA	0.147259618593311	-0.176266295981338	-0.323525914574649	-0.728185491036032
chr21:47461805-CG	-0.670652613880715	-0.400570985490324	0.270081628390391	0.579451309455946
chr21:47494169-CA	0.40691942124656	0.306556151267674	-0.100363269978886	-0.236588492266564
chr21:47792540-AG	0.0807613018810156	-0.0112302968995423	-0.0919915987805579	-0.218146837556665
chr21:47802312-CT	-0.625388913626167	0.42626140578846	1.05165031941463	2.30114099249258
chr22:17455630-CT	0.403446745900734	0.344074976443727	-0.0593717694570071	-0.146289783591038
chr22:17681989-CA	0.357138602623171	0.0735359795453586	-0.283602623077812	-0.640239901771331
chr22:17876969-GT	-0.0121139014403779	0.0232407492365461	0.035354650676924	0.0623796553572603
chr22:18521830-TG	0.366336688365485	0.14143472177571	-0.224901966589775	-0.510930327547615
chr22:19490206-AC	0.332407838681046	-0.29521709007474	-0.627624928755786	-1.39807432019467
chr22:19712435-CG	-1.46292420641876	0.0901614681139366	1.5530856745327	3.40573498087923
chr22:19948049-CT	0.170060137784302	-0.507381244371847	-0.677441382156149	-1.5078132015622
chr22:20257204-CT	0.259329039430216	-0.341956882976665	-0.601285922406881	-1.34005306625611
chr22:21068626-CG	-0.772879576978441	0.16993790072205	0.94281747770049	2.06139702256816
chr22:22196439-GA	-0.280480941416105	-0.0795877059668671	0.200893235449238	0.427038676144648
chr22:22250588-GC	0.0622294436201778	0.125672822753505	0.0634433791333271	0.12425530947236
chr22:23404216-TC	-0.184190728491993	-0.0423809655958892	0.141809762896104	0.296885810119013
chr22:23604250-GA	-0.424549742301317	-0.00872961351108008	0.415820128790237	0.900493433380873
chr22:24152150-AG	0.302167519887121	-0.268306676152082	-0.570474196039204	-1.2721790175474
chr22:25738334-AG	-0.430961168780888	0.110196948176367	0.541158116957254	1.17659599940988
chr22:26812039-TC	0.246017246032017	-0.252859800835118	-0.498877046867135	-1.11446022138779
chr22:29762720-GA	0.154719785564294	0.34612929849489	0.191409512930595	0.406147323401575
chr22:30654746-AC	-0.255458834000384	-0.147352473467094	0.10810636053329	0.222641791905788
chr22:31454303-GT	0.180918039212503	0.29239123215151	0.111473192939007	0.230058466452768
chr22:32060259-GA	-0.516446949799703	0.486058258358043	1.00250520815775	2.1928809866935
chr22:32423503-TC	0.370273105100107	-0.114518365564192	-0.484791470664299	-1.08343160994704
chr22:33143497-TC	-0.379660585306734	0.173059223289155	0.552719808595889	1.20206483591944
chr22:33179915-CA	-0.29936328272611	0.0973204060013966	0.396683688727507	0.858338454804551
chr22:35767852-CT	-0.366315141735334	0.370249365732319	0.736564507467653	1.60704973995096
chr22:36057691-AT	-0.249151259598094	0.364453530441087	0.613604790039181	1.33618618137075
chr22:36100849-TC	0.0791242600372192	-0.0349030069733626	-0.114027267010582	-0.266688422047124
chr22:36615548-AC	-0.245963984325582	0.376973317356365	0.622937301681947	1.35674443708992
chr22:36698205-GA	-0.531471294119364	-0.575370831123263	-0.0438995370038993	-0.112206556749964
chr22:36794183-CT	0.186091567178918	-0.339568935010188	-0.525660502189106	-1.17346053605429
chr22:36811751-GA	0.121661267320198	0.283502009429002	0.161840742108804	0.341011336957135
chr22:36942431-CT	0.200610456815783	0.14069108706421	-0.0599193697515733	-0.14749607267146
chr22:37077117-GA	0.492955959441432	-0.22447050910532	-0.717426468546751	-1.59589491658562
chr22:37429168-GA	-0.251718478306815	0.223847995309982	0.475566473616797	1.0321065170015
chr22:37574931-AG	-0.655430119848426	-0.157796268826773	0.497633851021653	1.08071795249775
chr22:37593484-GC	0.229289656981749	-0.740473032544982	-0.96976268952673	-2.15175734212412
chr22:37865246-AG	-0.713170832418047	-0.0866783534025184	0.626492479015528	1.36457600993423
chr22:37869004-GA	0.0499864479854752	-0.0366228899901856	-0.0866093379756609	-0.206290447957614
chr22:37906155-AG	-0.230550151491	0.0310695494134142	0.261619700904414	0.560810832401885
chr22:38411636-AT	0.239117124345233	0.451958449957874	0.212841325612641	0.453358696128259
chr22:38422089-GA	-0.260632127069725	0.332090853594899	0.592722980664623	1.29018639123561
chr22:38528332-GA	-0.157847495545748	-0.150368539758417	0.00747895578733099	0.000973285258178264
chr22:38688652-AG	-0.239886485779015	-0.0366062966005174	0.203280189178498	0.432296811042769
chr22:38911701-GA	-0.0661606050554787	0.110080159100169	0.176240764155648	0.372732629887974
chr22:38946609-GA	0.427488565346023	0.208840644126385	-0.218647921219637	-0.497153514946666
chr22:39081214-GA	0.035235969422957	0.41428255775194	0.379046588328983	0.819486317886136
chr22:39562898-TG	-0.124592095377249	-0.538225316138256	-0.413633220761008	-0.926679649270508
chr22:39606873-GT	-0.263135307204167	-0.148766796659419	0.114368510544748	0.236436457930888
chr22:39665676-CT	-0.23040745053346	-0.126021826751283	0.104385623782177	0.214445514148945
chr22:39670992-GA	-1.26424640352356	-0.332152123947057	0.932094279576503	2.03777527339722
chr22:39701568-CT	-0.41176804479076	-0.312802344249055	0.0989657005417059	0.202506159319185
chr22:40353630-CA	-0.142261400627821	-0.0565186872845706	0.0857427133432509	0.173377714308586
chr22:41327298-TG	-0.0752586373882807	-0.120292299874091	-0.0450336624858099	-0.114704881163286
chr22:41478802-CT	0.285641956662592	-0.493411677088898	-0.77905363375149	-1.7316511920689
chr22:42022244-TA	-0.505931036018174	-0.0793043172591005	0.426626718759074	0.924298883460726
chr22:42054076-CG	0.0892954856766354	-0.134651980168078	-0.223947465844713	-0.508827692035092
chr22:42081707-CT	-0.28719807893003	0.282005433996161	0.569203512926191	1.23837619793999
chr22:42252854-GA	-0.429522618699031	-0.149368704096144	0.280153914602887	0.601639188084914
chr22:42337234-AC	0.397225405328855	-0.082709088036187	-0.479934493365042	-1.07273234857321
chr22:44261605-TC	-0.0399737176248419	0.0130372990640907	0.0530110166889326	0.101274231805757
chr22:45463746-TC	0.272329014723156	0.42584521765127	0.153516202928115	0.32267350768119
chr22:45994181-CT	-0.362520078329052	0.124217446961236	0.486737525290288	1.05671482671989
chr22:46122243-CT	0.0140615015037304	-0.163405075989821	-0.177466577493552	-0.406436607474501
chr22:46325849-CT	-0.0780089968705065	-0.121665634337909	-0.0436566374674024	-0.111671482058764
chr22:46567683-CT	0.0905432701119134	-0.0122722386219168	-0.10281550873383	-0.241990441210037
chr22:46584143-CT	0.21045020203518	0.385712265451164	0.175262063415985	0.370576685073897
chr22:47131755-TC	-0.0222223780117062	0.819376827902179	0.841599205913885	1.83842691607448
chr22:51057012-CT	-0.124546205845676	0.274999875982417	0.399546081828093	0.864643918069226
chr22:51078631-CT	0.139025845984853	-0.315215349290696	-0.454241195275549	-1.01613350223777
chr22:51125203-TA	0.302819752241856	-0.215391275078134	-0.51821102731999	-1.15705035461599
chr3:10058231-TC	0.304799732199078	-0.245551455500044	-0.550351187699122	-1.22785076303995
chr3:10086953-CT	0.212422851229764	0.377113350547793	0.164690499318029	0.347288965069199
chr3:10101518-AG	-0.463571482812918	-0.296707423631897	0.166864059181021	0.352077022260527
chr3:101354319-GA	-0.23191195342036	0.0531140251439152	0.285025978564275	0.612371683326534
chr3:101438134-TG	0.24524339189832	0.491779890817961	0.246536498919641	0.527584586849096
chr3:101481853-TC	0.0452559110944682	0.157242209830799	0.111986298736331	0.231188768840395
chr3:10363410-AG	0.112126779656006	0.0997152776246898	-0.0124115020313161	-0.0428426920327778
chr3:10365203-GA	-0.00840221590484544	0.116287083523997	0.124689299428842	0.259171754196734
chr3:11069729-CT	-0.120145636622231	-0.240473261584183	-0.120327624961953	-0.28056725497491
chr3:113000476-AG	-0.0661752663588642	0.100520433377813	0.166695699736677	0.3517061492692
chr3:113833267-GC	-0.411800009496648	0.0360136812236847	0.447813690720333	0.970970905330848
chr3:113909332-TA	0.271712224541822	-0.393825621413015	-0.665537845954836	-1.48159132790629
chr3:113909334-TA	-0.394431406235445	-0.204049892841985	0.190381513393459	0.403882780031837
chr3:113979494-AG	-0.0604721148971959	0.207865880392323	0.268337995289519	0.575610322534069
chr3:119008956-GA	-0.403946691831184	-0.190171954581044	0.21377473725014	0.455414875200891
chr3:119718286-CA	-0.393367220001142	-0.221433663554904	0.171933556446238	0.363244436257457
chr3:120298167-CT	-0.157366070677039	0.292696830921049	0.450062901598088	0.975925611433686
chr3:121913278-TC	0.132654682089492	-0.063855203668371	-0.196509885757863	-0.448386429346951
chr3:123124295-CA	0.501886877016832	-0.0606013925224409	-0.562488269539273	-1.25458710602085
chr3:125075936-GA	-0.28571090269849	-0.279979416160881	0.00573148653760858	-0.0028761521786363
chr3:126351240-TA	0.246326802869934	-0.873422355934864	-1.1197491588048	-2.48215716457957
chr3:126702758-CT	0.0861384527440475	-0.0673042505125287	-0.153442703256576	-0.353515275165032
chr3:126795223-GA	0.178222862045185	0.517463995693435	0.33924113364825	0.731800307124126
chr3:127633600-AC	-0.216460063798621	-0.635995496761768	-0.419535432963147	-0.939681421184119
chr3:127968786-CG	0.128554884335416	0.529939383282958	0.401384498947541	0.868693701311597
chr3:128321297-TA	0.397955314695245	-0.188124585235296	-0.586079899930541	-1.30655626384041
chr3:128941063-AC	-0.228426130184683	-0.0338004041721389	0.194625726012544	0.413232204033605
chr3:129204664-GT	-0.767983589883507	-0.235669970431375	0.532313619452133	1.15711277255971
chr3:130441293-AG	0.726449169703575	0.269150545804457	-0.457298623899118	-1.02286860227219
chr3:13142539-GA	0.0178501905110247	0.124414022038462	0.106563831527438	0.219243809993692
chr3:133452725-AC	-0.322748999282592	0.371443740913152	0.694192740195744	1.5137104910764
chr3:133533267-GA	0.0512703728229997	-0.44090793173468	-0.49217830455768	-1.09970380182294
chr3:133912444-TC	0.300598861650909	-0.370339084098896	-0.670937945749805	-1.49348701437779
chr3:134121870-GA	-0.0452007808256279	-0.00154440786956551	0.0436563729560624	0.0806672220978076
chr3:134464497-GA	-0.192682691910787	0.0835727740732165	0.276255465984003	0.593051435218067
chr3:134525755-GA	-0.154616250861628	0.271181862929243	0.42579811379087	0.922473579246967
chr3:134533584-GA	0.256728026584183	-0.141452083153159	-0.398180109737342	-0.892638544341651
chr3:135653460-CT	0.563481163368022	-0.416685487293807	-0.98016665066183	-2.17467585556347
chr3:13596469-TA	0.205295997012607	0.317133812785676	0.111837815773069	0.230861681037504
chr3:13621878-TC	0.0871205544464854	-0.138097516674184	-0.225218071120669	-0.511626662899646
chr3:136421836-GT	0.2432461095436	0.15463235602433	-0.0886137535192708	-0.210705903184498
chr3:136473362-CT	0.149380367542723	0.182579745659247	0.0331993781165243	0.0576318826099805
chr3:136500605-CT	0.606516461181793	-0.198860505599062	-0.805376966780854	-1.78963791981308
chr3:136731632-GA	0.0319319804373316	-0.411954387111512	-0.443886367548843	-0.993323223024404
chr3:138476443-AG	0.374499533134558	-0.146235396040833	-0.520734929175392	-1.16261016763735
chr3:13903531-GA	-0.0156507181581631	0.590573215882316	0.606223934040479	1.31992715798499
chr3:13926682-TA	0.00832396280331557	-0.209905738696521	-0.218229701499837	-0.496232233701535
chr3:141227387-TG	-0.268644768172371	0.0457651721201472	0.314409940292518	0.677100560436441
chr3:141568526-AC	0.0809679628345942	-0.042648754149601	-0.123616716984195	-0.287812678014862
chr3:141791549-AG	0.0233026802464476	-0.152519400915481	-0.175822081161928	-0.402814005391711
chr3:141839660-CA	-0.158175784791482	-0.260541373643864	-0.102365588852382	-0.240999328813932
chr3:141981677-GA	-0.186083444556299	-0.0368105677903404	0.149272876765958	0.313326036423648
chr3:142770964-CG	-0.219244282367376	0.30216679690832	0.521411079275696	1.13309595720333
chr3:143648179-AG	-0.0838714302997714	-0.48372378983709	-0.399852359537319	-0.896322283546081
chr3:143649123-GA	0.0258449380586916	-0.0578386224080772	-0.0836835604667688	-0.19984535744955
chr3:143689956-CA	0.406447659491253	0.0371562605780342	-0.369291398913218	-0.829000637714479
chr3:148798498-CT	-0.10082282376902	0.35476618826873	0.45558901203775	0.988098882242192
chr3:149369997-CT	0.0611165774001367	-0.149828870436495	-0.210945447836631	-0.480186012141498
chr3:149370003-AC	0.0661086477624631	-0.0255918817984351	-0.0917005295608982	-0.217505651595287
chr3:149431765-AG	-0.268704125366442	0.209431908646221	0.478136034012663	1.03776690958671
chr3:150219506-CA	0.0167861751140539	0.196206507711771	0.179420332597717	0.379736787354985
chr3:152491360-CG	0.0523277026479513	-0.256156718868964	-0.308484421516915	-0.695051124585107
chr3:152788525-TC	-0.438661929672251	-0.0876919861662804	0.350969943505971	0.757637282374341
chr3:152820845-CA	-0.382402905037479	0.0949202266288239	0.477323131666303	1.03597619611633
chr3:155564232-TC	-0.0639340926030249	-0.415555745281032	-0.351621652678007	-0.790076586451408
chr3:15598882-CT	-0.0371159326498015	0.161840941687735	0.198956874337537	0.422773135588923
chr3:15634506-TC	-0.546319548909394	0.360504493018661	0.906824041928056	1.98210837175842
chr3:158300102-TC	-0.2040797316247	0.18697635918113	0.391056090805831	0.84594162085598
chr3:159633502-TC	0.301451334440522	-0.123963486900002	-0.425414821340523	-0.952632915311435
chr3:159735837-GA	-0.0246406228785852	0.397809199551698	0.422449822430283	0.915097748104385
chr3:160198240-AT	-0.477973014585262	0.140897956491365	0.618870971076627	1.34778686300667
chr3:160198241-AG	-0.169781365993814	-0.0590189909747547	0.110762375019059	0.228492631109892
chr3:161027051-AG	0.0800990577965714	0.12873370143621	0.0486346436396391	0.0916336763246852
chr3:164717258-AC	0.431641028545628	0.779876506213002	0.348235477667374	0.75161362549428
chr3:169312613-TC	0.450580490316384	-0.275544520892822	-0.726125011209205	-1.61505662473923
chr3:169456794-CA	0.110427947476219	-0.539652641261867	-0.650080588738087	-1.44754108947715
chr3:170015127-AG	0.031118731750384	0.403607127448986	0.372488395698602	0.805039510176506
chr3:170647299-TC	-0.327212857623715	0.185996830249546	0.513209687873261	1.11502940575842
chr3:170647317-CT	0.081763633061732	-0.00134460974432774	-0.0831082428060597	-0.198578010775756
chr3:173022099-TC	0.00851148359639097	0.138740215300826	0.130228731704435	0.271374371200584
chr3:176906826-TG	0.56091521227414	0.294409373295677	-0.266505838978463	-0.602578008280715
chr3:176937983-TC	0.472209393943666	0.794614628466436	0.322405234522769	0.694713107800674
chr3:176946157-CG	-0.622855771917994	-0.271845655762508	0.351010116155486	0.757725777265456
chr3:178254303-CT	0.314801280631434	-0.323159306093515	-0.637960586724948	-1.42084237103558
chr3:178342320-CT	-0.138639248707064	-0.0105866539778877	0.128052594729176	0.266580636980923
chr3:179361063-CT	0.515143273324292	-0.484998489171643	-1.00014176249594	-2.21867831415379
chr3:179399416-TG	-0.280541537922879	0.502629500109265	0.783171038032144	1.7097175972443
chr3:179413746-TG	-0.131564118026964	0.208815774720725	0.340379892747689	0.734308838767582
chr3:179784505-GC	-0.109120641015557	-0.156580892780578	-0.0474602517650206	-0.120050327795123
chr3:180578618-TG	0.268393896254471	0.0599900580122035	-0.208403838242267	-0.474587191376059
chr3:180677616-CG	0.124488394298622	-0.302226125240738	-0.426714519539359	-0.955495973934043
chr3:184066694-GC	0.270822198880423	-0.174438953259954	-0.445261152140377	-0.996351686772792
chr3:184124275-TC	-0.223411413930046	-0.347615550681287	-0.124204136751241	-0.289106683985354
chr3:184382966-TG	-0.137222115999192	-0.0647496680761693	0.0724724479230222	0.144145121796181
chr3:184462946-TC	-0.218502984762705	-0.851504042741457	-0.633001057978752	-1.40991720275145
chr3:18447869-TA	-0.722188117642025	-0.554268208171764	0.167919909470261	0.354402917054795
chr3:184929374-AG	0.0674023631703891	-0.201193734555642	-0.268596097726031	-0.607182564427724
chr3:184985649-GA	-0.232919311625267	0.152704545131078	0.385623856756345	0.833975146985868
chr3:186159487-CG	-0.279007963646667	-0.197857989560781	0.0811499740858862	0.163260533455397
chr3:186547501-CT	0.0762169032587978	0.0420265733688564	-0.0341903298899415	-0.0908184920660257
chr3:187370507-CT	-0.0107333546399288	-0.0694339951062856	-0.0587006404663568	-0.144811377569329
chr3:187504787-CT	-0.220464714242523	0.200645572994166	0.421110287236689	0.912146933992508
chr3:190127225-AG	-0.0289516116531487	-0.0123759373204026	0.0165756743327461	0.0210121208064712
chr3:19174750-CA	0.0355376767483194	0.789308520491789	0.75377084374347	1.64495296200827
chr3:193854011-TC	-0.245308821395573	0.261358234801602	0.506667056197175	1.1006168767178
chr3:193860994-AC	-0.546345316393341	-0.757089370622475	-0.210744054229134	-0.479742369375047
chr3:195232562-GT	-0.00551195741059427	-0.278009104657555	-0.272497147246961	-0.615776046728554
chr3:196069726-AG	0.512533030638485	-0.0227190538758832	-0.535252084514369	-1.19458948930312
chr3:196097842-CA	0.12894258954527	0.483127334634837	0.354184745089567	0.764719053667193
chr3:196398539-TA	-0.341395468292915	-0.620022820606514	-0.278627352313599	-0.629280055959399
chr3:196467575-GT	-0.216061265200897	-0.0865303804966975	0.129530884704199	0.269837109032277
chr3:196971169-CT	0.160074362758636	-0.33699517487483	-0.497069537633466	-1.11047852402025
chr3:197041446-AG	-0.0799269884249816	0.149876836280787	0.229803824705768	0.490724777987147
chr3:19987903-GA	0.207523308828815	0.270920445989516	0.0633971371607002	0.124153444686693
chr3:203519-GA	0.288204841303798	0.41610057948935	0.127895738185552	0.266235103317694
chr3:210787-GA	0.456351999887443	0.197472596679541	-0.258879403207902	-0.585778006009247
chr3:23195519-AG	-0.50964528907146	-0.234475239546637	0.275170049524823	0.590660410166745
chr3:23767673-GA	-0.197704052280924	0.240642996644628	0.438347048925552	0.950117179102744
chr3:24530483-AG	-0.0859603242030866	0.1106338504865	0.196594174689587	0.41756842913803
chr3:25458295-GA	0.00126232984519311	0.284426749027153	0.28316441918196	0.608270920821971
chr3:26744238-CT	-0.0581367209531974	-0.0385681012014164	0.019568619751781	0.0276051730986394
chr3:27739443-AG	0.573615780258013	-0.439011592472416	-1.01262737273043	-2.24618241785448
chr3:32128335-AG	0.421048857831581	-1.08076866505145	-1.50181752288303	-3.32380188269914
chr3:32193995-CT	0.346779820603642	0.17528993575454	-0.171489884849103	-0.393270765261523
chr3:322375-CT	0.101513120716377	-0.16294982691076	-0.264462947627137	-0.598077796074756
chr3:32892349-AG	0.144926599609575	0.0403153523921596	-0.104611247217415	-0.245946209213702
chr3:33779812-TA	-0.0446742677353534	0.147766591242405	0.192440858977758	0.40841923867842
chr3:36746629-TC	-0.424965088442742	-0.3015594955877	0.123405592855043	0.25634392295229
chr3:37121472-TC	0.281666579861067	0.0887116080690089	-0.192954971792059	-0.440555436666081
chr3:38607282-AG	0.25916915113705	0.0430807816598068	-0.216088369477244	-0.491515170065806
chr3:38658290-CT	-0.613711433892773	0.0690620651721237	0.682773499064896	1.48855545368957
chr3:38673412-CA	-0.0238652683058598	-1.03878311051911	-1.01491784221325	-2.25122801106104
chr3:38886143-CA	-0.469109211800403	0.218218760863587	0.68732797266399	1.49858834049438
chr3:41185733-CT	0.280000926812866	0.109725759561494	-0.170275167251372	-0.390594907362104
chr3:41185735-CT	0.299062748127691	-0.0660227776677843	-0.365085525795475	-0.819735670427355
chr3:41919693-GA	-0.361002801628659	0.0682700583853351	0.429272860013994	0.930127973278133
chr3:41934759-AG	0.29399903490281	0.353086160416402	0.0590871255135923	0.114659074362226
chr3:42506716-AT	0.452221885546459	-0.150973147962003	-0.603195033508462	-1.34425857874031
chr3:45074781-AG	-0.419300272517758	0.0829790420328907	0.502279314550649	1.09095127776097
chr3:45204568-CT	-0.446510255408971	0.0780345531161831	0.524544808525154	1.13999913715434
chr3:4529306-TC	0.155950526303781	-0.593501148418061	-0.749451674721842	-1.66644209650978
chr3:45856600-AG	0.011969174489929	0.00413850967220648	-0.00783066481772255	-0.0327517297656239
chr3:45896861-AT	-0.440705964164392	0.343142018375435	0.783847982539828	1.71120881406024
chr3:45953500-CT	-0.189540428337696	0.438122538513926	0.627662966851622	1.36715443567552
chr3:46090167-CT	-0.18022128309543	0.0480567229470298	0.22827800604246	0.487363606690278
chr3:46322175-CG	-0.124756613390318	0.0173223863445837	0.142078999734902	0.297478902310365
chr3:46391031-GC	-0.235120307260185	-0.0906483300531952	0.14447197720699	0.302750306695863
chr3:46860696-CG	0.0795260014391938	-0.113492631679414	-0.193018633118608	-0.44069567392275
chr3:46924033-GC	-0.162107371215746	-0.276017340845726	-0.11390996962998	-0.266430031847582
chr3:46950313-GA	0.229166875213189	0.0677841483738413	-0.161382726839348	-0.371006068799064
chr3:47134761-TA	-0.0501186193069633	-0.00829002688579992	0.0418285924211634	0.076640869806665
chr3:47187174-GA	-0.204646368694937	-0.418486693435966	-0.213840324741029	-0.48656303281441
chr3:47742924-AC	0.0393976638863865	0.0793761436607531	0.0399784797743666	0.0725653229058913
chr3:47754969-AC	0.064699574966535	-0.509113061373968	-0.573812636340503	-1.27953314814423
chr3:47765453-AG	0.687524149852459	0.315378801598867	-0.372145348253592	-0.835287500522138
chr3:48413030-GA	-0.0601445425463574	-0.69435465194216	-0.634210109395803	-1.41258057882434
chr3:48882487-AG	-0.0435024509536807	0.0371689207542273	0.080671371707908	0.162206237414748
[truncated: 1,060 more rows]
