# Supplementary material for: Massively parallel identification of functionally consequential noncoding genetic variants in undiagnosed rare disease patients
Source: Sci Rep. 2022 May 9;12:7576. doi: 10.1038/s41598-022-11589-8 (PMC9085742; doi:10.1038/s41598-022-11589-8)
Supplement: Supplementary file 7 — Supplementary Table S4. [file 41598_2022_11589_MOESM7_ESM.txt]

variantID	variantClass	proband	HPO:proband	log2FoldChange(Variant-Reference)	z-score	TF	HPO:TF	HPO:overlap_count	HPO:overlap_id	pvalue	padj	negLog10padj	Sig
chr1:12040252-GA	DeNovo	Patient-64	HP:0000717;HP:0001256;HP:0001263	0.701817009237114	1.53050572056128	AFF1		0		1	1	0	No
chr1:12040252-GA	DeNovo	Patient-64	HP:0000717;HP:0001256;HP:0001263	0.701817009237114	1.53050572056128	AGO1		0		1	1	0	No
chr1:12040252-GA	DeNovo	Patient-64	HP:0000717;HP:0001256;HP:0001263	0.701817009237114	1.53050572056128	AGO2		0		1	1	0	No
chr1:12040252-GA	DeNovo	Patient-64	HP:0000717;HP:0001256;HP:0001263	0.701817009237114	1.53050572056128	ASH2L		0		1	1	0	No
chr1:12040252-GA	DeNovo	Patient-64	HP:0000717;HP:0001256;HP:0001263	0.701817009237114	1.53050572056128	ATF2		0		1	1	0	No
chr1:12040252-GA	DeNovo	Patient-64	HP:0000717;HP:0001256;HP:0001263	0.701817009237114	1.53050572056128	ATF3		0		1	1	0	No
chr1:12040252-GA	DeNovo	Patient-64	HP:0000717;HP:0001256;HP:0001263	0.701817009237114	1.53050572056128	ATF7		0		1	1	0	No
chr1:12040252-GA	DeNovo	Patient-64	HP:0000717;HP:0001256;HP:0001263	0.701817009237114	1.53050572056128	C11orf30		0		1	1	0	No
chr1:12040252-GA	DeNovo	Patient-64	HP:0000717;HP:0001256;HP:0001263	0.701817009237114	1.53050572056128	CREB1	HP:0001428;HP:0012315	0		1	1	0	No
chr1:12040252-GA	DeNovo	Patient-64	HP:0000717;HP:0001256;HP:0001263	0.701817009237114	1.53050572056128	CREB3L1	HP:0000007;HP:0000365;HP:0000405;HP:0000592;HP:0000923;HP:0000938;HP:0001382;HP:0001518;HP:0002953;HP:0003027;HP:0003577;HP:0008905;HP:0009804	0		1	1	0	No
chr1:12040252-GA	DeNovo	Patient-64	HP:0000717;HP:0001256;HP:0001263	0.701817009237114	1.53050572056128	CREM		0		1	1	0	No
chr1:12040252-GA	DeNovo	Patient-64	HP:0000717;HP:0001256;HP:0001263	0.701817009237114	1.53050572056128	CTBP1	HP:0000006;HP:0000028;HP:0000047;HP:0000151;HP:0000175;HP:0000188;HP:0000204;HP:0000218;HP:0000238;HP:0000252;HP:0000278;HP:0000286;HP:0000316;HP:0000322;HP:0000347;HP:0000348;HP:0000377;HP:0000384;HP:0000402;HP:0000405;HP:0000407;HP:0000431;HP:0000444;HP:0000465;HP:0000486;HP:0000490;HP:0000508;HP:0000520;HP:0000558;HP:0000612;HP:0000639;HP:0000668;HP:0000733;HP:0000750;HP:0000826;HP:0000902;HP:…	1	HP:0001263	0.03546356	1	0	No
chr1:12040252-GA	DeNovo	Patient-64	HP:0000717;HP:0001256;HP:0001263	0.701817009237114	1.53050572056128	CTCF	HP:0000006;HP:0000023;HP:0000028;HP:0000059;HP:0000160;HP:0000175;HP:0000219;HP:0000233;HP:0000252;HP:0000286;HP:0000316;HP:0000322;HP:0000341;HP:0000343;HP:0000348;HP:0000368;HP:0000378;HP:0000455;HP:0000482;HP:0000486;HP:0000490;HP:0000527;HP:0000540;HP:0000574;HP:0000664;HP:0000675;HP:0000691;HP:0000729;HP:0000750;HP:0000938;HP:0000954;HP:0000960;HP:0001212;HP:0001249;HP:0001252;HP:0001263;HP:…	1	HP:0001263	0.02551996	1	0	No
chr1:12040252-GA	DeNovo	Patient-64	HP:0000717;HP:0001256;HP:0001263	0.701817009237114	1.53050572056128	DEAF1	HP:0000006;HP:0000007;HP:0000069;HP:0000175;HP:0000179;HP:0000194;HP:0000204;HP:0000248;HP:0000252;HP:0000256;HP:0000303;HP:0000316;HP:0000322;HP:0000337;HP:0000347;HP:0000389;HP:0000405;HP:0000431;HP:0000463;HP:0000482;HP:0000486;HP:0000490;HP:0000541;HP:0000545;HP:0000582;HP:0000664;HP:0000679;HP:0000680;HP:0000713;HP:0000717;HP:0000718;HP:0000720;HP:0000729;HP:0000733;HP:0000739;HP:0000750;HP:…	3	HP:0000717;HP:0001256;HP:0001263	4.439042e-06	0.045371448282	1.34321735759001	Yes
chr1:12040252-GA	DeNovo	Patient-64	HP:0000717;HP:0001256;HP:0001263	0.701817009237114	1.53050572056128	DPF2	HP:0000006;HP:0000028;HP:0000086;HP:0000126;HP:0000154;HP:0000164;HP:0000175;HP:0000179;HP:0000219;HP:0000243;HP:0000252;HP:0000280;HP:0000286;HP:0000289;HP:0000316;HP:0000322;HP:0000358;HP:0000365;HP:0000369;HP:0000400;HP:0000403;HP:0000431;HP:0000457;HP:0000486;HP:0000494;HP:0000508;HP:0000518;HP:0000527;HP:0000540;HP:0000574;HP:0000632;HP:0000639;HP:0000691;HP:0000722;HP:0000750;HP:0000752;HP:…	1	HP:0001263	0.02907905	1	0	No
chr1:12040252-GA	DeNovo	Patient-64	HP:0000717;HP:0001256;HP:0001263	0.701817009237114	1.53050572056128	E2F1		0		1	1	0	No
chr1:12040252-GA	DeNovo	Patient-64	HP:0000717;HP:0001256;HP:0001263	0.701817009237114	1.53050572056128	E2F6		0		1	1	0	No
chr1:12040252-GA	DeNovo	Patient-64	HP:0000717;HP:0001256;HP:0001263	0.701817009237114	1.53050572056128	E4F1		0		1	1	0	No
chr1:12040252-GA	DeNovo	Patient-64	HP:0000717;HP:0001256;HP:0001263	0.701817009237114	1.53050572056128	EGR1		0		1	1	0	No
chr1:12040252-GA	DeNovo	Patient-64	HP:0000717;HP:0001256;HP:0001263	0.701817009237114	1.53050572056128	ELF1		0		1	1	0	No
chr1:12040252-GA	DeNovo	Patient-64	HP:0000717;HP:0001256;HP:0001263	0.701817009237114	1.53050572056128	ELK1		0		1	1	0	No
chr1:12040252-GA	DeNovo	Patient-64	HP:0000717;HP:0001256;HP:0001263	0.701817009237114	1.53050572056128	EP300	HP:0000006;HP:0000010;HP:0000028;HP:0000034;HP:0000047;HP:0000049;HP:0000076;HP:0000077;HP:0000126;HP:0000136;HP:0000160;HP:0000189;HP:0000218;HP:0000219;HP:0000252;HP:0000260;HP:0000270;HP:0000273;HP:0000278;HP:0000286;HP:0000293;HP:0000294;HP:0000316;HP:0000321;HP:0000327;HP:0000347;HP:0000365;HP:0000369;HP:0000377;HP:0000387;HP:0000388;HP:0000405;HP:0000407;HP:0000431;HP:0000444;HP:0000446;HP:…	3	HP:0000717;HP:0001256;HP:0001263	1.879122e-05	0.19056176202	0.719964240160074	No
chr1:12040252-GA	DeNovo	Patient-64	HP:0000717;HP:0001256;HP:0001263	0.701817009237114	1.53050572056128	ESR1	HP:0000006;HP:0000007;HP:0000013;HP:0000613;HP:0000786;HP:0000837;HP:0000842;HP:0000938;HP:0000939;HP:0000956;HP:0001061;HP:0001425;HP:0001428;HP:0001548;HP:0001677;HP:0001952;HP:0002013;HP:0002018;HP:0002077;HP:0002083;HP:0002183;HP:0002574;HP:0002663;HP:0002750;HP:0003002;HP:0003187;HP:0003799;HP:0008187;HP:0008197;HP:0008675;HP:0010679;HP:0040270	0		1	1	0	No
chr1:12040252-GA	DeNovo	Patient-64	HP:0000717;HP:0001256;HP:0001263	0.701817009237114	1.53050572056128	ESRRA		0		1	1	0	No
chr1:12040252-GA	DeNovo	Patient-64	HP:0000717;HP:0001256;HP:0001263	0.701817009237114	1.53050572056128	ETS1		0		1	1	0	No
chr1:12040252-GA	DeNovo	Patient-64	HP:0000717;HP:0001256;HP:0001263	0.701817009237114	1.53050572056128	ETV4		0		1	1	0	No
chr1:12040252-GA	DeNovo	Patient-64	HP:0000717;HP:0001256;HP:0001263	0.701817009237114	1.53050572056128	FIP1L1	HP:0000212;HP:0000225;HP:0000421;HP:0000790;HP:0000967;HP:0000978;HP:0001324;HP:0001824;HP:0001873;HP:0001875;HP:0001876;HP:0001882;HP:0001903;HP:0001945;HP:0001974;HP:0002027;HP:0002039;HP:0002321;HP:0002653;HP:0002716;HP:0002875;HP:0005521;HP:0010280;HP:0011900;HP:0012378;HP:0025420;HP:0030140;HP:0030955;HP:0031020;HP:0031035;HP:0031245;HP:0031364;HP:0100608;HP:0100758	0		1	1	0	No
chr1:12040252-GA	DeNovo	Patient-64	HP:0000717;HP:0001256;HP:0001263	0.701817009237114	1.53050572056128	FOXA1		0		1	1	0	No
chr1:12040252-GA	DeNovo	Patient-64	HP:0000717;HP:0001256;HP:0001263	0.701817009237114	1.53050572056128	FOXA2	HP:0000044;HP:0000141;HP:0000457;HP:0000789;HP:0000823;HP:0000839;HP:0000938;HP:0001250;HP:0001274;HP:0001360;HP:0001943;HP:0002019;HP:0002615;HP:0002750;HP:0002920;HP:0004637;HP:0005625;HP:0008187;HP:0008245;HP:0008501;HP:0008734;HP:0009888;HP:0010311;HP:0010442;HP:0010626;HP:0010627;HP:0011344;HP:0011755;HP:0012378;HP:0012731;HP:0040086;HP:0100842	0		1	1	0	No
chr1:12040252-GA	DeNovo	Patient-64	HP:0000717;HP:0001256;HP:0001263	0.701817009237114	1.53050572056128	FOXK2		0		1	1	0	No
chr1:12040252-GA	DeNovo	Patient-64	HP:0000717;HP:0001256;HP:0001263	0.701817009237114	1.53050572056128	FUS	HP:0000006;HP:0000020;HP:0000217;HP:0000252;HP:0000508;HP:0000605;HP:0000639;HP:0000708;HP:0000712;HP:0000713;HP:0000716;HP:0000734;HP:0000738;HP:0000739;HP:0000741;HP:0001251;HP:0001257;HP:0001260;HP:0001263;HP:0001264;HP:0001265;HP:0001283;HP:0001288;HP:0001300;HP:0001317;HP:0001348;HP:0001482;HP:0002015;HP:0002017;HP:0002027;HP:0002061;HP:0002072;HP:0002073;HP:0002094;HP:0002127;HP:0002145;HP:…	1	HP:0001263	0.0336929	1	0	No
chr1:12040252-GA	DeNovo	Patient-64	HP:0000717;HP:0001256;HP:0001263	0.701817009237114	1.53050572056128	GABPA		0		1	1	0	No
chr1:12040252-GA	DeNovo	Patient-64	HP:0000717;HP:0001256;HP:0001263	0.701817009237114	1.53050572056128	GABPB1		0		1	1	0	No
chr1:12040252-GA	DeNovo	Patient-64	HP:0000717;HP:0001256;HP:0001263	0.701817009237114	1.53050572056128	GATA1	HP:0000028;HP:0000047;HP:0000085;HP:0000104;HP:0000158;HP:0000185;HP:0000218;HP:0000248;HP:0000252;HP:0000272;HP:0000286;HP:0000294;HP:0000316;HP:0000347;HP:0000369;HP:0000405;HP:0000421;HP:0000431;HP:0000465;HP:0000470;HP:0000474;HP:0000486;HP:0000495;HP:0000498;HP:0000508;HP:0000519;HP:0000582;HP:0000656;HP:0000821;HP:0000912;HP:0000938;HP:0000954;HP:0000967;HP:0000978;HP:0000980;HP:0000987;HP:…	0		1	1	0	No
chr1:12040252-GA	DeNovo	Patient-64	HP:0000717;HP:0001256;HP:0001263	0.701817009237114	1.53050572056128	GMEB1		0		1	1	0	No
chr1:12040252-GA	DeNovo	Patient-64	HP:0000717;HP:0001256;HP:0001263	0.701817009237114	1.53050572056128	HCFC1	HP:0000020;HP:0000179;HP:0000219;HP:0000248;HP:0000252;HP:0000256;HP:0000343;HP:0000455;HP:0000494;HP:0000629;HP:0000637;HP:0000684;HP:0000729;HP:0000750;HP:0001249;HP:0001250;HP:0001263;HP:0001290;HP:0001419;HP:0001508;HP:0001513;HP:0001518;HP:0001763;HP:0002021;HP:0002069;HP:0002072;HP:0002121;HP:0002156;HP:0002187;HP:0002245;HP:0002305;HP:0002307;HP:0002342;HP:0002465;HP:0002521;HP:0002912;HP:…	1	HP:0001263	0.01837571	1	0	No
chr1:12040252-GA	DeNovo	Patient-64	HP:0000717;HP:0001256;HP:0001263	0.701817009237114	1.53050572056128	HDAC1		0		1	1	0	No
chr1:12040252-GA	DeNovo	Patient-64	HP:0000717;HP:0001256;HP:0001263	0.701817009237114	1.53050572056128	HDAC2		0		1	1	0	No
chr1:12040252-GA	DeNovo	Patient-64	HP:0000717;HP:0001256;HP:0001263	0.701817009237114	1.53050572056128	HNF4A	HP:0000003;HP:0000006;HP:0000047;HP:0000085;HP:0000093;HP:0000104;HP:0000107;HP:0000112;HP:0000121;HP:0000303;HP:0000365;HP:0000488;HP:0000713;HP:0000813;HP:0000819;HP:0000821;HP:0000825;HP:0000855;HP:0000952;HP:0000975;HP:0000980;HP:0001249;HP:0001250;HP:0001254;HP:0001259;HP:0001263;HP:0001319;HP:0001337;HP:0001369;HP:0001397;HP:0001511;HP:0001513;HP:0001520;HP:0001649;HP:0001738;HP:0001919;HP:…	1	HP:0001263	0.03050026	1	0	No
chr1:12040252-GA	DeNovo	Patient-64	HP:0000717;HP:0001256;HP:0001263	0.701817009237114	1.53050572056128	HNF4G		0		1	1	0	No
chr1:12040252-GA	DeNovo	Patient-64	HP:0000717;HP:0001256;HP:0001263	0.701817009237114	1.53050572056128	HNRNPK	HP:0000006;HP:0000028;HP:0000076;HP:0000126;HP:0000158;HP:0000175;HP:0000193;HP:0000194;HP:0000218;HP:0000252;HP:0000268;HP:0000276;HP:0000280;HP:0000405;HP:0000407;HP:0000411;HP:0000430;HP:0000431;HP:0000455;HP:0000474;HP:0000476;HP:0000494;HP:0000508;HP:0000540;HP:0000545;HP:0000586;HP:0000589;HP:0000609;HP:0000637;HP:0000677;HP:0000689;HP:0000767;HP:0000821;HP:0000938;HP:0000960;HP:0000975;HP:…	1	HP:0001263	0.03687853	1	0	No
chr1:12040252-GA	DeNovo	Patient-64	HP:0000717;HP:0001256;HP:0001263	0.701817009237114	1.53050572056128	HNRNPLL		0		1	1	0	No
chr1:12040252-GA	DeNovo	Patient-64	HP:0000717;HP:0001256;HP:0001263	0.701817009237114	1.53050572056128	IKZF1	HP:0000006;HP:0000083;HP:0000505;HP:0000509;HP:0000613;HP:0000621;HP:0000795;HP:0001637;HP:0001645;HP:0001658;HP:0001733;HP:0001824;HP:0001873;HP:0001874;HP:0001876;HP:0001903;HP:0001945;HP:0001960;HP:0002014;HP:0002015;HP:0002017;HP:0002027;HP:0002043;HP:0002091;HP:0002094;HP:0002103;HP:0002205;HP:0002239;HP:0002718;HP:0002721;HP:0002910;HP:0003781;HP:0003829;HP:0004313;HP:0006554;HP:0008066;HP:…	0		1	1	0	No
chr1:12040252-GA	DeNovo	Patient-64	HP:0000717;HP:0001256;HP:0001263	0.701817009237114	1.53050572056128	IRF1		0		1	1	0	No
chr1:12040252-GA	DeNovo	Patient-64	HP:0000717;HP:0001256;HP:0001263	0.701817009237114	1.53050572056128	IRF2		0		1	1	0	No
chr1:12040252-GA	DeNovo	Patient-64	HP:0000717;HP:0001256;HP:0001263	0.701817009237114	1.53050572056128	IRF3	HP:0000006;HP:0001250;HP:0002315;HP:0002383;HP:0031179	0		1	1	0	No
chr1:12040252-GA	DeNovo	Patient-64	HP:0000717;HP:0001256;HP:0001263	0.701817009237114	1.53050572056128	JUNB		0		1	1	0	No
chr1:12040252-GA	DeNovo	Patient-64	HP:0000717;HP:0001256;HP:0001263	0.701817009237114	1.53050572056128	KDM1A	HP:0000006;HP:0000028;HP:0000041;HP:0000047;HP:0000174;HP:0000219;HP:0000248;HP:0000256;HP:0000316;HP:0000431;HP:0000463;HP:0000494;HP:0000508;HP:0000577;HP:0000592;HP:0000657;HP:0000664;HP:0000687;HP:0000750;HP:0001156;HP:0001182;HP:0001252;HP:0001263;HP:0001270;HP:0001290;HP:0001382;HP:0001488;HP:0001655;HP:0001800;HP:0002007;HP:0002019;HP:0002079;HP:0002144;HP:0002169;HP:0002188;HP:0002209;HP:…	1	HP:0001263	0.02016503	1	0	No
chr1:12040252-GA	DeNovo	Patient-64	HP:0000717;HP:0001256;HP:0001263	0.701817009237114	1.53050572056128	KDM4A		0		1	1	0	No
chr1:12040252-GA	DeNovo	Patient-64	HP:0000717;HP:0001256;HP:0001263	0.701817009237114	1.53050572056128	L3MBTL2		0		1	1	0	No
chr1:12040252-GA	DeNovo	Patient-64	HP:0000717;HP:0001256;HP:0001263	0.701817009237114	1.53050572056128	MAX	HP:0000006;HP:0000093;HP:0000096;HP:0000405;HP:0000519;HP:0000526;HP:0000740;HP:0000790;HP:0000875;HP:0000957;HP:0000975;HP:0000980;HP:0001028;HP:0001069;HP:0001095;HP:0001293;HP:0001337;HP:0001342;HP:0001605;HP:0001618;HP:0001635;HP:0001649;HP:0001824;HP:0001920;HP:0001962;HP:0002018;HP:0002331;HP:0002574;HP:0002664;HP:0002666;HP:0002864;HP:0003072;HP:0003345;HP:0003528;HP:0003574;HP:0003639;HP:…	0		1	1	0	No
chr1:12040252-GA	DeNovo	Patient-64	HP:0000717;HP:0001256;HP:0001263	0.701817009237114	1.53050572056128	MBD2		0		1	1	0	No
chr1:12040252-GA	DeNovo	Patient-64	HP:0000717;HP:0001256;HP:0001263	0.701817009237114	1.53050572056128	MEIS2	HP:0000006;HP:0000023;HP:0000164;HP:0000175;HP:0000204;HP:0000252;HP:0000276;HP:0000307;HP:0000319;HP:0000322;HP:0000341;HP:0000343;HP:0000369;HP:0000426;HP:0000444;HP:0000490;HP:0000582;HP:0000717;HP:0000729;HP:0000750;HP:0001061;HP:0001249;HP:0001250;HP:0001263;HP:0001601;HP:0001629;HP:0001631;HP:0001680;HP:0001852;HP:0002003;HP:0002020;HP:0002553;HP:0002650;HP:0002721;HP:0002808;HP:0004322;HP:…	2	HP:0000717;HP:0001263	9.845986e-05	0.9841063007	0.00695798763168166	No
chr1:12040252-GA	DeNovo	Patient-64	HP:0000717;HP:0001256;HP:0001263	0.701817009237114	1.53050572056128	MGA		0		1	1	0	No
chr1:12040252-GA	DeNovo	Patient-64	HP:0000717;HP:0001256;HP:0001263	0.701817009237114	1.53050572056128	MNT		0		1	1	0	No
chr1:12040252-GA	DeNovo	Patient-64	HP:0000717;HP:0001256;HP:0001263	0.701817009237114	1.53050572056128	MTA1		0		1	1	0	No
chr1:12040252-GA	DeNovo	Patient-64	HP:0000717;HP:0001256;HP:0001263	0.701817009237114	1.53050572056128	MTA3		0		1	1	0	No
chr1:12040252-GA	DeNovo	Patient-64	HP:0000717;HP:0001256;HP:0001263	0.701817009237114	1.53050572056128	MXI1	HP:0000006;HP:0001428;HP:0012125	0		1	1	0	No
chr1:12040252-GA	DeNovo	Patient-64	HP:0000717;HP:0001256;HP:0001263	0.701817009237114	1.53050572056128	NCOA1		0		1	1	0	No
chr1:12040252-GA	DeNovo	Patient-64	HP:0000717;HP:0001256;HP:0001263	0.701817009237114	1.53050572056128	NCOR1		0		1	1	0	No
chr1:12040252-GA	DeNovo	Patient-64	HP:0000717;HP:0001256;HP:0001263	0.701817009237114	1.53050572056128	NEUROD1	HP:0000006;HP:0000107;HP:0000112;HP:0000488;HP:0000825;HP:0000855;HP:0001511;HP:0001513;HP:0001520;HP:0001738;HP:0001998;HP:0002594;HP:0003074;HP:0003076;HP:0003584;HP:0004904;HP:0004924;HP:0005978;HP:0008255;HP:0012028;HP:0025502;HP:0030794;HP:0031819;HP:0040216;HP:0040217	0		1	1	0	No
chr1:12040252-GA	DeNovo	Patient-64	HP:0000717;HP:0001256;HP:0001263	0.701817009237114	1.53050572056128	NFIB	HP:0000006;HP:0000256;HP:0000276;HP:0000343;HP:0000348;HP:0000446;HP:0000463;HP:0000494;HP:0000581;HP:0000717;HP:0000718;HP:0000739;HP:0012741;HP:0045075	1	HP:0000717	0.005066947	1	0	No
chr1:12040252-GA	DeNovo	Patient-64	HP:0000717;HP:0001256;HP:0001263	0.701817009237114	1.53050572056128	NFIC		0		1	1	0	No
chr1:12040252-GA	DeNovo	Patient-64	HP:0000717;HP:0001256;HP:0001263	0.701817009237114	1.53050572056128	NR2C1		0		1	1	0	No
chr1:12040252-GA	DeNovo	Patient-64	HP:0000717;HP:0001256;HP:0001263	0.701817009237114	1.53050572056128	NR2F2	HP:0000006;HP:0000062;HP:0001279;HP:0001629;HP:0001636;HP:0001643;HP:0001647;HP:0001650;HP:0001653;HP:0001680;HP:0001681;HP:0001684;HP:0001702;HP:0001719;HP:0001962;HP:0002205;HP:0002326;HP:0002875;HP:0004383;HP:0004749;HP:0006689;HP:0006695;HP:0009020;HP:0009112;HP:0010772;HP:0011565;HP:0011577;HP:0030088;HP:0030148;HP:0030853;HP:0031298;HP:0100779	0		1	1	0	No
chr1:12040252-GA	DeNovo	Patient-64	HP:0000717;HP:0001256;HP:0001263	0.701817009237114	1.53050572056128	NR2F6		0		1	1	0	No
chr1:12040252-GA	DeNovo	Patient-64	HP:0000717;HP:0001256;HP:0001263	0.701817009237114	1.53050572056128	NRF1		0		1	1	0	No
chr1:12040252-GA	DeNovo	Patient-64	HP:0000717;HP:0001256;HP:0001263	0.701817009237114	1.53050572056128	PCBP1		0		1	1	0	No
chr1:12040252-GA	DeNovo	Patient-64	HP:0000717;HP:0001256;HP:0001263	0.701817009237114	1.53050572056128	PHF21A	HP:0000006;HP:0000054;HP:0000248;HP:0000256;HP:0000286;HP:0000322;HP:0000347;HP:0000426;HP:0000430;HP:0000437;HP:0000455;HP:0000486;HP:0000639;HP:0000729;HP:0000739;HP:0000750;HP:0000821;HP:0000822;HP:0000823;HP:0001159;HP:0001182;HP:0001249;HP:0001250;HP:0001263;HP:0001290;HP:0001357;HP:0001513;HP:0001903;HP:0001999;HP:0002667;HP:0002697;HP:0002714;HP:0004209;HP:0004331;HP:0007018;HP:0100777	1	HP:0001263	0.01299466	1	0	No
chr1:12040252-GA	DeNovo	Patient-64	HP:0000717;HP:0001256;HP:0001263	0.701817009237114	1.53050572056128	PKNOX1		0		1	1	0	No
chr1:12040252-GA	DeNovo	Patient-64	HP:0000717;HP:0001256;HP:0001263	0.701817009237114	1.53050572056128	POLR2A	HP:0000023;HP:0000175;HP:0000218;HP:0000248;HP:0000252;HP:0000316;HP:0000348;HP:0000486;HP:0000505;HP:0000692;HP:0000729;HP:0000767;HP:0001250;HP:0001274;HP:0001290;HP:0001357;HP:0001508;HP:0001558;HP:0002020;HP:0002079;HP:0002119;HP:0002188;HP:0002205;HP:0002280;HP:0002360;HP:0002453;HP:0003202;HP:0003546;HP:0007281;HP:0011968;HP:0025336;HP:0025352;HP:0031139;HP:0031936	0		1	1	0	No
chr1:12040252-GA	DeNovo	Patient-64	HP:0000717;HP:0001256;HP:0001263	0.701817009237114	1.53050572056128	POLR2G		0		1	1	0	No
chr1:12040252-GA	DeNovo	Patient-64	HP:0000717;HP:0001256;HP:0001263	0.701817009237114	1.53050572056128	PRPF4	HP:0000006;HP:0000035;HP:0000135;HP:0000405;HP:0000407;HP:0000431;HP:0000463;HP:0000501;HP:0000510;HP:0000512;HP:0000518;HP:0000543;HP:0000546;HP:0000563;HP:0000602;HP:0000613;HP:0000618;HP:0000639;HP:0000648;HP:0000662;HP:0000842;HP:0000980;HP:0000987;HP:0001249;HP:0001347;HP:0001513;HP:0005978;HP:0007675;HP:0007703;HP:0008046;HP:0008736	0		1	1	0	No
chr1:12040252-GA	DeNovo	Patient-64	HP:0000717;HP:0001256;HP:0001263	0.701817009237114	1.53050572056128	RAD21	HP:0000003;HP:0000006;HP:0000007;HP:0000028;HP:0000047;HP:0000059;HP:0000076;HP:0000083;HP:0000089;HP:0000130;HP:0000175;HP:0000218;HP:0000219;HP:0000233;HP:0000248;HP:0000252;HP:0000294;HP:0000319;HP:0000343;HP:0000347;HP:0000368;HP:0000400;HP:0000405;HP:0000407;HP:0000413;HP:0000431;HP:0000453;HP:0000463;HP:0000470;HP:0000482;HP:0000486;HP:0000498;HP:0000501;HP:0000508;HP:0000518;HP:0000527;HP:…	2	HP:0000717;HP:0001263	0.0005991318	1	0	No
chr1:12040252-GA	DeNovo	Patient-64	HP:0000717;HP:0001256;HP:0001263	0.701817009237114	1.53050572056128	RBBP5		0		1	1	0	No
chr1:12040252-GA	DeNovo	Patient-64	HP:0000717;HP:0001256;HP:0001263	0.701817009237114	1.53050572056128	RBFOX2		0		1	1	0	No
chr1:12040252-GA	DeNovo	Patient-64	HP:0000717;HP:0001256;HP:0001263	0.701817009237114	1.53050572056128	REST	HP:0000006;HP:0000169;HP:0000212;HP:0000407;HP:0000526;HP:0000766;HP:0000790;HP:0000822;HP:0001824;HP:0001945;HP:0002027;HP:0002667;HP:0002716;HP:0002896;HP:0100526	0		1	1	0	No
chr1:12040252-GA	DeNovo	Patient-64	HP:0000717;HP:0001256;HP:0001263	0.701817009237114	1.53050572056128	RFX5	HP:0000007;HP:0000010;HP:0000246;HP:0000371;HP:0000988;HP:0001260;HP:0001508;HP:0001875;HP:0001876;HP:0001890;HP:0001904;HP:0001973;HP:0001999;HP:0002024;HP:0002066;HP:0002205;HP:0002383;HP:0002583;HP:0002718;HP:0002726;HP:0002728;HP:0002783;HP:0002788;HP:0002841;HP:0002965;HP:0003139;HP:0004385;HP:0004429;HP:0004432;HP:0004798;HP:0005353;HP:0005354;HP:0005386;HP:0005401;HP:0005407;HP:0006562;HP:…	0		1	1	0	No
chr1:12040252-GA	DeNovo	Patient-64	HP:0000717;HP:0001256;HP:0001263	0.701817009237114	1.53050572056128	RNF2		0		1	1	0	No
chr1:12040252-GA	DeNovo	Patient-64	HP:0000717;HP:0001256;HP:0001263	0.701817009237114	1.53050572056128	RUNX1	HP:0000006;HP:0000217;HP:0000421;HP:0000716;HP:0000739;HP:0000939;HP:0000975;HP:0000978;HP:0000989;HP:0001394;HP:0001428;HP:0001695;HP:0001744;HP:0001824;HP:0001873;HP:0001876;HP:0001880;HP:0001882;HP:0001894;HP:0001903;HP:0001912;HP:0001945;HP:0001974;HP:0002017;HP:0002024;HP:0002027;HP:0002028;HP:0002039;HP:0002094;HP:0002099;HP:0002113;HP:0002240;HP:0002488;HP:0002615;HP:0002653;HP:0002665;HP:…	0		1	1	0	No
chr1:12040252-GA	DeNovo	Patient-64	HP:0000717;HP:0001256;HP:0001263	0.701817009237114	1.53050572056128	RXRA		0		1	1	0	No
chr1:12040252-GA	DeNovo	Patient-64	HP:0000717;HP:0001256;HP:0001263	0.701817009237114	1.53050572056128	SAP30		0		1	1	0	No
chr1:12040252-GA	DeNovo	Patient-64	HP:0000717;HP:0001256;HP:0001263	0.701817009237114	1.53050572056128	SIN3A	HP:0000006;HP:0000023;HP:0000028;HP:0000047;HP:0000054;HP:0000160;HP:0000164;HP:0000174;HP:0000179;HP:0000194;HP:0000218;HP:0000233;HP:0000252;HP:0000275;HP:0000276;HP:0000286;HP:0000308;HP:0000316;HP:0000319;HP:0000324;HP:0000343;HP:0000348;HP:0000356;HP:0000365;HP:0000378;HP:0000400;HP:0000426;HP:0000430;HP:0000431;HP:0000445;HP:0000454;HP:0000463;HP:0000486;HP:0000490;HP:0000494;HP:0000540;HP:…	3	HP:0000717;HP:0001256;HP:0001263	2.754468e-06	0.02824706934	1.54902660396807	Yes
chr1:12040252-GA	DeNovo	Patient-64	HP:0000717;HP:0001256;HP:0001263	0.701817009237114	1.53050572056128	SIN3B		0		1	1	0	No
chr1:12040252-GA	DeNovo	Patient-64	HP:0000717;HP:0001256;HP:0001263	0.701817009237114	1.53050572056128	SIX5	HP:0000003;HP:0000006;HP:0000074;HP:0000076;HP:0000083;HP:0000110;HP:0000126;HP:0000175;HP:0000278;HP:0000365;HP:0000384;HP:0000402;HP:0000413;HP:0004452;HP:0008572;HP:0008586;HP:0008678;HP:0009796;HP:0010628;HP:0011332;HP:0011388;HP:0011481	0		1	1	0	No
chr1:12040252-GA	DeNovo	Patient-64	HP:0000717;HP:0001256;HP:0001263	0.701817009237114	1.53050572056128	SKI	HP:0000006;HP:0000023;HP:0000028;HP:0000047;HP:0000055;HP:0000107;HP:0000126;HP:0000135;HP:0000160;HP:0000189;HP:0000218;HP:0000238;HP:0000244;HP:0000248;HP:0000252;HP:0000260;HP:0000268;HP:0000270;HP:0000278;HP:0000286;HP:0000307;HP:0000316;HP:0000327;HP:0000343;HP:0000347;HP:0000348;HP:0000358;HP:0000368;HP:0000369;HP:0000377;HP:0000405;HP:0000407;HP:0000411;HP:0000431;HP:0000457;HP:0000463;HP:…	2	HP:0000717;HP:0001263	0.001086571	1	0	No
chr1:12040252-GA	DeNovo	Patient-64	HP:0000717;HP:0001256;HP:0001263	0.701817009237114	1.53050572056128	SKIL		0		1	1	0	No
chr1:12040252-GA	DeNovo	Patient-64	HP:0000717;HP:0001256;HP:0001263	0.701817009237114	1.53050572056128	SMAD1		0		1	1	0	No
chr1:12040252-GA	DeNovo	Patient-64	HP:0000717;HP:0001256;HP:0001263	0.701817009237114	1.53050572056128	SMC3	HP:0000003;HP:0000006;HP:0000028;HP:0000047;HP:0000059;HP:0000072;HP:0000076;HP:0000083;HP:0000130;HP:0000175;HP:0000218;HP:0000219;HP:0000233;HP:0000248;HP:0000252;HP:0000294;HP:0000319;HP:0000324;HP:0000343;HP:0000347;HP:0000358;HP:0000365;HP:0000368;HP:0000400;HP:0000405;HP:0000407;HP:0000413;HP:0000414;HP:0000426;HP:0000453;HP:0000463;HP:0000470;HP:0000482;HP:0000486;HP:0000498;HP:0000501;HP:…	2	HP:0000717;HP:0001263	0.0007270487	1	0	No
chr1:12040252-GA	DeNovo	Patient-64	HP:0000717;HP:0001256;HP:0001263	0.701817009237114	1.53050572056128	SOX6	HP:0000006;HP:0000160;HP:0000176;HP:0000218;HP:0000263;HP:0000269;HP:0000276;HP:0000316;HP:0000325;HP:0000341;HP:0000347;HP:0000348;HP:0000369;HP:0000400;HP:0000407;HP:0000431;HP:0000448;HP:0000574;HP:0000579;HP:0000826;HP:0001007;HP:0001166;HP:0001263;HP:0001537;HP:0001540;HP:0001751;HP:0003186;HP:0004209;HP:0009729;HP:0010526;HP:0012745;HP:0030431;HP:0030799;HP:0030820;HP:0500093	1	HP:0001263	0.01263523	1	0	No
chr1:12040252-GA	DeNovo	Patient-64	HP:0000717;HP:0001256;HP:0001263	0.701817009237114	1.53050572056128	SP1		0		1	1	0	No
chr1:12040252-GA	DeNovo	Patient-64	HP:0000717;HP:0001256;HP:0001263	0.701817009237114	1.53050572056128	SREBF1	HP:0000006;HP:0000486;HP:0000518;HP:0000565;HP:0000613;HP:0000618;HP:0000639;HP:0000790;HP:0001096;HP:0001097;HP:0001596;HP:0001648;HP:0001880;HP:0002028;HP:0002090;HP:0002164;HP:0002208;HP:0002249;HP:0002728;HP:0003577;HP:0006532;HP:0006552;HP:0007759;HP:0008070;HP:0008396;HP:0008404;HP:0009926;HP:0011496;HP:0025610;HP:0030318;HP:0031291;HP:0031417;HP:0033194;HP:0500262	0		1	1	0	No
chr1:12040252-GA	DeNovo	Patient-64	HP:0000717;HP:0001256;HP:0001263	0.701817009237114	1.53050572056128	SRF		0		1	1	0	No
chr1:12040252-GA	DeNovo	Patient-64	HP:0000717;HP:0001256;HP:0001263	0.701817009237114	1.53050572056128	STAT1	HP:0000006;HP:0000007;HP:0000009;HP:0000819;HP:0000821;HP:0000823;HP:0000832;HP:0000938;HP:0000964;HP:0001433;HP:0001635;HP:0001655;HP:0001888;HP:0001890;HP:0001904;HP:0001920;HP:0001973;HP:0002014;HP:0002092;HP:0002110;HP:0002205;HP:0002383;HP:0002721;HP:0002724;HP:0002728;HP:0002750;HP:0002788;HP:0002958;HP:0003613;HP:0003829;HP:0004322;HP:0004387;HP:0004429;HP:0004944;HP:0004966;HP:0005353;HP:…	0		1	1	0	No
chr1:12040252-GA	DeNovo	Patient-64	HP:0000717;HP:0001256;HP:0001263	0.701817009237114	1.53050572056128	STAT3	HP:0000006;HP:0000124;HP:0000164;HP:0000175;HP:0000212;HP:0000218;HP:0000225;HP:0000230;HP:0000280;HP:0000316;HP:0000365;HP:0000389;HP:0000421;HP:0000431;HP:0000445;HP:0000488;HP:0000490;HP:0000684;HP:0000790;HP:0000821;HP:0000823;HP:0000857;HP:0000938;HP:0000964;HP:0000967;HP:0000976;HP:0000978;HP:0000988;HP:0000989;HP:0001251;HP:0001252;HP:0001259;HP:0001263;HP:0001270;HP:0001324;HP:0001363;HP:…	1	HP:0001263	0.0474467	1	0	No
chr1:12040252-GA	DeNovo	Patient-64	HP:0000717;HP:0001256;HP:0001263	0.701817009237114	1.53050572056128	SUZ12	HP:0000006;HP:0000023;HP:0000028;HP:0000098;HP:0000256;HP:0000278;HP:0000303;HP:0000311;HP:0000316;HP:0000336;HP:0000337;HP:0000343;HP:0000347;HP:0000368;HP:0000400;HP:0000494;HP:0000944;HP:0000995;HP:0000998;HP:0001176;HP:0001231;HP:0001249;HP:0001257;HP:0001263;HP:0001274;HP:0001290;HP:0001387;HP:0001537;HP:0001545;HP:0001548;HP:0001582;HP:0001609;HP:0001761;HP:0001762;HP:0001769;HP:0001800;HP:…	1	HP:0001263	0.02088015	1	0	No
chr1:12040252-GA	DeNovo	Patient-64	HP:0000717;HP:0001256;HP:0001263	0.701817009237114	1.53050572056128	TAF15	HP:0000217;HP:0000712;HP:0000713;HP:0000716;HP:0000739;HP:0001257;HP:0001428;HP:0002017;HP:0002094;HP:0002180;HP:0002878;HP:0003202;HP:0003324;HP:0003394;HP:0003470;HP:0006765;HP:0007354;HP:0012378;HP:0012531;HP:0025425;HP:0030195;HP:0030196	0		1	1	0	No
chr1:12040252-GA	DeNovo	Patient-64	HP:0000717;HP:0001256;HP:0001263	0.701817009237114	1.53050572056128	TBX3	HP:0000006;HP:0000023;HP:0000028;HP:0000049;HP:0000054;HP:0000089;HP:0000130;HP:0000144;HP:0000668;HP:0000768;HP:0000823;HP:0000882;HP:0000889;HP:0000894;HP:0000912;HP:0001162;HP:0001163;HP:0001231;HP:0001513;HP:0001601;HP:0001607;HP:0001629;HP:0001800;HP:0002021;HP:0002023;HP:0002025;HP:0002215;HP:0002221;HP:0002557;HP:0002818;HP:0002984;HP:0003019;HP:0003022;HP:0003063;HP:0003186;HP:0003187;HP:…	0		1	1	0	No
chr1:12040252-GA	DeNovo	Patient-64	HP:0000717;HP:0001256;HP:0001263	0.701817009237114	1.53050572056128	TCF12	HP:0000006;HP:0000248;HP:0000256;HP:0000294;HP:0000316;HP:0000324;HP:0000337;HP:0000365;HP:0000486;HP:0000508;HP:0000520;HP:0000717;HP:0000954;HP:0001123;HP:0001156;HP:0001249;HP:0001263;HP:0001357;HP:0001363;HP:0001822;HP:0002007;HP:0002516;HP:0009701;HP:0009891;HP:0011800	2	HP:0000717;HP:0001263	2.623484e-05	0.26541787628	0.576069830121503	No
chr1:12040252-GA	DeNovo	Patient-64	HP:0000717;HP:0001256;HP:0001263	0.701817009237114	1.53050572056128	TFAP4		0		1	1	0	No
chr1:12040252-GA	DeNovo	Patient-64	HP:0000717;HP:0001256;HP:0001263	0.701817009237114	1.53050572056128	TRIM28	HP:0000526;HP:0000790;HP:0000822;HP:0001824;HP:0001945;HP:0002027;HP:0002667;HP:0002716;HP:0002896;HP:0100526	0		1	1	0	No
chr1:12040252-GA	DeNovo	Patient-64	HP:0000717;HP:0001256;HP:0001263	0.701817009237114	1.53050572056128	UBTF	HP:0000006;HP:0000252;HP:0000718;HP:0000729;HP:0000752;HP:0000768;HP:0001250;HP:0001251;HP:0001257;HP:0001260;HP:0001263;HP:0001268;HP:0001272;HP:0001300;HP:0001332;HP:0001344;HP:0002015;HP:0002059;HP:0002063;HP:0002066;HP:0002071;HP:0002072;HP:0002079;HP:0002119;HP:0002120;HP:0002180;HP:0002187;HP:0002353;HP:0002357;HP:0002376;HP:0002509;HP:0002540;HP:0002808;HP:0003447;HP:0004325;HP:0007256;HP:…	1	HP:0001263	0.01586699	1	0	No
chr1:12040252-GA	DeNovo	Patient-64	HP:0000717;HP:0001256;HP:0001263	0.701817009237114	1.53050572056128	USF2		0		1	1	0	No
chr1:12040252-GA	DeNovo	Patient-64	HP:0000717;HP:0001256;HP:0001263	0.701817009237114	1.53050572056128	XRCC5		0		1	1	0	No
chr1:12040252-GA	DeNovo	Patient-64	HP:0000717;HP:0001256;HP:0001263	0.701817009237114	1.53050572056128	YY1	HP:0000006;HP:0000028;HP:0000074;HP:0000126;HP:0000164;HP:0000179;HP:0000218;HP:0000268;HP:0000272;HP:0000297;HP:0000307;HP:0000324;HP:0000337;HP:0000347;HP:0000358;HP:0000369;HP:0000377;HP:0000414;HP:0000483;HP:0000486;HP:0000494;HP:0000506;HP:0000508;HP:0000540;HP:0000629;HP:0000717;HP:0000739;HP:0000750;HP:0000821;HP:0000824;HP:0000974;HP:0001249;HP:0001256;HP:0001263;HP:0001274;HP:0001332;HP:…	3	HP:0000717;HP:0001256;HP:0001263	6.864092e-07	0.0070885478084	2.14944272721411	Yes
chr1:12040252-GA	DeNovo	Patient-64	HP:0000717;HP:0001256;HP:0001263	0.701817009237114	1.53050572056128	ZBED1		0		1	1	0	No
chr1:12040252-GA	DeNovo	Patient-64	HP:0000717;HP:0001256;HP:0001263	0.701817009237114	1.53050572056128	ZBTB2		0		1	1	0	No
chr1:12040252-GA	DeNovo	Patient-64	HP:0000717;HP:0001256;HP:0001263	0.701817009237114	1.53050572056128	ZBTB33		0		1	1	0	No
chr1:12040252-GA	DeNovo	Patient-64	HP:0000717;HP:0001256;HP:0001263	0.701817009237114	1.53050572056128	ZBTB40		0		1	1	0	No
chr1:12040252-GA	DeNovo	Patient-64	HP:0000717;HP:0001256;HP:0001263	0.701817009237114	1.53050572056128	ZBTB7A		0		1	1	0	No
chr1:12040252-GA	DeNovo	Patient-64	HP:0000717;HP:0001256;HP:0001263	0.701817009237114	1.53050572056128	ZBTB7B		0		1	1	0	No
chr1:12040252-GA	DeNovo	Patient-64	HP:0000717;HP:0001256;HP:0001263	0.701817009237114	1.53050572056128	ZEB2	HP:0000003;HP:0000006;HP:0000020;HP:0000028;HP:0000034;HP:0000041;HP:0000047;HP:0000048;HP:0000054;HP:0000075;HP:0000076;HP:0000077;HP:0000125;HP:0000126;HP:0000175;HP:0000176;HP:0000179;HP:0000193;HP:0000194;HP:0000212;HP:0000252;HP:0000286;HP:0000303;HP:0000307;HP:0000316;HP:0000322;HP:0000358;HP:0000378;HP:0000403;HP:0000407;HP:0000431;HP:0000437;HP:0000444;HP:0000480;HP:0000482;HP:0000483;HP:…	0		1	1	0	No
chr1:12040252-GA	DeNovo	Patient-64	HP:0000717;HP:0001256;HP:0001263	0.701817009237114	1.53050572056128	ZHX1		0		1	1	0	No
chr1:12040252-GA	DeNovo	Patient-64	HP:0000717;HP:0001256;HP:0001263	0.701817009237114	1.53050572056128	ZKSCAN1		0		1	1	0	No
chr1:12040252-GA	DeNovo	Patient-64	HP:0000717;HP:0001256;HP:0001263	0.701817009237114	1.53050572056128	ZNF143		0		1	1	0	No
chr1:12040252-GA	DeNovo	Patient-64	HP:0000717;HP:0001256;HP:0001263	0.701817009237114	1.53050572056128	ZNF217		0		1	1	0	No
chr1:12040252-GA	DeNovo	Patient-64	HP:0000717;HP:0001256;HP:0001263	0.701817009237114	1.53050572056128	ZNF639		0		1	1	0	No
chr1:12661744-AT	DeNovo	Patient-79	HP:0000956;HP:0001397;HP:0001513;HP:0001712;HP:0007018;HP:0009125	-0.140740521988045	-0.325534095756047	POLR2A	HP:0000023;HP:0000175;HP:0000218;HP:0000248;HP:0000252;HP:0000316;HP:0000348;HP:0000486;HP:0000505;HP:0000692;HP:0000729;HP:0000767;HP:0001250;HP:0001274;HP:0001290;HP:0001357;HP:0001508;HP:0001558;HP:0002020;HP:0002079;HP:0002119;HP:0002188;HP:0002205;HP:0002280;HP:0002360;HP:0002453;HP:0003202;HP:0003546;HP:0007281;HP:0011968;HP:0025336;HP:0025352;HP:0031139;HP:0031936	0		1	1	0	No
chr1:12661744-AT	DeNovo	Patient-79	HP:0000956;HP:0001397;HP:0001513;HP:0001712;HP:0007018;HP:0009125	-0.140740521988045	-0.325534095756047	TRIM28	HP:0000526;HP:0000790;HP:0000822;HP:0001824;HP:0001945;HP:0002027;HP:0002667;HP:0002716;HP:0002896;HP:0100526	0		1	1	0	No
chr1:12661744-AT	DeNovo	Patient-79	HP:0000956;HP:0001397;HP:0001513;HP:0001712;HP:0007018;HP:0009125	-0.140740521988045	-0.325534095756047	HMBOX1		0		1	1	0	No
chr1:12661744-AT	DeNovo	Patient-79	HP:0000956;HP:0001397;HP:0001513;HP:0001712;HP:0007018;HP:0009125	-0.140740521988045	-0.325534095756047	YY1	HP:0000006;HP:0000028;HP:0000074;HP:0000126;HP:0000164;HP:0000179;HP:0000218;HP:0000268;HP:0000272;HP:0000297;HP:0000307;HP:0000324;HP:0000337;HP:0000347;HP:0000358;HP:0000369;HP:0000377;HP:0000414;HP:0000483;HP:0000486;HP:0000494;HP:0000506;HP:0000508;HP:0000540;HP:0000629;HP:0000717;HP:0000739;HP:0000750;HP:0000821;HP:0000824;HP:0000974;HP:0001249;HP:0001256;HP:0001263;HP:0001274;HP:0001332;HP:…	1	HP:0007018	0.05247955	1	0	No
chr1:12661744-AT	DeNovo	Patient-79	HP:0000956;HP:0001397;HP:0001513;HP:0001712;HP:0007018;HP:0009125	-0.140740521988045	-0.325534095756047	DPF2	HP:0000006;HP:0000028;HP:0000086;HP:0000126;HP:0000154;HP:0000164;HP:0000175;HP:0000179;HP:0000219;HP:0000243;HP:0000252;HP:0000280;HP:0000286;HP:0000289;HP:0000316;HP:0000322;HP:0000358;HP:0000365;HP:0000369;HP:0000400;HP:0000403;HP:0000431;HP:0000457;HP:0000486;HP:0000494;HP:0000508;HP:0000518;HP:0000527;HP:0000540;HP:0000574;HP:0000632;HP:0000639;HP:0000691;HP:0000722;HP:0000750;HP:0000752;HP:…	0		1	1	0	No
chr1:12661744-AT	DeNovo	Patient-79	HP:0000956;HP:0001397;HP:0001513;HP:0001712;HP:0007018;HP:0009125	-0.140740521988045	-0.325534095756047	ZKSCAN1		0		1	1	0	No
chr1:12661744-AT	DeNovo	Patient-79	HP:0000956;HP:0001397;HP:0001513;HP:0001712;HP:0007018;HP:0009125	-0.140740521988045	-0.325534095756047	ZNF592	HP:0000083;HP:0000100;HP:0000252;HP:0000648;HP:0000951;HP:0001249;HP:0001250;HP:0001251;HP:0001252;HP:0001257;HP:0001260;HP:0001270;HP:0007153;HP:0007360;HP:0012444	0		1	1	0	No
chr1:12661744-AT	DeNovo	Patient-79	HP:0000956;HP:0001397;HP:0001513;HP:0001712;HP:0007018;HP:0009125	-0.140740521988045	-0.325534095756047	CTCF	HP:0000006;HP:0000023;HP:0000028;HP:0000059;HP:0000160;HP:0000175;HP:0000219;HP:0000233;HP:0000252;HP:0000286;HP:0000316;HP:0000322;HP:0000341;HP:0000343;HP:0000348;HP:0000368;HP:0000378;HP:0000455;HP:0000482;HP:0000486;HP:0000490;HP:0000527;HP:0000540;HP:0000574;HP:0000664;HP:0000675;HP:0000691;HP:0000729;HP:0000750;HP:0000938;HP:0000954;HP:0000960;HP:0001212;HP:0001249;HP:0001252;HP:0001263;HP:…	0		1	1	0	No
chr1:149934460-TC	DeNovo	Patient-79	HP:0000956;HP:0001397;HP:0001513;HP:0001712;HP:0007018;HP:0009125	0.293054131765805	0.630056614236163	SMARCA5		0		1	1	0	No
chr1:149934460-TC	DeNovo	Patient-79	HP:0000956;HP:0001397;HP:0001513;HP:0001712;HP:0007018;HP:0009125	0.293054131765805	0.630056614236163	ZNF574		0		1	1	0	No
chr1:149934460-TC	DeNovo	Patient-79	HP:0000956;HP:0001397;HP:0001513;HP:0001712;HP:0007018;HP:0009125	0.293054131765805	0.630056614236163	YY1	HP:0000006;HP:0000028;HP:0000074;HP:0000126;HP:0000164;HP:0000179;HP:0000218;HP:0000268;HP:0000272;HP:0000297;HP:0000307;HP:0000324;HP:0000337;HP:0000347;HP:0000358;HP:0000369;HP:0000377;HP:0000414;HP:0000483;HP:0000486;HP:0000494;HP:0000506;HP:0000508;HP:0000540;HP:0000629;HP:0000717;HP:0000739;HP:0000750;HP:0000821;HP:0000824;HP:0000974;HP:0001249;HP:0001256;HP:0001263;HP:0001274;HP:0001332;HP:…	1	HP:0007018	0.05247955	1	0	No
chr1:149934460-TC	DeNovo	Patient-79	HP:0000956;HP:0001397;HP:0001513;HP:0001712;HP:0007018;HP:0009125	0.293054131765805	0.630056614236163	CTCF	HP:0000006;HP:0000023;HP:0000028;HP:0000059;HP:0000160;HP:0000175;HP:0000219;HP:0000233;HP:0000252;HP:0000286;HP:0000316;HP:0000322;HP:0000341;HP:0000343;HP:0000348;HP:0000368;HP:0000378;HP:0000455;HP:0000482;HP:0000486;HP:0000490;HP:0000527;HP:0000540;HP:0000574;HP:0000664;HP:0000675;HP:0000691;HP:0000729;HP:0000750;HP:0000938;HP:0000954;HP:0000960;HP:0001212;HP:0001249;HP:0001252;HP:0001263;HP:…	0		1	1	0	No
chr1:149934460-TC	DeNovo	Patient-79	HP:0000956;HP:0001397;HP:0001513;HP:0001712;HP:0007018;HP:0009125	0.293054131765805	0.630056614236163	DACH1		0		1	1	0	No
chr1:149934460-TC	DeNovo	Patient-79	HP:0000956;HP:0001397;HP:0001513;HP:0001712;HP:0007018;HP:0009125	0.293054131765805	0.630056614236163	EP300	HP:0000006;HP:0000010;HP:0000028;HP:0000034;HP:0000047;HP:0000049;HP:0000076;HP:0000077;HP:0000126;HP:0000136;HP:0000160;HP:0000189;HP:0000218;HP:0000219;HP:0000252;HP:0000260;HP:0000270;HP:0000273;HP:0000278;HP:0000286;HP:0000293;HP:0000294;HP:0000316;HP:0000321;HP:0000327;HP:0000347;HP:0000365;HP:0000369;HP:0000377;HP:0000387;HP:0000388;HP:0000405;HP:0000407;HP:0000431;HP:0000444;HP:0000446;HP:…	1	HP:0001513	0.1499416	1	0	No
chr1:149934460-TC	DeNovo	Patient-79	HP:0000956;HP:0001397;HP:0001513;HP:0001712;HP:0007018;HP:0009125	0.293054131765805	0.630056614236163	GABPA		0		1	1	0	No
chr1:149934460-TC	DeNovo	Patient-79	HP:0000956;HP:0001397;HP:0001513;HP:0001712;HP:0007018;HP:0009125	0.293054131765805	0.630056614236163	HMBOX1		0		1	1	0	No
chr1:149934460-TC	DeNovo	Patient-79	HP:0000956;HP:0001397;HP:0001513;HP:0001712;HP:0007018;HP:0009125	0.293054131765805	0.630056614236163	IKZF1	HP:0000006;HP:0000083;HP:0000505;HP:0000509;HP:0000613;HP:0000621;HP:0000795;HP:0001637;HP:0001645;HP:0001658;HP:0001733;HP:0001824;HP:0001873;HP:0001874;HP:0001876;HP:0001903;HP:0001945;HP:0001960;HP:0002014;HP:0002015;HP:0002017;HP:0002027;HP:0002043;HP:0002091;HP:0002094;HP:0002103;HP:0002205;HP:0002239;HP:0002718;HP:0002721;HP:0002910;HP:0003781;HP:0003829;HP:0004313;HP:0006554;HP:0008066;HP:…	0		1	1	0	No
chr1:154422248-CT	DeNovo	Patient-49	HP:0000554;HP:0005681	0.0890563737583179	0.180677257611339	ATF4		0		1	1	0	No
chr1:154968613-GC	DeNovo	Patient-101	HP:0000365;HP:0000589;HP:0001250;HP:0001263;HP:0001388;HP:0001508;HP:0001629;HP:0001999;HP:0002308;HP:0002566;HP:0003396;HP:0005603;HP:0011345;HP:0012795;HP:0031163	-0.508001644630671	-1.13456047241062	YY1	HP:0000006;HP:0000028;HP:0000074;HP:0000126;HP:0000164;HP:0000179;HP:0000218;HP:0000268;HP:0000272;HP:0000297;HP:0000307;HP:0000324;HP:0000337;HP:0000347;HP:0000358;HP:0000369;HP:0000377;HP:0000414;HP:0000483;HP:0000486;HP:0000494;HP:0000506;HP:0000508;HP:0000540;HP:0000629;HP:0000717;HP:0000739;HP:0000750;HP:0000821;HP:0000824;HP:0000974;HP:0001249;HP:0001256;HP:0001263;HP:0001274;HP:0001332;HP:…	2	HP:0001263;HP:0001388	0.007681287	1	0	No
chr1:154968613-GC	DeNovo	Patient-101	HP:0000365;HP:0000589;HP:0001250;HP:0001263;HP:0001388;HP:0001508;HP:0001629;HP:0001999;HP:0002308;HP:0002566;HP:0003396;HP:0005603;HP:0011345;HP:0012795;HP:0031163	-0.508001644630671	-1.13456047241062	CTCF	HP:0000006;HP:0000023;HP:0000028;HP:0000059;HP:0000160;HP:0000175;HP:0000219;HP:0000233;HP:0000252;HP:0000286;HP:0000316;HP:0000322;HP:0000341;HP:0000343;HP:0000348;HP:0000368;HP:0000378;HP:0000455;HP:0000482;HP:0000486;HP:0000490;HP:0000527;HP:0000540;HP:0000574;HP:0000664;HP:0000675;HP:0000691;HP:0000729;HP:0000750;HP:0000938;HP:0000954;HP:0000960;HP:0001212;HP:0001249;HP:0001252;HP:0001263;HP:…	3	HP:0001263;HP:0001508;HP:0001999	0.0002557073	1	0	No
chr1:154968613-GC	DeNovo	Patient-101	HP:0000365;HP:0000589;HP:0001250;HP:0001263;HP:0001388;HP:0001508;HP:0001629;HP:0001999;HP:0002308;HP:0002566;HP:0003396;HP:0005603;HP:0011345;HP:0012795;HP:0031163	-0.508001644630671	-1.13456047241062	RFX1		0		1	1	0	No
chr1:154968613-GC	DeNovo	Patient-101	HP:0000365;HP:0000589;HP:0001250;HP:0001263;HP:0001388;HP:0001508;HP:0001629;HP:0001999;HP:0002308;HP:0002566;HP:0003396;HP:0005603;HP:0011345;HP:0012795;HP:0031163	-0.508001644630671	-1.13456047241062	CREB3L1	HP:0000007;HP:0000365;HP:0000405;HP:0000592;HP:0000923;HP:0000938;HP:0001382;HP:0001518;HP:0002953;HP:0003027;HP:0003577;HP:0008905;HP:0009804	1	HP:0000365	0.0233243	1	0	No
chr1:155054071-CG	Inherited	Patient-55	HP:0000252;HP:0000316;HP:0000565;HP:0000639;HP:0001263;HP:0002079;HP:0004322	-0.273722627181479	-0.618475613634135	SUZ12	HP:0000006;HP:0000023;HP:0000028;HP:0000098;HP:0000256;HP:0000278;HP:0000303;HP:0000311;HP:0000316;HP:0000336;HP:0000337;HP:0000343;HP:0000347;HP:0000368;HP:0000400;HP:0000494;HP:0000944;HP:0000995;HP:0000998;HP:0001176;HP:0001231;HP:0001249;HP:0001257;HP:0001263;HP:0001274;HP:0001290;HP:0001387;HP:0001537;HP:0001545;HP:0001548;HP:0001582;HP:0001609;HP:0001761;HP:0001762;HP:0001769;HP:0001800;HP:…	2	HP:0000316;HP:0001263	0.0009911124	1	0	No
chr1:155054071-CG	Inherited	Patient-55	HP:0000252;HP:0000316;HP:0000565;HP:0000639;HP:0001263;HP:0002079;HP:0004322	-0.273722627181479	-0.618475613634135	TCF7L2	HP:0000006;HP:0000855;HP:0003584;HP:0005978;HP:0031819	0		1	1	0	No
chr1:155054071-CG	Inherited	Patient-55	HP:0000252;HP:0000316;HP:0000565;HP:0000639;HP:0001263;HP:0002079;HP:0004322	-0.273722627181479	-0.618475613634135	ZNF407		0		1	1	0	No
chr1:155054071-CG	Inherited	Patient-55	HP:0000252;HP:0000316;HP:0000565;HP:0000639;HP:0001263;HP:0002079;HP:0004322	-0.273722627181479	-0.618475613634135	POLR2A	HP:0000023;HP:0000175;HP:0000218;HP:0000248;HP:0000252;HP:0000316;HP:0000348;HP:0000486;HP:0000505;HP:0000692;HP:0000729;HP:0000767;HP:0001250;HP:0001274;HP:0001290;HP:0001357;HP:0001508;HP:0001558;HP:0002020;HP:0002079;HP:0002119;HP:0002188;HP:0002205;HP:0002280;HP:0002360;HP:0002453;HP:0003202;HP:0003546;HP:0007281;HP:0011968;HP:0025336;HP:0025352;HP:0031139;HP:0031936	3	HP:0000252;HP:0000316;HP:0002079	2.192899e-06	0.022536423023	1.64711501396201	Yes
chr1:155054071-CG	Inherited	Patient-55	HP:0000252;HP:0000316;HP:0000565;HP:0000639;HP:0001263;HP:0002079;HP:0004322	-0.273722627181479	-0.618475613634135	RNF2		0		1	1	0	No
chr1:155054071-CG	Inherited	Patient-55	HP:0000252;HP:0000316;HP:0000565;HP:0000639;HP:0001263;HP:0002079;HP:0004322	-0.273722627181479	-0.618475613634135	SMARCE1	HP:0000006;HP:0000020;HP:0000028;HP:0000044;HP:0000086;HP:0000126;HP:0000141;HP:0000154;HP:0000164;HP:0000175;HP:0000179;HP:0000219;HP:0000238;HP:0000252;HP:0000280;HP:0000286;HP:0000294;HP:0000322;HP:0000360;HP:0000365;HP:0000431;HP:0000445;HP:0000457;HP:0000486;HP:0000508;HP:0000518;HP:0000520;HP:0000527;HP:0000574;HP:0000602;HP:0000618;HP:0000632;HP:0000639;HP:0000712;HP:0000776;HP:0000802;HP:…	5	HP:0000252;HP:0000639;HP:0001263;HP:0002079;HP:0004322	2.63651e-08	0.0002756207554	3.55968808133521	Yes
chr1:155054071-CG	Inherited	Patient-55	HP:0000252;HP:0000316;HP:0000565;HP:0000639;HP:0001263;HP:0002079;HP:0004322	-0.273722627181479	-0.618475613634135	SMARCA4	HP:0000006;HP:0000028;HP:0000086;HP:0000126;HP:0000154;HP:0000158;HP:0000164;HP:0000175;HP:0000179;HP:0000252;HP:0000280;HP:0000286;HP:0000322;HP:0000365;HP:0000431;HP:0000445;HP:0000457;HP:0000463;HP:0000486;HP:0000505;HP:0000508;HP:0000518;HP:0000527;HP:0000574;HP:0000632;HP:0000639;HP:0000776;HP:0000889;HP:0000965;HP:0000998;HP:0001007;HP:0001249;HP:0001250;HP:0001252;HP:0001263;HP:0001273;HP:…	5	HP:0000252;HP:0000639;HP:0001263;HP:0002079;HP:0004322	9.627898e-10	1.01246975368e-05	4.99461794194646	Yes
chr1:155054071-CG	Inherited	Patient-55	HP:0000252;HP:0000316;HP:0000565;HP:0000639;HP:0001263;HP:0002079;HP:0004322	-0.273722627181479	-0.618475613634135	ZNF24		0		1	1	0	No
chr1:155054071-CG	Inherited	Patient-55	HP:0000252;HP:0000316;HP:0000565;HP:0000639;HP:0001263;HP:0002079;HP:0004322	-0.273722627181479	-0.618475613634135	ZNF639		0		1	1	0	No
chr1:155054071-CG	Inherited	Patient-55	HP:0000252;HP:0000316;HP:0000565;HP:0000639;HP:0001263;HP:0002079;HP:0004322	-0.273722627181479	-0.618475613634135	CTCF	HP:0000006;HP:0000023;HP:0000028;HP:0000059;HP:0000160;HP:0000175;HP:0000219;HP:0000233;HP:0000252;HP:0000286;HP:0000316;HP:0000322;HP:0000341;HP:0000343;HP:0000348;HP:0000368;HP:0000378;HP:0000455;HP:0000482;HP:0000486;HP:0000490;HP:0000527;HP:0000540;HP:0000574;HP:0000664;HP:0000675;HP:0000691;HP:0000729;HP:0000750;HP:0000938;HP:0000954;HP:0000960;HP:0001212;HP:0001249;HP:0001252;HP:0001263;HP:…	4	HP:0000252;HP:0000316;HP:0001263;HP:0004322	1.707447e-07	0.0017743789224	2.75095363008792	Yes
chr1:155054071-CG	Inherited	Patient-55	HP:0000252;HP:0000316;HP:0000565;HP:0000639;HP:0001263;HP:0002079;HP:0004322	-0.273722627181479	-0.618475613634135	MTA2		0		1	1	0	No
chr1:155054071-CG	Inherited	Patient-55	HP:0000252;HP:0000316;HP:0000565;HP:0000639;HP:0001263;HP:0002079;HP:0004322	-0.273722627181479	-0.618475613634135	BCOR	HP:0000028;HP:0000047;HP:0000072;HP:0000089;HP:0000126;HP:0000176;HP:0000193;HP:0000202;HP:0000204;HP:0000212;HP:0000218;HP:0000225;HP:0000252;HP:0000275;HP:0000276;HP:0000343;HP:0000358;HP:0000365;HP:0000368;HP:0000369;HP:0000378;HP:0000384;HP:0000396;HP:0000403;HP:0000407;HP:0000421;HP:0000426;HP:0000455;HP:0000456;HP:0000465;HP:0000482;HP:0000501;HP:0000505;HP:0000508;HP:0000518;HP:0000519;HP:…	5	HP:0000252;HP:0000639;HP:0001263;HP:0002079;HP:0004322	1.192718e-07	0.0012418579816	2.90592806706929	Yes
chr1:155054071-CG	Inherited	Patient-55	HP:0000252;HP:0000316;HP:0000565;HP:0000639;HP:0001263;HP:0002079;HP:0004322	-0.273722627181479	-0.618475613634135	EGR1		0		1	1	0	No
chr1:155054071-CG	Inherited	Patient-55	HP:0000252;HP:0000316;HP:0000565;HP:0000639;HP:0001263;HP:0002079;HP:0004322	-0.273722627181479	-0.618475613634135	EZH2	HP:0000006;HP:0000023;HP:0000028;HP:0000034;HP:0000098;HP:0000256;HP:0000278;HP:0000286;HP:0000303;HP:0000311;HP:0000316;HP:0000337;HP:0000343;HP:0000347;HP:0000368;HP:0000400;HP:0000486;HP:0000494;HP:0000708;HP:0000750;HP:0000773;HP:0000944;HP:0000973;HP:0001176;HP:0001212;HP:0001231;HP:0001249;HP:0001250;HP:0001252;HP:0001257;HP:0001260;HP:0001263;HP:0001276;HP:0001290;HP:0001331;HP:0001350;HP:…	2	HP:0000316;HP:0001263	0.001924683	1	0	No
chr1:155054071-CG	Inherited	Patient-55	HP:0000252;HP:0000316;HP:0000565;HP:0000639;HP:0001263;HP:0002079;HP:0004322	-0.273722627181479	-0.618475613634135	MLLT1		0		1	1	0	No
chr1:155054071-CG	Inherited	Patient-55	HP:0000252;HP:0000316;HP:0000565;HP:0000639;HP:0001263;HP:0002079;HP:0004322	-0.273722627181479	-0.618475613634135	HDAC2		0		1	1	0	No
chr1:155085623-CA	DeNovo	Patient-40	HP:0001155;HP:0001371;HP:0008138;HP:0008807	-0.00313698405768975	-0.0224121891801262	CTCF	HP:0000006;HP:0000023;HP:0000028;HP:0000059;HP:0000160;HP:0000175;HP:0000219;HP:0000233;HP:0000252;HP:0000286;HP:0000316;HP:0000322;HP:0000341;HP:0000343;HP:0000348;HP:0000368;HP:0000378;HP:0000455;HP:0000482;HP:0000486;HP:0000490;HP:0000527;HP:0000540;HP:0000574;HP:0000664;HP:0000675;HP:0000691;HP:0000729;HP:0000750;HP:0000938;HP:0000954;HP:0000960;HP:0001212;HP:0001249;HP:0001252;HP:0001263;HP:…	0		1	1	0	No
chr1:155085623-CA	DeNovo	Patient-40	HP:0001155;HP:0001371;HP:0008138;HP:0008807	-0.00313698405768975	-0.0224121891801262	CC2D1A	HP:0000007;HP:0000252;HP:0000338;HP:0000716;HP:0000729;HP:0000733;HP:0000736;HP:0000750;HP:0000752;HP:0001256;HP:0001257;HP:0001263;HP:0001270;HP:0001290;HP:0001331;HP:0001332;HP:0001999;HP:0002059;HP:0002072;HP:0002079;HP:0002126;HP:0002197;HP:0002342;HP:0002360;HP:0002465;HP:0002521;HP:0002539;HP:0002546;HP:0003621;HP:0006887;HP:0007048;HP:0007359;HP:0010841;HP:0010864;HP:0011097;HP:0040288;HP:…	0		1	1	0	No
chr1:155312861-GC	DeNovo	Patient-90	HP:0000347;HP:0000365;HP:0000470;HP:0000592;HP:0000773;HP:0000774;HP:0000977;HP:0001263;HP:0001591;HP:0001601;HP:0002091;HP:0002705;HP:0002942;HP:0004322;HP:0004482;HP:0008936;HP:0011968	-0.214513084900037	-0.488045033041635	ATF2		0		1	1	0	No
chr1:155312861-GC	DeNovo	Patient-90	HP:0000347;HP:0000365;HP:0000470;HP:0000592;HP:0000773;HP:0000774;HP:0000977;HP:0001263;HP:0001591;HP:0001601;HP:0002091;HP:0002705;HP:0002942;HP:0004322;HP:0004482;HP:0008936;HP:0011968	-0.214513084900037	-0.488045033041635	ZFX		0		1	1	0	No
chr1:160037011-GA	DeNovo	Patient-66	HP:0000238;HP:0001270;HP:0001305	-0.871969402256715	-1.93633201319475	KDM1A	HP:0000006;HP:0000028;HP:0000041;HP:0000047;HP:0000174;HP:0000219;HP:0000248;HP:0000256;HP:0000316;HP:0000431;HP:0000463;HP:0000494;HP:0000508;HP:0000577;HP:0000592;HP:0000657;HP:0000664;HP:0000687;HP:0000750;HP:0001156;HP:0001182;HP:0001252;HP:0001263;HP:0001270;HP:0001290;HP:0001382;HP:0001488;HP:0001655;HP:0001800;HP:0002007;HP:0002019;HP:0002079;HP:0002144;HP:0002169;HP:0002188;HP:0002209;HP:…	1	HP:0001270	0.02016503	1	0	No
chr1:160037011-GA	DeNovo	Patient-66	HP:0000238;HP:0001270;HP:0001305	-0.871969402256715	-1.93633201319475	SP1		0		1	1	0	No
chr1:160037011-GA	DeNovo	Patient-66	HP:0000238;HP:0001270;HP:0001305	-0.871969402256715	-1.93633201319475	ZNF143		0		1	1	0	No
chr1:160362505-CG	Inherited	Patient-17	HP:0000218;HP:0000303;HP:0000402;HP:0000609;HP:0000824;HP:0001254;HP:0001263;HP:0001288;HP:0001290;HP:0001388;HP:0001763;HP:0001988;HP:0002015;HP:0002036;HP:0006136;HP:0008542	0.104643074502508	0.215012642572141	EGR1		0		1	1	0	No
chr1:160362505-CG	Inherited	Patient-17	HP:0000218;HP:0000303;HP:0000402;HP:0000609;HP:0000824;HP:0001254;HP:0001263;HP:0001288;HP:0001290;HP:0001388;HP:0001763;HP:0001988;HP:0002015;HP:0002036;HP:0006136;HP:0008542	0.104643074502508	0.215012642572141	BHLHE40		0		1	1	0	No
chr1:161102741-AT	DeNovo	Patient-24	HP:0001249;HP:0001250;HP:0001263;HP:0002360;HP:0002376;HP:0012166;HP:0100704	-0.397377147548325	-0.890869728887915	ARNT		0		1	1	0	No
chr1:161102741-AT	DeNovo	Patient-24	HP:0001249;HP:0001250;HP:0001263;HP:0002360;HP:0002376;HP:0012166;HP:0100704	-0.397377147548325	-0.890869728887915	TBX21	HP:0000007;HP:0002099;HP:0012042;HP:0100582	0		1	1	0	No
chr1:161102741-AT	DeNovo	Patient-24	HP:0001249;HP:0001250;HP:0001263;HP:0002360;HP:0002376;HP:0012166;HP:0100704	-0.397377147548325	-0.890869728887915	NRF1		0		1	1	0	No
chr1:161102741-AT	DeNovo	Patient-24	HP:0001249;HP:0001250;HP:0001263;HP:0002360;HP:0002376;HP:0012166;HP:0100704	-0.397377147548325	-0.890869728887915	ARID3A		0		1	1	0	No
chr1:161102741-AT	DeNovo	Patient-24	HP:0001249;HP:0001250;HP:0001263;HP:0002360;HP:0002376;HP:0012166;HP:0100704	-0.397377147548325	-0.890869728887915	HDAC1		0		1	1	0	No
chr1:161102741-AT	DeNovo	Patient-24	HP:0001249;HP:0001250;HP:0001263;HP:0002360;HP:0002376;HP:0012166;HP:0100704	-0.397377147548325	-0.890869728887915	AFF1		0		1	1	0	No
chr1:161102741-AT	DeNovo	Patient-24	HP:0001249;HP:0001250;HP:0001263;HP:0002360;HP:0002376;HP:0012166;HP:0100704	-0.397377147548325	-0.890869728887915	PBX3		0		1	1	0	No
chr1:161102741-AT	DeNovo	Patient-24	HP:0001249;HP:0001250;HP:0001263;HP:0002360;HP:0002376;HP:0012166;HP:0100704	-0.397377147548325	-0.890869728887915	HCFC1	HP:0000020;HP:0000179;HP:0000219;HP:0000248;HP:0000252;HP:0000256;HP:0000343;HP:0000455;HP:0000494;HP:0000629;HP:0000637;HP:0000684;HP:0000729;HP:0000750;HP:0001249;HP:0001250;HP:0001263;HP:0001290;HP:0001419;HP:0001508;HP:0001513;HP:0001518;HP:0001763;HP:0002021;HP:0002069;HP:0002072;HP:0002121;HP:0002156;HP:0002187;HP:0002245;HP:0002305;HP:0002307;HP:0002342;HP:0002465;HP:0002521;HP:0002912;HP:…	3	HP:0001249;HP:0001250;HP:0001263	7.584495e-06	0.077278419555	1.1119417683933	No
chr1:161102741-AT	DeNovo	Patient-24	HP:0001249;HP:0001250;HP:0001263;HP:0002360;HP:0002376;HP:0012166;HP:0100704	-0.397377147548325	-0.890869728887915	PCBP1		0		1	1	0	No
chr1:161102741-AT	DeNovo	Patient-24	HP:0001249;HP:0001250;HP:0001263;HP:0002360;HP:0002376;HP:0012166;HP:0100704	-0.397377147548325	-0.890869728887915	GATAD2B	HP:0000006;HP:0000047;HP:0000154;HP:0000218;HP:0000219;HP:0000273;HP:0000286;HP:0000316;HP:0000322;HP:0000337;HP:0000347;HP:0000431;HP:0000455;HP:0000484;HP:0000486;HP:0000490;HP:0000540;HP:0000581;HP:0000582;HP:0000609;HP:0000629;HP:0000637;HP:0000729;HP:0000742;HP:0000744;HP:0000748;HP:0000752;HP:0001263;HP:0001319;HP:0001388;HP:0001511;HP:0001566;HP:0002007;HP:0002061;HP:0002121;HP:0002213;HP:…	2	HP:0001263;HP:0002360	0.0008914616	1	0	No
chr1:161102741-AT	DeNovo	Patient-24	HP:0001249;HP:0001250;HP:0001263;HP:0002360;HP:0002376;HP:0012166;HP:0100704	-0.397377147548325	-0.890869728887915	GATA3	HP:0000006;HP:0000076;HP:0000083;HP:0000093;HP:0000100;HP:0000110;HP:0000113;HP:0000121;HP:0000122;HP:0000126;HP:0000148;HP:0000151;HP:0000175;HP:0000407;HP:0000408;HP:0000510;HP:0000790;HP:0000819;HP:0000829;HP:0000860;HP:0001153;HP:0001627;HP:0002049;HP:0002199;HP:0003762;HP:0003765;HP:0004722;HP:0008341;HP:0008850;HP:0011840;HP:0012622	0		1	1	0	No
chr1:161102741-AT	DeNovo	Patient-24	HP:0001249;HP:0001250;HP:0001263;HP:0002360;HP:0002376;HP:0012166;HP:0100704	-0.397377147548325	-0.890869728887915	TAF9B		0		1	1	0	No
chr1:161102741-AT	DeNovo	Patient-24	HP:0001249;HP:0001250;HP:0001263;HP:0002360;HP:0002376;HP:0012166;HP:0100704	-0.397377147548325	-0.890869728887915	MTA2		0		1	1	0	No
chr1:161102741-AT	DeNovo	Patient-24	HP:0001249;HP:0001250;HP:0001263;HP:0002360;HP:0002376;HP:0012166;HP:0100704	-0.397377147548325	-0.890869728887915	TCF12	HP:0000006;HP:0000248;HP:0000256;HP:0000294;HP:0000316;HP:0000324;HP:0000337;HP:0000365;HP:0000486;HP:0000508;HP:0000520;HP:0000717;HP:0000954;HP:0001123;HP:0001156;HP:0001249;HP:0001263;HP:0001357;HP:0001363;HP:0001822;HP:0002007;HP:0002516;HP:0009701;HP:0009891;HP:0011800	2	HP:0001249;HP:0001263	0.0001822868	1	0	No
chr1:161102741-AT	DeNovo	Patient-24	HP:0001249;HP:0001250;HP:0001263;HP:0002360;HP:0002376;HP:0012166;HP:0100704	-0.397377147548325	-0.890869728887915	ATF7		0		1	1	0	No
chr1:161102741-AT	DeNovo	Patient-24	HP:0001249;HP:0001250;HP:0001263;HP:0002360;HP:0002376;HP:0012166;HP:0100704	-0.397377147548325	-0.890869728887915	SKI	HP:0000006;HP:0000023;HP:0000028;HP:0000047;HP:0000055;HP:0000107;HP:0000126;HP:0000135;HP:0000160;HP:0000189;HP:0000218;HP:0000238;HP:0000244;HP:0000248;HP:0000252;HP:0000260;HP:0000268;HP:0000270;HP:0000278;HP:0000286;HP:0000307;HP:0000316;HP:0000327;HP:0000343;HP:0000347;HP:0000348;HP:0000358;HP:0000368;HP:0000369;HP:0000377;HP:0000405;HP:0000407;HP:0000411;HP:0000431;HP:0000457;HP:0000463;HP:…	3	HP:0001249;HP:0001250;HP:0001263	0.0002301478	1	0	No
chr1:161102741-AT	DeNovo	Patient-24	HP:0001249;HP:0001250;HP:0001263;HP:0002360;HP:0002376;HP:0012166;HP:0100704	-0.397377147548325	-0.890869728887915	GATA1	HP:0000028;HP:0000047;HP:0000085;HP:0000104;HP:0000158;HP:0000185;HP:0000218;HP:0000248;HP:0000252;HP:0000272;HP:0000286;HP:0000294;HP:0000316;HP:0000347;HP:0000369;HP:0000405;HP:0000421;HP:0000431;HP:0000465;HP:0000470;HP:0000474;HP:0000486;HP:0000495;HP:0000498;HP:0000508;HP:0000519;HP:0000582;HP:0000656;HP:0000821;HP:0000912;HP:0000938;HP:0000954;HP:0000967;HP:0000978;HP:0000980;HP:0000987;HP:…	1	HP:0001249	0.1080178	1	0	No
chr1:161102741-AT	DeNovo	Patient-24	HP:0001249;HP:0001250;HP:0001263;HP:0002360;HP:0002376;HP:0012166;HP:0100704	-0.397377147548325	-0.890869728887915	GMEB1		0		1	1	0	No
chr1:161102741-AT	DeNovo	Patient-24	HP:0001249;HP:0001250;HP:0001263;HP:0002360;HP:0002376;HP:0012166;HP:0100704	-0.397377147548325	-0.890869728887915	ELF4		0		1	1	0	No
chr1:161102741-AT	DeNovo	Patient-24	HP:0001249;HP:0001250;HP:0001263;HP:0002360;HP:0002376;HP:0012166;HP:0100704	-0.397377147548325	-0.890869728887915	IKZF1	HP:0000006;HP:0000083;HP:0000505;HP:0000509;HP:0000613;HP:0000621;HP:0000795;HP:0001637;HP:0001645;HP:0001658;HP:0001733;HP:0001824;HP:0001873;HP:0001874;HP:0001876;HP:0001903;HP:0001945;HP:0001960;HP:0002014;HP:0002015;HP:0002017;HP:0002027;HP:0002043;HP:0002091;HP:0002094;HP:0002103;HP:0002205;HP:0002239;HP:0002718;HP:0002721;HP:0002910;HP:0003781;HP:0003829;HP:0004313;HP:0006554;HP:0008066;HP:…	0		1	1	0	No
chr1:161102741-AT	DeNovo	Patient-24	HP:0001249;HP:0001250;HP:0001263;HP:0002360;HP:0002376;HP:0012166;HP:0100704	-0.397377147548325	-0.890869728887915	BRD4	HP:0001909;HP:0003006;HP:0012142;HP:0012182;HP:0012254;HP:0045026;HP:0100757	0		1	1	0	No
chr1:161102741-AT	DeNovo	Patient-24	HP:0001249;HP:0001250;HP:0001263;HP:0002360;HP:0002376;HP:0012166;HP:0100704	-0.397377147548325	-0.890869728887915	SMARCE1	HP:0000006;HP:0000020;HP:0000028;HP:0000044;HP:0000086;HP:0000126;HP:0000141;HP:0000154;HP:0000164;HP:0000175;HP:0000179;HP:0000219;HP:0000238;HP:0000252;HP:0000280;HP:0000286;HP:0000294;HP:0000322;HP:0000360;HP:0000365;HP:0000431;HP:0000445;HP:0000457;HP:0000486;HP:0000508;HP:0000518;HP:0000520;HP:0000527;HP:0000574;HP:0000602;HP:0000618;HP:0000632;HP:0000639;HP:0000712;HP:0000776;HP:0000802;HP:…	3	HP:0001249;HP:0001250;HP:0001263	0.0001577973	1	0	No
chr1:161102741-AT	DeNovo	Patient-24	HP:0001249;HP:0001250;HP:0001263;HP:0002360;HP:0002376;HP:0012166;HP:0100704	-0.397377147548325	-0.890869728887915	NFRKB		0		1	1	0	No
chr1:161102741-AT	DeNovo	Patient-24	HP:0001249;HP:0001250;HP:0001263;HP:0002360;HP:0002376;HP:0012166;HP:0100704	-0.397377147548325	-0.890869728887915	NR2F2	HP:0000006;HP:0000062;HP:0001279;HP:0001629;HP:0001636;HP:0001643;HP:0001647;HP:0001650;HP:0001653;HP:0001680;HP:0001681;HP:0001684;HP:0001702;HP:0001719;HP:0001962;HP:0002205;HP:0002326;HP:0002875;HP:0004383;HP:0004749;HP:0006689;HP:0006695;HP:0009020;HP:0009112;HP:0010772;HP:0011565;HP:0011577;HP:0030088;HP:0030148;HP:0030853;HP:0031298;HP:0100779	0		1	1	0	No
chr1:161102741-AT	DeNovo	Patient-24	HP:0001249;HP:0001250;HP:0001263;HP:0002360;HP:0002376;HP:0012166;HP:0100704	-0.397377147548325	-0.890869728887915	GABPB1		0		1	1	0	No
chr1:161102741-AT	DeNovo	Patient-24	HP:0001249;HP:0001250;HP:0001263;HP:0002360;HP:0002376;HP:0012166;HP:0100704	-0.397377147548325	-0.890869728887915	TBP	HP:0000006;HP:0000012;HP:0000020;HP:0000298;HP:0000473;HP:0000640;HP:0000643;HP:0000708;HP:0000716;HP:0000718;HP:0000726;HP:0000727;HP:0000738;HP:0000743;HP:0000751;HP:0000757;HP:0001250;HP:0001251;HP:0001257;HP:0001260;HP:0001268;HP:0001272;HP:0001288;HP:0001289;HP:0001300;HP:0001310;HP:0001332;HP:0001336;HP:0001337;HP:0001621;HP:0002015;HP:0002019;HP:0002063;HP:0002066;HP:0002067;HP:0002070;HP:…	2	HP:0001250;HP:0002360	0.001168625	1	0	No
chr1:161102741-AT	DeNovo	Patient-24	HP:0001249;HP:0001250;HP:0001263;HP:0002360;HP:0002376;HP:0012166;HP:0100704	-0.397377147548325	-0.890869728887915	CBX1		0		1	1	0	No
chr1:161102741-AT	DeNovo	Patient-24	HP:0001249;HP:0001250;HP:0001263;HP:0002360;HP:0002376;HP:0012166;HP:0100704	-0.397377147548325	-0.890869728887915	SIN3A	HP:0000006;HP:0000023;HP:0000028;HP:0000047;HP:0000054;HP:0000160;HP:0000164;HP:0000174;HP:0000179;HP:0000194;HP:0000218;HP:0000233;HP:0000252;HP:0000275;HP:0000276;HP:0000286;HP:0000308;HP:0000316;HP:0000319;HP:0000324;HP:0000343;HP:0000348;HP:0000356;HP:0000365;HP:0000378;HP:0000400;HP:0000426;HP:0000430;HP:0000431;HP:0000445;HP:0000454;HP:0000463;HP:0000486;HP:0000490;HP:0000494;HP:0000540;HP:…	5	HP:0001249;HP:0001250;HP:0001263;HP:0002360;HP:0002376	1.064414e-08	0.0001113909251	3.9531501892299	Yes
chr1:161102741-AT	DeNovo	Patient-24	HP:0001249;HP:0001250;HP:0001263;HP:0002360;HP:0002376;HP:0012166;HP:0100704	-0.397377147548325	-0.890869728887915	SKIL		0		1	1	0	No
chr1:161102741-AT	DeNovo	Patient-24	HP:0001249;HP:0001250;HP:0001263;HP:0002360;HP:0002376;HP:0012166;HP:0100704	-0.397377147548325	-0.890869728887915	PHF8	HP:0000028;HP:0000175;HP:0000204;HP:0000276;HP:0000336;HP:0000340;HP:0000455;HP:0000582;HP:0000664;HP:0000750;HP:0001176;HP:0001177;HP:0001249;HP:0001256;HP:0001419;HP:0001611;HP:0001763;HP:0002162;HP:0002650;HP:0002942;HP:0008734;HP:0010511;HP:0410030	1	HP:0001249	0.01929934	1	0	No
chr1:161102741-AT	DeNovo	Patient-24	HP:0001249;HP:0001250;HP:0001263;HP:0002360;HP:0002376;HP:0012166;HP:0100704	-0.397377147548325	-0.890869728887915	HNRNPLL		0		1	1	0	No
chr1:161102741-AT	DeNovo	Patient-24	HP:0001249;HP:0001250;HP:0001263;HP:0002360;HP:0002376;HP:0012166;HP:0100704	-0.397377147548325	-0.890869728887915	POLR2A	HP:0000023;HP:0000175;HP:0000218;HP:0000248;HP:0000252;HP:0000316;HP:0000348;HP:0000486;HP:0000505;HP:0000692;HP:0000729;HP:0000767;HP:0001250;HP:0001274;HP:0001290;HP:0001357;HP:0001508;HP:0001558;HP:0002020;HP:0002079;HP:0002119;HP:0002188;HP:0002205;HP:0002280;HP:0002360;HP:0002453;HP:0003202;HP:0003546;HP:0007281;HP:0011968;HP:0025336;HP:0025352;HP:0031139;HP:0031936	2	HP:0001250;HP:0002360	0.0003396411	1	0	No
chr1:161102741-AT	DeNovo	Patient-24	HP:0001249;HP:0001250;HP:0001263;HP:0002360;HP:0002376;HP:0012166;HP:0100704	-0.397377147548325	-0.890869728887915	NR2F6		0		1	1	0	No
chr1:161102741-AT	DeNovo	Patient-24	HP:0001249;HP:0001250;HP:0001263;HP:0002360;HP:0002376;HP:0012166;HP:0100704	-0.397377147548325	-0.890869728887915	NR2F1	HP:0000006;HP:0000286;HP:0000365;HP:0000411;HP:0000426;HP:0000463;HP:0000486;HP:0000540;HP:0000543;HP:0000545;HP:0000563;HP:0000565;HP:0000577;HP:0000582;HP:0000609;HP:0000639;HP:0000646;HP:0000648;HP:0000722;HP:0000729;HP:0001123;HP:0001182;HP:0001249;HP:0001250;HP:0001252;HP:0001257;HP:0001263;HP:0001344;HP:0001999;HP:0002079;HP:0002750;HP:0003194;HP:0004322;HP:0007018;HP:0007663;HP:0007766;HP:…	4	HP:0001249;HP:0001250;HP:0001263;HP:0100704	1.795241e-08	0.00018780016101	3.72630403972846	Yes
chr1:161102741-AT	DeNovo	Patient-24	HP:0001249;HP:0001250;HP:0001263;HP:0002360;HP:0002376;HP:0012166;HP:0100704	-0.397377147548325	-0.890869728887915	NFIC		0		1	1	0	No
chr1:161102741-AT	DeNovo	Patient-24	HP:0001249;HP:0001250;HP:0001263;HP:0002360;HP:0002376;HP:0012166;HP:0100704	-0.397377147548325	-0.890869728887915	TAF7		0		1	1	0	No
chr1:161102741-AT	DeNovo	Patient-24	HP:0001249;HP:0001250;HP:0001263;HP:0002360;HP:0002376;HP:0012166;HP:0100704	-0.397377147548325	-0.890869728887915	SIX5	HP:0000003;HP:0000006;HP:0000074;HP:0000076;HP:0000083;HP:0000110;HP:0000126;HP:0000175;HP:0000278;HP:0000365;HP:0000384;HP:0000402;HP:0000413;HP:0004452;HP:0008572;HP:0008586;HP:0008678;HP:0009796;HP:0010628;HP:0011332;HP:0011388;HP:0011481	0		1	1	0	No
chr1:161102741-AT	DeNovo	Patient-24	HP:0001249;HP:0001250;HP:0001263;HP:0002360;HP:0002376;HP:0012166;HP:0100704	-0.397377147548325	-0.890869728887915	CHD1	HP:0000006;HP:0000256;HP:0000307;HP:0000494;HP:0000574;HP:0000629;HP:0000729;HP:0000733;HP:0001211;HP:0001249;HP:0001250;HP:0001263;HP:0001290;HP:0002007;HP:0002721;HP:0003593;HP:0007874;HP:0008897;HP:0010648;HP:0011098;HP:0011229;HP:0011800;HP:0012393	3	HP:0001249;HP:0001250;HP:0001263	6.516005e-07	0.006733639567	2.17175013390165	Yes
chr1:161102741-AT	DeNovo	Patient-24	HP:0001249;HP:0001250;HP:0001263;HP:0002360;HP:0002376;HP:0012166;HP:0100704	-0.397377147548325	-0.890869728887915	CTBP1	HP:0000006;HP:0000028;HP:0000047;HP:0000151;HP:0000175;HP:0000188;HP:0000204;HP:0000218;HP:0000238;HP:0000252;HP:0000278;HP:0000286;HP:0000316;HP:0000322;HP:0000347;HP:0000348;HP:0000377;HP:0000384;HP:0000402;HP:0000405;HP:0000407;HP:0000431;HP:0000444;HP:0000465;HP:0000486;HP:0000490;HP:0000508;HP:0000520;HP:0000558;HP:0000612;HP:0000639;HP:0000668;HP:0000733;HP:0000750;HP:0000826;HP:0000902;HP:…	3	HP:0001249;HP:0001250;HP:0001263	5.613367e-05	0.56431178451	0.248480880273596	No
chr1:161102741-AT	DeNovo	Patient-24	HP:0001249;HP:0001250;HP:0001263;HP:0002360;HP:0002376;HP:0012166;HP:0100704	-0.397377147548325	-0.890869728887915	SMARCC2	HP:0000006;HP:0000028;HP:0000086;HP:0000126;HP:0000154;HP:0000164;HP:0000175;HP:0000179;HP:0000219;HP:0000252;HP:0000280;HP:0000286;HP:0000322;HP:0000365;HP:0000431;HP:0000457;HP:0000463;HP:0000486;HP:0000508;HP:0000518;HP:0000527;HP:0000574;HP:0000632;HP:0000639;HP:0000718;HP:0000750;HP:0000752;HP:0000776;HP:0000889;HP:0000964;HP:0000965;HP:0001249;HP:0001250;HP:0001252;HP:0001263;HP:0001290;HP:…	4	HP:0001249;HP:0001250;HP:0001263;HP:0002360	1.520068e-07	0.0015817827608	2.80085316196613	Yes
chr1:161102741-AT	DeNovo	Patient-24	HP:0001249;HP:0001250;HP:0001263;HP:0002360;HP:0002376;HP:0012166;HP:0100704	-0.397377147548325	-0.890869728887915	ATF3		0		1	1	0	No
chr1:161102741-AT	DeNovo	Patient-24	HP:0001249;HP:0001250;HP:0001263;HP:0002360;HP:0002376;HP:0012166;HP:0100704	-0.397377147548325	-0.890869728887915	PKNOX1		0		1	1	0	No
chr1:161102741-AT	DeNovo	Patient-24	HP:0001249;HP:0001250;HP:0001263;HP:0002360;HP:0002376;HP:0012166;HP:0100704	-0.397377147548325	-0.890869728887915	GABPA		0		1	1	0	No
chr1:161102741-AT	DeNovo	Patient-24	HP:0001249;HP:0001250;HP:0001263;HP:0002360;HP:0002376;HP:0012166;HP:0100704	-0.397377147548325	-0.890869728887915	STAT5A		0		1	1	0	No
chr1:161102741-AT	DeNovo	Patient-24	HP:0001249;HP:0001250;HP:0001263;HP:0002360;HP:0002376;HP:0012166;HP:0100704	-0.397377147548325	-0.890869728887915	CBFA2T3		0		1	1	0	No
chr1:161102741-AT	DeNovo	Patient-24	HP:0001249;HP:0001250;HP:0001263;HP:0002360;HP:0002376;HP:0012166;HP:0100704	-0.397377147548325	-0.890869728887915	TAF1	HP:0000218;HP:0000219;HP:0000252;HP:0000276;HP:0000286;HP:0000307;HP:0000308;HP:0000316;HP:0000336;HP:0000343;HP:0000347;HP:0000365;HP:0000369;HP:0000389;HP:0000391;HP:0000400;HP:0000411;HP:0000414;HP:0000437;HP:0000455;HP:0000470;HP:0000486;HP:0000490;HP:0000494;HP:0000496;HP:0000520;HP:0000527;HP:0000545;HP:0000574;HP:0000579;HP:0000639;HP:0000643;HP:0000664;HP:0000729;HP:0000739;HP:0000750;HP:…	3	HP:0001249;HP:0001250;HP:0001263	7.485792e-05	0.7508249376	0.124461311327444	No
chr1:161102741-AT	DeNovo	Patient-24	HP:0001249;HP:0001250;HP:0001263;HP:0002360;HP:0002376;HP:0012166;HP:0100704	-0.397377147548325	-0.890869728887915	NCOR1		0		1	1	0	No
chr1:161102741-AT	DeNovo	Patient-24	HP:0001249;HP:0001250;HP:0001263;HP:0002360;HP:0002376;HP:0012166;HP:0100704	-0.397377147548325	-0.890869728887915	RBFOX2		0		1	1	0	No
chr1:161102741-AT	DeNovo	Patient-24	HP:0001249;HP:0001250;HP:0001263;HP:0002360;HP:0002376;HP:0012166;HP:0100704	-0.397377147548325	-0.890869728887915	MNT		0		1	1	0	No
chr1:161102741-AT	DeNovo	Patient-24	HP:0001249;HP:0001250;HP:0001263;HP:0002360;HP:0002376;HP:0012166;HP:0100704	-0.397377147548325	-0.890869728887915	MXI1	HP:0000006;HP:0001428;HP:0012125	0		1	1	0	No
chr1:161102741-AT	DeNovo	Patient-24	HP:0001249;HP:0001250;HP:0001263;HP:0002360;HP:0002376;HP:0012166;HP:0100704	-0.397377147548325	-0.890869728887915	HDAC2		0		1	1	0	No
chr1:161102741-AT	DeNovo	Patient-24	HP:0001249;HP:0001250;HP:0001263;HP:0002360;HP:0002376;HP:0012166;HP:0100704	-0.397377147548325	-0.890869728887915	HNF4A	HP:0000003;HP:0000006;HP:0000047;HP:0000085;HP:0000093;HP:0000104;HP:0000107;HP:0000112;HP:0000121;HP:0000303;HP:0000365;HP:0000488;HP:0000713;HP:0000813;HP:0000819;HP:0000821;HP:0000825;HP:0000855;HP:0000952;HP:0000975;HP:0000980;HP:0001249;HP:0001250;HP:0001254;HP:0001259;HP:0001263;HP:0001319;HP:0001337;HP:0001369;HP:0001397;HP:0001511;HP:0001513;HP:0001520;HP:0001649;HP:0001738;HP:0001919;HP:…	3	HP:0001249;HP:0001250;HP:0001263	3.552926e-05	0.35880999674	0.445135465659888	No
chr1:161102741-AT	DeNovo	Patient-24	HP:0001249;HP:0001250;HP:0001263;HP:0002360;HP:0002376;HP:0012166;HP:0100704	-0.397377147548325	-0.890869728887915	THAP1	HP:0000006;HP:0000234;HP:0000473;HP:0000643;HP:0001260;HP:0001304;HP:0001336;HP:0001618;HP:0002356;HP:0002451;HP:0003829;HP:0007325;HP:0012048;HP:0012049;HP:0031008	0		1	1	0	No
chr1:161102741-AT	DeNovo	Patient-24	HP:0001249;HP:0001250;HP:0001263;HP:0002360;HP:0002376;HP:0012166;HP:0100704	-0.397377147548325	-0.890869728887915	TFAP4		0		1	1	0	No
chr1:161102741-AT	DeNovo	Patient-24	HP:0001249;HP:0001250;HP:0001263;HP:0002360;HP:0002376;HP:0012166;HP:0100704	-0.397377147548325	-0.890869728887915	NR2C1		0		1	1	0	No
chr1:161102741-AT	DeNovo	Patient-24	HP:0001249;HP:0001250;HP:0001263;HP:0002360;HP:0002376;HP:0012166;HP:0100704	-0.397377147548325	-0.890869728887915	TRIM28	HP:0000526;HP:0000790;HP:0000822;HP:0001824;HP:0001945;HP:0002027;HP:0002667;HP:0002716;HP:0002896;HP:0100526	0		1	1	0	No
chr1:161102741-AT	DeNovo	Patient-24	HP:0001249;HP:0001250;HP:0001263;HP:0002360;HP:0002376;HP:0012166;HP:0100704	-0.397377147548325	-0.890869728887915	MLLT1		0		1	1	0	No
chr1:161102741-AT	DeNovo	Patient-24	HP:0001249;HP:0001250;HP:0001263;HP:0002360;HP:0002376;HP:0012166;HP:0100704	-0.397377147548325	-0.890869728887915	BRD9		0		1	1	0	No
chr1:161102741-AT	DeNovo	Patient-24	HP:0001249;HP:0001250;HP:0001263;HP:0002360;HP:0002376;HP:0012166;HP:0100704	-0.397377147548325	-0.890869728887915	RAD21	HP:0000003;HP:0000006;HP:0000007;HP:0000028;HP:0000047;HP:0000059;HP:0000076;HP:0000083;HP:0000089;HP:0000130;HP:0000175;HP:0000218;HP:0000219;HP:0000233;HP:0000248;HP:0000252;HP:0000294;HP:0000319;HP:0000343;HP:0000347;HP:0000368;HP:0000400;HP:0000405;HP:0000407;HP:0000413;HP:0000431;HP:0000453;HP:0000463;HP:0000470;HP:0000482;HP:0000486;HP:0000498;HP:0000501;HP:0000508;HP:0000518;HP:0000527;HP:…	3	HP:0001250;HP:0001263;HP:0002360	9.486382e-05	0.94873306382	0.0228559637764833	No
chr1:161102741-AT	DeNovo	Patient-24	HP:0001249;HP:0001250;HP:0001263;HP:0002360;HP:0002376;HP:0012166;HP:0100704	-0.397377147548325	-0.890869728887915	RBBP5		0		1	1	0	No
chr1:161102741-AT	DeNovo	Patient-24	HP:0001249;HP:0001250;HP:0001263;HP:0002360;HP:0002376;HP:0012166;HP:0100704	-0.397377147548325	-0.890869728887915	MTA3		0		1	1	0	No
chr1:161102741-AT	DeNovo	Patient-24	HP:0001249;HP:0001250;HP:0001263;HP:0002360;HP:0002376;HP:0012166;HP:0100704	-0.397377147548325	-0.890869728887915	HNRNPL		0		1	1	0	No
chr1:161102741-AT	DeNovo	Patient-24	HP:0001249;HP:0001250;HP:0001263;HP:0002360;HP:0002376;HP:0012166;HP:0100704	-0.397377147548325	-0.890869728887915	BHLHE40		0		1	1	0	No
chr1:161102741-AT	DeNovo	Patient-24	HP:0001249;HP:0001250;HP:0001263;HP:0002360;HP:0002376;HP:0012166;HP:0100704	-0.397377147548325	-0.890869728887915	NBN	HP:0000007;HP:0000010;HP:0000126;HP:0000175;HP:0000204;HP:0000246;HP:0000252;HP:0000265;HP:0000278;HP:0000294;HP:0000340;HP:0000347;HP:0000364;HP:0000388;HP:0000400;HP:0000426;HP:0000444;HP:0000448;HP:0000453;HP:0000470;HP:0000582;HP:0000752;HP:0000957;HP:0000992;HP:0001249;HP:0001268;HP:0001324;HP:0001428;HP:0001480;HP:0001511;HP:0001873;HP:0001890;HP:0001915;HP:0002002;HP:0002014;HP:0002023;HP:…	1	HP:0001249	0.06495923	1	0	No
chr1:161102741-AT	DeNovo	Patient-24	HP:0001249;HP:0001250;HP:0001263;HP:0002360;HP:0002376;HP:0012166;HP:0100704	-0.397377147548325	-0.890869728887915	ETV4		0		1	1	0	No
chr1:161102741-AT	DeNovo	Patient-24	HP:0001249;HP:0001250;HP:0001263;HP:0002360;HP:0002376;HP:0012166;HP:0100704	-0.397377147548325	-0.890869728887915	EHMT2		0		1	1	0	No
chr1:161102741-AT	DeNovo	Patient-24	HP:0001249;HP:0001250;HP:0001263;HP:0002360;HP:0002376;HP:0012166;HP:0100704	-0.397377147548325	-0.890869728887915	ELF1		0		1	1	0	No
chr1:161102741-AT	DeNovo	Patient-24	HP:0001249;HP:0001250;HP:0001263;HP:0002360;HP:0002376;HP:0012166;HP:0100704	-0.397377147548325	-0.890869728887915	ZBTB33		0		1	1	0	No
chr1:161102741-AT	DeNovo	Patient-24	HP:0001249;HP:0001250;HP:0001263;HP:0002360;HP:0002376;HP:0012166;HP:0100704	-0.397377147548325	-0.890869728887915	SMARCA5		0		1	1	0	No
chr1:161102741-AT	DeNovo	Patient-24	HP:0001249;HP:0001250;HP:0001263;HP:0002360;HP:0002376;HP:0012166;HP:0100704	-0.397377147548325	-0.890869728887915	MYC	HP:0000137;HP:0001392;HP:0001428;HP:0001732;HP:0001743;HP:0002017;HP:0002027;HP:0002149;HP:0002239;HP:0002721;HP:0002733;HP:0003745;HP:0005214;HP:0005407;HP:0005561;HP:0025435;HP:0030080;HP:0100649	0		1	1	0	No
chr1:161102741-AT	DeNovo	Patient-24	HP:0001249;HP:0001250;HP:0001263;HP:0002360;HP:0002376;HP:0012166;HP:0100704	-0.397377147548325	-0.890869728887915	ASH1L	HP:0000006;HP:0000028;HP:0000252;HP:0000729;HP:0000733;HP:0000739;HP:0000752;HP:0001249;HP:0001250;HP:0001256;HP:0001257;HP:0001263;HP:0001290;HP:0001344;HP:0001999;HP:0002020;HP:0002059;HP:0002069;HP:0002072;HP:0002079;HP:0002123;HP:0002133;HP:0002187;HP:0002342;HP:0002352;HP:0002360;HP:0002384;HP:0002465;HP:0002650;HP:0003593;HP:0004322;HP:0006829;HP:0006956;HP:0010553;HP:0010818;HP:0010819;HP:…	5	HP:0001249;HP:0001250;HP:0001263;HP:0002360;HP:0100704	1.512454e-10	1.592614062e-06	5.79788945398585	Yes
chr1:161102741-AT	DeNovo	Patient-24	HP:0001249;HP:0001250;HP:0001263;HP:0002360;HP:0002376;HP:0012166;HP:0100704	-0.397377147548325	-0.890869728887915	SOX6	HP:0000006;HP:0000160;HP:0000176;HP:0000218;HP:0000263;HP:0000269;HP:0000276;HP:0000316;HP:0000325;HP:0000341;HP:0000347;HP:0000348;HP:0000369;HP:0000400;HP:0000407;HP:0000431;HP:0000448;HP:0000574;HP:0000579;HP:0000826;HP:0001007;HP:0001166;HP:0001263;HP:0001537;HP:0001540;HP:0001751;HP:0003186;HP:0004209;HP:0009729;HP:0010526;HP:0012745;HP:0030431;HP:0030799;HP:0030820;HP:0500093	1	HP:0001263	0.02924119	1	0	No
chr1:161102741-AT	DeNovo	Patient-24	HP:0001249;HP:0001250;HP:0001263;HP:0002360;HP:0002376;HP:0012166;HP:0100704	-0.397377147548325	-0.890869728887915	FOXK2		0		1	1	0	No
chr1:161102741-AT	DeNovo	Patient-24	HP:0001249;HP:0001250;HP:0001263;HP:0002360;HP:0002376;HP:0012166;HP:0100704	-0.397377147548325	-0.890869728887915	TEAD4		0		1	1	0	No
chr1:161102741-AT	DeNovo	Patient-24	HP:0001249;HP:0001250;HP:0001263;HP:0002360;HP:0002376;HP:0012166;HP:0100704	-0.397377147548325	-0.890869728887915	TRIM22		0		1	1	0	No
chr1:161102741-AT	DeNovo	Patient-24	HP:0001249;HP:0001250;HP:0001263;HP:0002360;HP:0002376;HP:0012166;HP:0100704	-0.397377147548325	-0.890869728887915	EP400		0		1	1	0	No
chr1:161102741-AT	DeNovo	Patient-24	HP:0001249;HP:0001250;HP:0001263;HP:0002360;HP:0002376;HP:0012166;HP:0100704	-0.397377147548325	-0.890869728887915	MEIS2	HP:0000006;HP:0000023;HP:0000164;HP:0000175;HP:0000204;HP:0000252;HP:0000276;HP:0000307;HP:0000319;HP:0000322;HP:0000341;HP:0000343;HP:0000369;HP:0000426;HP:0000444;HP:0000490;HP:0000582;HP:0000717;HP:0000729;HP:0000750;HP:0001061;HP:0001249;HP:0001250;HP:0001263;HP:0001601;HP:0001629;HP:0001631;HP:0001680;HP:0001852;HP:0002003;HP:0002020;HP:0002553;HP:0002650;HP:0002721;HP:0002808;HP:0004322;HP:…	3	HP:0001249;HP:0001250;HP:0001263	6.306109e-06	0.064366454563	1.19134041204753	No
chr1:161102741-AT	DeNovo	Patient-24	HP:0001249;HP:0001250;HP:0001263;HP:0002360;HP:0002376;HP:0012166;HP:0100704	-0.397377147548325	-0.890869728887915	WRNIP1		0		1	1	0	No
chr1:161102741-AT	DeNovo	Patient-24	HP:0001249;HP:0001250;HP:0001263;HP:0002360;HP:0002376;HP:0012166;HP:0100704	-0.397377147548325	-0.890869728887915	KDM5B	HP:0000007;HP:0000023;HP:0000028;HP:0000047;HP:0000233;HP:0000252;HP:0000268;HP:0000321;HP:0000377;HP:0000414;HP:0000426;HP:0000483;HP:0000486;HP:0000494;HP:0000508;HP:0000545;HP:0000716;HP:0000729;HP:0000733;HP:0000736;HP:0000750;HP:0000752;HP:0001256;HP:0001257;HP:0001263;HP:0001270;HP:0001290;HP:0001331;HP:0001332;HP:0001631;HP:0001999;HP:0002020;HP:0002059;HP:0002069;HP:0002072;HP:0002079;HP:…	3	HP:0001263;HP:0002360;HP:0100704	2.850839e-05	0.28830534807	0.540147301365704	No
chr1:161102741-AT	DeNovo	Patient-24	HP:0001249;HP:0001250;HP:0001263;HP:0002360;HP:0002376;HP:0012166;HP:0100704	-0.397377147548325	-0.890869728887915	SP1		0		1	1	0	No
chr1:161102741-AT	DeNovo	Patient-24	HP:0001249;HP:0001250;HP:0001263;HP:0002360;HP:0002376;HP:0012166;HP:0100704	-0.397377147548325	-0.890869728887915	FOS	HP:0000141;HP:0000147;HP:0000158;HP:0000294;HP:0000303;HP:0000336;HP:0000819;HP:0000842;HP:0000855;HP:0000876;HP:0000956;HP:0000998;HP:0001015;HP:0001176;HP:0001249;HP:0001263;HP:0001394;HP:0001397;HP:0001508;HP:0001635;HP:0001639;HP:0001833;HP:0001999;HP:0002155;HP:0002162;HP:0002240;HP:0003124;HP:0003247;HP:0005616;HP:0008665;HP:0008887;HP:0009125;HP:0010465;HP:0011407;HP:0012062;HP:0025356;HP:…	2	HP:0001249;HP:0001263	0.0004027225	1	0	No
chr1:161102741-AT	DeNovo	Patient-24	HP:0001249;HP:0001250;HP:0001263;HP:0002360;HP:0002376;HP:0012166;HP:0100704	-0.397377147548325	-0.890869728887915	MITF	HP:0000006;HP:0000007;HP:0000077;HP:0000256;HP:0000347;HP:0000358;HP:0000365;HP:0000407;HP:0000426;HP:0000430;HP:0000431;HP:0000488;HP:0000504;HP:0000506;HP:0000508;HP:0000568;HP:0000586;HP:0000589;HP:0000593;HP:0000635;HP:0000664;HP:0000958;HP:0001010;HP:0001022;HP:0001053;HP:0001100;HP:0001103;HP:0001290;HP:0001341;HP:0001425;HP:0001480;HP:0001595;HP:0002007;HP:0002019;HP:0002027;HP:0002071;HP:…	0		1	1	0	No
chr1:161102741-AT	DeNovo	Patient-24	HP:0001249;HP:0001250;HP:0001263;HP:0002360;HP:0002376;HP:0012166;HP:0100704	-0.397377147548325	-0.890869728887915	JUN		0		1	1	0	No
chr1:161102741-AT	DeNovo	Patient-24	HP:0001249;HP:0001250;HP:0001263;HP:0002360;HP:0002376;HP:0012166;HP:0100704	-0.397377147548325	-0.890869728887915	CREM		0		1	1	0	No
chr1:161102741-AT	DeNovo	Patient-24	HP:0001249;HP:0001250;HP:0001263;HP:0002360;HP:0002376;HP:0012166;HP:0100704	-0.397377147548325	-0.890869728887915	ZBTB40		0		1	1	0	No
chr1:161102741-AT	DeNovo	Patient-24	HP:0001249;HP:0001250;HP:0001263;HP:0002360;HP:0002376;HP:0012166;HP:0100704	-0.397377147548325	-0.890869728887915	SMC3	HP:0000003;HP:0000006;HP:0000028;HP:0000047;HP:0000059;HP:0000072;HP:0000076;HP:0000083;HP:0000130;HP:0000175;HP:0000218;HP:0000219;HP:0000233;HP:0000248;HP:0000252;HP:0000294;HP:0000319;HP:0000324;HP:0000343;HP:0000347;HP:0000358;HP:0000365;HP:0000368;HP:0000400;HP:0000405;HP:0000407;HP:0000413;HP:0000414;HP:0000426;HP:0000453;HP:0000463;HP:0000470;HP:0000482;HP:0000486;HP:0000498;HP:0000501;HP:…	4	HP:0001249;HP:0001250;HP:0001263;HP:0002360	1.961916e-06	0.020190077556	1.69486201280088	Yes
chr1:161102741-AT	DeNovo	Patient-24	HP:0001249;HP:0001250;HP:0001263;HP:0002360;HP:0002376;HP:0012166;HP:0100704	-0.397377147548325	-0.890869728887915	ASH2L		0		1	1	0	No
chr1:161102741-AT	DeNovo	Patient-24	HP:0001249;HP:0001250;HP:0001263;HP:0002360;HP:0002376;HP:0012166;HP:0100704	-0.397377147548325	-0.890869728887915	FOXA1		0		1	1	0	No
chr1:161102741-AT	DeNovo	Patient-24	HP:0001249;HP:0001250;HP:0001263;HP:0002360;HP:0002376;HP:0012166;HP:0100704	-0.397377147548325	-0.890869728887915	E4F1		0		1	1	0	No
chr1:161102741-AT	DeNovo	Patient-24	HP:0001249;HP:0001250;HP:0001263;HP:0002360;HP:0002376;HP:0012166;HP:0100704	-0.397377147548325	-0.890869728887915	FOSL1		0		1	1	0	No
chr1:161102741-AT	DeNovo	Patient-24	HP:0001249;HP:0001250;HP:0001263;HP:0002360;HP:0002376;HP:0012166;HP:0100704	-0.397377147548325	-0.890869728887915	EGR1		0		1	1	0	No
chr1:161102741-AT	DeNovo	Patient-24	HP:0001249;HP:0001250;HP:0001263;HP:0002360;HP:0002376;HP:0012166;HP:0100704	-0.397377147548325	-0.890869728887915	SAP30		0		1	1	0	No
chr1:161102741-AT	DeNovo	Patient-24	HP:0001249;HP:0001250;HP:0001263;HP:0002360;HP:0002376;HP:0012166;HP:0100704	-0.397377147548325	-0.890869728887915	ZNF207		0		1	1	0	No
chr1:161102741-AT	DeNovo	Patient-24	HP:0001249;HP:0001250;HP:0001263;HP:0002360;HP:0002376;HP:0012166;HP:0100704	-0.397377147548325	-0.890869728887915	ZNF24		0		1	1	0	No
chr1:161102741-AT	DeNovo	Patient-24	HP:0001249;HP:0001250;HP:0001263;HP:0002360;HP:0002376;HP:0012166;HP:0100704	-0.397377147548325	-0.890869728887915	DEAF1	HP:0000006;HP:0000007;HP:0000069;HP:0000175;HP:0000179;HP:0000194;HP:0000204;HP:0000248;HP:0000252;HP:0000256;HP:0000303;HP:0000316;HP:0000322;HP:0000337;HP:0000347;HP:0000389;HP:0000405;HP:0000431;HP:0000463;HP:0000482;HP:0000486;HP:0000490;HP:0000541;HP:0000545;HP:0000582;HP:0000664;HP:0000679;HP:0000680;HP:0000713;HP:0000717;HP:0000718;HP:0000720;HP:0000729;HP:0000733;HP:0000739;HP:0000750;HP:…	6	HP:0001249;HP:0001250;HP:0001263;HP:0002360;HP:0002376;HP:0100704	1.27394e-10	1.341586214e-06	5.87238141314384	Yes
chr1:161102741-AT	DeNovo	Patient-24	HP:0001249;HP:0001250;HP:0001263;HP:0002360;HP:0002376;HP:0012166;HP:0100704	-0.397377147548325	-0.890869728887915	FOSL2		0		1	1	0	No
chr1:161102741-AT	DeNovo	Patient-24	HP:0001249;HP:0001250;HP:0001263;HP:0002360;HP:0002376;HP:0012166;HP:0100704	-0.397377147548325	-0.890869728887915	MYNN		0		1	1	0	No
chr1:161102741-AT	DeNovo	Patient-24	HP:0001249;HP:0001250;HP:0001263;HP:0002360;HP:0002376;HP:0012166;HP:0100704	-0.397377147548325	-0.890869728887915	MAX	HP:0000006;HP:0000093;HP:0000096;HP:0000405;HP:0000519;HP:0000526;HP:0000740;HP:0000790;HP:0000875;HP:0000957;HP:0000975;HP:0000980;HP:0001028;HP:0001069;HP:0001095;HP:0001293;HP:0001337;HP:0001342;HP:0001605;HP:0001618;HP:0001635;HP:0001649;HP:0001824;HP:0001920;HP:0001962;HP:0002018;HP:0002331;HP:0002574;HP:0002664;HP:0002666;HP:0002864;HP:0003072;HP:0003345;HP:0003528;HP:0003574;HP:0003639;HP:…	0		1	1	0	No
chr1:161102741-AT	DeNovo	Patient-24	HP:0001249;HP:0001250;HP:0001263;HP:0002360;HP:0002376;HP:0012166;HP:0100704	-0.397377147548325	-0.890869728887915	ESRRA		0		1	1	0	No
chr1:161102741-AT	DeNovo	Patient-24	HP:0001249;HP:0001250;HP:0001263;HP:0002360;HP:0002376;HP:0012166;HP:0100704	-0.397377147548325	-0.890869728887915	ZNF592	HP:0000083;HP:0000100;HP:0000252;HP:0000648;HP:0000951;HP:0001249;HP:0001250;HP:0001251;HP:0001252;HP:0001257;HP:0001260;HP:0001270;HP:0007153;HP:0007360;HP:0012444	2	HP:0001249;HP:0001250	6.405818e-05	0.64333630174	0.191561941836768	No
chr1:161102741-AT	DeNovo	Patient-24	HP:0001249;HP:0001250;HP:0001263;HP:0002360;HP:0002376;HP:0012166;HP:0100704	-0.397377147548325	-0.890869728887915	ZNF143		0		1	1	0	No
chr1:161102741-AT	DeNovo	Patient-24	HP:0001249;HP:0001250;HP:0001263;HP:0002360;HP:0002376;HP:0012166;HP:0100704	-0.397377147548325	-0.890869728887915	RXRA		0		1	1	0	No
chr1:161102741-AT	DeNovo	Patient-24	HP:0001249;HP:0001250;HP:0001263;HP:0002360;HP:0002376;HP:0012166;HP:0100704	-0.397377147548325	-0.890869728887915	YY1	HP:0000006;HP:0000028;HP:0000074;HP:0000126;HP:0000164;HP:0000179;HP:0000218;HP:0000268;HP:0000272;HP:0000297;HP:0000307;HP:0000324;HP:0000337;HP:0000347;HP:0000358;HP:0000369;HP:0000377;HP:0000414;HP:0000483;HP:0000486;HP:0000494;HP:0000506;HP:0000508;HP:0000540;HP:0000629;HP:0000717;HP:0000739;HP:0000750;HP:0000821;HP:0000824;HP:0000974;HP:0001249;HP:0001256;HP:0001263;HP:0001274;HP:0001332;HP:…	2	HP:0001249;HP:0001263	0.001609043	1	0	No
chr1:161102741-AT	DeNovo	Patient-24	HP:0001249;HP:0001250;HP:0001263;HP:0002360;HP:0002376;HP:0012166;HP:0100704	-0.397377147548325	-0.890869728887915	ZBTB2		0		1	1	0	No
chr1:161102741-AT	DeNovo	Patient-24	HP:0001249;HP:0001250;HP:0001263;HP:0002360;HP:0002376;HP:0012166;HP:0100704	-0.397377147548325	-0.890869728887915	SMAD5		0		1	1	0	No
chr1:161102741-AT	DeNovo	Patient-24	HP:0001249;HP:0001250;HP:0001263;HP:0002360;HP:0002376;HP:0012166;HP:0100704	-0.397377147548325	-0.890869728887915	MAFF		0		1	1	0	No
chr1:161102741-AT	DeNovo	Patient-24	HP:0001249;HP:0001250;HP:0001263;HP:0002360;HP:0002376;HP:0012166;HP:0100704	-0.397377147548325	-0.890869728887915	ETS1		0		1	1	0	No
chr1:161102741-AT	DeNovo	Patient-24	HP:0001249;HP:0001250;HP:0001263;HP:0002360;HP:0002376;HP:0012166;HP:0100704	-0.397377147548325	-0.890869728887915	EED	HP:0000006;HP:0000023;HP:0000028;HP:0000098;HP:0000256;HP:0000278;HP:0000286;HP:0000311;HP:0000316;HP:0000337;HP:0000343;HP:0000347;HP:0000368;HP:0000369;HP:0000400;HP:0000431;HP:0000494;HP:0000508;HP:0000518;HP:0000545;HP:0000750;HP:0000938;HP:0000944;HP:0000995;HP:0001176;HP:0001231;HP:0001249;HP:0001257;HP:0001263;HP:0001288;HP:0001290;HP:0001387;HP:0001388;HP:0001537;HP:0001582;HP:0001609;HP:…	2	HP:0001249;HP:0001263	0.001281959	1	0	No
chr1:161102741-AT	DeNovo	Patient-24	HP:0001249;HP:0001250;HP:0001263;HP:0002360;HP:0002376;HP:0012166;HP:0100704	-0.397377147548325	-0.890869728887915	MBD2		0		1	1	0	No
chr1:161102741-AT	DeNovo	Patient-24	HP:0001249;HP:0001250;HP:0001263;HP:0002360;HP:0002376;HP:0012166;HP:0100704	-0.397377147548325	-0.890869728887915	POLR2G		0		1	1	0	No
chr1:161102741-AT	DeNovo	Patient-24	HP:0001249;HP:0001250;HP:0001263;HP:0002360;HP:0002376;HP:0012166;HP:0100704	-0.397377147548325	-0.890869728887915	ZNF217		0		1	1	0	No
chr1:161102741-AT	DeNovo	Patient-24	HP:0001249;HP:0001250;HP:0001263;HP:0002360;HP:0002376;HP:0012166;HP:0100704	-0.397377147548325	-0.890869728887915	ZEB2	HP:0000003;HP:0000006;HP:0000020;HP:0000028;HP:0000034;HP:0000041;HP:0000047;HP:0000048;HP:0000054;HP:0000075;HP:0000076;HP:0000077;HP:0000125;HP:0000126;HP:0000175;HP:0000176;HP:0000179;HP:0000193;HP:0000194;HP:0000212;HP:0000252;HP:0000286;HP:0000303;HP:0000307;HP:0000316;HP:0000322;HP:0000358;HP:0000378;HP:0000403;HP:0000407;HP:0000431;HP:0000437;HP:0000444;HP:0000480;HP:0000482;HP:0000483;HP:…	2	HP:0001249;HP:0001250	0.007229777	1	0	No
chr1:161102741-AT	DeNovo	Patient-24	HP:0001249;HP:0001250;HP:0001263;HP:0002360;HP:0002376;HP:0012166;HP:0100704	-0.397377147548325	-0.890869728887915	KDM5A		0		1	1	0	No
chr1:161102741-AT	DeNovo	Patient-24	HP:0001249;HP:0001250;HP:0001263;HP:0002360;HP:0002376;HP:0012166;HP:0100704	-0.397377147548325	-0.890869728887915	KDM4A		0		1	1	0	No
chr1:161102741-AT	DeNovo	Patient-24	HP:0001249;HP:0001250;HP:0001263;HP:0002360;HP:0002376;HP:0012166;HP:0100704	-0.397377147548325	-0.890869728887915	KLF5		0		1	1	0	No
chr1:161102741-AT	DeNovo	Patient-24	HP:0001249;HP:0001250;HP:0001263;HP:0002360;HP:0002376;HP:0012166;HP:0100704	-0.397377147548325	-0.890869728887915	E2F8		0		1	1	0	No
chr1:161102741-AT	DeNovo	Patient-24	HP:0001249;HP:0001250;HP:0001263;HP:0002360;HP:0002376;HP:0012166;HP:0100704	-0.397377147548325	-0.890869728887915	ZKSCAN1		0		1	1	0	No
chr1:161102741-AT	DeNovo	Patient-24	HP:0001249;HP:0001250;HP:0001263;HP:0002360;HP:0002376;HP:0012166;HP:0100704	-0.397377147548325	-0.890869728887915	RELB	HP:0000007;HP:0000403;HP:0001508;HP:0002205	0		1	1	0	No
chr1:161102741-AT	DeNovo	Patient-24	HP:0001249;HP:0001250;HP:0001263;HP:0002360;HP:0002376;HP:0012166;HP:0100704	-0.397377147548325	-0.890869728887915	RUNX1	HP:0000006;HP:0000217;HP:0000421;HP:0000716;HP:0000739;HP:0000939;HP:0000975;HP:0000978;HP:0000989;HP:0001394;HP:0001428;HP:0001695;HP:0001744;HP:0001824;HP:0001873;HP:0001876;HP:0001880;HP:0001882;HP:0001894;HP:0001903;HP:0001912;HP:0001945;HP:0001974;HP:0002017;HP:0002024;HP:0002027;HP:0002028;HP:0002039;HP:0002094;HP:0002099;HP:0002113;HP:0002240;HP:0002488;HP:0002615;HP:0002653;HP:0002665;HP:…	0		1	1	0	No
chr1:161102741-AT	DeNovo	Patient-24	HP:0001249;HP:0001250;HP:0001263;HP:0002360;HP:0002376;HP:0012166;HP:0100704	-0.397377147548325	-0.890869728887915	IRF1		0		1	1	0	No
chr1:161102741-AT	DeNovo	Patient-24	HP:0001249;HP:0001250;HP:0001263;HP:0002360;HP:0002376;HP:0012166;HP:0100704	-0.397377147548325	-0.890869728887915	ZNF318		0		1	1	0	No
chr1:161102741-AT	DeNovo	Patient-24	HP:0001249;HP:0001250;HP:0001263;HP:0002360;HP:0002376;HP:0012166;HP:0100704	-0.397377147548325	-0.890869728887915	EP300	HP:0000006;HP:0000010;HP:0000028;HP:0000034;HP:0000047;HP:0000049;HP:0000076;HP:0000077;HP:0000126;HP:0000136;HP:0000160;HP:0000189;HP:0000218;HP:0000219;HP:0000252;HP:0000260;HP:0000270;HP:0000273;HP:0000278;HP:0000286;HP:0000293;HP:0000294;HP:0000316;HP:0000321;HP:0000327;HP:0000347;HP:0000365;HP:0000369;HP:0000377;HP:0000387;HP:0000388;HP:0000405;HP:0000407;HP:0000431;HP:0000444;HP:0000446;HP:…	3	HP:0001249;HP:0001250;HP:0001263	0.0006073138	1	0	No
chr1:161102741-AT	DeNovo	Patient-24	HP:0001249;HP:0001250;HP:0001263;HP:0002360;HP:0002376;HP:0012166;HP:0100704	-0.397377147548325	-0.890869728887915	CUX1	HP:0000006;HP:0000252;HP:0000729;HP:0000733;HP:0001249;HP:0001256;HP:0001257;HP:0001263;HP:0001290;HP:0001999;HP:0002020;HP:0002059;HP:0002069;HP:0002072;HP:0002079;HP:0002123;HP:0002133;HP:0002187;HP:0002342;HP:0002352;HP:0002360;HP:0002384;HP:0002465;HP:0002650;HP:0004322;HP:0006829;HP:0006956;HP:0010553;HP:0010818;HP:0010819;HP:0010821;HP:0010864;HP:0011097;HP:0011147;HP:0011153;HP:0011471;HP:…	4	HP:0001249;HP:0001263;HP:0002360;HP:0100704	2.404394e-08	0.0002513793927	3.59967032730041	Yes
chr1:161102741-AT	DeNovo	Patient-24	HP:0001249;HP:0001250;HP:0001263;HP:0002360;HP:0002376;HP:0012166;HP:0100704	-0.397377147548325	-0.890869728887915	E2F1		0		1	1	0	No
chr1:161102741-AT	DeNovo	Patient-24	HP:0001249;HP:0001250;HP:0001263;HP:0002360;HP:0002376;HP:0012166;HP:0100704	-0.397377147548325	-0.890869728887915	LEF1		0		1	1	0	No
chr1:161102741-AT	DeNovo	Patient-24	HP:0001249;HP:0001250;HP:0001263;HP:0002360;HP:0002376;HP:0012166;HP:0100704	-0.397377147548325	-0.890869728887915	ZHX1		0		1	1	0	No
chr1:161102741-AT	DeNovo	Patient-24	HP:0001249;HP:0001250;HP:0001263;HP:0002360;HP:0002376;HP:0012166;HP:0100704	-0.397377147548325	-0.890869728887915	ZSCAN29		0		1	1	0	No
chr1:161102741-AT	DeNovo	Patient-24	HP:0001249;HP:0001250;HP:0001263;HP:0002360;HP:0002376;HP:0012166;HP:0100704	-0.397377147548325	-0.890869728887915	RFX5	HP:0000007;HP:0000010;HP:0000246;HP:0000371;HP:0000988;HP:0001260;HP:0001508;HP:0001875;HP:0001876;HP:0001890;HP:0001904;HP:0001973;HP:0001999;HP:0002024;HP:0002066;HP:0002205;HP:0002383;HP:0002583;HP:0002718;HP:0002726;HP:0002728;HP:0002783;HP:0002788;HP:0002841;HP:0002965;HP:0003139;HP:0004385;HP:0004429;HP:0004432;HP:0004798;HP:0005353;HP:0005354;HP:0005386;HP:0005401;HP:0005407;HP:0006562;HP:…	0		1	1	0	No
chr1:161102741-AT	DeNovo	Patient-24	HP:0001249;HP:0001250;HP:0001263;HP:0002360;HP:0002376;HP:0012166;HP:0100704	-0.397377147548325	-0.890869728887915	CTCF	HP:0000006;HP:0000023;HP:0000028;HP:0000059;HP:0000160;HP:0000175;HP:0000219;HP:0000233;HP:0000252;HP:0000286;HP:0000316;HP:0000322;HP:0000341;HP:0000343;HP:0000348;HP:0000368;HP:0000378;HP:0000455;HP:0000482;HP:0000486;HP:0000490;HP:0000527;HP:0000540;HP:0000574;HP:0000664;HP:0000675;HP:0000691;HP:0000729;HP:0000750;HP:0000938;HP:0000954;HP:0000960;HP:0001212;HP:0001249;HP:0001252;HP:0001263;HP:…	3	HP:0001249;HP:0001263;HP:0002360	2.066486e-05	0.20939702638	0.679029489972969	No
chr1:161102741-AT	DeNovo	Patient-24	HP:0001249;HP:0001250;HP:0001263;HP:0002360;HP:0002376;HP:0012166;HP:0100704	-0.397377147548325	-0.890869728887915	JUNB		0		1	1	0	No
chr1:161102741-AT	DeNovo	Patient-24	HP:0001249;HP:0001250;HP:0001263;HP:0002360;HP:0002376;HP:0012166;HP:0100704	-0.397377147548325	-0.890869728887915	KDM4B		0		1	1	0	No
chr1:161102741-AT	DeNovo	Patient-24	HP:0001249;HP:0001250;HP:0001263;HP:0002360;HP:0002376;HP:0012166;HP:0100704	-0.397377147548325	-0.890869728887915	KDM1A	HP:0000006;HP:0000028;HP:0000041;HP:0000047;HP:0000174;HP:0000219;HP:0000248;HP:0000256;HP:0000316;HP:0000431;HP:0000463;HP:0000494;HP:0000508;HP:0000577;HP:0000592;HP:0000657;HP:0000664;HP:0000687;HP:0000750;HP:0001156;HP:0001182;HP:0001252;HP:0001263;HP:0001270;HP:0001290;HP:0001382;HP:0001488;HP:0001655;HP:0001800;HP:0002007;HP:0002019;HP:0002079;HP:0002144;HP:0002169;HP:0002188;HP:0002209;HP:…	1	HP:0001263	0.04643163	1	0	No
chr1:161102741-AT	DeNovo	Patient-24	HP:0001249;HP:0001250;HP:0001263;HP:0002360;HP:0002376;HP:0012166;HP:0100704	-0.397377147548325	-0.890869728887915	ZFP91		0		1	1	0	No
chr1:161102741-AT	DeNovo	Patient-24	HP:0001249;HP:0001250;HP:0001263;HP:0002360;HP:0002376;HP:0012166;HP:0100704	-0.397377147548325	-0.890869728887915	RCOR1		0		1	1	0	No
chr1:161102741-AT	DeNovo	Patient-24	HP:0001249;HP:0001250;HP:0001263;HP:0002360;HP:0002376;HP:0012166;HP:0100704	-0.397377147548325	-0.890869728887915	REST	HP:0000006;HP:0000169;HP:0000212;HP:0000407;HP:0000526;HP:0000766;HP:0000790;HP:0000822;HP:0001824;HP:0001945;HP:0002027;HP:0002667;HP:0002716;HP:0002896;HP:0100526	0		1	1	0	No
chr1:161102741-AT	DeNovo	Patient-24	HP:0001249;HP:0001250;HP:0001263;HP:0002360;HP:0002376;HP:0012166;HP:0100704	-0.397377147548325	-0.890869728887915	ZHX2		0		1	1	0	No
chr1:161102741-AT	DeNovo	Patient-24	HP:0001249;HP:0001250;HP:0001263;HP:0002360;HP:0002376;HP:0012166;HP:0100704	-0.397377147548325	-0.890869728887915	IKZF2		0		1	1	0	No
chr1:161102741-AT	DeNovo	Patient-24	HP:0001249;HP:0001250;HP:0001263;HP:0002360;HP:0002376;HP:0012166;HP:0100704	-0.397377147548325	-0.890869728887915	RNF2		0		1	1	0	No
chr1:161102741-AT	DeNovo	Patient-24	HP:0001249;HP:0001250;HP:0001263;HP:0002360;HP:0002376;HP:0012166;HP:0100704	-0.397377147548325	-0.890869728887915	RBM39		0		1	1	0	No
chr1:161102741-AT	DeNovo	Patient-24	HP:0001249;HP:0001250;HP:0001263;HP:0002360;HP:0002376;HP:0012166;HP:0100704	-0.397377147548325	-0.890869728887915	ZFX		0		1	1	0	No
chr1:161102741-AT	DeNovo	Patient-24	HP:0001249;HP:0001250;HP:0001263;HP:0002360;HP:0002376;HP:0012166;HP:0100704	-0.397377147548325	-0.890869728887915	RBM22		0		1	1	0	No
chr1:161102741-AT	DeNovo	Patient-24	HP:0001249;HP:0001250;HP:0001263;HP:0002360;HP:0002376;HP:0012166;HP:0100704	-0.397377147548325	-0.890869728887915	XRCC5		0		1	1	0	No
chr1:161102741-AT	DeNovo	Patient-24	HP:0001249;HP:0001250;HP:0001263;HP:0002360;HP:0002376;HP:0012166;HP:0100704	-0.397377147548325	-0.890869728887915	JUND		0		1	1	0	No
chr1:161215286-TG	Inherited	Patient-61	HP:0000028;HP:0000034;HP:0000085;HP:0000175;HP:0030746;HP:0040197;HP:0410030	0.14220312084865	0.29775232376613	JUND		0		1	1	0	No
chr1:161225387-AC	DeNovo	Patient-65	HP:0000767;HP:0011819	-0.339834069931245	-0.764110143633913	HNF4A	HP:0000003;HP:0000006;HP:0000047;HP:0000085;HP:0000093;HP:0000104;HP:0000107;HP:0000112;HP:0000121;HP:0000303;HP:0000365;HP:0000488;HP:0000713;HP:0000813;HP:0000819;HP:0000821;HP:0000825;HP:0000855;HP:0000952;HP:0000975;HP:0000980;HP:0001249;HP:0001250;HP:0001254;HP:0001259;HP:0001263;HP:0001319;HP:0001337;HP:0001369;HP:0001397;HP:0001511;HP:0001513;HP:0001520;HP:0001649;HP:0001738;HP:0001919;HP:…	0		1	1	0	No
chr1:161225387-AC	DeNovo	Patient-65	HP:0000767;HP:0011819	-0.339834069931245	-0.764110143633913	SKI	HP:0000006;HP:0000023;HP:0000028;HP:0000047;HP:0000055;HP:0000107;HP:0000126;HP:0000135;HP:0000160;HP:0000189;HP:0000218;HP:0000238;HP:0000244;HP:0000248;HP:0000252;HP:0000260;HP:0000268;HP:0000270;HP:0000278;HP:0000286;HP:0000307;HP:0000316;HP:0000327;HP:0000343;HP:0000347;HP:0000348;HP:0000358;HP:0000368;HP:0000369;HP:0000377;HP:0000405;HP:0000407;HP:0000411;HP:0000431;HP:0000457;HP:0000463;HP:…	1	HP:0000767	0.03805753	1	0	No
chr1:161225387-AC	DeNovo	Patient-65	HP:0000767;HP:0011819	-0.339834069931245	-0.764110143633913	ATF3		0		1	1	0	No
chr1:16343374-GC	DeNovo	Patient-82	HP:0000256;HP:0001263;HP:0001629;HP:0002007;HP:0011968	-0.193967258207978	-0.442785367100287	IKZF1	HP:0000006;HP:0000083;HP:0000505;HP:0000509;HP:0000613;HP:0000621;HP:0000795;HP:0001637;HP:0001645;HP:0001658;HP:0001733;HP:0001824;HP:0001873;HP:0001874;HP:0001876;HP:0001903;HP:0001945;HP:0001960;HP:0002014;HP:0002015;HP:0002017;HP:0002027;HP:0002043;HP:0002091;HP:0002094;HP:0002103;HP:0002205;HP:0002239;HP:0002718;HP:0002721;HP:0002910;HP:0003781;HP:0003829;HP:0004313;HP:0006554;HP:0008066;HP:…	0		1	1	0	No
chr1:164592430-CT	Inherited	Patient-87	HP:0001250;HP:0001263;HP:0100543	-0.0303564853031085	-0.0823730538326973	GATA3	HP:0000006;HP:0000076;HP:0000083;HP:0000093;HP:0000100;HP:0000110;HP:0000113;HP:0000121;HP:0000122;HP:0000126;HP:0000148;HP:0000151;HP:0000175;HP:0000407;HP:0000408;HP:0000510;HP:0000790;HP:0000819;HP:0000829;HP:0000860;HP:0001153;HP:0001627;HP:0002049;HP:0002199;HP:0003762;HP:0003765;HP:0004722;HP:0008341;HP:0008850;HP:0011840;HP:0012622	0		1	1	0	No
chr1:164592430-CT	Inherited	Patient-87	HP:0001250;HP:0001263;HP:0100543	-0.0303564853031085	-0.0823730538326973	NFIB	HP:0000006;HP:0000256;HP:0000276;HP:0000343;HP:0000348;HP:0000446;HP:0000463;HP:0000494;HP:0000581;HP:0000717;HP:0000718;HP:0000739;HP:0012741;HP:0045075	0		1	1	0	No
chr1:164592430-CT	Inherited	Patient-87	HP:0001250;HP:0001263;HP:0100543	-0.0303564853031085	-0.0823730538326973	FOXA1		0		1	1	0	No
chr1:164592430-CT	Inherited	Patient-87	HP:0001250;HP:0001263;HP:0100543	-0.0303564853031085	-0.0823730538326973	CUX1	HP:0000006;HP:0000252;HP:0000729;HP:0000733;HP:0001249;HP:0001256;HP:0001257;HP:0001263;HP:0001290;HP:0001999;HP:0002020;HP:0002059;HP:0002069;HP:0002072;HP:0002079;HP:0002123;HP:0002133;HP:0002187;HP:0002342;HP:0002352;HP:0002360;HP:0002384;HP:0002465;HP:0002650;HP:0004322;HP:0006829;HP:0006956;HP:0010553;HP:0010818;HP:0010819;HP:0010821;HP:0010864;HP:0011097;HP:0011147;HP:0011153;HP:0011471;HP:…	1	HP:0001263	0.01586699	1	0	No
chr1:164592430-CT	Inherited	Patient-87	HP:0001250;HP:0001263;HP:0100543	-0.0303564853031085	-0.0823730538326973	FOS	HP:0000141;HP:0000147;HP:0000158;HP:0000294;HP:0000303;HP:0000336;HP:0000819;HP:0000842;HP:0000855;HP:0000876;HP:0000956;HP:0000998;HP:0001015;HP:0001176;HP:0001249;HP:0001263;HP:0001394;HP:0001397;HP:0001508;HP:0001635;HP:0001639;HP:0001833;HP:0001999;HP:0002155;HP:0002162;HP:0002240;HP:0003124;HP:0003247;HP:0005616;HP:0008665;HP:0008887;HP:0009125;HP:0010465;HP:0011407;HP:0012062;HP:0025356;HP:…	1	HP:0001263	0.01335401	1	0	No
chr1:166852630-TG	DeNovo	Patient-55	HP:0000252;HP:0000316;HP:0000565;HP:0000639;HP:0001263;HP:0002079;HP:0004322	0.61069140501174	1.32976838992187	EZH2	HP:0000006;HP:0000023;HP:0000028;HP:0000034;HP:0000098;HP:0000256;HP:0000278;HP:0000286;HP:0000303;HP:0000311;HP:0000316;HP:0000337;HP:0000343;HP:0000347;HP:0000368;HP:0000400;HP:0000486;HP:0000494;HP:0000708;HP:0000750;HP:0000773;HP:0000944;HP:0000973;HP:0001176;HP:0001212;HP:0001231;HP:0001249;HP:0001250;HP:0001252;HP:0001257;HP:0001260;HP:0001263;HP:0001276;HP:0001290;HP:0001331;HP:0001350;HP:…	2	HP:0000316;HP:0001263	0.001924683	1	0	No
chr1:169631249-CT	DeNovo	Patient-66	HP:0000238;HP:0001270;HP:0001305	-1.12776977719764	-2.49982549978064	SP1		0		1	1	0	No
chr1:169631249-CT	DeNovo	Patient-66	HP:0000238;HP:0001270;HP:0001305	-1.12776977719764	-2.49982549978064	MTA3		0		1	1	0	No
chr1:169631249-CT	DeNovo	Patient-66	HP:0000238;HP:0001270;HP:0001305	-1.12776977719764	-2.49982549978064	MEIS2	HP:0000006;HP:0000023;HP:0000164;HP:0000175;HP:0000204;HP:0000252;HP:0000276;HP:0000307;HP:0000319;HP:0000322;HP:0000341;HP:0000343;HP:0000369;HP:0000426;HP:0000444;HP:0000490;HP:0000582;HP:0000717;HP:0000729;HP:0000750;HP:0001061;HP:0001249;HP:0001250;HP:0001263;HP:0001601;HP:0001629;HP:0001631;HP:0001680;HP:0001852;HP:0002003;HP:0002020;HP:0002553;HP:0002650;HP:0002721;HP:0002808;HP:0004322;HP:…	0		1	1	0	No
chr1:169631249-CT	DeNovo	Patient-66	HP:0000238;HP:0001270;HP:0001305	-1.12776977719764	-2.49982549978064	POLR2A	HP:0000023;HP:0000175;HP:0000218;HP:0000248;HP:0000252;HP:0000316;HP:0000348;HP:0000486;HP:0000505;HP:0000692;HP:0000729;HP:0000767;HP:0001250;HP:0001274;HP:0001290;HP:0001357;HP:0001508;HP:0001558;HP:0002020;HP:0002079;HP:0002119;HP:0002188;HP:0002205;HP:0002280;HP:0002360;HP:0002453;HP:0003202;HP:0003546;HP:0007281;HP:0011968;HP:0025336;HP:0025352;HP:0031139;HP:0031936	0		1	1	0	No
chr1:169631249-CT	DeNovo	Patient-66	HP:0000238;HP:0001270;HP:0001305	-1.12776977719764	-2.49982549978064	NFATC3		0		1	1	0	No
chr1:169631249-CT	DeNovo	Patient-66	HP:0000238;HP:0001270;HP:0001305	-1.12776977719764	-2.49982549978064	PKNOX1		0		1	1	0	No
chr1:169631249-CT	DeNovo	Patient-66	HP:0000238;HP:0001270;HP:0001305	-1.12776977719764	-2.49982549978064	CC2D1A	HP:0000007;HP:0000252;HP:0000338;HP:0000716;HP:0000729;HP:0000733;HP:0000736;HP:0000750;HP:0000752;HP:0001256;HP:0001257;HP:0001263;HP:0001270;HP:0001290;HP:0001331;HP:0001332;HP:0001999;HP:0002059;HP:0002072;HP:0002079;HP:0002126;HP:0002197;HP:0002342;HP:0002360;HP:0002465;HP:0002521;HP:0002539;HP:0002546;HP:0003621;HP:0006887;HP:0007048;HP:0007359;HP:0010841;HP:0010864;HP:0011097;HP:0040288;HP:…	1	HP:0001270	0.01407244	1	0	No
chr1:169631249-CT	DeNovo	Patient-66	HP:0000238;HP:0001270;HP:0001305	-1.12776977719764	-2.49982549978064	E4F1		0		1	1	0	No
chr1:179205236-AG	DeNovo	Patient-79	HP:0000956;HP:0001397;HP:0001513;HP:0001712;HP:0007018;HP:0009125	-0.0453550050994126	-0.115412756044231	IKZF1	HP:0000006;HP:0000083;HP:0000505;HP:0000509;HP:0000613;HP:0000621;HP:0000795;HP:0001637;HP:0001645;HP:0001658;HP:0001733;HP:0001824;HP:0001873;HP:0001874;HP:0001876;HP:0001903;HP:0001945;HP:0001960;HP:0002014;HP:0002015;HP:0002017;HP:0002027;HP:0002043;HP:0002091;HP:0002094;HP:0002103;HP:0002205;HP:0002239;HP:0002718;HP:0002721;HP:0002910;HP:0003781;HP:0003829;HP:0004313;HP:0006554;HP:0008066;HP:…	0		1	1	0	No
chr1:179205236-AG	DeNovo	Patient-79	HP:0000956;HP:0001397;HP:0001513;HP:0001712;HP:0007018;HP:0009125	-0.0453550050994126	-0.115412756044231	ZBTB5		0		1	1	0	No
chr1:181395949-CT	DeNovo	Patient-54	HP:0000028;HP:0000365;HP:0000589;HP:0000824;HP:0001250;HP:0001263;HP:0001388;HP:0001643;HP:0002126;HP:0002282;HP:0006989	-0.115413997847101	-0.269743202585628	ZNF217		0		1	1	0	No
chr1:181395949-CT	DeNovo	Patient-54	HP:0000028;HP:0000365;HP:0000589;HP:0000824;HP:0001250;HP:0001263;HP:0001388;HP:0001643;HP:0002126;HP:0002282;HP:0006989	-0.115413997847101	-0.269743202585628	IKZF1	HP:0000006;HP:0000083;HP:0000505;HP:0000509;HP:0000613;HP:0000621;HP:0000795;HP:0001637;HP:0001645;HP:0001658;HP:0001733;HP:0001824;HP:0001873;HP:0001874;HP:0001876;HP:0001903;HP:0001945;HP:0001960;HP:0002014;HP:0002015;HP:0002017;HP:0002027;HP:0002043;HP:0002091;HP:0002094;HP:0002103;HP:0002205;HP:0002239;HP:0002718;HP:0002721;HP:0002910;HP:0003781;HP:0003829;HP:0004313;HP:0006554;HP:0008066;HP:…	0		1	1	0	No
chr1:181395949-CT	DeNovo	Patient-54	HP:0000028;HP:0000365;HP:0000589;HP:0000824;HP:0001250;HP:0001263;HP:0001388;HP:0001643;HP:0002126;HP:0002282;HP:0006989	-0.115413997847101	-0.269743202585628	PCBP2		0		1	1	0	No
chr1:182315480-TC	Inherited	Patient-37	HP:0000407;HP:0000545;HP:0000682;HP:0000750;HP:0000821;HP:0001250;HP:0001263;HP:0001290;HP:0001385;HP:0001508;HP:0001510;HP:0001647;HP:0001999;HP:0010536;HP:0011968	0.721127299811904	1.57304366823039	NFATC3		0		1	1	0	No
chr1:182315480-TC	Inherited	Patient-37	HP:0000407;HP:0000545;HP:0000682;HP:0000750;HP:0000821;HP:0001250;HP:0001263;HP:0001290;HP:0001385;HP:0001508;HP:0001510;HP:0001647;HP:0001999;HP:0010536;HP:0011968	0.721127299811904	1.57304366823039	ZNF639		0		1	1	0	No
chr1:182315480-TC	Inherited	Patient-37	HP:0000407;HP:0000545;HP:0000682;HP:0000750;HP:0000821;HP:0001250;HP:0001263;HP:0001290;HP:0001385;HP:0001508;HP:0001510;HP:0001647;HP:0001999;HP:0010536;HP:0011968	0.721127299811904	1.57304366823039	ARID1B	HP:0000006;HP:0000023;HP:0000028;HP:0000047;HP:0000086;HP:0000089;HP:0000126;HP:0000151;HP:0000154;HP:0000164;HP:0000175;HP:0000179;HP:0000218;HP:0000219;HP:0000252;HP:0000272;HP:0000280;HP:0000286;HP:0000316;HP:0000322;HP:0000331;HP:0000343;HP:0000347;HP:0000358;HP:0000365;HP:0000368;HP:0000369;HP:0000377;HP:0000384;HP:0000407;HP:0000431;HP:0000453;HP:0000455;HP:0000457;HP:0000483;HP:0000486;HP:…	5	HP:0000407;HP:0000545;HP:0001250;HP:0001263;HP:0001508	1.930151e-06	0.019867044243	1.70186674106534	Yes
chr1:182315480-TC	Inherited	Patient-37	HP:0000407;HP:0000545;HP:0000682;HP:0000750;HP:0000821;HP:0001250;HP:0001263;HP:0001290;HP:0001385;HP:0001508;HP:0001510;HP:0001647;HP:0001999;HP:0010536;HP:0011968	0.721127299811904	1.57304366823039	NBN	HP:0000007;HP:0000010;HP:0000126;HP:0000175;HP:0000204;HP:0000246;HP:0000252;HP:0000265;HP:0000278;HP:0000294;HP:0000340;HP:0000347;HP:0000364;HP:0000388;HP:0000400;HP:0000426;HP:0000444;HP:0000448;HP:0000453;HP:0000470;HP:0000582;HP:0000752;HP:0000957;HP:0000992;HP:0001249;HP:0001268;HP:0001324;HP:0001428;HP:0001480;HP:0001511;HP:0001873;HP:0001890;HP:0001915;HP:0002002;HP:0002014;HP:0002023;HP:…	0		1	1	0	No
chr1:182315480-TC	Inherited	Patient-37	HP:0000407;HP:0000545;HP:0000682;HP:0000750;HP:0000821;HP:0001250;HP:0001263;HP:0001290;HP:0001385;HP:0001508;HP:0001510;HP:0001647;HP:0001999;HP:0010536;HP:0011968	0.721127299811904	1.57304366823039	SMARCC2	HP:0000006;HP:0000028;HP:0000086;HP:0000126;HP:0000154;HP:0000164;HP:0000175;HP:0000179;HP:0000219;HP:0000252;HP:0000280;HP:0000286;HP:0000322;HP:0000365;HP:0000431;HP:0000457;HP:0000463;HP:0000486;HP:0000508;HP:0000518;HP:0000527;HP:0000574;HP:0000632;HP:0000639;HP:0000718;HP:0000750;HP:0000752;HP:0000776;HP:0000889;HP:0000964;HP:0000965;HP:0001249;HP:0001250;HP:0001252;HP:0001263;HP:0001290;HP:…	5	HP:0000750;HP:0001250;HP:0001263;HP:0001290;HP:0001508	9.790016e-08	0.0010201196672	2.99134887945746	Yes
chr1:182315480-TC	Inherited	Patient-37	HP:0000407;HP:0000545;HP:0000682;HP:0000750;HP:0000821;HP:0001250;HP:0001263;HP:0001290;HP:0001385;HP:0001508;HP:0001510;HP:0001647;HP:0001999;HP:0010536;HP:0011968	0.721127299811904	1.57304366823039	CC2D1A	HP:0000007;HP:0000252;HP:0000338;HP:0000716;HP:0000729;HP:0000733;HP:0000736;HP:0000750;HP:0000752;HP:0001256;HP:0001257;HP:0001263;HP:0001270;HP:0001290;HP:0001331;HP:0001332;HP:0001999;HP:0002059;HP:0002072;HP:0002079;HP:0002126;HP:0002197;HP:0002342;HP:0002360;HP:0002465;HP:0002521;HP:0002539;HP:0002546;HP:0003621;HP:0006887;HP:0007048;HP:0007359;HP:0010841;HP:0010864;HP:0011097;HP:0040288;HP:…	4	HP:0000750;HP:0001263;HP:0001290;HP:0001999	5.537624e-07	0.0057275645032	2.24203001113445	Yes
chr1:182315480-TC	Inherited	Patient-37	HP:0000407;HP:0000545;HP:0000682;HP:0000750;HP:0000821;HP:0001250;HP:0001263;HP:0001290;HP:0001385;HP:0001508;HP:0001510;HP:0001647;HP:0001999;HP:0010536;HP:0011968	0.721127299811904	1.57304366823039	ZNF184		0		1	1	0	No
chr1:186852055-CT	DeNovo	Patient-105	HP:0000256;HP:0001508;HP:0002020	0.251904113985271	0.539408713514443	ATF2		0		1	1	0	No
chr1:186852055-CT	DeNovo	Patient-105	HP:0000256;HP:0001508;HP:0002020	0.251904113985271	0.539408713514443	ATF7		0		1	1	0	No
chr1:186852055-CT	DeNovo	Patient-105	HP:0000256;HP:0001508;HP:0002020	0.251904113985271	0.539408713514443	JUND		0		1	1	0	No
chr1:193014680-TA	DeNovo	Patient-25	HP:0000519;HP:0001263;HP:0001508;HP:0001510;HP:0002119;HP:0006808	0.105536081283871	0.216979815235167	ZNF316		0		1	1	0	No
chr1:198415303-GA	DeNovo	Patient-41	HP:0000093;HP:0000097;HP:0003259;HP:0003774;HP:0010442	0.482894595580666	1.04824937441027	PKNOX1		0		1	1	0	No
chr1:2023097-AG	DeNovo	Patient-19	HP:0000028;HP:0000545;HP:0000750;HP:0001647;HP:0001682;HP:0001999;HP:0011342	-0.0611733182368419	-0.150258351652821	RNF2		0		1	1	0	No
chr1:2023097-AG	DeNovo	Patient-19	HP:0000028;HP:0000545;HP:0000750;HP:0001647;HP:0001682;HP:0001999;HP:0011342	-0.0611733182368419	-0.150258351652821	REST	HP:0000006;HP:0000169;HP:0000212;HP:0000407;HP:0000526;HP:0000766;HP:0000790;HP:0000822;HP:0001824;HP:0001945;HP:0002027;HP:0002667;HP:0002716;HP:0002896;HP:0100526	0		1	1	0	No
chr1:2023097-AG	DeNovo	Patient-19	HP:0000028;HP:0000545;HP:0000750;HP:0001647;HP:0001682;HP:0001999;HP:0011342	-0.0611733182368419	-0.150258351652821	NRF1		0		1	1	0	No
chr1:2023097-AG	DeNovo	Patient-19	HP:0000028;HP:0000545;HP:0000750;HP:0001647;HP:0001682;HP:0001999;HP:0011342	-0.0611733182368419	-0.150258351652821	PRDM10		0		1	1	0	No
chr1:2023097-AG	DeNovo	Patient-19	HP:0000028;HP:0000545;HP:0000750;HP:0001647;HP:0001682;HP:0001999;HP:0011342	-0.0611733182368419	-0.150258351652821	ZBTB7A		0		1	1	0	No
chr1:2023097-AG	DeNovo	Patient-19	HP:0000028;HP:0000545;HP:0000750;HP:0001647;HP:0001682;HP:0001999;HP:0011342	-0.0611733182368419	-0.150258351652821	GABPA		0		1	1	0	No
chr1:2023097-AG	DeNovo	Patient-19	HP:0000028;HP:0000545;HP:0000750;HP:0001647;HP:0001682;HP:0001999;HP:0011342	-0.0611733182368419	-0.150258351652821	SAFB		0		1	1	0	No
chr1:2023097-AG	DeNovo	Patient-19	HP:0000028;HP:0000545;HP:0000750;HP:0001647;HP:0001682;HP:0001999;HP:0011342	-0.0611733182368419	-0.150258351652821	E2F6		0		1	1	0	No
chr1:2023097-AG	DeNovo	Patient-19	HP:0000028;HP:0000545;HP:0000750;HP:0001647;HP:0001682;HP:0001999;HP:0011342	-0.0611733182368419	-0.150258351652821	MYC	HP:0000137;HP:0001392;HP:0001428;HP:0001732;HP:0001743;HP:0002017;HP:0002027;HP:0002149;HP:0002239;HP:0002721;HP:0002733;HP:0003745;HP:0005214;HP:0005407;HP:0005561;HP:0025435;HP:0030080;HP:0100649	0		1	1	0	No
chr1:2023097-AG	DeNovo	Patient-19	HP:0000028;HP:0000545;HP:0000750;HP:0001647;HP:0001682;HP:0001999;HP:0011342	-0.0611733182368419	-0.150258351652821	RB1	HP:0000006;HP:0000175;HP:0000243;HP:0000252;HP:0000286;HP:0000316;HP:0000347;HP:0000369;HP:0000391;HP:0000411;HP:0000426;HP:0000431;HP:0000465;HP:0000470;HP:0000508;HP:0000518;HP:0000555;HP:0000568;HP:0000612;HP:0001156;HP:0001249;HP:0001252;HP:0001360;HP:0001386;HP:0001428;HP:0001511;HP:0001824;HP:0001909;HP:0001945;HP:0002079;HP:0002665;HP:0002669;HP:0002756;HP:0002797;HP:0003155;HP:0003745;HP:…	0		1	1	0	No
chr1:2023097-AG	DeNovo	Patient-19	HP:0000028;HP:0000545;HP:0000750;HP:0001647;HP:0001682;HP:0001999;HP:0011342	-0.0611733182368419	-0.150258351652821	RXRA		0		1	1	0	No
chr1:2023097-AG	DeNovo	Patient-19	HP:0000028;HP:0000545;HP:0000750;HP:0001647;HP:0001682;HP:0001999;HP:0011342	-0.0611733182368419	-0.150258351652821	BCOR	HP:0000028;HP:0000047;HP:0000072;HP:0000089;HP:0000126;HP:0000176;HP:0000193;HP:0000202;HP:0000204;HP:0000212;HP:0000218;HP:0000225;HP:0000252;HP:0000275;HP:0000276;HP:0000343;HP:0000358;HP:0000365;HP:0000368;HP:0000369;HP:0000378;HP:0000384;HP:0000396;HP:0000403;HP:0000407;HP:0000421;HP:0000426;HP:0000455;HP:0000456;HP:0000465;HP:0000482;HP:0000501;HP:0000505;HP:0000508;HP:0000518;HP:0000519;HP:…	2	HP:0000028;HP:0001647	0.01010194	1	0	No
chr1:2023097-AG	DeNovo	Patient-19	HP:0000028;HP:0000545;HP:0000750;HP:0001647;HP:0001682;HP:0001999;HP:0011342	-0.0611733182368419	-0.150258351652821	ARID2	HP:0000006;HP:0000028;HP:0000086;HP:0000126;HP:0000154;HP:0000164;HP:0000175;HP:0000179;HP:0000252;HP:0000278;HP:0000280;HP:0000286;HP:0000322;HP:0000347;HP:0000348;HP:0000365;HP:0000368;HP:0000405;HP:0000431;HP:0000455;HP:0000457;HP:0000486;HP:0000494;HP:0000508;HP:0000518;HP:0000527;HP:0000574;HP:0000632;HP:0000639;HP:0000733;HP:0000739;HP:0000750;HP:0000767;HP:0000776;HP:0000889;HP:0000965;HP:…	3	HP:0000028;HP:0000750;HP:0001999	4.079133e-05	0.41174768502	0.385368833896802	No
chr1:2023097-AG	DeNovo	Patient-19	HP:0000028;HP:0000545;HP:0000750;HP:0001647;HP:0001682;HP:0001999;HP:0011342	-0.0611733182368419	-0.150258351652821	XRCC5		0		1	1	0	No
chr1:2023097-AG	DeNovo	Patient-19	HP:0000028;HP:0000545;HP:0000750;HP:0001647;HP:0001682;HP:0001999;HP:0011342	-0.0611733182368419	-0.150258351652821	CTCF	HP:0000006;HP:0000023;HP:0000028;HP:0000059;HP:0000160;HP:0000175;HP:0000219;HP:0000233;HP:0000252;HP:0000286;HP:0000316;HP:0000322;HP:0000341;HP:0000343;HP:0000348;HP:0000368;HP:0000378;HP:0000455;HP:0000482;HP:0000486;HP:0000490;HP:0000527;HP:0000540;HP:0000574;HP:0000664;HP:0000675;HP:0000691;HP:0000729;HP:0000750;HP:0000938;HP:0000954;HP:0000960;HP:0001212;HP:0001249;HP:0001252;HP:0001263;HP:…	3	HP:0000028;HP:0000750;HP:0001999	2.066486e-05	0.20939702638	0.679029489972969	No
chr1:2023097-AG	DeNovo	Patient-19	HP:0000028;HP:0000545;HP:0000750;HP:0001647;HP:0001682;HP:0001999;HP:0011342	-0.0611733182368419	-0.150258351652821	BACH1		0		1	1	0	No
chr1:2023097-AG	DeNovo	Patient-19	HP:0000028;HP:0000545;HP:0000750;HP:0001647;HP:0001682;HP:0001999;HP:0011342	-0.0611733182368419	-0.150258351652821	ESRRA		0		1	1	0	No
chr1:2023097-AG	DeNovo	Patient-19	HP:0000028;HP:0000545;HP:0000750;HP:0001647;HP:0001682;HP:0001999;HP:0011342	-0.0611733182368419	-0.150258351652821	SMARCA4	HP:0000006;HP:0000028;HP:0000086;HP:0000126;HP:0000154;HP:0000158;HP:0000164;HP:0000175;HP:0000179;HP:0000252;HP:0000280;HP:0000286;HP:0000322;HP:0000365;HP:0000431;HP:0000445;HP:0000457;HP:0000463;HP:0000486;HP:0000505;HP:0000508;HP:0000518;HP:0000527;HP:0000574;HP:0000632;HP:0000639;HP:0000776;HP:0000889;HP:0000965;HP:0000998;HP:0001007;HP:0001249;HP:0001250;HP:0001252;HP:0001263;HP:0001273;HP:…	1	HP:0000028	0.06015595	1	0	No
chr1:2023097-AG	DeNovo	Patient-19	HP:0000028;HP:0000545;HP:0000750;HP:0001647;HP:0001682;HP:0001999;HP:0011342	-0.0611733182368419	-0.150258351652821	TAF1	HP:0000218;HP:0000219;HP:0000252;HP:0000276;HP:0000286;HP:0000307;HP:0000308;HP:0000316;HP:0000336;HP:0000343;HP:0000347;HP:0000365;HP:0000369;HP:0000389;HP:0000391;HP:0000400;HP:0000411;HP:0000414;HP:0000437;HP:0000455;HP:0000470;HP:0000486;HP:0000490;HP:0000494;HP:0000496;HP:0000520;HP:0000527;HP:0000545;HP:0000574;HP:0000579;HP:0000639;HP:0000643;HP:0000664;HP:0000729;HP:0000739;HP:0000750;HP:…	2	HP:0000545;HP:0000750	0.003457137	1	0	No
chr1:203256822-GA	DeNovo	Patient-49	HP:0000554;HP:0005681	-0.262437127688675	-0.593615190898116	ZBED1		0		1	1	0	No
chr1:203256822-GA	DeNovo	Patient-49	HP:0000554;HP:0005681	-0.262437127688675	-0.593615190898116	YY1	HP:0000006;HP:0000028;HP:0000074;HP:0000126;HP:0000164;HP:0000179;HP:0000218;HP:0000268;HP:0000272;HP:0000297;HP:0000307;HP:0000324;HP:0000337;HP:0000347;HP:0000358;HP:0000369;HP:0000377;HP:0000414;HP:0000483;HP:0000486;HP:0000494;HP:0000506;HP:0000508;HP:0000540;HP:0000629;HP:0000717;HP:0000739;HP:0000750;HP:0000821;HP:0000824;HP:0000974;HP:0001249;HP:0001256;HP:0001263;HP:0001274;HP:0001332;HP:…	0		1	1	0	No
chr1:203256822-GA	DeNovo	Patient-49	HP:0000554;HP:0005681	-0.262437127688675	-0.593615190898116	USF2		0		1	1	0	No
chr1:203256822-GA	DeNovo	Patient-49	HP:0000554;HP:0005681	-0.262437127688675	-0.593615190898116	TRIM28	HP:0000526;HP:0000790;HP:0000822;HP:0001824;HP:0001945;HP:0002027;HP:0002667;HP:0002716;HP:0002896;HP:0100526	0		1	1	0	No
chr1:203256822-GA	DeNovo	Patient-49	HP:0000554;HP:0005681	-0.262437127688675	-0.593615190898116	RAD21	HP:0000003;HP:0000006;HP:0000007;HP:0000028;HP:0000047;HP:0000059;HP:0000076;HP:0000083;HP:0000089;HP:0000130;HP:0000175;HP:0000218;HP:0000219;HP:0000233;HP:0000248;HP:0000252;HP:0000294;HP:0000319;HP:0000343;HP:0000347;HP:0000368;HP:0000400;HP:0000405;HP:0000407;HP:0000413;HP:0000431;HP:0000453;HP:0000463;HP:0000470;HP:0000482;HP:0000486;HP:0000498;HP:0000501;HP:0000508;HP:0000518;HP:0000527;HP:…	0		1	1	0	No
chr1:203256822-GA	DeNovo	Patient-49	HP:0000554;HP:0005681	-0.262437127688675	-0.593615190898116	ARNT		0		1	1	0	No
chr1:203256822-GA	DeNovo	Patient-49	HP:0000554;HP:0005681	-0.262437127688675	-0.593615190898116	ASH1L	HP:0000006;HP:0000028;HP:0000252;HP:0000729;HP:0000733;HP:0000739;HP:0000752;HP:0001249;HP:0001250;HP:0001256;HP:0001257;HP:0001263;HP:0001290;HP:0001344;HP:0001999;HP:0002020;HP:0002059;HP:0002069;HP:0002072;HP:0002079;HP:0002123;HP:0002133;HP:0002187;HP:0002342;HP:0002352;HP:0002360;HP:0002384;HP:0002465;HP:0002650;HP:0003593;HP:0004322;HP:0006829;HP:0006956;HP:0010553;HP:0010818;HP:0010819;HP:…	0		1	1	0	No
chr1:203256822-GA	DeNovo	Patient-49	HP:0000554;HP:0005681	-0.262437127688675	-0.593615190898116	PRDM10		0		1	1	0	No
chr1:203256822-GA	DeNovo	Patient-49	HP:0000554;HP:0005681	-0.262437127688675	-0.593615190898116	E2F8		0		1	1	0	No
chr1:203256822-GA	DeNovo	Patient-49	HP:0000554;HP:0005681	-0.262437127688675	-0.593615190898116	POLR2A	HP:0000023;HP:0000175;HP:0000218;HP:0000248;HP:0000252;HP:0000316;HP:0000348;HP:0000486;HP:0000505;HP:0000692;HP:0000729;HP:0000767;HP:0001250;HP:0001274;HP:0001290;HP:0001357;HP:0001508;HP:0001558;HP:0002020;HP:0002079;HP:0002119;HP:0002188;HP:0002205;HP:0002280;HP:0002360;HP:0002453;HP:0003202;HP:0003546;HP:0007281;HP:0011968;HP:0025336;HP:0025352;HP:0031139;HP:0031936	0		1	1	0	No
chr1:203256822-GA	DeNovo	Patient-49	HP:0000554;HP:0005681	-0.262437127688675	-0.593615190898116	GABPB1		0		1	1	0	No
chr1:203256822-GA	DeNovo	Patient-49	HP:0000554;HP:0005681	-0.262437127688675	-0.593615190898116	ZBTB2		0		1	1	0	No
chr1:203256822-GA	DeNovo	Patient-49	HP:0000554;HP:0005681	-0.262437127688675	-0.593615190898116	FOXM1		0		1	1	0	No
chr1:203256822-GA	DeNovo	Patient-49	HP:0000554;HP:0005681	-0.262437127688675	-0.593615190898116	PAX5		0		1	1	0	No
chr1:203256822-GA	DeNovo	Patient-49	HP:0000554;HP:0005681	-0.262437127688675	-0.593615190898116	ATF2		0		1	1	0	No
chr1:203256822-GA	DeNovo	Patient-49	HP:0000554;HP:0005681	-0.262437127688675	-0.593615190898116	POU2F2		0		1	1	0	No
chr1:203256822-GA	DeNovo	Patient-49	HP:0000554;HP:0005681	-0.262437127688675	-0.593615190898116	RAD51	HP:0000006;HP:0000010;HP:0000027;HP:0000028;HP:0000044;HP:0000047;HP:0000072;HP:0000083;HP:0000135;HP:0000175;HP:0000218;HP:0000238;HP:0000252;HP:0000268;HP:0000286;HP:0000316;HP:0000324;HP:0000340;HP:0000347;HP:0000365;HP:0000453;HP:0000483;HP:0000486;HP:0000505;HP:0000508;HP:0000518;HP:0000520;HP:0000568;HP:0000582;HP:0000639;HP:0000813;HP:0000864;HP:0001053;HP:0001199;HP:0001249;HP:0001256;HP:…	0		1	1	0	No
chr1:203256822-GA	DeNovo	Patient-49	HP:0000554;HP:0005681	-0.262437127688675	-0.593615190898116	AFF1		0		1	1	0	No
chr1:203256822-GA	DeNovo	Patient-49	HP:0000554;HP:0005681	-0.262437127688675	-0.593615190898116	ARID1B	HP:0000006;HP:0000023;HP:0000028;HP:0000047;HP:0000086;HP:0000089;HP:0000126;HP:0000151;HP:0000154;HP:0000164;HP:0000175;HP:0000179;HP:0000218;HP:0000219;HP:0000252;HP:0000272;HP:0000280;HP:0000286;HP:0000316;HP:0000322;HP:0000331;HP:0000343;HP:0000347;HP:0000358;HP:0000365;HP:0000368;HP:0000369;HP:0000377;HP:0000384;HP:0000407;HP:0000431;HP:0000453;HP:0000455;HP:0000457;HP:0000483;HP:0000486;HP:…	0		1	1	0	No
chr1:203256822-GA	DeNovo	Patient-49	HP:0000554;HP:0005681	-0.262437127688675	-0.593615190898116	ARID2	HP:0000006;HP:0000028;HP:0000086;HP:0000126;HP:0000154;HP:0000164;HP:0000175;HP:0000179;HP:0000252;HP:0000278;HP:0000280;HP:0000286;HP:0000322;HP:0000347;HP:0000348;HP:0000365;HP:0000368;HP:0000405;HP:0000431;HP:0000455;HP:0000457;HP:0000486;HP:0000494;HP:0000508;HP:0000518;HP:0000527;HP:0000574;HP:0000632;HP:0000639;HP:0000733;HP:0000739;HP:0000750;HP:0000767;HP:0000776;HP:0000889;HP:0000965;HP:…	0		1	1	0	No
chr1:203256822-GA	DeNovo	Patient-49	HP:0000554;HP:0005681	-0.262437127688675	-0.593615190898116	HMBOX1		0		1	1	0	No
chr1:203256822-GA	DeNovo	Patient-49	HP:0000554;HP:0005681	-0.262437127688675	-0.593615190898116	TRIM24		0		1	1	0	No
chr1:203256822-GA	DeNovo	Patient-49	HP:0000554;HP:0005681	-0.262437127688675	-0.593615190898116	TBP	HP:0000006;HP:0000012;HP:0000020;HP:0000298;HP:0000473;HP:0000640;HP:0000643;HP:0000708;HP:0000716;HP:0000718;HP:0000726;HP:0000727;HP:0000738;HP:0000743;HP:0000751;HP:0000757;HP:0001250;HP:0001251;HP:0001257;HP:0001260;HP:0001268;HP:0001272;HP:0001288;HP:0001289;HP:0001300;HP:0001310;HP:0001332;HP:0001336;HP:0001337;HP:0001621;HP:0002015;HP:0002019;HP:0002063;HP:0002066;HP:0002067;HP:0002070;HP:…	0		1	1	0	No
chr1:203256822-GA	DeNovo	Patient-49	HP:0000554;HP:0005681	-0.262437127688675	-0.593615190898116	MTA1		0		1	1	0	No
chr1:203256822-GA	DeNovo	Patient-49	HP:0000554;HP:0005681	-0.262437127688675	-0.593615190898116	E4F1		0		1	1	0	No
chr1:203256822-GA	DeNovo	Patient-49	HP:0000554;HP:0005681	-0.262437127688675	-0.593615190898116	ZBTB40		0		1	1	0	No
chr1:203256822-GA	DeNovo	Patient-49	HP:0000554;HP:0005681	-0.262437127688675	-0.593615190898116	NFATC1		0		1	1	0	No
chr1:203256822-GA	DeNovo	Patient-49	HP:0000554;HP:0005681	-0.262437127688675	-0.593615190898116	IKZF1	HP:0000006;HP:0000083;HP:0000505;HP:0000509;HP:0000613;HP:0000621;HP:0000795;HP:0001637;HP:0001645;HP:0001658;HP:0001733;HP:0001824;HP:0001873;HP:0001874;HP:0001876;HP:0001903;HP:0001945;HP:0001960;HP:0002014;HP:0002015;HP:0002017;HP:0002027;HP:0002043;HP:0002091;HP:0002094;HP:0002103;HP:0002205;HP:0002239;HP:0002718;HP:0002721;HP:0002910;HP:0003781;HP:0003829;HP:0004313;HP:0006554;HP:0008066;HP:…	0		1	1	0	No
chr1:203256822-GA	DeNovo	Patient-49	HP:0000554;HP:0005681	-0.262437127688675	-0.593615190898116	ASH2L		0		1	1	0	No
chr1:203256822-GA	DeNovo	Patient-49	HP:0000554;HP:0005681	-0.262437127688675	-0.593615190898116	TCF12	HP:0000006;HP:0000248;HP:0000256;HP:0000294;HP:0000316;HP:0000324;HP:0000337;HP:0000365;HP:0000486;HP:0000508;HP:0000520;HP:0000717;HP:0000954;HP:0001123;HP:0001156;HP:0001249;HP:0001263;HP:0001357;HP:0001363;HP:0001822;HP:0002007;HP:0002516;HP:0009701;HP:0009891;HP:0011800	0		1	1	0	No
chr1:203256822-GA	DeNovo	Patient-49	HP:0000554;HP:0005681	-0.262437127688675	-0.593615190898116	NRF1		0		1	1	0	No
chr1:203256822-GA	DeNovo	Patient-49	HP:0000554;HP:0005681	-0.262437127688675	-0.593615190898116	SMAD1		0		1	1	0	No
chr1:203256822-GA	DeNovo	Patient-49	HP:0000554;HP:0005681	-0.262437127688675	-0.593615190898116	EBF1		0		1	1	0	No
chr1:203256822-GA	DeNovo	Patient-49	HP:0000554;HP:0005681	-0.262437127688675	-0.593615190898116	RBBP5		0		1	1	0	No
chr1:203256822-GA	DeNovo	Patient-49	HP:0000554;HP:0005681	-0.262437127688675	-0.593615190898116	RCOR1		0		1	1	0	No
chr1:203256822-GA	DeNovo	Patient-49	HP:0000554;HP:0005681	-0.262437127688675	-0.593615190898116	RELB	HP:0000007;HP:0000403;HP:0001508;HP:0002205	0		1	1	0	No
chr1:203256822-GA	DeNovo	Patient-49	HP:0000554;HP:0005681	-0.262437127688675	-0.593615190898116	REST	HP:0000006;HP:0000169;HP:0000212;HP:0000407;HP:0000526;HP:0000766;HP:0000790;HP:0000822;HP:0001824;HP:0001945;HP:0002027;HP:0002667;HP:0002716;HP:0002896;HP:0100526	0		1	1	0	No
chr1:203256822-GA	DeNovo	Patient-49	HP:0000554;HP:0005681	-0.262437127688675	-0.593615190898116	ZNF318		0		1	1	0	No
chr1:203256822-GA	DeNovo	Patient-49	HP:0000554;HP:0005681	-0.262437127688675	-0.593615190898116	IRF4		0		1	1	0	No
chr1:203256822-GA	DeNovo	Patient-49	HP:0000554;HP:0005681	-0.262437127688675	-0.593615190898116	NR2F1	HP:0000006;HP:0000286;HP:0000365;HP:0000411;HP:0000426;HP:0000463;HP:0000486;HP:0000540;HP:0000543;HP:0000545;HP:0000563;HP:0000565;HP:0000577;HP:0000582;HP:0000609;HP:0000639;HP:0000646;HP:0000648;HP:0000722;HP:0000729;HP:0001123;HP:0001182;HP:0001249;HP:0001250;HP:0001252;HP:0001257;HP:0001263;HP:0001344;HP:0001999;HP:0002079;HP:0002750;HP:0003194;HP:0004322;HP:0007018;HP:0007663;HP:0007766;HP:…	0		1	1	0	No
chr1:203256822-GA	DeNovo	Patient-49	HP:0000554;HP:0005681	-0.262437127688675	-0.593615190898116	SKIL		0		1	1	0	No
chr1:203256822-GA	DeNovo	Patient-49	HP:0000554;HP:0005681	-0.262437127688675	-0.593615190898116	MLLT1		0		1	1	0	No
chr1:203256822-GA	DeNovo	Patient-49	HP:0000554;HP:0005681	-0.262437127688675	-0.593615190898116	BACH1		0		1	1	0	No
chr1:203256822-GA	DeNovo	Patient-49	HP:0000554;HP:0005681	-0.262437127688675	-0.593615190898116	GATAD2A		0		1	1	0	No
chr1:203256822-GA	DeNovo	Patient-49	HP:0000554;HP:0005681	-0.262437127688675	-0.593615190898116	NFIC		0		1	1	0	No
chr1:203256822-GA	DeNovo	Patient-49	HP:0000554;HP:0005681	-0.262437127688675	-0.593615190898116	NFYB		0		1	1	0	No
chr1:203256822-GA	DeNovo	Patient-49	HP:0000554;HP:0005681	-0.262437127688675	-0.593615190898116	E2F1		0		1	1	0	No
chr1:203256822-GA	DeNovo	Patient-49	HP:0000554;HP:0005681	-0.262437127688675	-0.593615190898116	ETV6	HP:0000006;HP:0000421;HP:0000967;HP:0000978;HP:0001428;HP:0001873;HP:0001875;HP:0001903;HP:0004808	0		1	1	0	No
chr1:203256822-GA	DeNovo	Patient-49	HP:0000554;HP:0005681	-0.262437127688675	-0.593615190898116	TAF1	HP:0000218;HP:0000219;HP:0000252;HP:0000276;HP:0000286;HP:0000307;HP:0000308;HP:0000316;HP:0000336;HP:0000343;HP:0000347;HP:0000365;HP:0000369;HP:0000389;HP:0000391;HP:0000400;HP:0000411;HP:0000414;HP:0000437;HP:0000455;HP:0000470;HP:0000486;HP:0000490;HP:0000494;HP:0000496;HP:0000520;HP:0000527;HP:0000545;HP:0000574;HP:0000579;HP:0000639;HP:0000643;HP:0000664;HP:0000729;HP:0000739;HP:0000750;HP:…	0		1	1	0	No
chr1:203256822-GA	DeNovo	Patient-49	HP:0000554;HP:0005681	-0.262437127688675	-0.593615190898116	EED	HP:0000006;HP:0000023;HP:0000028;HP:0000098;HP:0000256;HP:0000278;HP:0000286;HP:0000311;HP:0000316;HP:0000337;HP:0000343;HP:0000347;HP:0000368;HP:0000369;HP:0000400;HP:0000431;HP:0000494;HP:0000508;HP:0000518;HP:0000545;HP:0000750;HP:0000938;HP:0000944;HP:0000995;HP:0001176;HP:0001231;HP:0001249;HP:0001257;HP:0001263;HP:0001288;HP:0001290;HP:0001387;HP:0001388;HP:0001537;HP:0001582;HP:0001609;HP:…	0		1	1	0	No
chr1:203256822-GA	DeNovo	Patient-49	HP:0000554;HP:0005681	-0.262437127688675	-0.593615190898116	EGR1		0		1	1	0	No
chr1:203256822-GA	DeNovo	Patient-49	HP:0000554;HP:0005681	-0.262437127688675	-0.593615190898116	ELF4		0		1	1	0	No
chr1:203256822-GA	DeNovo	Patient-49	HP:0000554;HP:0005681	-0.262437127688675	-0.593615190898116	NCOA1		0		1	1	0	No
chr1:203256822-GA	DeNovo	Patient-49	HP:0000554;HP:0005681	-0.262437127688675	-0.593615190898116	ZNF592	HP:0000083;HP:0000100;HP:0000252;HP:0000648;HP:0000951;HP:0001249;HP:0001250;HP:0001251;HP:0001252;HP:0001257;HP:0001260;HP:0001270;HP:0007153;HP:0007360;HP:0012444	0		1	1	0	No
chr1:203256822-GA	DeNovo	Patient-49	HP:0000554;HP:0005681	-0.262437127688675	-0.593615190898116	ETS1		0		1	1	0	No
chr1:203256822-GA	DeNovo	Patient-49	HP:0000554;HP:0005681	-0.262437127688675	-0.593615190898116	ATF7		0		1	1	0	No
chr1:203256822-GA	DeNovo	Patient-49	HP:0000554;HP:0005681	-0.262437127688675	-0.593615190898116	JUNB		0		1	1	0	No
chr1:203256822-GA	DeNovo	Patient-49	HP:0000554;HP:0005681	-0.262437127688675	-0.593615190898116	BCL11A	HP:0000006;HP:0000219;HP:0000232;HP:0000252;HP:0000278;HP:0000286;HP:0000369;HP:0000378;HP:0000396;HP:0000486;HP:0000494;HP:0000592;HP:0001249;HP:0001263;HP:0001272;HP:0001382;HP:0003577;HP:0011800	0		1	1	0	No
chr1:203256822-GA	DeNovo	Patient-49	HP:0000554;HP:0005681	-0.262437127688675	-0.593615190898116	GABPA		0		1	1	0	No
chr1:203256822-GA	DeNovo	Patient-49	HP:0000554;HP:0005681	-0.262437127688675	-0.593615190898116	GATAD2B	HP:0000006;HP:0000047;HP:0000154;HP:0000218;HP:0000219;HP:0000273;HP:0000286;HP:0000316;HP:0000322;HP:0000337;HP:0000347;HP:0000431;HP:0000455;HP:0000484;HP:0000486;HP:0000490;HP:0000540;HP:0000581;HP:0000582;HP:0000609;HP:0000629;HP:0000637;HP:0000729;HP:0000742;HP:0000744;HP:0000748;HP:0000752;HP:0001263;HP:0001319;HP:0001388;HP:0001511;HP:0001566;HP:0002007;HP:0002061;HP:0002121;HP:0002213;HP:…	0		1	1	0	No
chr1:203256822-GA	DeNovo	Patient-49	HP:0000554;HP:0005681	-0.262437127688675	-0.593615190898116	GMEB1		0		1	1	0	No
chr1:203256822-GA	DeNovo	Patient-49	HP:0000554;HP:0005681	-0.262437127688675	-0.593615190898116	HCFC1	HP:0000020;HP:0000179;HP:0000219;HP:0000248;HP:0000252;HP:0000256;HP:0000343;HP:0000455;HP:0000494;HP:0000629;HP:0000637;HP:0000684;HP:0000729;HP:0000750;HP:0001249;HP:0001250;HP:0001263;HP:0001290;HP:0001419;HP:0001508;HP:0001513;HP:0001518;HP:0001763;HP:0002021;HP:0002069;HP:0002072;HP:0002121;HP:0002156;HP:0002187;HP:0002245;HP:0002305;HP:0002307;HP:0002342;HP:0002465;HP:0002521;HP:0002912;HP:…	0		1	1	0	No
chr1:203256822-GA	DeNovo	Patient-49	HP:0000554;HP:0005681	-0.262437127688675	-0.593615190898116	HDAC1		0		1	1	0	No
chr1:203256822-GA	DeNovo	Patient-49	HP:0000554;HP:0005681	-0.262437127688675	-0.593615190898116	HDAC2		0		1	1	0	No
chr1:203256822-GA	DeNovo	Patient-49	HP:0000554;HP:0005681	-0.262437127688675	-0.593615190898116	ZNF217		0		1	1	0	No
chr1:203256822-GA	DeNovo	Patient-49	HP:0000554;HP:0005681	-0.262437127688675	-0.593615190898116	EP300	HP:0000006;HP:0000010;HP:0000028;HP:0000034;HP:0000047;HP:0000049;HP:0000076;HP:0000077;HP:0000126;HP:0000136;HP:0000160;HP:0000189;HP:0000218;HP:0000219;HP:0000252;HP:0000260;HP:0000270;HP:0000273;HP:0000278;HP:0000286;HP:0000293;HP:0000294;HP:0000316;HP:0000321;HP:0000327;HP:0000347;HP:0000365;HP:0000369;HP:0000377;HP:0000387;HP:0000388;HP:0000405;HP:0000407;HP:0000431;HP:0000444;HP:0000446;HP:…	0		1	1	0	No
chr1:203256822-GA	DeNovo	Patient-49	HP:0000554;HP:0005681	-0.262437127688675	-0.593615190898116	RNF2		0		1	1	0	No
chr1:203256822-GA	DeNovo	Patient-49	HP:0000554;HP:0005681	-0.262437127688675	-0.593615190898116	RUNX3		0		1	1	0	No
chr1:203256822-GA	DeNovo	Patient-49	HP:0000554;HP:0005681	-0.262437127688675	-0.593615190898116	TBX21	HP:0000007;HP:0002099;HP:0012042;HP:0100582	0		1	1	0	No
chr1:203256822-GA	DeNovo	Patient-49	HP:0000554;HP:0005681	-0.262437127688675	-0.593615190898116	STAT5A		0		1	1	0	No
chr1:203256822-GA	DeNovo	Patient-49	HP:0000554;HP:0005681	-0.262437127688675	-0.593615190898116	JUND		0		1	1	0	No
chr1:203256822-GA	DeNovo	Patient-49	HP:0000554;HP:0005681	-0.262437127688675	-0.593615190898116	BHLHE40		0		1	1	0	No
chr1:203256822-GA	DeNovo	Patient-49	HP:0000554;HP:0005681	-0.262437127688675	-0.593615190898116	BMI1		0		1	1	0	No
chr1:203256822-GA	DeNovo	Patient-49	HP:0000554;HP:0005681	-0.262437127688675	-0.593615190898116	CTBP1	HP:0000006;HP:0000028;HP:0000047;HP:0000151;HP:0000175;HP:0000188;HP:0000204;HP:0000218;HP:0000238;HP:0000252;HP:0000278;HP:0000286;HP:0000316;HP:0000322;HP:0000347;HP:0000348;HP:0000377;HP:0000384;HP:0000402;HP:0000405;HP:0000407;HP:0000431;HP:0000444;HP:0000465;HP:0000486;HP:0000490;HP:0000508;HP:0000520;HP:0000558;HP:0000612;HP:0000639;HP:0000668;HP:0000733;HP:0000750;HP:0000826;HP:0000902;HP:…	0		1	1	0	No
chr1:203256822-GA	DeNovo	Patient-49	HP:0000554;HP:0005681	-0.262437127688675	-0.593615190898116	RFX5	HP:0000007;HP:0000010;HP:0000246;HP:0000371;HP:0000988;HP:0001260;HP:0001508;HP:0001875;HP:0001876;HP:0001890;HP:0001904;HP:0001973;HP:0001999;HP:0002024;HP:0002066;HP:0002205;HP:0002383;HP:0002583;HP:0002718;HP:0002726;HP:0002728;HP:0002783;HP:0002788;HP:0002841;HP:0002965;HP:0003139;HP:0004385;HP:0004429;HP:0004432;HP:0004798;HP:0005353;HP:0005354;HP:0005386;HP:0005401;HP:0005407;HP:0006562;HP:…	0		1	1	0	No
chr1:203256822-GA	DeNovo	Patient-49	HP:0000554;HP:0005681	-0.262437127688675	-0.593615190898116	DACH1		0		1	1	0	No
chr1:203256822-GA	DeNovo	Patient-49	HP:0000554;HP:0005681	-0.262437127688675	-0.593615190898116	TRIM22		0		1	1	0	No
chr1:203256822-GA	DeNovo	Patient-49	HP:0000554;HP:0005681	-0.262437127688675	-0.593615190898116	DPF2	HP:0000006;HP:0000028;HP:0000086;HP:0000126;HP:0000154;HP:0000164;HP:0000175;HP:0000179;HP:0000219;HP:0000243;HP:0000252;HP:0000280;HP:0000286;HP:0000289;HP:0000316;HP:0000322;HP:0000358;HP:0000365;HP:0000369;HP:0000400;HP:0000403;HP:0000431;HP:0000457;HP:0000486;HP:0000494;HP:0000508;HP:0000518;HP:0000527;HP:0000540;HP:0000574;HP:0000632;HP:0000639;HP:0000691;HP:0000722;HP:0000750;HP:0000752;HP:…	0		1	1	0	No
chr1:203256822-GA	DeNovo	Patient-49	HP:0000554;HP:0005681	-0.262437127688675	-0.593615190898116	MEF2C	HP:0000006;HP:0000194;HP:0000316;HP:0000322;HP:0000331;HP:0000337;HP:0000348;HP:0000369;HP:0000463;HP:0000486;HP:0000490;HP:0000574;HP:0000582;HP:0000609;HP:0000729;HP:0000733;HP:0000750;HP:0000817;HP:0001250;HP:0001252;HP:0001270;HP:0001290;HP:0001770;HP:0002079;HP:0002119;HP:0002335;HP:0002518;HP:0002540;HP:0002714;HP:0003196;HP:0003745;HP:0005280;HP:0006913;HP:0010864;HP:0011968;HP:0200134	0		1	1	0	No
chr1:203256822-GA	DeNovo	Patient-49	HP:0000554;HP:0005681	-0.262437127688675	-0.593615190898116	L3MBTL2		0		1	1	0	No
chr1:203256822-GA	DeNovo	Patient-49	HP:0000554;HP:0005681	-0.262437127688675	-0.593615190898116	LEF1		0		1	1	0	No
chr1:203256822-GA	DeNovo	Patient-49	HP:0000554;HP:0005681	-0.262437127688675	-0.593615190898116	MTA2		0		1	1	0	No
chr1:203256822-GA	DeNovo	Patient-49	HP:0000554;HP:0005681	-0.262437127688675	-0.593615190898116	MYC	HP:0000137;HP:0001392;HP:0001428;HP:0001732;HP:0001743;HP:0002017;HP:0002027;HP:0002149;HP:0002239;HP:0002721;HP:0002733;HP:0003745;HP:0005214;HP:0005407;HP:0005561;HP:0025435;HP:0030080;HP:0100649	0		1	1	0	No
chr1:203256822-GA	DeNovo	Patient-49	HP:0000554;HP:0005681	-0.262437127688675	-0.593615190898116	ELF1		0		1	1	0	No
chr1:203256822-GA	DeNovo	Patient-49	HP:0000554;HP:0005681	-0.262437127688675	-0.593615190898116	NBN	HP:0000007;HP:0000010;HP:0000126;HP:0000175;HP:0000204;HP:0000246;HP:0000252;HP:0000265;HP:0000278;HP:0000294;HP:0000340;HP:0000347;HP:0000364;HP:0000388;HP:0000400;HP:0000426;HP:0000444;HP:0000448;HP:0000453;HP:0000470;HP:0000582;HP:0000752;HP:0000957;HP:0000992;HP:0001249;HP:0001268;HP:0001324;HP:0001428;HP:0001480;HP:0001511;HP:0001873;HP:0001890;HP:0001915;HP:0002002;HP:0002014;HP:0002023;HP:…	0		1	1	0	No
chr1:203256822-GA	DeNovo	Patient-49	HP:0000554;HP:0005681	-0.262437127688675	-0.593615190898116	CREM		0		1	1	0	No
chr1:203256822-GA	DeNovo	Patient-49	HP:0000554;HP:0005681	-0.262437127688675	-0.593615190898116	ELK1		0		1	1	0	No
chr1:203256822-GA	DeNovo	Patient-49	HP:0000554;HP:0005681	-0.262437127688675	-0.593615190898116	NFE2		0		1	1	0	No
chr1:203256822-GA	DeNovo	Patient-49	HP:0000554;HP:0005681	-0.262437127688675	-0.593615190898116	ESRRA		0		1	1	0	No
chr1:203256822-GA	DeNovo	Patient-49	HP:0000554;HP:0005681	-0.262437127688675	-0.593615190898116	MAFF		0		1	1	0	No
chr1:203256822-GA	DeNovo	Patient-49	HP:0000554;HP:0005681	-0.262437127688675	-0.593615190898116	RXRA		0		1	1	0	No
chr1:203256822-GA	DeNovo	Patient-49	HP:0000554;HP:0005681	-0.262437127688675	-0.593615190898116	IKZF2		0		1	1	0	No
chr1:203256822-GA	DeNovo	Patient-49	HP:0000554;HP:0005681	-0.262437127688675	-0.593615190898116	MEF2A	HP:0000006;HP:0000822;HP:0001658;HP:0003124;HP:0100749	0		1	1	0	No
chr1:203256822-GA	DeNovo	Patient-49	HP:0000554;HP:0005681	-0.262437127688675	-0.593615190898116	SPI1		0		1	1	0	No
chr1:203256822-GA	DeNovo	Patient-49	HP:0000554;HP:0005681	-0.262437127688675	-0.593615190898116	CBFA2T3		0		1	1	0	No
chr1:203256822-GA	DeNovo	Patient-49	HP:0000554;HP:0005681	-0.262437127688675	-0.593615190898116	CREB1	HP:0001428;HP:0012315	0		1	1	0	No
chr1:203256822-GA	DeNovo	Patient-49	HP:0000554;HP:0005681	-0.262437127688675	-0.593615190898116	CTCF	HP:0000006;HP:0000023;HP:0000028;HP:0000059;HP:0000160;HP:0000175;HP:0000219;HP:0000233;HP:0000252;HP:0000286;HP:0000316;HP:0000322;HP:0000341;HP:0000343;HP:0000348;HP:0000368;HP:0000378;HP:0000455;HP:0000482;HP:0000486;HP:0000490;HP:0000527;HP:0000540;HP:0000574;HP:0000664;HP:0000675;HP:0000691;HP:0000729;HP:0000750;HP:0000938;HP:0000954;HP:0000960;HP:0001212;HP:0001249;HP:0001252;HP:0001263;HP:…	0		1	1	0	No
chr1:203256822-GA	DeNovo	Patient-49	HP:0000554;HP:0005681	-0.262437127688675	-0.593615190898116	CUX1	HP:0000006;HP:0000252;HP:0000729;HP:0000733;HP:0001249;HP:0001256;HP:0001257;HP:0001263;HP:0001290;HP:0001999;HP:0002020;HP:0002059;HP:0002069;HP:0002072;HP:0002079;HP:0002123;HP:0002133;HP:0002187;HP:0002342;HP:0002352;HP:0002360;HP:0002384;HP:0002465;HP:0002650;HP:0004322;HP:0006829;HP:0006956;HP:0010553;HP:0010818;HP:0010819;HP:0010821;HP:0010864;HP:0011097;HP:0011147;HP:0011153;HP:0011471;HP:…	0		1	1	0	No
chr1:203256822-GA	DeNovo	Patient-49	HP:0000554;HP:0005681	-0.262437127688675	-0.593615190898116	MYNN		0		1	1	0	No
chr1:203256822-GA	DeNovo	Patient-49	HP:0000554;HP:0005681	-0.262437127688675	-0.593615190898116	SMARCA4	HP:0000006;HP:0000028;HP:0000086;HP:0000126;HP:0000154;HP:0000158;HP:0000164;HP:0000175;HP:0000179;HP:0000252;HP:0000280;HP:0000286;HP:0000322;HP:0000365;HP:0000431;HP:0000445;HP:0000457;HP:0000463;HP:0000486;HP:0000505;HP:0000508;HP:0000518;HP:0000527;HP:0000574;HP:0000632;HP:0000639;HP:0000776;HP:0000889;HP:0000965;HP:0000998;HP:0001007;HP:0001249;HP:0001250;HP:0001252;HP:0001263;HP:0001273;HP:…	0		1	1	0	No
chr1:203256822-GA	DeNovo	Patient-49	HP:0000554;HP:0005681	-0.262437127688675	-0.593615190898116	MEF2B		0		1	1	0	No
chr1:203256822-GA	DeNovo	Patient-49	HP:0000554;HP:0005681	-0.262437127688675	-0.593615190898116	STAT3	HP:0000006;HP:0000124;HP:0000164;HP:0000175;HP:0000212;HP:0000218;HP:0000225;HP:0000230;HP:0000280;HP:0000316;HP:0000365;HP:0000389;HP:0000421;HP:0000431;HP:0000445;HP:0000488;HP:0000490;HP:0000684;HP:0000790;HP:0000821;HP:0000823;HP:0000857;HP:0000938;HP:0000964;HP:0000967;HP:0000976;HP:0000978;HP:0000988;HP:0000989;HP:0001251;HP:0001252;HP:0001259;HP:0001263;HP:0001270;HP:0001324;HP:0001363;HP:…	0		1	1	0	No
chr1:203256822-GA	DeNovo	Patient-49	HP:0000554;HP:0005681	-0.262437127688675	-0.593615190898116	MTA3		0		1	1	0	No
chr1:203256822-GA	DeNovo	Patient-49	HP:0000554;HP:0005681	-0.262437127688675	-0.593615190898116	SOX6	HP:0000006;HP:0000160;HP:0000176;HP:0000218;HP:0000263;HP:0000269;HP:0000276;HP:0000316;HP:0000325;HP:0000341;HP:0000347;HP:0000348;HP:0000369;HP:0000400;HP:0000407;HP:0000431;HP:0000448;HP:0000574;HP:0000579;HP:0000826;HP:0001007;HP:0001166;HP:0001263;HP:0001537;HP:0001540;HP:0001751;HP:0003186;HP:0004209;HP:0009729;HP:0010526;HP:0012745;HP:0030431;HP:0030799;HP:0030820;HP:0500093	0		1	1	0	No
chr1:203256822-GA	DeNovo	Patient-49	HP:0000554;HP:0005681	-0.262437127688675	-0.593615190898116	SP1		0		1	1	0	No
chr1:203256822-GA	DeNovo	Patient-49	HP:0000554;HP:0005681	-0.262437127688675	-0.593615190898116	SRF		0		1	1	0	No
chr1:203256822-GA	DeNovo	Patient-49	HP:0000554;HP:0005681	-0.262437127688675	-0.593615190898116	NFATC3		0		1	1	0	No
chr1:203256822-GA	DeNovo	Patient-49	HP:0000554;HP:0005681	-0.262437127688675	-0.593615190898116	MCM2	HP:0000006;HP:0000408;HP:0003677;HP:0003828	0		1	1	0	No
chr1:203256822-GA	DeNovo	Patient-49	HP:0000554;HP:0005681	-0.262437127688675	-0.593615190898116	ZNF143		0		1	1	0	No
chr1:203256822-GA	DeNovo	Patient-49	HP:0000554;HP:0005681	-0.262437127688675	-0.593615190898116	CBFA2T2		0		1	1	0	No
chr1:203256822-GA	DeNovo	Patient-49	HP:0000554;HP:0005681	-0.262437127688675	-0.593615190898116	TBL1XR1	HP:0000006;HP:0000028;HP:0000054;HP:0000212;HP:0000219;HP:0000225;HP:0000232;HP:0000233;HP:0000248;HP:0000252;HP:0000272;HP:0000283;HP:0000289;HP:0000293;HP:0000316;HP:0000319;HP:0000348;HP:0000358;HP:0000365;HP:0000400;HP:0000421;HP:0000445;HP:0000455;HP:0000470;HP:0000482;HP:0000486;HP:0000490;HP:0000506;HP:0000568;HP:0000687;HP:0000750;HP:0000759;HP:0000790;HP:0000967;HP:0000978;HP:0001169;HP:…	0		1	1	0	No
chr1:203256822-GA	DeNovo	Patient-49	HP:0000554;HP:0005681	-0.262437127688675	-0.593615190898116	MAX	HP:0000006;HP:0000093;HP:0000096;HP:0000405;HP:0000519;HP:0000526;HP:0000740;HP:0000790;HP:0000875;HP:0000957;HP:0000975;HP:0000980;HP:0001028;HP:0001069;HP:0001095;HP:0001293;HP:0001337;HP:0001342;HP:0001605;HP:0001618;HP:0001635;HP:0001649;HP:0001824;HP:0001920;HP:0001962;HP:0002018;HP:0002331;HP:0002574;HP:0002664;HP:0002666;HP:0002864;HP:0003072;HP:0003345;HP:0003528;HP:0003574;HP:0003639;HP:…	0		1	1	0	No
chr1:203256822-GA	DeNovo	Patient-49	HP:0000554;HP:0005681	-0.262437127688675	-0.593615190898116	MAFK		0		1	1	0	No
chr1:203256822-GA	DeNovo	Patient-49	HP:0000554;HP:0005681	-0.262437127688675	-0.593615190898116	SMARCC2	HP:0000006;HP:0000028;HP:0000086;HP:0000126;HP:0000154;HP:0000164;HP:0000175;HP:0000179;HP:0000219;HP:0000252;HP:0000280;HP:0000286;HP:0000322;HP:0000365;HP:0000431;HP:0000457;HP:0000463;HP:0000486;HP:0000508;HP:0000518;HP:0000527;HP:0000574;HP:0000632;HP:0000639;HP:0000718;HP:0000750;HP:0000752;HP:0000776;HP:0000889;HP:0000964;HP:0000965;HP:0001249;HP:0001250;HP:0001252;HP:0001263;HP:0001290;HP:…	0		1	1	0	No
chr1:204972625-GA	Inherited	Patient-85	HP:0000252;HP:0000319;HP:0000347;HP:0000506;HP:0000581;HP:0001508;HP:0001511;HP:0003072;HP:0005280;HP:0008050	-0.01828749734984	-0.0557867124212711	GATA3	HP:0000006;HP:0000076;HP:0000083;HP:0000093;HP:0000100;HP:0000110;HP:0000113;HP:0000121;HP:0000122;HP:0000126;HP:0000148;HP:0000151;HP:0000175;HP:0000407;HP:0000408;HP:0000510;HP:0000790;HP:0000819;HP:0000829;HP:0000860;HP:0001153;HP:0001627;HP:0002049;HP:0002199;HP:0003762;HP:0003765;HP:0004722;HP:0008341;HP:0008850;HP:0011840;HP:0012622	0		1	1	0	No
chr1:204972625-GA	Inherited	Patient-85	HP:0000252;HP:0000319;HP:0000347;HP:0000506;HP:0000581;HP:0001508;HP:0001511;HP:0003072;HP:0005280;HP:0008050	-0.01828749734984	-0.0557867124212711	CREB1	HP:0001428;HP:0012315	0		1	1	0	No
chr1:204972625-GA	Inherited	Patient-85	HP:0000252;HP:0000319;HP:0000347;HP:0000506;HP:0000581;HP:0001508;HP:0001511;HP:0003072;HP:0005280;HP:0008050	-0.01828749734984	-0.0557867124212711	ZNF217		0		1	1	0	No
chr1:204972625-GA	Inherited	Patient-85	HP:0000252;HP:0000319;HP:0000347;HP:0000506;HP:0000581;HP:0001508;HP:0001511;HP:0003072;HP:0005280;HP:0008050	-0.01828749734984	-0.0557867124212711	FOXA2	HP:0000044;HP:0000141;HP:0000457;HP:0000789;HP:0000823;HP:0000839;HP:0000938;HP:0001250;HP:0001274;HP:0001360;HP:0001943;HP:0002019;HP:0002615;HP:0002750;HP:0002920;HP:0004637;HP:0005625;HP:0008187;HP:0008245;HP:0008501;HP:0008734;HP:0009888;HP:0010311;HP:0010442;HP:0010626;HP:0010627;HP:0011344;HP:0011755;HP:0012378;HP:0012731;HP:0040086;HP:0100842	0		1	1	0	No
chr1:204972625-GA	Inherited	Patient-85	HP:0000252;HP:0000319;HP:0000347;HP:0000506;HP:0000581;HP:0001508;HP:0001511;HP:0003072;HP:0005280;HP:0008050	-0.01828749734984	-0.0557867124212711	GATA2	HP:0000006;HP:0000286;HP:0000389;HP:0000407;HP:0000465;HP:0000572;HP:0000587;HP:0000601;HP:0000978;HP:0000980;HP:0001004;HP:0001182;HP:0001428;HP:0001744;HP:0001824;HP:0001873;HP:0001875;HP:0001876;HP:0001888;HP:0001909;HP:0001915;HP:0001945;HP:0001974;HP:0002017;HP:0002076;HP:0002167;HP:0002170;HP:0002205;HP:0002240;HP:0002321;HP:0002488;HP:0002716;HP:0002721;HP:0002841;HP:0002863;HP:0002878;HP:…	0		1	1	0	No
chr1:204972625-GA	Inherited	Patient-85	HP:0000252;HP:0000319;HP:0000347;HP:0000506;HP:0000581;HP:0001508;HP:0001511;HP:0003072;HP:0005280;HP:0008050	-0.01828749734984	-0.0557867124212711	RXRA		0		1	1	0	No
chr1:204972625-GA	Inherited	Patient-85	HP:0000252;HP:0000319;HP:0000347;HP:0000506;HP:0000581;HP:0001508;HP:0001511;HP:0003072;HP:0005280;HP:0008050	-0.01828749734984	-0.0557867124212711	NFIB	HP:0000006;HP:0000256;HP:0000276;HP:0000343;HP:0000348;HP:0000446;HP:0000463;HP:0000494;HP:0000581;HP:0000717;HP:0000718;HP:0000739;HP:0012741;HP:0045075	1	HP:0000581	0.01679726	1	0	No
chr1:204972625-GA	Inherited	Patient-85	HP:0000252;HP:0000319;HP:0000347;HP:0000506;HP:0000581;HP:0001508;HP:0001511;HP:0003072;HP:0005280;HP:0008050	-0.01828749734984	-0.0557867124212711	RCOR1		0		1	1	0	No
chr1:204972625-GA	Inherited	Patient-85	HP:0000252;HP:0000319;HP:0000347;HP:0000506;HP:0000581;HP:0001508;HP:0001511;HP:0003072;HP:0005280;HP:0008050	-0.01828749734984	-0.0557867124212711	SP1		0		1	1	0	No
chr1:204972625-GA	Inherited	Patient-85	HP:0000252;HP:0000319;HP:0000347;HP:0000506;HP:0000581;HP:0001508;HP:0001511;HP:0003072;HP:0005280;HP:0008050	-0.01828749734984	-0.0557867124212711	REST	HP:0000006;HP:0000169;HP:0000212;HP:0000407;HP:0000526;HP:0000766;HP:0000790;HP:0000822;HP:0001824;HP:0001945;HP:0002027;HP:0002667;HP:0002716;HP:0002896;HP:0100526	0		1	1	0	No
chr1:204972625-GA	Inherited	Patient-85	HP:0000252;HP:0000319;HP:0000347;HP:0000506;HP:0000581;HP:0001508;HP:0001511;HP:0003072;HP:0005280;HP:0008050	-0.01828749734984	-0.0557867124212711	CTBP1	HP:0000006;HP:0000028;HP:0000047;HP:0000151;HP:0000175;HP:0000188;HP:0000204;HP:0000218;HP:0000238;HP:0000252;HP:0000278;HP:0000286;HP:0000316;HP:0000322;HP:0000347;HP:0000348;HP:0000377;HP:0000384;HP:0000402;HP:0000405;HP:0000407;HP:0000431;HP:0000444;HP:0000465;HP:0000486;HP:0000490;HP:0000508;HP:0000520;HP:0000558;HP:0000612;HP:0000639;HP:0000668;HP:0000733;HP:0000750;HP:0000826;HP:0000902;HP:…	4	HP:0000252;HP:0000347;HP:0001508;HP:0001511	3.829326e-06	0.039189322284	1.40683224687821	Yes
chr1:204972625-GA	Inherited	Patient-85	HP:0000252;HP:0000319;HP:0000347;HP:0000506;HP:0000581;HP:0001508;HP:0001511;HP:0003072;HP:0005280;HP:0008050	-0.01828749734984	-0.0557867124212711	MAX	HP:0000006;HP:0000093;HP:0000096;HP:0000405;HP:0000519;HP:0000526;HP:0000740;HP:0000790;HP:0000875;HP:0000957;HP:0000975;HP:0000980;HP:0001028;HP:0001069;HP:0001095;HP:0001293;HP:0001337;HP:0001342;HP:0001605;HP:0001618;HP:0001635;HP:0001649;HP:0001824;HP:0001920;HP:0001962;HP:0002018;HP:0002331;HP:0002574;HP:0002664;HP:0002666;HP:0002864;HP:0003072;HP:0003345;HP:0003528;HP:0003574;HP:0003639;HP:…	1	HP:0003072	0.05768506	1	0	No
chr1:204972625-GA	Inherited	Patient-85	HP:0000252;HP:0000319;HP:0000347;HP:0000506;HP:0000581;HP:0001508;HP:0001511;HP:0003072;HP:0005280;HP:0008050	-0.01828749734984	-0.0557867124212711	RAD21	HP:0000003;HP:0000006;HP:0000007;HP:0000028;HP:0000047;HP:0000059;HP:0000076;HP:0000083;HP:0000089;HP:0000130;HP:0000175;HP:0000218;HP:0000219;HP:0000233;HP:0000248;HP:0000252;HP:0000294;HP:0000319;HP:0000343;HP:0000347;HP:0000368;HP:0000400;HP:0000405;HP:0000407;HP:0000413;HP:0000431;HP:0000453;HP:0000463;HP:0000470;HP:0000482;HP:0000486;HP:0000498;HP:0000501;HP:0000508;HP:0000518;HP:0000527;HP:…	6	HP:0000252;HP:0000319;HP:0000347;HP:0001508;HP:0001511;HP:0005280	1.482557e-09	1.5578708956e-05	4.80746853617035	Yes
chr1:204972625-GA	Inherited	Patient-85	HP:0000252;HP:0000319;HP:0000347;HP:0000506;HP:0000581;HP:0001508;HP:0001511;HP:0003072;HP:0005280;HP:0008050	-0.01828749734984	-0.0557867124212711	NR2F2	HP:0000006;HP:0000062;HP:0001279;HP:0001629;HP:0001636;HP:0001643;HP:0001647;HP:0001650;HP:0001653;HP:0001680;HP:0001681;HP:0001684;HP:0001702;HP:0001719;HP:0001962;HP:0002205;HP:0002326;HP:0002875;HP:0004383;HP:0004749;HP:0006689;HP:0006695;HP:0009020;HP:0009112;HP:0010772;HP:0011565;HP:0011577;HP:0030088;HP:0030148;HP:0030853;HP:0031298;HP:0100779	0		1	1	0	No
chr1:204972625-GA	Inherited	Patient-85	HP:0000252;HP:0000319;HP:0000347;HP:0000506;HP:0000581;HP:0001508;HP:0001511;HP:0003072;HP:0005280;HP:0008050	-0.01828749734984	-0.0557867124212711	HNF4A	HP:0000003;HP:0000006;HP:0000047;HP:0000085;HP:0000093;HP:0000104;HP:0000107;HP:0000112;HP:0000121;HP:0000303;HP:0000365;HP:0000488;HP:0000713;HP:0000813;HP:0000819;HP:0000821;HP:0000825;HP:0000855;HP:0000952;HP:0000975;HP:0000980;HP:0001249;HP:0001250;HP:0001254;HP:0001259;HP:0001263;HP:0001319;HP:0001337;HP:0001369;HP:0001397;HP:0001511;HP:0001513;HP:0001520;HP:0001649;HP:0001738;HP:0001919;HP:…	1	HP:0001511	0.09813836	1	0	No
chr1:204972625-GA	Inherited	Patient-85	HP:0000252;HP:0000319;HP:0000347;HP:0000506;HP:0000581;HP:0001508;HP:0001511;HP:0003072;HP:0005280;HP:0008050	-0.01828749734984	-0.0557867124212711	JUND		0		1	1	0	No
chr1:204972625-GA	Inherited	Patient-85	HP:0000252;HP:0000319;HP:0000347;HP:0000506;HP:0000581;HP:0001508;HP:0001511;HP:0003072;HP:0005280;HP:0008050	-0.01828749734984	-0.0557867124212711	HNF4G		0		1	1	0	No
chr1:208438828-GT	DeNovo	Patient-32	HP:0000470;HP:0000473;HP:0000483;HP:0000579;HP:0001182;HP:0001263;HP:0001629;HP:0001647;HP:0001999;HP:0004322;HP:0008872;HP:0011611;HP:0200055	-0.047917223740228	-0.121056975743447	PCBP1		0		1	1	0	No
chr1:209978779-GT	Inherited	Patient-61	HP:0000028;HP:0000034;HP:0000085;HP:0000175;HP:0030746;HP:0040197;HP:0410030	-0.329417260124127	-0.741163326301566	CTCF	HP:0000006;HP:0000023;HP:0000028;HP:0000059;HP:0000160;HP:0000175;HP:0000219;HP:0000233;HP:0000252;HP:0000286;HP:0000316;HP:0000322;HP:0000341;HP:0000343;HP:0000348;HP:0000368;HP:0000378;HP:0000455;HP:0000482;HP:0000486;HP:0000490;HP:0000527;HP:0000540;HP:0000574;HP:0000664;HP:0000675;HP:0000691;HP:0000729;HP:0000750;HP:0000938;HP:0000954;HP:0000960;HP:0001212;HP:0001249;HP:0001252;HP:0001263;HP:…	2	HP:0000028;HP:0000175	0.001482163	1	0	No
chr1:209978779-GT	Inherited	Patient-61	HP:0000028;HP:0000034;HP:0000085;HP:0000175;HP:0030746;HP:0040197;HP:0410030	-0.329417260124127	-0.741163326301566	ASH2L		0		1	1	0	No
chr1:209978779-GT	Inherited	Patient-61	HP:0000028;HP:0000034;HP:0000085;HP:0000175;HP:0030746;HP:0040197;HP:0410030	-0.329417260124127	-0.741163326301566	POLR2A	HP:0000023;HP:0000175;HP:0000218;HP:0000248;HP:0000252;HP:0000316;HP:0000348;HP:0000486;HP:0000505;HP:0000692;HP:0000729;HP:0000767;HP:0001250;HP:0001274;HP:0001290;HP:0001357;HP:0001508;HP:0001558;HP:0002020;HP:0002079;HP:0002119;HP:0002188;HP:0002205;HP:0002280;HP:0002360;HP:0002453;HP:0003202;HP:0003546;HP:0007281;HP:0011968;HP:0025336;HP:0025352;HP:0031139;HP:0031936	1	HP:0000175	0.02841601	1	0	No
chr1:209978779-GT	Inherited	Patient-61	HP:0000028;HP:0000034;HP:0000085;HP:0000175;HP:0030746;HP:0040197;HP:0410030	-0.329417260124127	-0.741163326301566	EZH2	HP:0000006;HP:0000023;HP:0000028;HP:0000034;HP:0000098;HP:0000256;HP:0000278;HP:0000286;HP:0000303;HP:0000311;HP:0000316;HP:0000337;HP:0000343;HP:0000347;HP:0000368;HP:0000400;HP:0000486;HP:0000494;HP:0000708;HP:0000750;HP:0000773;HP:0000944;HP:0000973;HP:0001176;HP:0001212;HP:0001231;HP:0001249;HP:0001250;HP:0001252;HP:0001257;HP:0001260;HP:0001263;HP:0001276;HP:0001290;HP:0001331;HP:0001350;HP:…	2	HP:0000028;HP:0000034	0.001924683	1	0	No
chr1:2100547-GA	Inherited	Patient-65	HP:0000767;HP:0011819	0.220927771468702	0.471172037745804	SAFB		0		1	1	0	No
chr1:211441267-AG	Inherited	Patient-55	HP:0000252;HP:0000316;HP:0000565;HP:0000639;HP:0001263;HP:0002079;HP:0004322	0.607970318729642	1.3237742063842	POLR2A	HP:0000023;HP:0000175;HP:0000218;HP:0000248;HP:0000252;HP:0000316;HP:0000348;HP:0000486;HP:0000505;HP:0000692;HP:0000729;HP:0000767;HP:0001250;HP:0001274;HP:0001290;HP:0001357;HP:0001508;HP:0001558;HP:0002020;HP:0002079;HP:0002119;HP:0002188;HP:0002205;HP:0002280;HP:0002360;HP:0002453;HP:0003202;HP:0003546;HP:0007281;HP:0011968;HP:0025336;HP:0025352;HP:0031139;HP:0031936	3	HP:0000252;HP:0000316;HP:0002079	2.192899e-06	0.022536423023	1.64711501396201	Yes
chr1:211822826-AG	DeNovo	Patient-53	HP:0000256;HP:0000648;HP:0001263;HP:0002119;HP:0002126;HP:0010636	0.172226277846566	0.363889261286172	TAF1	HP:0000218;HP:0000219;HP:0000252;HP:0000276;HP:0000286;HP:0000307;HP:0000308;HP:0000316;HP:0000336;HP:0000343;HP:0000347;HP:0000365;HP:0000369;HP:0000389;HP:0000391;HP:0000400;HP:0000411;HP:0000414;HP:0000437;HP:0000455;HP:0000470;HP:0000486;HP:0000490;HP:0000494;HP:0000496;HP:0000520;HP:0000527;HP:0000545;HP:0000574;HP:0000579;HP:0000639;HP:0000643;HP:0000664;HP:0000729;HP:0000739;HP:0000750;HP:…	2	HP:0001263;HP:0002119	0.002490771	1	0	No
chr1:211822826-AG	DeNovo	Patient-53	HP:0000256;HP:0000648;HP:0001263;HP:0002119;HP:0002126;HP:0010636	0.172226277846566	0.363889261286172	MNT		0		1	1	0	No
chr1:211822826-AG	DeNovo	Patient-53	HP:0000256;HP:0000648;HP:0001263;HP:0002119;HP:0002126;HP:0010636	0.172226277846566	0.363889261286172	CTCF	HP:0000006;HP:0000023;HP:0000028;HP:0000059;HP:0000160;HP:0000175;HP:0000219;HP:0000233;HP:0000252;HP:0000286;HP:0000316;HP:0000322;HP:0000341;HP:0000343;HP:0000348;HP:0000368;HP:0000378;HP:0000455;HP:0000482;HP:0000486;HP:0000490;HP:0000527;HP:0000540;HP:0000574;HP:0000664;HP:0000675;HP:0000691;HP:0000729;HP:0000750;HP:0000938;HP:0000954;HP:0000960;HP:0001212;HP:0001249;HP:0001252;HP:0001263;HP:…	2	HP:0001263;HP:0002119	0.001064592	1	0	No
chr1:2167552-GA	DeNovo	Patient-74	HP:0000122;HP:0000465;HP:0000912;HP:0000957;HP:0002353;HP:0002943;HP:0004322;HP:0007099;HP:0007616;HP:0011327;HP:0100542	0.32592626502667	0.702469459553369	AGO2		0		1	1	0	No
chr1:218523365-CT	DeNovo	Patient-19	HP:0000028;HP:0000545;HP:0000750;HP:0001647;HP:0001682;HP:0001999;HP:0011342	-0.0220164762642874	-0.0640011465494169	FOXA1		0		1	1	0	No
chr1:218523365-CT	DeNovo	Patient-19	HP:0000028;HP:0000545;HP:0000750;HP:0001647;HP:0001682;HP:0001999;HP:0011342	-0.0220164762642874	-0.0640011465494169	GATA3	HP:0000006;HP:0000076;HP:0000083;HP:0000093;HP:0000100;HP:0000110;HP:0000113;HP:0000121;HP:0000122;HP:0000126;HP:0000148;HP:0000151;HP:0000175;HP:0000407;HP:0000408;HP:0000510;HP:0000790;HP:0000819;HP:0000829;HP:0000860;HP:0001153;HP:0001627;HP:0002049;HP:0002199;HP:0003762;HP:0003765;HP:0004722;HP:0008341;HP:0008850;HP:0011840;HP:0012622	0		1	1	0	No
chr1:218523365-CT	DeNovo	Patient-19	HP:0000028;HP:0000545;HP:0000750;HP:0001647;HP:0001682;HP:0001999;HP:0011342	-0.0220164762642874	-0.0640011465494169	ESR1	HP:0000006;HP:0000007;HP:0000013;HP:0000613;HP:0000786;HP:0000837;HP:0000842;HP:0000938;HP:0000939;HP:0000956;HP:0001061;HP:0001425;HP:0001428;HP:0001548;HP:0001677;HP:0001952;HP:0002013;HP:0002018;HP:0002077;HP:0002083;HP:0002183;HP:0002574;HP:0002663;HP:0002750;HP:0003002;HP:0003187;HP:0003799;HP:0008187;HP:0008197;HP:0008675;HP:0010679;HP:0040270	0		1	1	0	No
chr1:2238981-TC	DeNovo	Patient-19	HP:0000028;HP:0000545;HP:0000750;HP:0001647;HP:0001682;HP:0001999;HP:0011342	-0.611320132535213	-1.36215706991974	RBM22		0		1	1	0	No
chr1:2238981-TC	DeNovo	Patient-19	HP:0000028;HP:0000545;HP:0000750;HP:0001647;HP:0001682;HP:0001999;HP:0011342	-0.611320132535213	-1.36215706991974	POLR2G		0		1	1	0	No
chr1:2238981-TC	DeNovo	Patient-19	HP:0000028;HP:0000545;HP:0000750;HP:0001647;HP:0001682;HP:0001999;HP:0011342	-0.611320132535213	-1.36215706991974	AGO2		0		1	1	0	No
chr1:2238981-TC	DeNovo	Patient-19	HP:0000028;HP:0000545;HP:0000750;HP:0001647;HP:0001682;HP:0001999;HP:0011342	-0.611320132535213	-1.36215706991974	HNRNPL		0		1	1	0	No
chr1:225599501-TC	DeNovo	Patient-29	HP:0000365;HP:0000572;HP:0002516;HP:0100774	0.423985517726562	0.91848067614611	POLR2A	HP:0000023;HP:0000175;HP:0000218;HP:0000248;HP:0000252;HP:0000316;HP:0000348;HP:0000486;HP:0000505;HP:0000692;HP:0000729;HP:0000767;HP:0001250;HP:0001274;HP:0001290;HP:0001357;HP:0001508;HP:0001558;HP:0002020;HP:0002079;HP:0002119;HP:0002188;HP:0002205;HP:0002280;HP:0002360;HP:0002453;HP:0003202;HP:0003546;HP:0007281;HP:0011968;HP:0025336;HP:0025352;HP:0031139;HP:0031936	0		1	1	0	No
chr1:226590833-TC	DeNovo	Patient-14	HP:0001643;HP:0001941;HP:0002089;HP:0002092;HP:0012418	-0.355866164365377	-0.799426670406202	CTCF	HP:0000006;HP:0000023;HP:0000028;HP:0000059;HP:0000160;HP:0000175;HP:0000219;HP:0000233;HP:0000252;HP:0000286;HP:0000316;HP:0000322;HP:0000341;HP:0000343;HP:0000348;HP:0000368;HP:0000378;HP:0000455;HP:0000482;HP:0000486;HP:0000490;HP:0000527;HP:0000540;HP:0000574;HP:0000664;HP:0000675;HP:0000691;HP:0000729;HP:0000750;HP:0000938;HP:0000954;HP:0000960;HP:0001212;HP:0001249;HP:0001252;HP:0001263;HP:…	2	HP:0001643;HP:0002092	0.0007136884	1	0	No
chr1:226590833-TC	DeNovo	Patient-14	HP:0001643;HP:0001941;HP:0002089;HP:0002092;HP:0012418	-0.355866164365377	-0.799426670406202	SMARCA4	HP:0000006;HP:0000028;HP:0000086;HP:0000126;HP:0000154;HP:0000158;HP:0000164;HP:0000175;HP:0000179;HP:0000252;HP:0000280;HP:0000286;HP:0000322;HP:0000365;HP:0000431;HP:0000445;HP:0000457;HP:0000463;HP:0000486;HP:0000505;HP:0000508;HP:0000518;HP:0000527;HP:0000574;HP:0000632;HP:0000639;HP:0000776;HP:0000889;HP:0000965;HP:0000998;HP:0001007;HP:0001249;HP:0001250;HP:0001252;HP:0001263;HP:0001273;HP:…	0		1	1	0	No
chr1:227148125-GC	DeNovo	Patient-89	HP:0001332;HP:0001508;HP:0002072;HP:0007099	-0.229291670322616	-0.520600249696417	ZKSCAN1		0		1	1	0	No
chr1:230219085-GC	Inherited	Patient-37	HP:0000407;HP:0000545;HP:0000682;HP:0000750;HP:0000821;HP:0001250;HP:0001263;HP:0001290;HP:0001385;HP:0001508;HP:0001510;HP:0001647;HP:0001999;HP:0010536;HP:0011968	-0.38502321091189	-0.863655684225419	SKIL		0		1	1	0	No
chr1:230219085-GC	Inherited	Patient-37	HP:0000407;HP:0000545;HP:0000682;HP:0000750;HP:0000821;HP:0001250;HP:0001263;HP:0001290;HP:0001385;HP:0001508;HP:0001510;HP:0001647;HP:0001999;HP:0010536;HP:0011968	-0.38502321091189	-0.863655684225419	SMARCA5		0		1	1	0	No
chr1:230219085-GC	Inherited	Patient-37	HP:0000407;HP:0000545;HP:0000682;HP:0000750;HP:0000821;HP:0001250;HP:0001263;HP:0001290;HP:0001385;HP:0001508;HP:0001510;HP:0001647;HP:0001999;HP:0010536;HP:0011968	-0.38502321091189	-0.863655684225419	POLR2A	HP:0000023;HP:0000175;HP:0000218;HP:0000248;HP:0000252;HP:0000316;HP:0000348;HP:0000486;HP:0000505;HP:0000692;HP:0000729;HP:0000767;HP:0001250;HP:0001274;HP:0001290;HP:0001357;HP:0001508;HP:0001558;HP:0002020;HP:0002079;HP:0002119;HP:0002188;HP:0002205;HP:0002280;HP:0002360;HP:0002453;HP:0003202;HP:0003546;HP:0007281;HP:0011968;HP:0025336;HP:0025352;HP:0031139;HP:0031936	4	HP:0001250;HP:0001290;HP:0001508;HP:0011968	3.138998e-07	0.0032516880282	2.48789112793974	Yes
chr1:230219085-GC	Inherited	Patient-37	HP:0000407;HP:0000545;HP:0000682;HP:0000750;HP:0000821;HP:0001250;HP:0001263;HP:0001290;HP:0001385;HP:0001508;HP:0001510;HP:0001647;HP:0001999;HP:0010536;HP:0011968	-0.38502321091189	-0.863655684225419	MIER1		0		1	1	0	No
chr1:230219085-GC	Inherited	Patient-37	HP:0000407;HP:0000545;HP:0000682;HP:0000750;HP:0000821;HP:0001250;HP:0001263;HP:0001290;HP:0001385;HP:0001508;HP:0001510;HP:0001647;HP:0001999;HP:0010536;HP:0011968	-0.38502321091189	-0.863655684225419	IKZF1	HP:0000006;HP:0000083;HP:0000505;HP:0000509;HP:0000613;HP:0000621;HP:0000795;HP:0001637;HP:0001645;HP:0001658;HP:0001733;HP:0001824;HP:0001873;HP:0001874;HP:0001876;HP:0001903;HP:0001945;HP:0001960;HP:0002014;HP:0002015;HP:0002017;HP:0002027;HP:0002043;HP:0002091;HP:0002094;HP:0002103;HP:0002205;HP:0002239;HP:0002718;HP:0002721;HP:0002910;HP:0003781;HP:0003829;HP:0004313;HP:0006554;HP:0008066;HP:…	0		1	1	0	No
chr1:230219085-GC	Inherited	Patient-37	HP:0000407;HP:0000545;HP:0000682;HP:0000750;HP:0000821;HP:0001250;HP:0001263;HP:0001290;HP:0001385;HP:0001508;HP:0001510;HP:0001647;HP:0001999;HP:0010536;HP:0011968	-0.38502321091189	-0.863655684225419	NBN	HP:0000007;HP:0000010;HP:0000126;HP:0000175;HP:0000204;HP:0000246;HP:0000252;HP:0000265;HP:0000278;HP:0000294;HP:0000340;HP:0000347;HP:0000364;HP:0000388;HP:0000400;HP:0000426;HP:0000444;HP:0000448;HP:0000453;HP:0000470;HP:0000582;HP:0000752;HP:0000957;HP:0000992;HP:0001249;HP:0001268;HP:0001324;HP:0001428;HP:0001480;HP:0001511;HP:0001873;HP:0001890;HP:0001915;HP:0002002;HP:0002014;HP:0002023;HP:…	0		1	1	0	No
chr1:230219085-GC	Inherited	Patient-37	HP:0000407;HP:0000545;HP:0000682;HP:0000750;HP:0000821;HP:0001250;HP:0001263;HP:0001290;HP:0001385;HP:0001508;HP:0001510;HP:0001647;HP:0001999;HP:0010536;HP:0011968	-0.38502321091189	-0.863655684225419	CTBP1	HP:0000006;HP:0000028;HP:0000047;HP:0000151;HP:0000175;HP:0000188;HP:0000204;HP:0000218;HP:0000238;HP:0000252;HP:0000278;HP:0000286;HP:0000316;HP:0000322;HP:0000347;HP:0000348;HP:0000377;HP:0000384;HP:0000402;HP:0000405;HP:0000407;HP:0000431;HP:0000444;HP:0000465;HP:0000486;HP:0000490;HP:0000508;HP:0000520;HP:0000558;HP:0000612;HP:0000639;HP:0000668;HP:0000733;HP:0000750;HP:0000826;HP:0000902;HP:…	8	HP:0000407;HP:0000750;HP:0001250;HP:0001263;HP:0001290;HP:0001385;HP:0001508;HP:0011968	1.890575e-12	1.9970143725e-08	7.69961880950337	Yes
chr1:230219085-GC	Inherited	Patient-37	HP:0000407;HP:0000545;HP:0000682;HP:0000750;HP:0000821;HP:0001250;HP:0001263;HP:0001290;HP:0001385;HP:0001508;HP:0001510;HP:0001647;HP:0001999;HP:0010536;HP:0011968	-0.38502321091189	-0.863655684225419	IKZF2		0		1	1	0	No
chr1:230219085-GC	Inherited	Patient-37	HP:0000407;HP:0000545;HP:0000682;HP:0000750;HP:0000821;HP:0001250;HP:0001263;HP:0001290;HP:0001385;HP:0001508;HP:0001510;HP:0001647;HP:0001999;HP:0010536;HP:0011968	-0.38502321091189	-0.863655684225419	ZNF444		0		1	1	0	No
chr1:230219085-GC	Inherited	Patient-37	HP:0000407;HP:0000545;HP:0000682;HP:0000750;HP:0000821;HP:0001250;HP:0001263;HP:0001290;HP:0001385;HP:0001508;HP:0001510;HP:0001647;HP:0001999;HP:0010536;HP:0011968	-0.38502321091189	-0.863655684225419	TRIM24		0		1	1	0	No
chr1:230219085-GC	Inherited	Patient-37	HP:0000407;HP:0000545;HP:0000682;HP:0000750;HP:0000821;HP:0001250;HP:0001263;HP:0001290;HP:0001385;HP:0001508;HP:0001510;HP:0001647;HP:0001999;HP:0010536;HP:0011968	-0.38502321091189	-0.863655684225419	KDM1A	HP:0000006;HP:0000028;HP:0000041;HP:0000047;HP:0000174;HP:0000219;HP:0000248;HP:0000256;HP:0000316;HP:0000431;HP:0000463;HP:0000494;HP:0000508;HP:0000577;HP:0000592;HP:0000657;HP:0000664;HP:0000687;HP:0000750;HP:0001156;HP:0001182;HP:0001252;HP:0001263;HP:0001270;HP:0001290;HP:0001382;HP:0001488;HP:0001655;HP:0001800;HP:0002007;HP:0002019;HP:0002079;HP:0002144;HP:0002169;HP:0002188;HP:0002209;HP:…	4	HP:0000750;HP:0001263;HP:0001290;HP:0011968	2.428365e-06	0.02492959509	1.60328477531118	Yes
chr1:230219085-GC	Inherited	Patient-37	HP:0000407;HP:0000545;HP:0000682;HP:0000750;HP:0000821;HP:0001250;HP:0001263;HP:0001290;HP:0001385;HP:0001508;HP:0001510;HP:0001647;HP:0001999;HP:0010536;HP:0011968	-0.38502321091189	-0.863655684225419	JUND		0		1	1	0	No
chr1:230219085-GC	Inherited	Patient-37	HP:0000407;HP:0000545;HP:0000682;HP:0000750;HP:0000821;HP:0001250;HP:0001263;HP:0001290;HP:0001385;HP:0001508;HP:0001510;HP:0001647;HP:0001999;HP:0010536;HP:0011968	-0.38502321091189	-0.863655684225419	ZNF24		0		1	1	0	No
chr1:230219085-GC	Inherited	Patient-37	HP:0000407;HP:0000545;HP:0000682;HP:0000750;HP:0000821;HP:0001250;HP:0001263;HP:0001290;HP:0001385;HP:0001508;HP:0001510;HP:0001647;HP:0001999;HP:0010536;HP:0011968	-0.38502321091189	-0.863655684225419	ZBTB33		0		1	1	0	No
chr1:230219085-GC	Inherited	Patient-37	HP:0000407;HP:0000545;HP:0000682;HP:0000750;HP:0000821;HP:0001250;HP:0001263;HP:0001290;HP:0001385;HP:0001508;HP:0001510;HP:0001647;HP:0001999;HP:0010536;HP:0011968	-0.38502321091189	-0.863655684225419	E4F1		0		1	1	0	No
chr1:230219085-GC	Inherited	Patient-37	HP:0000407;HP:0000545;HP:0000682;HP:0000750;HP:0000821;HP:0001250;HP:0001263;HP:0001290;HP:0001385;HP:0001508;HP:0001510;HP:0001647;HP:0001999;HP:0010536;HP:0011968	-0.38502321091189	-0.863655684225419	EGR1		0		1	1	0	No
chr1:233089236-AG	DeNovo	Patient-40	HP:0001155;HP:0001371;HP:0008138;HP:0008807	-0.775605596715853	-1.72405563644025	KDM1A	HP:0000006;HP:0000028;HP:0000041;HP:0000047;HP:0000174;HP:0000219;HP:0000248;HP:0000256;HP:0000316;HP:0000431;HP:0000463;HP:0000494;HP:0000508;HP:0000577;HP:0000592;HP:0000657;HP:0000664;HP:0000687;HP:0000750;HP:0001156;HP:0001182;HP:0001252;HP:0001263;HP:0001270;HP:0001290;HP:0001382;HP:0001488;HP:0001655;HP:0001800;HP:0002007;HP:0002019;HP:0002079;HP:0002144;HP:0002169;HP:0002188;HP:0002209;HP:…	0		1	1	0	No
chr1:233089236-AG	DeNovo	Patient-40	HP:0001155;HP:0001371;HP:0008138;HP:0008807	-0.775605596715853	-1.72405563644025	CTCF	HP:0000006;HP:0000023;HP:0000028;HP:0000059;HP:0000160;HP:0000175;HP:0000219;HP:0000233;HP:0000252;HP:0000286;HP:0000316;HP:0000322;HP:0000341;HP:0000343;HP:0000348;HP:0000368;HP:0000378;HP:0000455;HP:0000482;HP:0000486;HP:0000490;HP:0000527;HP:0000540;HP:0000574;HP:0000664;HP:0000675;HP:0000691;HP:0000729;HP:0000750;HP:0000938;HP:0000954;HP:0000960;HP:0001212;HP:0001249;HP:0001252;HP:0001263;HP:…	0		1	1	0	No
chr1:235271550-CG	Inherited	Patient-89	HP:0001332;HP:0001508;HP:0002072;HP:0007099	0.549541461432149	1.19506336878908	E2F8		0		1	1	0	No
chr1:235271550-CG	Inherited	Patient-89	HP:0001332;HP:0001508;HP:0002072;HP:0007099	0.549541461432149	1.19506336878908	ETS1		0		1	1	0	No
chr1:235271550-CG	Inherited	Patient-89	HP:0001332;HP:0001508;HP:0002072;HP:0007099	0.549541461432149	1.19506336878908	AGO1		0		1	1	0	No
chr1:235271550-CG	Inherited	Patient-89	HP:0001332;HP:0001508;HP:0002072;HP:0007099	0.549541461432149	1.19506336878908	AGO2		0		1	1	0	No
chr1:235271550-CG	Inherited	Patient-89	HP:0001332;HP:0001508;HP:0002072;HP:0007099	0.549541461432149	1.19506336878908	POLR2A	HP:0000023;HP:0000175;HP:0000218;HP:0000248;HP:0000252;HP:0000316;HP:0000348;HP:0000486;HP:0000505;HP:0000692;HP:0000729;HP:0000767;HP:0001250;HP:0001274;HP:0001290;HP:0001357;HP:0001508;HP:0001558;HP:0002020;HP:0002079;HP:0002119;HP:0002188;HP:0002205;HP:0002280;HP:0002360;HP:0002453;HP:0003202;HP:0003546;HP:0007281;HP:0011968;HP:0025336;HP:0025352;HP:0031139;HP:0031936	1	HP:0001508	0.01633501	1	0	No
chr1:235271550-CG	Inherited	Patient-89	HP:0001332;HP:0001508;HP:0002072;HP:0007099	0.549541461432149	1.19506336878908	RBM22		0		1	1	0	No
chr1:235271550-CG	Inherited	Patient-89	HP:0001332;HP:0001508;HP:0002072;HP:0007099	0.549541461432149	1.19506336878908	POLR2G		0		1	1	0	No
chr1:235271550-CG	Inherited	Patient-89	HP:0001332;HP:0001508;HP:0002072;HP:0007099	0.549541461432149	1.19506336878908	RBFOX2		0		1	1	0	No
chr1:236162018-GA	DeNovo	Patient-62	HP:0000023;HP:0000256;HP:0000470;HP:0000579;HP:0001537;HP:0001601;HP:0004322;HP:0004987;HP:0005011;HP:0012741	0.498457560627459	1.08253247285317	ZNF687	HP:0000006;HP:0000121;HP:0001677;HP:0001712;HP:0002653;HP:0002757;HP:0002758;HP:0003155;HP:0003581	0		1	1	0	No
chr1:245045259-GA	DeNovo	Patient-79	HP:0000956;HP:0001397;HP:0001513;HP:0001712;HP:0007018;HP:0009125	0.210680285273242	0.448598217334658	C11orf30		0		1	1	0	No
chr1:245045259-GA	DeNovo	Patient-79	HP:0000956;HP:0001397;HP:0001513;HP:0001712;HP:0007018;HP:0009125	0.210680285273242	0.448598217334658	FOXA2	HP:0000044;HP:0000141;HP:0000457;HP:0000789;HP:0000823;HP:0000839;HP:0000938;HP:0001250;HP:0001274;HP:0001360;HP:0001943;HP:0002019;HP:0002615;HP:0002750;HP:0002920;HP:0004637;HP:0005625;HP:0008187;HP:0008245;HP:0008501;HP:0008734;HP:0009888;HP:0010311;HP:0010442;HP:0010626;HP:0010627;HP:0011344;HP:0011755;HP:0012378;HP:0012731;HP:0040086;HP:0100842	0		1	1	0	No
chr1:245045259-GA	DeNovo	Patient-79	HP:0000956;HP:0001397;HP:0001513;HP:0001712;HP:0007018;HP:0009125	0.210680285273242	0.448598217334658	MAFK		0		1	1	0	No
chr1:245045259-GA	DeNovo	Patient-79	HP:0000956;HP:0001397;HP:0001513;HP:0001712;HP:0007018;HP:0009125	0.210680285273242	0.448598217334658	MCM5	HP:0000007;HP:0000089;HP:0000160;HP:0000252;HP:0000347;HP:0000369;HP:0000508;HP:0001511;HP:0004325;HP:0008551;HP:0008689;HP:0012471	0		1	1	0	No
chr1:245045259-GA	DeNovo	Patient-79	HP:0000956;HP:0001397;HP:0001513;HP:0001712;HP:0007018;HP:0009125	0.210680285273242	0.448598217334658	ZFX		0		1	1	0	No
chr1:245045259-GA	DeNovo	Patient-79	HP:0000956;HP:0001397;HP:0001513;HP:0001712;HP:0007018;HP:0009125	0.210680285273242	0.448598217334658	ZNF316		0		1	1	0	No
chr1:245102453-AG	Inherited	Patient-61	HP:0000028;HP:0000034;HP:0000085;HP:0000175;HP:0030746;HP:0040197;HP:0410030	0.35476796632499	0.766003810616819	KDM1A	HP:0000006;HP:0000028;HP:0000041;HP:0000047;HP:0000174;HP:0000219;HP:0000248;HP:0000256;HP:0000316;HP:0000431;HP:0000463;HP:0000494;HP:0000508;HP:0000577;HP:0000592;HP:0000657;HP:0000664;HP:0000687;HP:0000750;HP:0001156;HP:0001182;HP:0001252;HP:0001263;HP:0001270;HP:0001290;HP:0001382;HP:0001488;HP:0001655;HP:0001800;HP:0002007;HP:0002019;HP:0002079;HP:0002144;HP:0002169;HP:0002188;HP:0002209;HP:…	1	HP:0000028	0.04643163	1	0	No
chr1:3274731-GA	Inherited	Patient-54	HP:0000028;HP:0000365;HP:0000589;HP:0000824;HP:0001250;HP:0001263;HP:0001388;HP:0001643;HP:0002126;HP:0002282;HP:0006989	0.192079845379669	0.407623974313782	PCBP1		0		1	1	0	No
chr1:3446452-AG	DeNovo	Patient-66	HP:0000238;HP:0001270;HP:0001305	0.246144372547581	0.526720785338784	POLR2G		0		1	1	0	No
chr1:3446452-AG	DeNovo	Patient-66	HP:0000238;HP:0001270;HP:0001305	0.246144372547581	0.526720785338784	AGO2		0		1	1	0	No
chr1:3446452-AG	DeNovo	Patient-66	HP:0000238;HP:0001270;HP:0001305	0.246144372547581	0.526720785338784	POLR2A	HP:0000023;HP:0000175;HP:0000218;HP:0000248;HP:0000252;HP:0000316;HP:0000348;HP:0000486;HP:0000505;HP:0000692;HP:0000729;HP:0000767;HP:0001250;HP:0001274;HP:0001290;HP:0001357;HP:0001508;HP:0001558;HP:0002020;HP:0002079;HP:0002119;HP:0002188;HP:0002205;HP:0002280;HP:0002360;HP:0002453;HP:0003202;HP:0003546;HP:0007281;HP:0011968;HP:0025336;HP:0025352;HP:0031139;HP:0031936	0		1	1	0	No
chr1:3446452-AG	DeNovo	Patient-66	HP:0000238;HP:0001270;HP:0001305	0.246144372547581	0.526720785338784	AGO1		0		1	1	0	No
chr1:4714794-CA	Inherited	Patient-22	HP:0000049;HP:0000431;HP:0000483;HP:0000545;HP:0000717;HP:0000739;HP:0000939;HP:0001513;HP:0002162;HP:0002953;HP:0010529;HP:0011342	-0.508062355175998	-1.13469420949708	POLR2A	HP:0000023;HP:0000175;HP:0000218;HP:0000248;HP:0000252;HP:0000316;HP:0000348;HP:0000486;HP:0000505;HP:0000692;HP:0000729;HP:0000767;HP:0001250;HP:0001274;HP:0001290;HP:0001357;HP:0001508;HP:0001558;HP:0002020;HP:0002079;HP:0002119;HP:0002188;HP:0002205;HP:0002280;HP:0002360;HP:0002453;HP:0003202;HP:0003546;HP:0007281;HP:0011968;HP:0025336;HP:0025352;HP:0031139;HP:0031936	0		1	1	0	No
chr1:4714794-CA	Inherited	Patient-22	HP:0000049;HP:0000431;HP:0000483;HP:0000545;HP:0000717;HP:0000739;HP:0000939;HP:0001513;HP:0002162;HP:0002953;HP:0010529;HP:0011342	-0.508062355175998	-1.13469420949708	EZH2	HP:0000006;HP:0000023;HP:0000028;HP:0000034;HP:0000098;HP:0000256;HP:0000278;HP:0000286;HP:0000303;HP:0000311;HP:0000316;HP:0000337;HP:0000343;HP:0000347;HP:0000368;HP:0000400;HP:0000486;HP:0000494;HP:0000708;HP:0000750;HP:0000773;HP:0000944;HP:0000973;HP:0001176;HP:0001212;HP:0001231;HP:0001249;HP:0001250;HP:0001252;HP:0001257;HP:0001260;HP:0001263;HP:0001276;HP:0001290;HP:0001331;HP:0001350;HP:…	0		1	1	0	No
chr1:4714794-CA	Inherited	Patient-22	HP:0000049;HP:0000431;HP:0000483;HP:0000545;HP:0000717;HP:0000739;HP:0000939;HP:0001513;HP:0002162;HP:0002953;HP:0010529;HP:0011342	-0.508062355175998	-1.13469420949708	KDM4A		0		1	1	0	No
chr1:4714794-CA	Inherited	Patient-22	HP:0000049;HP:0000431;HP:0000483;HP:0000545;HP:0000717;HP:0000739;HP:0000939;HP:0001513;HP:0002162;HP:0002953;HP:0010529;HP:0011342	-0.508062355175998	-1.13469420949708	MXI1	HP:0000006;HP:0001428;HP:0012125	0		1	1	0	No
chr1:889055-GA	DeNovo	Patient-16	HP:0000193;HP:0000218;HP:0000248;HP:0000252;HP:0001250;HP:0001263;HP:0001382;HP:0001508;HP:0001947;HP:0001999;HP:0002015;HP:0002119;HP:0002509;HP:0002510;HP:0002878;HP:0003324;HP:0007328;HP:0011398	-0.0601419917936716	-0.147986479559575	RBFOX2		0		1	1	0	No
chr1:889055-GA	DeNovo	Patient-16	HP:0000193;HP:0000218;HP:0000248;HP:0000252;HP:0001250;HP:0001263;HP:0001382;HP:0001508;HP:0001947;HP:0001999;HP:0002015;HP:0002119;HP:0002509;HP:0002510;HP:0002878;HP:0003324;HP:0007328;HP:0011398	-0.0601419917936716	-0.147986479559575	POLR2A	HP:0000023;HP:0000175;HP:0000218;HP:0000248;HP:0000252;HP:0000316;HP:0000348;HP:0000486;HP:0000505;HP:0000692;HP:0000729;HP:0000767;HP:0001250;HP:0001274;HP:0001290;HP:0001357;HP:0001508;HP:0001558;HP:0002020;HP:0002079;HP:0002119;HP:0002188;HP:0002205;HP:0002280;HP:0002360;HP:0002453;HP:0003202;HP:0003546;HP:0007281;HP:0011968;HP:0025336;HP:0025352;HP:0031139;HP:0031936	6	HP:0000218;HP:0000248;HP:0000252;HP:0001250;HP:0001508;HP:0002119	5.412649e-11	5.7060145758e-07	6.24366712328858	Yes
chr1:8891900-GA	DeNovo	Patient-31	HP:0000750;HP:0000843;HP:0002148;HP:0002757;HP:0003546;HP:0009830	-0.0889262318272155	-0.211394251260349	CTCF	HP:0000006;HP:0000023;HP:0000028;HP:0000059;HP:0000160;HP:0000175;HP:0000219;HP:0000233;HP:0000252;HP:0000286;HP:0000316;HP:0000322;HP:0000341;HP:0000343;HP:0000348;HP:0000368;HP:0000378;HP:0000455;HP:0000482;HP:0000486;HP:0000490;HP:0000527;HP:0000540;HP:0000574;HP:0000664;HP:0000675;HP:0000691;HP:0000729;HP:0000750;HP:0000938;HP:0000954;HP:0000960;HP:0001212;HP:0001249;HP:0001252;HP:0001263;HP:…	1	HP:0000750	0.05039759	1	0	No
chr1:8915545-TG	Inherited	Patient-84	HP:0000002;HP:0000252;HP:0000286;HP:0000422;HP:0000473;HP:0001090;HP:0001263;HP:0001357;HP:0001508;HP:0001511;HP:0002003;HP:0003072;HP:0004209;HP:0004323;HP:0004325;HP:0004691;HP:0005285;HP:0012323	0.171213418331485	0.361658069327572	RBFOX2		0		1	1	0	No
chr1:9747970-TC	Inherited	Patient-30	HP:0000739;HP:0001596;HP:0001808;HP:0002383;HP:0006846;HP:0012378;HP:0012533;HP:0030057	-0.444874436898064	-0.995499806874487	RBBP5		0		1	1	0	No
chr1:9747970-TC	Inherited	Patient-30	HP:0000739;HP:0001596;HP:0001808;HP:0002383;HP:0006846;HP:0012378;HP:0012533;HP:0030057	-0.444874436898064	-0.995499806874487	MEF2B		0		1	1	0	No
chr1:9747970-TC	Inherited	Patient-30	HP:0000739;HP:0001596;HP:0001808;HP:0002383;HP:0006846;HP:0012378;HP:0012533;HP:0030057	-0.444874436898064	-0.995499806874487	POLR2A	HP:0000023;HP:0000175;HP:0000218;HP:0000248;HP:0000252;HP:0000316;HP:0000348;HP:0000486;HP:0000505;HP:0000692;HP:0000729;HP:0000767;HP:0001250;HP:0001274;HP:0001290;HP:0001357;HP:0001508;HP:0001558;HP:0002020;HP:0002079;HP:0002119;HP:0002188;HP:0002205;HP:0002280;HP:0002360;HP:0002453;HP:0003202;HP:0003546;HP:0007281;HP:0011968;HP:0025336;HP:0025352;HP:0031139;HP:0031936	0		1	1	0	No
chr1:9747970-TC	Inherited	Patient-30	HP:0000739;HP:0001596;HP:0001808;HP:0002383;HP:0006846;HP:0012378;HP:0012533;HP:0030057	-0.444874436898064	-0.995499806874487	RBFOX2		0		1	1	0	No
chr1:9747970-TC	Inherited	Patient-30	HP:0000739;HP:0001596;HP:0001808;HP:0002383;HP:0006846;HP:0012378;HP:0012533;HP:0030057	-0.444874436898064	-0.995499806874487	PAX5		0		1	1	0	No
chr1:9747970-TC	Inherited	Patient-30	HP:0000739;HP:0001596;HP:0001808;HP:0002383;HP:0006846;HP:0012378;HP:0012533;HP:0030057	-0.444874436898064	-0.995499806874487	RNF2		0		1	1	0	No
chr1:9747970-TC	Inherited	Patient-30	HP:0000739;HP:0001596;HP:0001808;HP:0002383;HP:0006846;HP:0012378;HP:0012533;HP:0030057	-0.444874436898064	-0.995499806874487	SETDB1		0		1	1	0	No
chr1:9747970-TC	Inherited	Patient-30	HP:0000739;HP:0001596;HP:0001808;HP:0002383;HP:0006846;HP:0012378;HP:0012533;HP:0030057	-0.444874436898064	-0.995499806874487	PHF8	HP:0000028;HP:0000175;HP:0000204;HP:0000276;HP:0000336;HP:0000340;HP:0000455;HP:0000582;HP:0000664;HP:0000750;HP:0001176;HP:0001177;HP:0001249;HP:0001256;HP:0001419;HP:0001611;HP:0001763;HP:0002162;HP:0002650;HP:0002942;HP:0008734;HP:0010511;HP:0410030	0		1	1	0	No
chr1:9747970-TC	Inherited	Patient-30	HP:0000739;HP:0001596;HP:0001808;HP:0002383;HP:0006846;HP:0012378;HP:0012533;HP:0030057	-0.444874436898064	-0.995499806874487	MTA2		0		1	1	0	No
chr1:9747970-TC	Inherited	Patient-30	HP:0000739;HP:0001596;HP:0001808;HP:0002383;HP:0006846;HP:0012378;HP:0012533;HP:0030057	-0.444874436898064	-0.995499806874487	NBN	HP:0000007;HP:0000010;HP:0000126;HP:0000175;HP:0000204;HP:0000246;HP:0000252;HP:0000265;HP:0000278;HP:0000294;HP:0000340;HP:0000347;HP:0000364;HP:0000388;HP:0000400;HP:0000426;HP:0000444;HP:0000448;HP:0000453;HP:0000470;HP:0000582;HP:0000752;HP:0000957;HP:0000992;HP:0001249;HP:0001268;HP:0001324;HP:0001428;HP:0001480;HP:0001511;HP:0001873;HP:0001890;HP:0001915;HP:0002002;HP:0002014;HP:0002023;HP:…	0		1	1	0	No
chr1:9747970-TC	Inherited	Patient-30	HP:0000739;HP:0001596;HP:0001808;HP:0002383;HP:0006846;HP:0012378;HP:0012533;HP:0030057	-0.444874436898064	-0.995499806874487	NRF1		0		1	1	0	No
chr1:9747970-TC	Inherited	Patient-30	HP:0000739;HP:0001596;HP:0001808;HP:0002383;HP:0006846;HP:0012378;HP:0012533;HP:0030057	-0.444874436898064	-0.995499806874487	SIN3A	HP:0000006;HP:0000023;HP:0000028;HP:0000047;HP:0000054;HP:0000160;HP:0000164;HP:0000174;HP:0000179;HP:0000194;HP:0000218;HP:0000233;HP:0000252;HP:0000275;HP:0000276;HP:0000286;HP:0000308;HP:0000316;HP:0000319;HP:0000324;HP:0000343;HP:0000348;HP:0000356;HP:0000365;HP:0000378;HP:0000400;HP:0000426;HP:0000430;HP:0000431;HP:0000445;HP:0000454;HP:0000463;HP:0000486;HP:0000490;HP:0000494;HP:0000540;HP:…	1	HP:0001808	0.1077008	1	0	No
chr1:9747970-TC	Inherited	Patient-30	HP:0000739;HP:0001596;HP:0001808;HP:0002383;HP:0006846;HP:0012378;HP:0012533;HP:0030057	-0.444874436898064	-0.995499806874487	E2F6		0		1	1	0	No
chr1:9747970-TC	Inherited	Patient-30	HP:0000739;HP:0001596;HP:0001808;HP:0002383;HP:0006846;HP:0012378;HP:0012533;HP:0030057	-0.444874436898064	-0.995499806874487	EZH2	HP:0000006;HP:0000023;HP:0000028;HP:0000034;HP:0000098;HP:0000256;HP:0000278;HP:0000286;HP:0000303;HP:0000311;HP:0000316;HP:0000337;HP:0000343;HP:0000347;HP:0000368;HP:0000400;HP:0000486;HP:0000494;HP:0000708;HP:0000750;HP:0000773;HP:0000944;HP:0000973;HP:0001176;HP:0001212;HP:0001231;HP:0001249;HP:0001250;HP:0001252;HP:0001257;HP:0001260;HP:0001263;HP:0001276;HP:0001290;HP:0001331;HP:0001350;HP:…	0		1	1	0	No
chr1:9747970-TC	Inherited	Patient-30	HP:0000739;HP:0001596;HP:0001808;HP:0002383;HP:0006846;HP:0012378;HP:0012533;HP:0030057	-0.444874436898064	-0.995499806874487	MAX	HP:0000006;HP:0000093;HP:0000096;HP:0000405;HP:0000519;HP:0000526;HP:0000740;HP:0000790;HP:0000875;HP:0000957;HP:0000975;HP:0000980;HP:0001028;HP:0001069;HP:0001095;HP:0001293;HP:0001337;HP:0001342;HP:0001605;HP:0001618;HP:0001635;HP:0001649;HP:0001824;HP:0001920;HP:0001962;HP:0002018;HP:0002331;HP:0002574;HP:0002664;HP:0002666;HP:0002864;HP:0003072;HP:0003345;HP:0003528;HP:0003574;HP:0003639;HP:…	1	HP:0012378	0.0464151	1	0	No
chr1:9747970-TC	Inherited	Patient-30	HP:0000739;HP:0001596;HP:0001808;HP:0002383;HP:0006846;HP:0012378;HP:0012533;HP:0030057	-0.444874436898064	-0.995499806874487	HNRNPLL		0		1	1	0	No
chr1:9747970-TC	Inherited	Patient-30	HP:0000739;HP:0001596;HP:0001808;HP:0002383;HP:0006846;HP:0012378;HP:0012533;HP:0030057	-0.444874436898064	-0.995499806874487	ASH2L		0		1	1	0	No
chr1:9747970-TC	Inherited	Patient-30	HP:0000739;HP:0001596;HP:0001808;HP:0002383;HP:0006846;HP:0012378;HP:0012533;HP:0030057	-0.444874436898064	-0.995499806874487	KDM4A		0		1	1	0	No
chr1:9747970-TC	Inherited	Patient-30	HP:0000739;HP:0001596;HP:0001808;HP:0002383;HP:0006846;HP:0012378;HP:0012533;HP:0030057	-0.444874436898064	-0.995499806874487	BCL3		0		1	1	0	No
chr1:9747970-TC	Inherited	Patient-30	HP:0000739;HP:0001596;HP:0001808;HP:0002383;HP:0006846;HP:0012378;HP:0012533;HP:0030057	-0.444874436898064	-0.995499806874487	HNRNPL		0		1	1	0	No
chr1:9747970-TC	Inherited	Patient-30	HP:0000739;HP:0001596;HP:0001808;HP:0002383;HP:0006846;HP:0012378;HP:0012533;HP:0030057	-0.444874436898064	-0.995499806874487	CBX3		0		1	1	0	No
chr10:103590450-AG	Inherited	Patient-65	HP:0000767;HP:0011819	0.0240923795778657	0.0375704009785373	ESRRA		0		1	1	0	No
chr10:103590450-AG	Inherited	Patient-65	HP:0000767;HP:0011819	0.0240923795778657	0.0375704009785373	FOXA1		0		1	1	0	No
chr10:103590450-AG	Inherited	Patient-65	HP:0000767;HP:0011819	0.0240923795778657	0.0375704009785373	EP300	HP:0000006;HP:0000010;HP:0000028;HP:0000034;HP:0000047;HP:0000049;HP:0000076;HP:0000077;HP:0000126;HP:0000136;HP:0000160;HP:0000189;HP:0000218;HP:0000219;HP:0000252;HP:0000260;HP:0000270;HP:0000273;HP:0000278;HP:0000286;HP:0000293;HP:0000294;HP:0000316;HP:0000321;HP:0000327;HP:0000347;HP:0000365;HP:0000369;HP:0000377;HP:0000387;HP:0000388;HP:0000405;HP:0000407;HP:0000431;HP:0000444;HP:0000446;HP:…	1	HP:0000767	0.0526975	1	0	No
chr10:103590450-AG	Inherited	Patient-65	HP:0000767;HP:0011819	0.0240923795778657	0.0375704009785373	NEUROD1	HP:0000006;HP:0000107;HP:0000112;HP:0000488;HP:0000825;HP:0000855;HP:0001511;HP:0001513;HP:0001520;HP:0001738;HP:0001998;HP:0002594;HP:0003074;HP:0003076;HP:0003584;HP:0004904;HP:0004924;HP:0005978;HP:0008255;HP:0012028;HP:0025502;HP:0030794;HP:0031819;HP:0040216;HP:0040217	0		1	1	0	No
chr10:103590450-AG	Inherited	Patient-65	HP:0000767;HP:0011819	0.0240923795778657	0.0375704009785373	EBF1		0		1	1	0	No
chr10:103590450-AG	Inherited	Patient-65	HP:0000767;HP:0011819	0.0240923795778657	0.0375704009785373	FIP1L1	HP:0000212;HP:0000225;HP:0000421;HP:0000790;HP:0000967;HP:0000978;HP:0001324;HP:0001824;HP:0001873;HP:0001875;HP:0001876;HP:0001882;HP:0001903;HP:0001945;HP:0001974;HP:0002027;HP:0002039;HP:0002321;HP:0002653;HP:0002716;HP:0002875;HP:0005521;HP:0010280;HP:0011900;HP:0012378;HP:0025420;HP:0030140;HP:0030955;HP:0031020;HP:0031035;HP:0031245;HP:0031364;HP:0100608;HP:0100758	0		1	1	0	No
chr10:103590450-AG	Inherited	Patient-65	HP:0000767;HP:0011819	0.0240923795778657	0.0375704009785373	E2F1		0		1	1	0	No
chr10:103590450-AG	Inherited	Patient-65	HP:0000767;HP:0011819	0.0240923795778657	0.0375704009785373	NBN	HP:0000007;HP:0000010;HP:0000126;HP:0000175;HP:0000204;HP:0000246;HP:0000252;HP:0000265;HP:0000278;HP:0000294;HP:0000340;HP:0000347;HP:0000364;HP:0000388;HP:0000400;HP:0000426;HP:0000444;HP:0000448;HP:0000453;HP:0000470;HP:0000582;HP:0000752;HP:0000957;HP:0000992;HP:0001249;HP:0001268;HP:0001324;HP:0001428;HP:0001480;HP:0001511;HP:0001873;HP:0001890;HP:0001915;HP:0002002;HP:0002014;HP:0002023;HP:…	0		1	1	0	No
chr10:103590450-AG	Inherited	Patient-65	HP:0000767;HP:0011819	0.0240923795778657	0.0375704009785373	DPF2	HP:0000006;HP:0000028;HP:0000086;HP:0000126;HP:0000154;HP:0000164;HP:0000175;HP:0000179;HP:0000219;HP:0000243;HP:0000252;HP:0000280;HP:0000286;HP:0000289;HP:0000316;HP:0000322;HP:0000358;HP:0000365;HP:0000369;HP:0000400;HP:0000403;HP:0000431;HP:0000457;HP:0000486;HP:0000494;HP:0000508;HP:0000518;HP:0000527;HP:0000540;HP:0000574;HP:0000632;HP:0000639;HP:0000691;HP:0000722;HP:0000750;HP:0000752;HP:…	0		1	1	0	No
chr10:103590450-AG	Inherited	Patient-65	HP:0000767;HP:0011819	0.0240923795778657	0.0375704009785373	NFATC1		0		1	1	0	No
chr10:103590450-AG	Inherited	Patient-65	HP:0000767;HP:0011819	0.0240923795778657	0.0375704009785373	NFIB	HP:0000006;HP:0000256;HP:0000276;HP:0000343;HP:0000348;HP:0000446;HP:0000463;HP:0000494;HP:0000581;HP:0000717;HP:0000718;HP:0000739;HP:0012741;HP:0045075	0		1	1	0	No
chr10:103590450-AG	Inherited	Patient-65	HP:0000767;HP:0011819	0.0240923795778657	0.0375704009785373	EGR1		0		1	1	0	No
chr10:103590450-AG	Inherited	Patient-65	HP:0000767;HP:0011819	0.0240923795778657	0.0375704009785373	NCOA1		0		1	1	0	No
chr10:103590450-AG	Inherited	Patient-65	HP:0000767;HP:0011819	0.0240923795778657	0.0375704009785373	CTBP1	HP:0000006;HP:0000028;HP:0000047;HP:0000151;HP:0000175;HP:0000188;HP:0000204;HP:0000218;HP:0000238;HP:0000252;HP:0000278;HP:0000286;HP:0000316;HP:0000322;HP:0000347;HP:0000348;HP:0000377;HP:0000384;HP:0000402;HP:0000405;HP:0000407;HP:0000431;HP:0000444;HP:0000465;HP:0000486;HP:0000490;HP:0000508;HP:0000520;HP:0000558;HP:0000612;HP:0000639;HP:0000668;HP:0000733;HP:0000750;HP:0000826;HP:0000902;HP:…	0		1	1	0	No
chr10:103590450-AG	Inherited	Patient-65	HP:0000767;HP:0011819	0.0240923795778657	0.0375704009785373	FUS	HP:0000006;HP:0000020;HP:0000217;HP:0000252;HP:0000508;HP:0000605;HP:0000639;HP:0000708;HP:0000712;HP:0000713;HP:0000716;HP:0000734;HP:0000738;HP:0000739;HP:0000741;HP:0001251;HP:0001257;HP:0001260;HP:0001263;HP:0001264;HP:0001265;HP:0001283;HP:0001288;HP:0001300;HP:0001317;HP:0001348;HP:0001482;HP:0002015;HP:0002017;HP:0002027;HP:0002061;HP:0002072;HP:0002073;HP:0002094;HP:0002127;HP:0002145;HP:…	0		1	1	0	No
chr10:103590450-AG	Inherited	Patient-65	HP:0000767;HP:0011819	0.0240923795778657	0.0375704009785373	MYC	HP:0000137;HP:0001392;HP:0001428;HP:0001732;HP:0001743;HP:0002017;HP:0002027;HP:0002149;HP:0002239;HP:0002721;HP:0002733;HP:0003745;HP:0005214;HP:0005407;HP:0005561;HP:0025435;HP:0030080;HP:0100649	0		1	1	0	No
chr10:103590450-AG	Inherited	Patient-65	HP:0000767;HP:0011819	0.0240923795778657	0.0375704009785373	FOXK2		0		1	1	0	No
chr10:103590450-AG	Inherited	Patient-65	HP:0000767;HP:0011819	0.0240923795778657	0.0375704009785373	GATA3	HP:0000006;HP:0000076;HP:0000083;HP:0000093;HP:0000100;HP:0000110;HP:0000113;HP:0000121;HP:0000122;HP:0000126;HP:0000148;HP:0000151;HP:0000175;HP:0000407;HP:0000408;HP:0000510;HP:0000790;HP:0000819;HP:0000829;HP:0000860;HP:0001153;HP:0001627;HP:0002049;HP:0002199;HP:0003762;HP:0003765;HP:0004722;HP:0008341;HP:0008850;HP:0011840;HP:0012622	0		1	1	0	No
chr10:103590450-AG	Inherited	Patient-65	HP:0000767;HP:0011819	0.0240923795778657	0.0375704009785373	GATAD2B	HP:0000006;HP:0000047;HP:0000154;HP:0000218;HP:0000219;HP:0000273;HP:0000286;HP:0000316;HP:0000322;HP:0000337;HP:0000347;HP:0000431;HP:0000455;HP:0000484;HP:0000486;HP:0000490;HP:0000540;HP:0000581;HP:0000582;HP:0000609;HP:0000629;HP:0000637;HP:0000729;HP:0000742;HP:0000744;HP:0000748;HP:0000752;HP:0001263;HP:0001319;HP:0001388;HP:0001511;HP:0001566;HP:0002007;HP:0002061;HP:0002121;HP:0002213;HP:…	0		1	1	0	No
chr10:103590450-AG	Inherited	Patient-65	HP:0000767;HP:0011819	0.0240923795778657	0.0375704009785373	BMI1		0		1	1	0	No
chr10:103590450-AG	Inherited	Patient-65	HP:0000767;HP:0011819	0.0240923795778657	0.0375704009785373	CREM		0		1	1	0	No
chr10:103590450-AG	Inherited	Patient-65	HP:0000767;HP:0011819	0.0240923795778657	0.0375704009785373	CREB3L1	HP:0000007;HP:0000365;HP:0000405;HP:0000592;HP:0000923;HP:0000938;HP:0001382;HP:0001518;HP:0002953;HP:0003027;HP:0003577;HP:0008905;HP:0009804	0		1	1	0	No
chr10:103590450-AG	Inherited	Patient-65	HP:0000767;HP:0011819	0.0240923795778657	0.0375704009785373	CREB1	HP:0001428;HP:0012315	0		1	1	0	No
chr10:103590450-AG	Inherited	Patient-65	HP:0000767;HP:0011819	0.0240923795778657	0.0375704009785373	TAL1	HP:0001428;HP:0006721;HP:0010982	0		1	1	0	No
chr10:103590450-AG	Inherited	Patient-65	HP:0000767;HP:0011819	0.0240923795778657	0.0375704009785373	BCL3		0		1	1	0	No
chr10:103590450-AG	Inherited	Patient-65	HP:0000767;HP:0011819	0.0240923795778657	0.0375704009785373	SRF		0		1	1	0	No
chr10:103590450-AG	Inherited	Patient-65	HP:0000767;HP:0011819	0.0240923795778657	0.0375704009785373	BHLHE40		0		1	1	0	No
chr10:103590450-AG	Inherited	Patient-65	HP:0000767;HP:0011819	0.0240923795778657	0.0375704009785373	ETS1		0		1	1	0	No
chr10:103590450-AG	Inherited	Patient-65	HP:0000767;HP:0011819	0.0240923795778657	0.0375704009785373	MYNN		0		1	1	0	No
chr10:103590450-AG	Inherited	Patient-65	HP:0000767;HP:0011819	0.0240923795778657	0.0375704009785373	STAT5A		0		1	1	0	No
chr10:103590450-AG	Inherited	Patient-65	HP:0000767;HP:0011819	0.0240923795778657	0.0375704009785373	STAT1	HP:0000006;HP:0000007;HP:0000009;HP:0000819;HP:0000821;HP:0000823;HP:0000832;HP:0000938;HP:0000964;HP:0001433;HP:0001635;HP:0001655;HP:0001888;HP:0001890;HP:0001904;HP:0001920;HP:0001973;HP:0002014;HP:0002092;HP:0002110;HP:0002205;HP:0002383;HP:0002721;HP:0002724;HP:0002728;HP:0002750;HP:0002788;HP:0002958;HP:0003613;HP:0003829;HP:0004322;HP:0004387;HP:0004429;HP:0004944;HP:0004966;HP:0005353;HP:…	0		1	1	0	No
chr10:103590450-AG	Inherited	Patient-65	HP:0000767;HP:0011819	0.0240923795778657	0.0375704009785373	SRSF7		0		1	1	0	No
chr10:103590450-AG	Inherited	Patient-65	HP:0000767;HP:0011819	0.0240923795778657	0.0375704009785373	BCL11A	HP:0000006;HP:0000219;HP:0000232;HP:0000252;HP:0000278;HP:0000286;HP:0000369;HP:0000378;HP:0000396;HP:0000486;HP:0000494;HP:0000592;HP:0001249;HP:0001263;HP:0001272;HP:0001382;HP:0003577;HP:0011800	0		1	1	0	No
chr10:103590450-AG	Inherited	Patient-65	HP:0000767;HP:0011819	0.0240923795778657	0.0375704009785373	LEF1		0		1	1	0	No
chr10:103590450-AG	Inherited	Patient-65	HP:0000767;HP:0011819	0.0240923795778657	0.0375704009785373	CBFA2T3		0		1	1	0	No
chr10:103590450-AG	Inherited	Patient-65	HP:0000767;HP:0011819	0.0240923795778657	0.0375704009785373	CLOCK		0		1	1	0	No
chr10:103590450-AG	Inherited	Patient-65	HP:0000767;HP:0011819	0.0240923795778657	0.0375704009785373	SKIL		0		1	1	0	No
chr10:103590450-AG	Inherited	Patient-65	HP:0000767;HP:0011819	0.0240923795778657	0.0375704009785373	TCF12	HP:0000006;HP:0000248;HP:0000256;HP:0000294;HP:0000316;HP:0000324;HP:0000337;HP:0000365;HP:0000486;HP:0000508;HP:0000520;HP:0000717;HP:0000954;HP:0001123;HP:0001156;HP:0001249;HP:0001263;HP:0001357;HP:0001363;HP:0001822;HP:0002007;HP:0002516;HP:0009701;HP:0009891;HP:0011800	0		1	1	0	No
chr10:103590450-AG	Inherited	Patient-65	HP:0000767;HP:0011819	0.0240923795778657	0.0375704009785373	TRIM28	HP:0000526;HP:0000790;HP:0000822;HP:0001824;HP:0001945;HP:0002027;HP:0002667;HP:0002716;HP:0002896;HP:0100526	0		1	1	0	No
chr10:103590450-AG	Inherited	Patient-65	HP:0000767;HP:0011819	0.0240923795778657	0.0375704009785373	CHD1	HP:0000006;HP:0000256;HP:0000307;HP:0000494;HP:0000574;HP:0000629;HP:0000729;HP:0000733;HP:0001211;HP:0001249;HP:0001250;HP:0001263;HP:0001290;HP:0002007;HP:0002721;HP:0003593;HP:0007874;HP:0008897;HP:0010648;HP:0011098;HP:0011229;HP:0011800;HP:0012393	0		1	1	0	No
chr10:103590450-AG	Inherited	Patient-65	HP:0000767;HP:0011819	0.0240923795778657	0.0375704009785373	MXI1	HP:0000006;HP:0001428;HP:0012125	0		1	1	0	No
chr10:103590450-AG	Inherited	Patient-65	HP:0000767;HP:0011819	0.0240923795778657	0.0375704009785373	SP1		0		1	1	0	No
chr10:103590450-AG	Inherited	Patient-65	HP:0000767;HP:0011819	0.0240923795778657	0.0375704009785373	ZNF184		0		1	1	0	No
chr10:103590450-AG	Inherited	Patient-65	HP:0000767;HP:0011819	0.0240923795778657	0.0375704009785373	POLR2A	HP:0000023;HP:0000175;HP:0000218;HP:0000248;HP:0000252;HP:0000316;HP:0000348;HP:0000486;HP:0000505;HP:0000692;HP:0000729;HP:0000767;HP:0001250;HP:0001274;HP:0001290;HP:0001357;HP:0001508;HP:0001558;HP:0002020;HP:0002079;HP:0002119;HP:0002188;HP:0002205;HP:0002280;HP:0002360;HP:0002453;HP:0003202;HP:0003546;HP:0007281;HP:0011968;HP:0025336;HP:0025352;HP:0031139;HP:0031936	1	HP:0000767	0.008200146	1	0	No
chr10:103590450-AG	Inherited	Patient-65	HP:0000767;HP:0011819	0.0240923795778657	0.0375704009785373	SAP30		0		1	1	0	No
chr10:103590450-AG	Inherited	Patient-65	HP:0000767;HP:0011819	0.0240923795778657	0.0375704009785373	CBX1		0		1	1	0	No
chr10:103590450-AG	Inherited	Patient-65	HP:0000767;HP:0011819	0.0240923795778657	0.0375704009785373	ZKSCAN1		0		1	1	0	No
chr10:103590450-AG	Inherited	Patient-65	HP:0000767;HP:0011819	0.0240923795778657	0.0375704009785373	BACH1		0		1	1	0	No
chr10:103590450-AG	Inherited	Patient-65	HP:0000767;HP:0011819	0.0240923795778657	0.0375704009785373	SMARCA4	HP:0000006;HP:0000028;HP:0000086;HP:0000126;HP:0000154;HP:0000158;HP:0000164;HP:0000175;HP:0000179;HP:0000252;HP:0000280;HP:0000286;HP:0000322;HP:0000365;HP:0000431;HP:0000445;HP:0000457;HP:0000463;HP:0000486;HP:0000505;HP:0000508;HP:0000518;HP:0000527;HP:0000574;HP:0000632;HP:0000639;HP:0000776;HP:0000889;HP:0000965;HP:0000998;HP:0001007;HP:0001249;HP:0001250;HP:0001252;HP:0001263;HP:0001273;HP:…	0		1	1	0	No
chr10:103590450-AG	Inherited	Patient-65	HP:0000767;HP:0011819	0.0240923795778657	0.0375704009785373	SOX6	HP:0000006;HP:0000160;HP:0000176;HP:0000218;HP:0000263;HP:0000269;HP:0000276;HP:0000316;HP:0000325;HP:0000341;HP:0000347;HP:0000348;HP:0000369;HP:0000400;HP:0000407;HP:0000431;HP:0000448;HP:0000574;HP:0000579;HP:0000826;HP:0001007;HP:0001166;HP:0001263;HP:0001537;HP:0001540;HP:0001751;HP:0003186;HP:0004209;HP:0009729;HP:0010526;HP:0012745;HP:0030431;HP:0030799;HP:0030820;HP:0500093	0		1	1	0	No
chr10:103590450-AG	Inherited	Patient-65	HP:0000767;HP:0011819	0.0240923795778657	0.0375704009785373	U2AF1		0		1	1	0	No
chr10:103590450-AG	Inherited	Patient-65	HP:0000767;HP:0011819	0.0240923795778657	0.0375704009785373	NR3C1	HP:0000006;HP:0000062;HP:0000739;HP:0000789;HP:0000798;HP:0000822;HP:0000826;HP:0000858;HP:0000876;HP:0001007;HP:0001061;HP:0001297;HP:0001943;HP:0002292;HP:0002900;HP:0003118;HP:0003154;HP:0004319;HP:0008221;HP:0010458;HP:0012030;HP:0012378;HP:0030087;HP:0200114	0		1	1	0	No
chr10:103590450-AG	Inherited	Patient-65	HP:0000767;HP:0011819	0.0240923795778657	0.0375704009785373	ZNF207		0		1	1	0	No
chr10:103590450-AG	Inherited	Patient-65	HP:0000767;HP:0011819	0.0240923795778657	0.0375704009785373	TRIM24		0		1	1	0	No
chr10:103590450-AG	Inherited	Patient-65	HP:0000767;HP:0011819	0.0240923795778657	0.0375704009785373	AGO1		0		1	1	0	No
chr10:103590450-AG	Inherited	Patient-65	HP:0000767;HP:0011819	0.0240923795778657	0.0375704009785373	XRCC5		0		1	1	0	No
chr10:103590450-AG	Inherited	Patient-65	HP:0000767;HP:0011819	0.0240923795778657	0.0375704009785373	MTA3		0		1	1	0	No
chr10:103590450-AG	Inherited	Patient-65	HP:0000767;HP:0011819	0.0240923795778657	0.0375704009785373	ATF2		0		1	1	0	No
chr10:103590450-AG	Inherited	Patient-65	HP:0000767;HP:0011819	0.0240923795778657	0.0375704009785373	PAX5		0		1	1	0	No
chr10:103590450-AG	Inherited	Patient-65	HP:0000767;HP:0011819	0.0240923795778657	0.0375704009785373	L3MBTL2		0		1	1	0	No
chr10:103590450-AG	Inherited	Patient-65	HP:0000767;HP:0011819	0.0240923795778657	0.0375704009785373	SAFB		0		1	1	0	No
chr10:103590450-AG	Inherited	Patient-65	HP:0000767;HP:0011819	0.0240923795778657	0.0375704009785373	MTA2		0		1	1	0	No
chr10:103590450-AG	Inherited	Patient-65	HP:0000767;HP:0011819	0.0240923795778657	0.0375704009785373	MLLT1		0		1	1	0	No
chr10:103590450-AG	Inherited	Patient-65	HP:0000767;HP:0011819	0.0240923795778657	0.0375704009785373	NFIC		0		1	1	0	No
chr10:103590450-AG	Inherited	Patient-65	HP:0000767;HP:0011819	0.0240923795778657	0.0375704009785373	PHF20		0		1	1	0	No
chr10:103590450-AG	Inherited	Patient-65	HP:0000767;HP:0011819	0.0240923795778657	0.0375704009785373	GMEB1		0		1	1	0	No
chr10:103590450-AG	Inherited	Patient-65	HP:0000767;HP:0011819	0.0240923795778657	0.0375704009785373	TBL1XR1	HP:0000006;HP:0000028;HP:0000054;HP:0000212;HP:0000219;HP:0000225;HP:0000232;HP:0000233;HP:0000248;HP:0000252;HP:0000272;HP:0000283;HP:0000289;HP:0000293;HP:0000316;HP:0000319;HP:0000348;HP:0000358;HP:0000365;HP:0000400;HP:0000421;HP:0000445;HP:0000455;HP:0000470;HP:0000482;HP:0000486;HP:0000490;HP:0000506;HP:0000568;HP:0000687;HP:0000750;HP:0000759;HP:0000790;HP:0000967;HP:0000978;HP:0001169;HP:…	0		1	1	0	No
chr10:103590450-AG	Inherited	Patient-65	HP:0000767;HP:0011819	0.0240923795778657	0.0375704009785373	ATF3		0		1	1	0	No
chr10:103590450-AG	Inherited	Patient-65	HP:0000767;HP:0011819	0.0240923795778657	0.0375704009785373	ZFX		0		1	1	0	No
chr10:103590450-AG	Inherited	Patient-65	HP:0000767;HP:0011819	0.0240923795778657	0.0375704009785373	RNF2		0		1	1	0	No
chr10:103590450-AG	Inherited	Patient-65	HP:0000767;HP:0011819	0.0240923795778657	0.0375704009785373	MCM2	HP:0000006;HP:0000408;HP:0003677;HP:0003828	0		1	1	0	No
chr10:103590450-AG	Inherited	Patient-65	HP:0000767;HP:0011819	0.0240923795778657	0.0375704009785373	AGO2		0		1	1	0	No
chr10:103590450-AG	Inherited	Patient-65	HP:0000767;HP:0011819	0.0240923795778657	0.0375704009785373	ZEB2	HP:0000003;HP:0000006;HP:0000020;HP:0000028;HP:0000034;HP:0000041;HP:0000047;HP:0000048;HP:0000054;HP:0000075;HP:0000076;HP:0000077;HP:0000125;HP:0000126;HP:0000175;HP:0000176;HP:0000179;HP:0000193;HP:0000194;HP:0000212;HP:0000252;HP:0000286;HP:0000303;HP:0000307;HP:0000316;HP:0000322;HP:0000358;HP:0000378;HP:0000403;HP:0000407;HP:0000431;HP:0000437;HP:0000444;HP:0000480;HP:0000482;HP:0000483;HP:…	1	HP:0000767	0.03805753	1	0	No
chr10:103590450-AG	Inherited	Patient-65	HP:0000767;HP:0011819	0.0240923795778657	0.0375704009785373	NRF1		0		1	1	0	No
chr10:103590450-AG	Inherited	Patient-65	HP:0000767;HP:0011819	0.0240923795778657	0.0375704009785373	PHF8	HP:0000028;HP:0000175;HP:0000204;HP:0000276;HP:0000336;HP:0000340;HP:0000455;HP:0000582;HP:0000664;HP:0000750;HP:0001176;HP:0001177;HP:0001249;HP:0001256;HP:0001419;HP:0001611;HP:0001763;HP:0002162;HP:0002650;HP:0002942;HP:0008734;HP:0010511;HP:0410030	0		1	1	0	No
chr10:103590450-AG	Inherited	Patient-65	HP:0000767;HP:0011819	0.0240923795778657	0.0375704009785373	KDM1A	HP:0000006;HP:0000028;HP:0000041;HP:0000047;HP:0000174;HP:0000219;HP:0000248;HP:0000256;HP:0000316;HP:0000431;HP:0000463;HP:0000494;HP:0000508;HP:0000577;HP:0000592;HP:0000657;HP:0000664;HP:0000687;HP:0000750;HP:0001156;HP:0001182;HP:0001252;HP:0001263;HP:0001270;HP:0001290;HP:0001382;HP:0001488;HP:0001655;HP:0001800;HP:0002007;HP:0002019;HP:0002079;HP:0002144;HP:0002169;HP:0002188;HP:0002209;HP:…	0		1	1	0	No
chr10:103590450-AG	Inherited	Patient-65	HP:0000767;HP:0011819	0.0240923795778657	0.0375704009785373	RBFOX2		0		1	1	0	No
chr10:103590450-AG	Inherited	Patient-65	HP:0000767;HP:0011819	0.0240923795778657	0.0375704009785373	MNT		0		1	1	0	No
chr10:103590450-AG	Inherited	Patient-65	HP:0000767;HP:0011819	0.0240923795778657	0.0375704009785373	MCM3		0		1	1	0	No
chr10:103590450-AG	Inherited	Patient-65	HP:0000767;HP:0011819	0.0240923795778657	0.0375704009785373	ZBTB2		0		1	1	0	No
chr10:103590450-AG	Inherited	Patient-65	HP:0000767;HP:0011819	0.0240923795778657	0.0375704009785373	ASH2L		0		1	1	0	No
chr10:103590450-AG	Inherited	Patient-65	HP:0000767;HP:0011819	0.0240923795778657	0.0375704009785373	KDM4A		0		1	1	0	No
chr10:103590450-AG	Inherited	Patient-65	HP:0000767;HP:0011819	0.0240923795778657	0.0375704009785373	IKZF1	HP:0000006;HP:0000083;HP:0000505;HP:0000509;HP:0000613;HP:0000621;HP:0000795;HP:0001637;HP:0001645;HP:0001658;HP:0001733;HP:0001824;HP:0001873;HP:0001874;HP:0001876;HP:0001903;HP:0001945;HP:0001960;HP:0002014;HP:0002015;HP:0002017;HP:0002027;HP:0002043;HP:0002091;HP:0002094;HP:0002103;HP:0002205;HP:0002239;HP:0002718;HP:0002721;HP:0002910;HP:0003781;HP:0003829;HP:0004313;HP:0006554;HP:0008066;HP:…	0		1	1	0	No
chr10:103590450-AG	Inherited	Patient-65	HP:0000767;HP:0011819	0.0240923795778657	0.0375704009785373	TCF7L2	HP:0000006;HP:0000855;HP:0003584;HP:0005978;HP:0031819	0		1	1	0	No
chr10:103590450-AG	Inherited	Patient-65	HP:0000767;HP:0011819	0.0240923795778657	0.0375704009785373	SIN3A	HP:0000006;HP:0000023;HP:0000028;HP:0000047;HP:0000054;HP:0000160;HP:0000164;HP:0000174;HP:0000179;HP:0000194;HP:0000218;HP:0000233;HP:0000252;HP:0000275;HP:0000276;HP:0000286;HP:0000308;HP:0000316;HP:0000319;HP:0000324;HP:0000343;HP:0000348;HP:0000356;HP:0000365;HP:0000378;HP:0000400;HP:0000426;HP:0000430;HP:0000431;HP:0000445;HP:0000454;HP:0000463;HP:0000486;HP:0000490;HP:0000494;HP:0000540;HP:…	0		1	1	0	No
chr10:103590450-AG	Inherited	Patient-65	HP:0000767;HP:0011819	0.0240923795778657	0.0375704009785373	ARID1B	HP:0000006;HP:0000023;HP:0000028;HP:0000047;HP:0000086;HP:0000089;HP:0000126;HP:0000151;HP:0000154;HP:0000164;HP:0000175;HP:0000179;HP:0000218;HP:0000219;HP:0000252;HP:0000272;HP:0000280;HP:0000286;HP:0000316;HP:0000322;HP:0000331;HP:0000343;HP:0000347;HP:0000358;HP:0000365;HP:0000368;HP:0000369;HP:0000377;HP:0000384;HP:0000407;HP:0000431;HP:0000453;HP:0000455;HP:0000457;HP:0000483;HP:0000486;HP:…	0		1	1	0	No
chr10:103590450-AG	Inherited	Patient-65	HP:0000767;HP:0011819	0.0240923795778657	0.0375704009785373	ATF7		0		1	1	0	No
chr10:103590450-AG	Inherited	Patient-65	HP:0000767;HP:0011819	0.0240923795778657	0.0375704009785373	KDM4B		0		1	1	0	No
chr10:103590450-AG	Inherited	Patient-65	HP:0000767;HP:0011819	0.0240923795778657	0.0375704009785373	MAX	HP:0000006;HP:0000093;HP:0000096;HP:0000405;HP:0000519;HP:0000526;HP:0000740;HP:0000790;HP:0000875;HP:0000957;HP:0000975;HP:0000980;HP:0001028;HP:0001069;HP:0001095;HP:0001293;HP:0001337;HP:0001342;HP:0001605;HP:0001618;HP:0001635;HP:0001649;HP:0001824;HP:0001920;HP:0001962;HP:0002018;HP:0002331;HP:0002574;HP:0002664;HP:0002666;HP:0002864;HP:0003072;HP:0003345;HP:0003528;HP:0003574;HP:0003639;HP:…	0		1	1	0	No
chr10:103590450-AG	Inherited	Patient-65	HP:0000767;HP:0011819	0.0240923795778657	0.0375704009785373	SIX5	HP:0000003;HP:0000006;HP:0000074;HP:0000076;HP:0000083;HP:0000110;HP:0000126;HP:0000175;HP:0000278;HP:0000365;HP:0000384;HP:0000402;HP:0000413;HP:0004452;HP:0008572;HP:0008586;HP:0008678;HP:0009796;HP:0010628;HP:0011332;HP:0011388;HP:0011481	0		1	1	0	No
chr10:103590450-AG	Inherited	Patient-65	HP:0000767;HP:0011819	0.0240923795778657	0.0375704009785373	RBM22		0		1	1	0	No
chr10:103590450-AG	Inherited	Patient-65	HP:0000767;HP:0011819	0.0240923795778657	0.0375704009785373	YY1	HP:0000006;HP:0000028;HP:0000074;HP:0000126;HP:0000164;HP:0000179;HP:0000218;HP:0000268;HP:0000272;HP:0000297;HP:0000307;HP:0000324;HP:0000337;HP:0000347;HP:0000358;HP:0000369;HP:0000377;HP:0000414;HP:0000483;HP:0000486;HP:0000494;HP:0000506;HP:0000508;HP:0000540;HP:0000629;HP:0000717;HP:0000739;HP:0000750;HP:0000821;HP:0000824;HP:0000974;HP:0001249;HP:0001256;HP:0001263;HP:0001274;HP:0001332;HP:…	0		1	1	0	No
chr10:103590450-AG	Inherited	Patient-65	HP:0000767;HP:0011819	0.0240923795778657	0.0375704009785373	ARNT		0		1	1	0	No
chr10:103590450-AG	Inherited	Patient-65	HP:0000767;HP:0011819	0.0240923795778657	0.0375704009785373	RUNX3		0		1	1	0	No
chr10:103590450-AG	Inherited	Patient-65	HP:0000767;HP:0011819	0.0240923795778657	0.0375704009785373	ZBTB5		0		1	1	0	No
chr10:103590450-AG	Inherited	Patient-65	HP:0000767;HP:0011819	0.0240923795778657	0.0375704009785373	IKZF2		0		1	1	0	No
chr10:103590450-AG	Inherited	Patient-65	HP:0000767;HP:0011819	0.0240923795778657	0.0375704009785373	JUN		0		1	1	0	No
chr10:103590450-AG	Inherited	Patient-65	HP:0000767;HP:0011819	0.0240923795778657	0.0375704009785373	ZBTB7B		0		1	1	0	No
chr10:103590450-AG	Inherited	Patient-65	HP:0000767;HP:0011819	0.0240923795778657	0.0375704009785373	IRF1		0		1	1	0	No
chr10:103590450-AG	Inherited	Patient-65	HP:0000767;HP:0011819	0.0240923795778657	0.0375704009785373	HDAC1		0		1	1	0	No
chr10:103590450-AG	Inherited	Patient-65	HP:0000767;HP:0011819	0.0240923795778657	0.0375704009785373	HDAC2		0		1	1	0	No
chr10:103590450-AG	Inherited	Patient-65	HP:0000767;HP:0011819	0.0240923795778657	0.0375704009785373	POLR2G		0		1	1	0	No
chr10:103590450-AG	Inherited	Patient-65	HP:0000767;HP:0011819	0.0240923795778657	0.0375704009785373	HCFC1	HP:0000020;HP:0000179;HP:0000219;HP:0000248;HP:0000252;HP:0000256;HP:0000343;HP:0000455;HP:0000494;HP:0000629;HP:0000637;HP:0000684;HP:0000729;HP:0000750;HP:0001249;HP:0001250;HP:0001263;HP:0001290;HP:0001419;HP:0001508;HP:0001513;HP:0001518;HP:0001763;HP:0002021;HP:0002069;HP:0002072;HP:0002121;HP:0002156;HP:0002187;HP:0002245;HP:0002305;HP:0002307;HP:0002342;HP:0002465;HP:0002521;HP:0002912;HP:…	0		1	1	0	No
chr10:103590450-AG	Inherited	Patient-65	HP:0000767;HP:0011819	0.0240923795778657	0.0375704009785373	RBBP5		0		1	1	0	No
chr10:103590450-AG	Inherited	Patient-65	HP:0000767;HP:0011819	0.0240923795778657	0.0375704009785373	ZBTB33		0		1	1	0	No
chr10:103590450-AG	Inherited	Patient-65	HP:0000767;HP:0011819	0.0240923795778657	0.0375704009785373	HES1		0		1	1	0	No
chr10:103590450-AG	Inherited	Patient-65	HP:0000767;HP:0011819	0.0240923795778657	0.0375704009785373	HNRNPLL		0		1	1	0	No
chr10:103590450-AG	Inherited	Patient-65	HP:0000767;HP:0011819	0.0240923795778657	0.0375704009785373	ZNF217		0		1	1	0	No
chr10:103590450-AG	Inherited	Patient-65	HP:0000767;HP:0011819	0.0240923795778657	0.0375704009785373	ZNF24		0		1	1	0	No
chr10:103590450-AG	Inherited	Patient-65	HP:0000767;HP:0011819	0.0240923795778657	0.0375704009785373	ZSCAN29		0		1	1	0	No
chr10:103590450-AG	Inherited	Patient-65	HP:0000767;HP:0011819	0.0240923795778657	0.0375704009785373	RELB	HP:0000007;HP:0000403;HP:0001508;HP:0002205	0		1	1	0	No
chr10:103590450-AG	Inherited	Patient-65	HP:0000767;HP:0011819	0.0240923795778657	0.0375704009785373	REST	HP:0000006;HP:0000169;HP:0000212;HP:0000407;HP:0000526;HP:0000766;HP:0000790;HP:0000822;HP:0001824;HP:0001945;HP:0002027;HP:0002667;HP:0002716;HP:0002896;HP:0100526	0		1	1	0	No
chr10:103590450-AG	Inherited	Patient-65	HP:0000767;HP:0011819	0.0240923795778657	0.0375704009785373	RFX5	HP:0000007;HP:0000010;HP:0000246;HP:0000371;HP:0000988;HP:0001260;HP:0001508;HP:0001875;HP:0001876;HP:0001890;HP:0001904;HP:0001973;HP:0001999;HP:0002024;HP:0002066;HP:0002205;HP:0002383;HP:0002583;HP:0002718;HP:0002726;HP:0002728;HP:0002783;HP:0002788;HP:0002841;HP:0002965;HP:0003139;HP:0004385;HP:0004429;HP:0004432;HP:0004798;HP:0005353;HP:0005354;HP:0005386;HP:0005401;HP:0005407;HP:0006562;HP:…	0		1	1	0	No
chr10:103590450-AG	Inherited	Patient-65	HP:0000767;HP:0011819	0.0240923795778657	0.0375704009785373	HNRNPL		0		1	1	0	No
chr10:103590450-AG	Inherited	Patient-65	HP:0000767;HP:0011819	0.0240923795778657	0.0375704009785373	ZNF639		0		1	1	0	No
chr10:103590450-AG	Inherited	Patient-65	HP:0000767;HP:0011819	0.0240923795778657	0.0375704009785373	RCOR1		0		1	1	0	No
chr10:103590450-AG	Inherited	Patient-65	HP:0000767;HP:0011819	0.0240923795778657	0.0375704009785373	ZNF512B		0		1	1	0	No
chr10:103590450-AG	Inherited	Patient-65	HP:0000767;HP:0011819	0.0240923795778657	0.0375704009785373	ZNF444		0		1	1	0	No
chr10:103590450-AG	Inherited	Patient-65	HP:0000767;HP:0011819	0.0240923795778657	0.0375704009785373	PRPF4	HP:0000006;HP:0000035;HP:0000135;HP:0000405;HP:0000407;HP:0000431;HP:0000463;HP:0000501;HP:0000510;HP:0000512;HP:0000518;HP:0000543;HP:0000546;HP:0000563;HP:0000602;HP:0000613;HP:0000618;HP:0000639;HP:0000648;HP:0000662;HP:0000842;HP:0000980;HP:0000987;HP:0001249;HP:0001347;HP:0001513;HP:0005978;HP:0007675;HP:0007703;HP:0008046;HP:0008736	0		1	1	0	No
chr10:104928358-CT	DeNovo	Patient-39	HP:0000347;HP:0007973;HP:0008551;HP:0011332;HP:0410030	0.443902346675215	0.962354745480852	SP1		0		1	1	0	No
chr10:104928358-CT	DeNovo	Patient-39	HP:0000347;HP:0007973;HP:0008551;HP:0011332;HP:0410030	0.443902346675215	0.962354745480852	ZNF217		0		1	1	0	No
chr10:104928358-CT	DeNovo	Patient-39	HP:0000347;HP:0007973;HP:0008551;HP:0011332;HP:0410030	0.443902346675215	0.962354745480852	NCOA3		0		1	1	0	No
chr10:104928358-CT	DeNovo	Patient-39	HP:0000347;HP:0007973;HP:0008551;HP:0011332;HP:0410030	0.443902346675215	0.962354745480852	POLR2A	HP:0000023;HP:0000175;HP:0000218;HP:0000248;HP:0000252;HP:0000316;HP:0000348;HP:0000486;HP:0000505;HP:0000692;HP:0000729;HP:0000767;HP:0001250;HP:0001274;HP:0001290;HP:0001357;HP:0001508;HP:0001558;HP:0002020;HP:0002079;HP:0002119;HP:0002188;HP:0002205;HP:0002280;HP:0002360;HP:0002453;HP:0003202;HP:0003546;HP:0007281;HP:0011968;HP:0025336;HP:0025352;HP:0031139;HP:0031936	0		1	1	0	No
chr10:104928358-CT	DeNovo	Patient-39	HP:0000347;HP:0007973;HP:0008551;HP:0011332;HP:0410030	0.443902346675215	0.962354745480852	MBD2		0		1	1	0	No
chr10:104928358-CT	DeNovo	Patient-39	HP:0000347;HP:0007973;HP:0008551;HP:0011332;HP:0410030	0.443902346675215	0.962354745480852	STAT3	HP:0000006;HP:0000124;HP:0000164;HP:0000175;HP:0000212;HP:0000218;HP:0000225;HP:0000230;HP:0000280;HP:0000316;HP:0000365;HP:0000389;HP:0000421;HP:0000431;HP:0000445;HP:0000488;HP:0000490;HP:0000684;HP:0000790;HP:0000821;HP:0000823;HP:0000857;HP:0000938;HP:0000964;HP:0000967;HP:0000976;HP:0000978;HP:0000988;HP:0000989;HP:0001251;HP:0001252;HP:0001259;HP:0001263;HP:0001270;HP:0001324;HP:0001363;HP:…	0		1	1	0	No
chr10:104928358-CT	DeNovo	Patient-39	HP:0000347;HP:0007973;HP:0008551;HP:0011332;HP:0410030	0.443902346675215	0.962354745480852	ELF1		0		1	1	0	No
chr10:104928358-CT	DeNovo	Patient-39	HP:0000347;HP:0007973;HP:0008551;HP:0011332;HP:0410030	0.443902346675215	0.962354745480852	CUX1	HP:0000006;HP:0000252;HP:0000729;HP:0000733;HP:0001249;HP:0001256;HP:0001257;HP:0001263;HP:0001290;HP:0001999;HP:0002020;HP:0002059;HP:0002069;HP:0002072;HP:0002079;HP:0002123;HP:0002133;HP:0002187;HP:0002342;HP:0002352;HP:0002360;HP:0002384;HP:0002465;HP:0002650;HP:0004322;HP:0006829;HP:0006956;HP:0010553;HP:0010818;HP:0010819;HP:0010821;HP:0010864;HP:0011097;HP:0011147;HP:0011153;HP:0011471;HP:…	0		1	1	0	No
chr10:104928358-CT	DeNovo	Patient-39	HP:0000347;HP:0007973;HP:0008551;HP:0011332;HP:0410030	0.443902346675215	0.962354745480852	GATA3	HP:0000006;HP:0000076;HP:0000083;HP:0000093;HP:0000100;HP:0000110;HP:0000113;HP:0000121;HP:0000122;HP:0000126;HP:0000148;HP:0000151;HP:0000175;HP:0000407;HP:0000408;HP:0000510;HP:0000790;HP:0000819;HP:0000829;HP:0000860;HP:0001153;HP:0001627;HP:0002049;HP:0002199;HP:0003762;HP:0003765;HP:0004722;HP:0008341;HP:0008850;HP:0011840;HP:0012622	0		1	1	0	No
chr10:104928358-CT	DeNovo	Patient-39	HP:0000347;HP:0007973;HP:0008551;HP:0011332;HP:0410030	0.443902346675215	0.962354745480852	FOS	HP:0000141;HP:0000147;HP:0000158;HP:0000294;HP:0000303;HP:0000336;HP:0000819;HP:0000842;HP:0000855;HP:0000876;HP:0000956;HP:0000998;HP:0001015;HP:0001176;HP:0001249;HP:0001263;HP:0001394;HP:0001397;HP:0001508;HP:0001635;HP:0001639;HP:0001833;HP:0001999;HP:0002155;HP:0002162;HP:0002240;HP:0003124;HP:0003247;HP:0005616;HP:0008665;HP:0008887;HP:0009125;HP:0010465;HP:0011407;HP:0012062;HP:0025356;HP:…	0		1	1	0	No
chr10:104928358-CT	DeNovo	Patient-39	HP:0000347;HP:0007973;HP:0008551;HP:0011332;HP:0410030	0.443902346675215	0.962354745480852	ATF7		0		1	1	0	No
chr10:104928358-CT	DeNovo	Patient-39	HP:0000347;HP:0007973;HP:0008551;HP:0011332;HP:0410030	0.443902346675215	0.962354745480852	ESR1	HP:0000006;HP:0000007;HP:0000013;HP:0000613;HP:0000786;HP:0000837;HP:0000842;HP:0000938;HP:0000939;HP:0000956;HP:0001061;HP:0001425;HP:0001428;HP:0001548;HP:0001677;HP:0001952;HP:0002013;HP:0002018;HP:0002077;HP:0002083;HP:0002183;HP:0002574;HP:0002663;HP:0002750;HP:0003002;HP:0003187;HP:0003799;HP:0008187;HP:0008197;HP:0008675;HP:0010679;HP:0040270	0		1	1	0	No
chr10:104928358-CT	DeNovo	Patient-39	HP:0000347;HP:0007973;HP:0008551;HP:0011332;HP:0410030	0.443902346675215	0.962354745480852	FOSL2		0		1	1	0	No
chr10:104928358-CT	DeNovo	Patient-39	HP:0000347;HP:0007973;HP:0008551;HP:0011332;HP:0410030	0.443902346675215	0.962354745480852	CEBPB		0		1	1	0	No
chr10:104928358-CT	DeNovo	Patient-39	HP:0000347;HP:0007973;HP:0008551;HP:0011332;HP:0410030	0.443902346675215	0.962354745480852	CREB1	HP:0001428;HP:0012315	0		1	1	0	No
chr10:105814341-GA	Inherited	Patient-49	HP:0000554;HP:0005681	0.363853793823651	0.786018654679971	JUND		0		1	1	0	No
chr10:105814341-GA	Inherited	Patient-49	HP:0000554;HP:0005681	0.363853793823651	0.786018654679971	NFE2L2	HP:0000006;HP:0000750;HP:0001256;HP:0001263;HP:0001508;HP:0001581;HP:0001631;HP:0002205;HP:0002352;HP:0002721;HP:0003593;HP:0004313;HP:0004322	0		1	1	0	No
chr10:105814341-GA	Inherited	Patient-49	HP:0000554;HP:0005681	0.363853793823651	0.786018654679971	GATA2	HP:0000006;HP:0000286;HP:0000389;HP:0000407;HP:0000465;HP:0000572;HP:0000587;HP:0000601;HP:0000978;HP:0000980;HP:0001004;HP:0001182;HP:0001428;HP:0001744;HP:0001824;HP:0001873;HP:0001875;HP:0001876;HP:0001888;HP:0001909;HP:0001915;HP:0001945;HP:0001974;HP:0002017;HP:0002076;HP:0002167;HP:0002170;HP:0002205;HP:0002240;HP:0002321;HP:0002488;HP:0002716;HP:0002721;HP:0002841;HP:0002863;HP:0002878;HP:…	0		1	1	0	No
chr10:111701222-GC	DeNovo	Patient-77	HP:0000268;HP:0000278;HP:0000717;HP:0000750;HP:0001319;HP:0001999	-0.695971901167858	-1.54863341993872	NRF1		0		1	1	0	No
chr10:111701222-GC	DeNovo	Patient-77	HP:0000268;HP:0000278;HP:0000717;HP:0000750;HP:0001319;HP:0001999	-0.695971901167858	-1.54863341993872	CTCF	HP:0000006;HP:0000023;HP:0000028;HP:0000059;HP:0000160;HP:0000175;HP:0000219;HP:0000233;HP:0000252;HP:0000286;HP:0000316;HP:0000322;HP:0000341;HP:0000343;HP:0000348;HP:0000368;HP:0000378;HP:0000455;HP:0000482;HP:0000486;HP:0000490;HP:0000527;HP:0000540;HP:0000574;HP:0000664;HP:0000675;HP:0000691;HP:0000729;HP:0000750;HP:0000938;HP:0000954;HP:0000960;HP:0001212;HP:0001249;HP:0001252;HP:0001263;HP:…	2	HP:0000750;HP:0001999	0.001064592	1	0	No
chr10:112381032-AG	DeNovo	Patient-69	HP:0000044;HP:0000220;HP:0000410;HP:0000824;HP:0000873;HP:0001331;HP:0001631;HP:0002282;HP:0002744;HP:0008058;HP:0100842	-0.483424212737517	-1.08041972773033	ZNF184		0		1	1	0	No
chr10:115778142-CT	DeNovo	Patient-37	HP:0000407;HP:0000545;HP:0000682;HP:0000750;HP:0000821;HP:0001250;HP:0001263;HP:0001290;HP:0001385;HP:0001508;HP:0001510;HP:0001647;HP:0001999;HP:0010536;HP:0011968	-0.0285617396073403	-0.0784194728034397	ATF7		0		1	1	0	No
chr10:115778142-CT	DeNovo	Patient-37	HP:0000407;HP:0000545;HP:0000682;HP:0000750;HP:0000821;HP:0001250;HP:0001263;HP:0001290;HP:0001385;HP:0001508;HP:0001510;HP:0001647;HP:0001999;HP:0010536;HP:0011968	-0.0285617396073403	-0.0784194728034397	ZMYM3		0		1	1	0	No
chr10:120721798-AC	Inherited	Patient-87	HP:0001250;HP:0001263;HP:0100543	0.732422287445806	1.59792499205269	ZNF687	HP:0000006;HP:0000121;HP:0001677;HP:0001712;HP:0002653;HP:0002757;HP:0002758;HP:0003155;HP:0003581	0		1	1	0	No
chr10:120721798-AC	Inherited	Patient-87	HP:0001250;HP:0001263;HP:0100543	0.732422287445806	1.59792499205269	SMARCA4	HP:0000006;HP:0000028;HP:0000086;HP:0000126;HP:0000154;HP:0000158;HP:0000164;HP:0000175;HP:0000179;HP:0000252;HP:0000280;HP:0000286;HP:0000322;HP:0000365;HP:0000431;HP:0000445;HP:0000457;HP:0000463;HP:0000486;HP:0000505;HP:0000508;HP:0000518;HP:0000527;HP:0000574;HP:0000632;HP:0000639;HP:0000776;HP:0000889;HP:0000965;HP:0000998;HP:0001007;HP:0001249;HP:0001250;HP:0001252;HP:0001263;HP:0001273;HP:…	2	HP:0001250;HP:0001263	0.0002289267	1	0	No
chr10:120721798-AC	Inherited	Patient-87	HP:0001250;HP:0001263;HP:0100543	0.732422287445806	1.59792499205269	ZNF592	HP:0000083;HP:0000100;HP:0000252;HP:0000648;HP:0000951;HP:0001249;HP:0001250;HP:0001251;HP:0001252;HP:0001257;HP:0001260;HP:0001270;HP:0007153;HP:0007360;HP:0012444	1	HP:0001250	0.005428215	1	0	No
chr10:120721798-AC	Inherited	Patient-87	HP:0001250;HP:0001263;HP:0100543	0.732422287445806	1.59792499205269	FOS	HP:0000141;HP:0000147;HP:0000158;HP:0000294;HP:0000303;HP:0000336;HP:0000819;HP:0000842;HP:0000855;HP:0000876;HP:0000956;HP:0000998;HP:0001015;HP:0001176;HP:0001249;HP:0001263;HP:0001394;HP:0001397;HP:0001508;HP:0001635;HP:0001639;HP:0001833;HP:0001999;HP:0002155;HP:0002162;HP:0002240;HP:0003124;HP:0003247;HP:0005616;HP:0008665;HP:0008887;HP:0009125;HP:0010465;HP:0011407;HP:0012062;HP:0025356;HP:…	1	HP:0001263	0.01335401	1	0	No
chr10:120829722-TG	DeNovo	Patient-99	HP:0001250;HP:0010864	0.559902103311529	1.2178864558046	MITF	HP:0000006;HP:0000007;HP:0000077;HP:0000256;HP:0000347;HP:0000358;HP:0000365;HP:0000407;HP:0000426;HP:0000430;HP:0000431;HP:0000488;HP:0000504;HP:0000506;HP:0000508;HP:0000568;HP:0000586;HP:0000589;HP:0000593;HP:0000635;HP:0000664;HP:0000958;HP:0001010;HP:0001022;HP:0001053;HP:0001100;HP:0001103;HP:0001290;HP:0001341;HP:0001425;HP:0001480;HP:0001595;HP:0002007;HP:0002019;HP:0002027;HP:0002071;HP:…	0		1	1	0	No
chr10:120829722-TG	DeNovo	Patient-99	HP:0001250;HP:0010864	0.559902103311529	1.2178864558046	POLR2A	HP:0000023;HP:0000175;HP:0000218;HP:0000248;HP:0000252;HP:0000316;HP:0000348;HP:0000486;HP:0000505;HP:0000692;HP:0000729;HP:0000767;HP:0001250;HP:0001274;HP:0001290;HP:0001357;HP:0001508;HP:0001558;HP:0002020;HP:0002079;HP:0002119;HP:0002188;HP:0002205;HP:0002280;HP:0002360;HP:0002453;HP:0003202;HP:0003546;HP:0007281;HP:0011968;HP:0025336;HP:0025352;HP:0031139;HP:0031936	1	HP:0001250	0.008200146	1	0	No
chr10:12109519-AG	DeNovo	Patient-29	HP:0000365;HP:0000572;HP:0002516;HP:0100774	0.317847189488782	0.684672353336122	FOS	HP:0000141;HP:0000147;HP:0000158;HP:0000294;HP:0000303;HP:0000336;HP:0000819;HP:0000842;HP:0000855;HP:0000876;HP:0000956;HP:0000998;HP:0001015;HP:0001176;HP:0001249;HP:0001263;HP:0001394;HP:0001397;HP:0001508;HP:0001635;HP:0001639;HP:0001833;HP:0001999;HP:0002155;HP:0002162;HP:0002240;HP:0003124;HP:0003247;HP:0005616;HP:0008665;HP:0008887;HP:0009125;HP:0010465;HP:0011407;HP:0012062;HP:0025356;HP:…	0		1	1	0	No
chr10:12109519-AG	DeNovo	Patient-29	HP:0000365;HP:0000572;HP:0002516;HP:0100774	0.317847189488782	0.684672353336122	JUND		0		1	1	0	No
chr10:12109519-AG	DeNovo	Patient-29	HP:0000365;HP:0000572;HP:0002516;HP:0100774	0.317847189488782	0.684672353336122	RAD21	HP:0000003;HP:0000006;HP:0000007;HP:0000028;HP:0000047;HP:0000059;HP:0000076;HP:0000083;HP:0000089;HP:0000130;HP:0000175;HP:0000218;HP:0000219;HP:0000233;HP:0000248;HP:0000252;HP:0000294;HP:0000319;HP:0000343;HP:0000347;HP:0000368;HP:0000400;HP:0000405;HP:0000407;HP:0000413;HP:0000431;HP:0000453;HP:0000463;HP:0000470;HP:0000482;HP:0000486;HP:0000498;HP:0000501;HP:0000508;HP:0000518;HP:0000527;HP:…	0		1	1	0	No
chr10:12109519-AG	DeNovo	Patient-29	HP:0000365;HP:0000572;HP:0002516;HP:0100774	0.317847189488782	0.684672353336122	STAT3	HP:0000006;HP:0000124;HP:0000164;HP:0000175;HP:0000212;HP:0000218;HP:0000225;HP:0000230;HP:0000280;HP:0000316;HP:0000365;HP:0000389;HP:0000421;HP:0000431;HP:0000445;HP:0000488;HP:0000490;HP:0000684;HP:0000790;HP:0000821;HP:0000823;HP:0000857;HP:0000938;HP:0000964;HP:0000967;HP:0000976;HP:0000978;HP:0000988;HP:0000989;HP:0001251;HP:0001252;HP:0001259;HP:0001263;HP:0001270;HP:0001324;HP:0001363;HP:…	1	HP:0000365	0.06276032	1	0	No
chr10:124935000-GA	Inherited	Patient-68	HP:0000252;HP:0000286;HP:0000341;HP:0000414;HP:0000494;HP:0001332;HP:0005487;HP:0008133;HP:0012811;HP:0100660	-0.362957033035138	-0.815046891098095	YY1	HP:0000006;HP:0000028;HP:0000074;HP:0000126;HP:0000164;HP:0000179;HP:0000218;HP:0000268;HP:0000272;HP:0000297;HP:0000307;HP:0000324;HP:0000337;HP:0000347;HP:0000358;HP:0000369;HP:0000377;HP:0000414;HP:0000483;HP:0000486;HP:0000494;HP:0000506;HP:0000508;HP:0000540;HP:0000629;HP:0000717;HP:0000739;HP:0000750;HP:0000821;HP:0000824;HP:0000974;HP:0001249;HP:0001256;HP:0001263;HP:0001274;HP:0001332;HP:…	3	HP:0000414;HP:0000494;HP:0001332	7.873237e-05	0.78842595318	0.103239088175767	No
chr10:124935000-GA	Inherited	Patient-68	HP:0000252;HP:0000286;HP:0000341;HP:0000414;HP:0000494;HP:0001332;HP:0005487;HP:0008133;HP:0012811;HP:0100660	-0.362957033035138	-0.815046891098095	SIX5	HP:0000003;HP:0000006;HP:0000074;HP:0000076;HP:0000083;HP:0000110;HP:0000126;HP:0000175;HP:0000278;HP:0000365;HP:0000384;HP:0000402;HP:0000413;HP:0004452;HP:0008572;HP:0008586;HP:0008678;HP:0009796;HP:0010628;HP:0011332;HP:0011388;HP:0011481	0		1	1	0	No
chr10:124935000-GA	Inherited	Patient-68	HP:0000252;HP:0000286;HP:0000341;HP:0000414;HP:0000494;HP:0001332;HP:0005487;HP:0008133;HP:0012811;HP:0100660	-0.362957033035138	-0.815046891098095	SPI1		0		1	1	0	No
chr10:124935000-GA	Inherited	Patient-68	HP:0000252;HP:0000286;HP:0000341;HP:0000414;HP:0000494;HP:0001332;HP:0005487;HP:0008133;HP:0012811;HP:0100660	-0.362957033035138	-0.815046891098095	HCFC1	HP:0000020;HP:0000179;HP:0000219;HP:0000248;HP:0000252;HP:0000256;HP:0000343;HP:0000455;HP:0000494;HP:0000629;HP:0000637;HP:0000684;HP:0000729;HP:0000750;HP:0001249;HP:0001250;HP:0001263;HP:0001290;HP:0001419;HP:0001508;HP:0001513;HP:0001518;HP:0001763;HP:0002021;HP:0002069;HP:0002072;HP:0002121;HP:0002156;HP:0002187;HP:0002245;HP:0002305;HP:0002307;HP:0002342;HP:0002465;HP:0002521;HP:0002912;HP:…	2	HP:0000252;HP:0000494	0.001623452	1	0	No
chr10:124935000-GA	Inherited	Patient-68	HP:0000252;HP:0000286;HP:0000341;HP:0000414;HP:0000494;HP:0001332;HP:0005487;HP:0008133;HP:0012811;HP:0100660	-0.362957033035138	-0.815046891098095	ZNF143		0		1	1	0	No
chr10:124935000-GA	Inherited	Patient-68	HP:0000252;HP:0000286;HP:0000341;HP:0000414;HP:0000494;HP:0001332;HP:0005487;HP:0008133;HP:0012811;HP:0100660	-0.362957033035138	-0.815046891098095	PKNOX1		0		1	1	0	No
chr10:124990773-CA	DeNovo	Patient-66	HP:0000238;HP:0001270;HP:0001305	0.0325421322502167	0.0561840585825617	FOXA2	HP:0000044;HP:0000141;HP:0000457;HP:0000789;HP:0000823;HP:0000839;HP:0000938;HP:0001250;HP:0001274;HP:0001360;HP:0001943;HP:0002019;HP:0002615;HP:0002750;HP:0002920;HP:0004637;HP:0005625;HP:0008187;HP:0008245;HP:0008501;HP:0008734;HP:0009888;HP:0010311;HP:0010442;HP:0010626;HP:0010627;HP:0011344;HP:0011755;HP:0012378;HP:0012731;HP:0040086;HP:0100842	0		1	1	0	No
chr10:124990773-CA	DeNovo	Patient-66	HP:0000238;HP:0001270;HP:0001305	0.0325421322502167	0.0561840585825617	YY1	HP:0000006;HP:0000028;HP:0000074;HP:0000126;HP:0000164;HP:0000179;HP:0000218;HP:0000268;HP:0000272;HP:0000297;HP:0000307;HP:0000324;HP:0000337;HP:0000347;HP:0000358;HP:0000369;HP:0000377;HP:0000414;HP:0000483;HP:0000486;HP:0000494;HP:0000506;HP:0000508;HP:0000540;HP:0000629;HP:0000717;HP:0000739;HP:0000750;HP:0000821;HP:0000824;HP:0000974;HP:0001249;HP:0001256;HP:0001263;HP:0001274;HP:0001332;HP:…	0		1	1	0	No
chr10:126653067-TC	DeNovo	Patient-88	HP:0001363;HP:0001511	-0.326884720474259	-0.735584485388801	ATF2		0		1	1	0	No
chr10:129438701-CT	DeNovo	Patient-34	HP:0100333;HP:0100334	-0.0892204607659141	-0.212042397654036	NFIB	HP:0000006;HP:0000256;HP:0000276;HP:0000343;HP:0000348;HP:0000446;HP:0000463;HP:0000494;HP:0000581;HP:0000717;HP:0000718;HP:0000739;HP:0012741;HP:0045075	0		1	1	0	No
chr10:131663322-GA	DeNovo	Patient-92	HP:0000126;HP:0000268;HP:0000278;HP:0001382;HP:0001643;HP:0001655;HP:0002023;HP:0004871;HP:0008589;HP:0011238;HP:0011995	0.619510230391079	1.34919506457684	SRF		0		1	1	0	No
chr10:134507170-CT	Inherited	Patient-58	HP:0000717;HP:0001250;HP:0001290;HP:0001332;HP:0002194;HP:0100660	-0.755329377304273	-1.67938987872332	ATF2		0		1	1	0	No
chr10:216320-CG	Inherited	Patient-55	HP:0000252;HP:0000316;HP:0000565;HP:0000639;HP:0001263;HP:0002079;HP:0004322	0.897930752973899	1.96251766444984	TRIM28	HP:0000526;HP:0000790;HP:0000822;HP:0001824;HP:0001945;HP:0002027;HP:0002667;HP:0002716;HP:0002896;HP:0100526	0		1	1	0	No
chr10:29024270-AT	Inherited	Patient-89	HP:0001332;HP:0001508;HP:0002072;HP:0007099	0.114825450667528	0.23744303442861	C11orf30		0		1	1	0	No
chr10:29024270-AT	Inherited	Patient-89	HP:0001332;HP:0001508;HP:0002072;HP:0007099	0.114825450667528	0.23744303442861	YY1	HP:0000006;HP:0000028;HP:0000074;HP:0000126;HP:0000164;HP:0000179;HP:0000218;HP:0000268;HP:0000272;HP:0000297;HP:0000307;HP:0000324;HP:0000337;HP:0000347;HP:0000358;HP:0000369;HP:0000377;HP:0000414;HP:0000483;HP:0000486;HP:0000494;HP:0000506;HP:0000508;HP:0000540;HP:0000629;HP:0000717;HP:0000739;HP:0000750;HP:0000821;HP:0000824;HP:0000974;HP:0001249;HP:0001256;HP:0001263;HP:0001274;HP:0001332;HP:…	1	HP:0001332	0.03529553	1	0	No
chr10:29024270-AT	Inherited	Patient-89	HP:0001332;HP:0001508;HP:0002072;HP:0007099	0.114825450667528	0.23744303442861	CBFA2T2		0		1	1	0	No
chr10:29024270-AT	Inherited	Patient-89	HP:0001332;HP:0001508;HP:0002072;HP:0007099	0.114825450667528	0.23744303442861	ZBTB2		0		1	1	0	No
chr10:29024270-AT	Inherited	Patient-89	HP:0001332;HP:0001508;HP:0002072;HP:0007099	0.114825450667528	0.23744303442861	TRIM24		0		1	1	0	No
chr10:29024270-AT	Inherited	Patient-89	HP:0001332;HP:0001508;HP:0002072;HP:0007099	0.114825450667528	0.23744303442861	SP1		0		1	1	0	No
chr10:29024270-AT	Inherited	Patient-89	HP:0001332;HP:0001508;HP:0002072;HP:0007099	0.114825450667528	0.23744303442861	TCF12	HP:0000006;HP:0000248;HP:0000256;HP:0000294;HP:0000316;HP:0000324;HP:0000337;HP:0000365;HP:0000486;HP:0000508;HP:0000520;HP:0000717;HP:0000954;HP:0001123;HP:0001156;HP:0001249;HP:0001263;HP:0001357;HP:0001363;HP:0001822;HP:0002007;HP:0002516;HP:0009701;HP:0009891;HP:0011800	0		1	1	0	No
chr10:29024270-AT	Inherited	Patient-89	HP:0001332;HP:0001508;HP:0002072;HP:0007099	0.114825450667528	0.23744303442861	ZNF639		0		1	1	0	No
chr10:29024270-AT	Inherited	Patient-89	HP:0001332;HP:0001508;HP:0002072;HP:0007099	0.114825450667528	0.23744303442861	TEAD4		0		1	1	0	No
chr10:29024270-AT	Inherited	Patient-89	HP:0001332;HP:0001508;HP:0002072;HP:0007099	0.114825450667528	0.23744303442861	E2F8		0		1	1	0	No
chr10:29024270-AT	Inherited	Patient-89	HP:0001332;HP:0001508;HP:0002072;HP:0007099	0.114825450667528	0.23744303442861	BRD9		0		1	1	0	No
chr10:29024270-AT	Inherited	Patient-89	HP:0001332;HP:0001508;HP:0002072;HP:0007099	0.114825450667528	0.23744303442861	SKIL		0		1	1	0	No
chr10:29024270-AT	Inherited	Patient-89	HP:0001332;HP:0001508;HP:0002072;HP:0007099	0.114825450667528	0.23744303442861	SOX6	HP:0000006;HP:0000160;HP:0000176;HP:0000218;HP:0000263;HP:0000269;HP:0000276;HP:0000316;HP:0000325;HP:0000341;HP:0000347;HP:0000348;HP:0000369;HP:0000400;HP:0000407;HP:0000431;HP:0000448;HP:0000574;HP:0000579;HP:0000826;HP:0001007;HP:0001166;HP:0001263;HP:0001537;HP:0001540;HP:0001751;HP:0003186;HP:0004209;HP:0009729;HP:0010526;HP:0012745;HP:0030431;HP:0030799;HP:0030820;HP:0500093	0		1	1	0	No
chr10:29024270-AT	Inherited	Patient-89	HP:0001332;HP:0001508;HP:0002072;HP:0007099	0.114825450667528	0.23744303442861	SMARCC2	HP:0000006;HP:0000028;HP:0000086;HP:0000126;HP:0000154;HP:0000164;HP:0000175;HP:0000179;HP:0000219;HP:0000252;HP:0000280;HP:0000286;HP:0000322;HP:0000365;HP:0000431;HP:0000457;HP:0000463;HP:0000486;HP:0000508;HP:0000518;HP:0000527;HP:0000574;HP:0000632;HP:0000639;HP:0000718;HP:0000750;HP:0000752;HP:0000776;HP:0000889;HP:0000964;HP:0000965;HP:0001249;HP:0001250;HP:0001252;HP:0001263;HP:0001290;HP:…	1	HP:0001508	0.03294058	1	0	No
chr10:29024270-AT	Inherited	Patient-89	HP:0001332;HP:0001508;HP:0002072;HP:0007099	0.114825450667528	0.23744303442861	TAF9B		0		1	1	0	No
chr10:29024270-AT	Inherited	Patient-89	HP:0001332;HP:0001508;HP:0002072;HP:0007099	0.114825450667528	0.23744303442861	BCOR	HP:0000028;HP:0000047;HP:0000072;HP:0000089;HP:0000126;HP:0000176;HP:0000193;HP:0000202;HP:0000204;HP:0000212;HP:0000218;HP:0000225;HP:0000252;HP:0000275;HP:0000276;HP:0000343;HP:0000358;HP:0000365;HP:0000368;HP:0000369;HP:0000378;HP:0000384;HP:0000396;HP:0000403;HP:0000407;HP:0000421;HP:0000426;HP:0000455;HP:0000456;HP:0000465;HP:0000482;HP:0000501;HP:0000505;HP:0000508;HP:0000518;HP:0000519;HP:…	0		1	1	0	No
chr10:29024270-AT	Inherited	Patient-89	HP:0001332;HP:0001508;HP:0002072;HP:0007099	0.114825450667528	0.23744303442861	SMARCA4	HP:0000006;HP:0000028;HP:0000086;HP:0000126;HP:0000154;HP:0000158;HP:0000164;HP:0000175;HP:0000179;HP:0000252;HP:0000280;HP:0000286;HP:0000322;HP:0000365;HP:0000431;HP:0000445;HP:0000457;HP:0000463;HP:0000486;HP:0000505;HP:0000508;HP:0000518;HP:0000527;HP:0000574;HP:0000632;HP:0000639;HP:0000776;HP:0000889;HP:0000965;HP:0000998;HP:0001007;HP:0001249;HP:0001250;HP:0001252;HP:0001263;HP:0001273;HP:…	0		1	1	0	No
chr10:29024270-AT	Inherited	Patient-89	HP:0001332;HP:0001508;HP:0002072;HP:0007099	0.114825450667528	0.23744303442861	ATF7		0		1	1	0	No
chr10:29024270-AT	Inherited	Patient-89	HP:0001332;HP:0001508;HP:0002072;HP:0007099	0.114825450667528	0.23744303442861	ATF3		0		1	1	0	No
chr10:29024270-AT	Inherited	Patient-89	HP:0001332;HP:0001508;HP:0002072;HP:0007099	0.114825450667528	0.23744303442861	SIN3A	HP:0000006;HP:0000023;HP:0000028;HP:0000047;HP:0000054;HP:0000160;HP:0000164;HP:0000174;HP:0000179;HP:0000194;HP:0000218;HP:0000233;HP:0000252;HP:0000275;HP:0000276;HP:0000286;HP:0000308;HP:0000316;HP:0000319;HP:0000324;HP:0000343;HP:0000348;HP:0000356;HP:0000365;HP:0000378;HP:0000400;HP:0000426;HP:0000430;HP:0000431;HP:0000445;HP:0000454;HP:0000463;HP:0000486;HP:0000490;HP:0000494;HP:0000540;HP:…	1	HP:0001508	0.05537097	1	0	No
chr10:29024270-AT	Inherited	Patient-89	HP:0001332;HP:0001508;HP:0002072;HP:0007099	0.114825450667528	0.23744303442861	SMARCE1	HP:0000006;HP:0000020;HP:0000028;HP:0000044;HP:0000086;HP:0000126;HP:0000141;HP:0000154;HP:0000164;HP:0000175;HP:0000179;HP:0000219;HP:0000238;HP:0000252;HP:0000280;HP:0000286;HP:0000294;HP:0000322;HP:0000360;HP:0000365;HP:0000431;HP:0000445;HP:0000457;HP:0000486;HP:0000508;HP:0000518;HP:0000520;HP:0000527;HP:0000574;HP:0000602;HP:0000618;HP:0000632;HP:0000639;HP:0000712;HP:0000776;HP:0000802;HP:…	0		1	1	0	No
chr10:29024270-AT	Inherited	Patient-89	HP:0001332;HP:0001508;HP:0002072;HP:0007099	0.114825450667528	0.23744303442861	ZNF318		0		1	1	0	No
chr10:29024270-AT	Inherited	Patient-89	HP:0001332;HP:0001508;HP:0002072;HP:0007099	0.114825450667528	0.23744303442861	IKZF1	HP:0000006;HP:0000083;HP:0000505;HP:0000509;HP:0000613;HP:0000621;HP:0000795;HP:0001637;HP:0001645;HP:0001658;HP:0001733;HP:0001824;HP:0001873;HP:0001874;HP:0001876;HP:0001903;HP:0001945;HP:0001960;HP:0002014;HP:0002015;HP:0002017;HP:0002027;HP:0002043;HP:0002091;HP:0002094;HP:0002103;HP:0002205;HP:0002239;HP:0002718;HP:0002721;HP:0002910;HP:0003781;HP:0003829;HP:0004313;HP:0006554;HP:0008066;HP:…	0		1	1	0	No
chr10:29024270-AT	Inherited	Patient-89	HP:0001332;HP:0001508;HP:0002072;HP:0007099	0.114825450667528	0.23744303442861	ZKSCAN1		0		1	1	0	No
chr10:29024270-AT	Inherited	Patient-89	HP:0001332;HP:0001508;HP:0002072;HP:0007099	0.114825450667528	0.23744303442861	TAL1	HP:0001428;HP:0006721;HP:0010982	0		1	1	0	No
chr10:29024270-AT	Inherited	Patient-89	HP:0001332;HP:0001508;HP:0002072;HP:0007099	0.114825450667528	0.23744303442861	HNF4A	HP:0000003;HP:0000006;HP:0000047;HP:0000085;HP:0000093;HP:0000104;HP:0000107;HP:0000112;HP:0000121;HP:0000303;HP:0000365;HP:0000488;HP:0000713;HP:0000813;HP:0000819;HP:0000821;HP:0000825;HP:0000855;HP:0000952;HP:0000975;HP:0000980;HP:0001249;HP:0001250;HP:0001254;HP:0001259;HP:0001263;HP:0001319;HP:0001337;HP:0001369;HP:0001397;HP:0001511;HP:0001513;HP:0001520;HP:0001649;HP:0001738;HP:0001919;HP:…	0		1	1	0	No
chr10:29024270-AT	Inherited	Patient-89	HP:0001332;HP:0001508;HP:0002072;HP:0007099	0.114825450667528	0.23744303442861	ZMYM3		0		1	1	0	No
chr10:29024270-AT	Inherited	Patient-89	HP:0001332;HP:0001508;HP:0002072;HP:0007099	0.114825450667528	0.23744303442861	ZNF24		0		1	1	0	No
chr10:29024270-AT	Inherited	Patient-89	HP:0001332;HP:0001508;HP:0002072;HP:0007099	0.114825450667528	0.23744303442861	ATF2		0		1	1	0	No
chr10:29024270-AT	Inherited	Patient-89	HP:0001332;HP:0001508;HP:0002072;HP:0007099	0.114825450667528	0.23744303442861	ZNF579		0		1	1	0	No
chr10:29024270-AT	Inherited	Patient-89	HP:0001332;HP:0001508;HP:0002072;HP:0007099	0.114825450667528	0.23744303442861	HNF4G		0		1	1	0	No
chr10:29024270-AT	Inherited	Patient-89	HP:0001332;HP:0001508;HP:0002072;HP:0007099	0.114825450667528	0.23744303442861	HDAC3		0		1	1	0	No
chr10:29024270-AT	Inherited	Patient-89	HP:0001332;HP:0001508;HP:0002072;HP:0007099	0.114825450667528	0.23744303442861	ATF4		0		1	1	0	No
chr10:29024270-AT	Inherited	Patient-89	HP:0001332;HP:0001508;HP:0002072;HP:0007099	0.114825450667528	0.23744303442861	ZEB2	HP:0000003;HP:0000006;HP:0000020;HP:0000028;HP:0000034;HP:0000041;HP:0000047;HP:0000048;HP:0000054;HP:0000075;HP:0000076;HP:0000077;HP:0000125;HP:0000126;HP:0000175;HP:0000176;HP:0000179;HP:0000193;HP:0000194;HP:0000212;HP:0000252;HP:0000286;HP:0000303;HP:0000307;HP:0000316;HP:0000322;HP:0000358;HP:0000378;HP:0000403;HP:0000407;HP:0000431;HP:0000437;HP:0000444;HP:0000480;HP:0000482;HP:0000483;HP:…	2	HP:0001508;HP:0007099	0.002145693	1	0	No
chr10:29024270-AT	Inherited	Patient-89	HP:0001332;HP:0001508;HP:0002072;HP:0007099	0.114825450667528	0.23744303442861	RXRA		0		1	1	0	No
chr10:29024270-AT	Inherited	Patient-89	HP:0001332;HP:0001508;HP:0002072;HP:0007099	0.114825450667528	0.23744303442861	NRF1		0		1	1	0	No
chr10:29024270-AT	Inherited	Patient-89	HP:0001332;HP:0001508;HP:0002072;HP:0007099	0.114825450667528	0.23744303442861	ZNF316		0		1	1	0	No
chr10:29024270-AT	Inherited	Patient-89	HP:0001332;HP:0001508;HP:0002072;HP:0007099	0.114825450667528	0.23744303442861	DPF2	HP:0000006;HP:0000028;HP:0000086;HP:0000126;HP:0000154;HP:0000164;HP:0000175;HP:0000179;HP:0000219;HP:0000243;HP:0000252;HP:0000280;HP:0000286;HP:0000289;HP:0000316;HP:0000322;HP:0000358;HP:0000365;HP:0000369;HP:0000400;HP:0000403;HP:0000431;HP:0000457;HP:0000486;HP:0000494;HP:0000508;HP:0000518;HP:0000527;HP:0000540;HP:0000574;HP:0000632;HP:0000639;HP:0000691;HP:0000722;HP:0000750;HP:0000752;HP:…	0		1	1	0	No
chr10:29024270-AT	Inherited	Patient-89	HP:0001332;HP:0001508;HP:0002072;HP:0007099	0.114825450667528	0.23744303442861	RFX1		0		1	1	0	No
chr10:29024270-AT	Inherited	Patient-89	HP:0001332;HP:0001508;HP:0002072;HP:0007099	0.114825450667528	0.23744303442861	ARNT		0		1	1	0	No
chr10:29024270-AT	Inherited	Patient-89	HP:0001332;HP:0001508;HP:0002072;HP:0007099	0.114825450667528	0.23744303442861	CTBP1	HP:0000006;HP:0000028;HP:0000047;HP:0000151;HP:0000175;HP:0000188;HP:0000204;HP:0000218;HP:0000238;HP:0000252;HP:0000278;HP:0000286;HP:0000316;HP:0000322;HP:0000347;HP:0000348;HP:0000377;HP:0000384;HP:0000402;HP:0000405;HP:0000407;HP:0000431;HP:0000444;HP:0000465;HP:0000486;HP:0000490;HP:0000508;HP:0000520;HP:0000558;HP:0000612;HP:0000639;HP:0000668;HP:0000733;HP:0000750;HP:0000826;HP:0000902;HP:…	1	HP:0001508	0.04700582	1	0	No
chr10:29024270-AT	Inherited	Patient-89	HP:0001332;HP:0001508;HP:0002072;HP:0007099	0.114825450667528	0.23744303442861	CBX1		0		1	1	0	No
chr10:29024270-AT	Inherited	Patient-89	HP:0001332;HP:0001508;HP:0002072;HP:0007099	0.114825450667528	0.23744303442861	MAFK		0		1	1	0	No
chr10:29024270-AT	Inherited	Patient-89	HP:0001332;HP:0001508;HP:0002072;HP:0007099	0.114825450667528	0.23744303442861	AFF1		0		1	1	0	No
chr10:29024270-AT	Inherited	Patient-89	HP:0001332;HP:0001508;HP:0002072;HP:0007099	0.114825450667528	0.23744303442861	CC2D1A	HP:0000007;HP:0000252;HP:0000338;HP:0000716;HP:0000729;HP:0000733;HP:0000736;HP:0000750;HP:0000752;HP:0001256;HP:0001257;HP:0001263;HP:0001270;HP:0001290;HP:0001331;HP:0001332;HP:0001999;HP:0002059;HP:0002072;HP:0002079;HP:0002126;HP:0002197;HP:0002342;HP:0002360;HP:0002465;HP:0002521;HP:0002539;HP:0002546;HP:0003621;HP:0006887;HP:0007048;HP:0007359;HP:0010841;HP:0010864;HP:0011097;HP:0040288;HP:…	2	HP:0001332;HP:0002072	0.0001290678	1	0	No
chr10:29024270-AT	Inherited	Patient-89	HP:0001332;HP:0001508;HP:0002072;HP:0007099	0.114825450667528	0.23744303442861	NR2F2	HP:0000006;HP:0000062;HP:0001279;HP:0001629;HP:0001636;HP:0001643;HP:0001647;HP:0001650;HP:0001653;HP:0001680;HP:0001681;HP:0001684;HP:0001702;HP:0001719;HP:0001962;HP:0002205;HP:0002326;HP:0002875;HP:0004383;HP:0004749;HP:0006689;HP:0006695;HP:0009020;HP:0009112;HP:0010772;HP:0011565;HP:0011577;HP:0030088;HP:0030148;HP:0030853;HP:0031298;HP:0100779	0		1	1	0	No
chr10:29024270-AT	Inherited	Patient-89	HP:0001332;HP:0001508;HP:0002072;HP:0007099	0.114825450667528	0.23744303442861	REST	HP:0000006;HP:0000169;HP:0000212;HP:0000407;HP:0000526;HP:0000766;HP:0000790;HP:0000822;HP:0001824;HP:0001945;HP:0002027;HP:0002667;HP:0002716;HP:0002896;HP:0100526	0		1	1	0	No
chr10:29024270-AT	Inherited	Patient-89	HP:0001332;HP:0001508;HP:0002072;HP:0007099	0.114825450667528	0.23744303442861	MCM7		0		1	1	0	No
chr10:29024270-AT	Inherited	Patient-89	HP:0001332;HP:0001508;HP:0002072;HP:0007099	0.114825450667528	0.23744303442861	ZBTB33		0		1	1	0	No
chr10:29024270-AT	Inherited	Patient-89	HP:0001332;HP:0001508;HP:0002072;HP:0007099	0.114825450667528	0.23744303442861	FOSL1		0		1	1	0	No
chr10:29024270-AT	Inherited	Patient-89	HP:0001332;HP:0001508;HP:0002072;HP:0007099	0.114825450667528	0.23744303442861	CBX3		0		1	1	0	No
chr10:29024270-AT	Inherited	Patient-89	HP:0001332;HP:0001508;HP:0002072;HP:0007099	0.114825450667528	0.23744303442861	ETS1		0		1	1	0	No
chr10:29024270-AT	Inherited	Patient-89	HP:0001332;HP:0001508;HP:0002072;HP:0007099	0.114825450667528	0.23744303442861	FOS	HP:0000141;HP:0000147;HP:0000158;HP:0000294;HP:0000303;HP:0000336;HP:0000819;HP:0000842;HP:0000855;HP:0000876;HP:0000956;HP:0000998;HP:0001015;HP:0001176;HP:0001249;HP:0001263;HP:0001394;HP:0001397;HP:0001508;HP:0001635;HP:0001639;HP:0001833;HP:0001999;HP:0002155;HP:0002162;HP:0002240;HP:0003124;HP:0003247;HP:0005616;HP:0008665;HP:0008887;HP:0009125;HP:0010465;HP:0011407;HP:0012062;HP:0025356;HP:…	1	HP:0001508	0.01776667	1	0	No
chr10:29024270-AT	Inherited	Patient-89	HP:0001332;HP:0001508;HP:0002072;HP:0007099	0.114825450667528	0.23744303442861	CHAMP1	HP:0000006;HP:0000194;HP:0000218;HP:0000232;HP:0000252;HP:0000276;HP:0000286;HP:0000297;HP:0000307;HP:0000322;HP:0000369;HP:0000486;HP:0000540;HP:0000582;HP:0000729;HP:0000733;HP:0001249;HP:0001256;HP:0001257;HP:0001263;HP:0001290;HP:0001344;HP:0001382;HP:0001999;HP:0002020;HP:0002059;HP:0002066;HP:0002069;HP:0002072;HP:0002079;HP:0002123;HP:0002133;HP:0002187;HP:0002205;HP:0002342;HP:0002352;HP:…	1	HP:0002072	0.03058133	1	0	No
chr10:29024270-AT	Inherited	Patient-89	HP:0001332;HP:0001508;HP:0002072;HP:0007099	0.114825450667528	0.23744303442861	HMBOX1		0		1	1	0	No
chr10:29024270-AT	Inherited	Patient-89	HP:0001332;HP:0001508;HP:0002072;HP:0007099	0.114825450667528	0.23744303442861	RBM25		0		1	1	0	No
chr10:29024270-AT	Inherited	Patient-89	HP:0001332;HP:0001508;HP:0002072;HP:0007099	0.114825450667528	0.23744303442861	ARID1B	HP:0000006;HP:0000023;HP:0000028;HP:0000047;HP:0000086;HP:0000089;HP:0000126;HP:0000151;HP:0000154;HP:0000164;HP:0000175;HP:0000179;HP:0000218;HP:0000219;HP:0000252;HP:0000272;HP:0000280;HP:0000286;HP:0000316;HP:0000322;HP:0000331;HP:0000343;HP:0000347;HP:0000358;HP:0000365;HP:0000368;HP:0000369;HP:0000377;HP:0000384;HP:0000407;HP:0000431;HP:0000453;HP:0000455;HP:0000457;HP:0000483;HP:0000486;HP:…	1	HP:0001508	0.05907109	1	0	No
chr10:29024270-AT	Inherited	Patient-89	HP:0001332;HP:0001508;HP:0002072;HP:0007099	0.114825450667528	0.23744303442861	NR2F1	HP:0000006;HP:0000286;HP:0000365;HP:0000411;HP:0000426;HP:0000463;HP:0000486;HP:0000540;HP:0000543;HP:0000545;HP:0000563;HP:0000565;HP:0000577;HP:0000582;HP:0000609;HP:0000639;HP:0000646;HP:0000648;HP:0000722;HP:0000729;HP:0001123;HP:0001182;HP:0001249;HP:0001250;HP:0001252;HP:0001257;HP:0001263;HP:0001344;HP:0001999;HP:0002079;HP:0002750;HP:0003194;HP:0004322;HP:0007018;HP:0007663;HP:0007766;HP:…	0		1	1	0	No
chr10:29024270-AT	Inherited	Patient-89	HP:0001332;HP:0001508;HP:0002072;HP:0007099	0.114825450667528	0.23744303442861	E2F1		0		1	1	0	No
chr10:29024270-AT	Inherited	Patient-89	HP:0001332;HP:0001508;HP:0002072;HP:0007099	0.114825450667528	0.23744303442861	HDAC2		0		1	1	0	No
chr10:29024270-AT	Inherited	Patient-89	HP:0001332;HP:0001508;HP:0002072;HP:0007099	0.114825450667528	0.23744303442861	JUNB		0		1	1	0	No
chr10:29024270-AT	Inherited	Patient-89	HP:0001332;HP:0001508;HP:0002072;HP:0007099	0.114825450667528	0.23744303442861	CBFA2T3		0		1	1	0	No
chr10:29024270-AT	Inherited	Patient-89	HP:0001332;HP:0001508;HP:0002072;HP:0007099	0.114825450667528	0.23744303442861	TRIM28	HP:0000526;HP:0000790;HP:0000822;HP:0001824;HP:0001945;HP:0002027;HP:0002667;HP:0002716;HP:0002896;HP:0100526	0		1	1	0	No
chr10:29024270-AT	Inherited	Patient-89	HP:0001332;HP:0001508;HP:0002072;HP:0007099	0.114825450667528	0.23744303442861	L3MBTL2		0		1	1	0	No
chr10:29024270-AT	Inherited	Patient-89	HP:0001332;HP:0001508;HP:0002072;HP:0007099	0.114825450667528	0.23744303442861	CREB1	HP:0001428;HP:0012315	0		1	1	0	No
chr10:29024270-AT	Inherited	Patient-89	HP:0001332;HP:0001508;HP:0002072;HP:0007099	0.114825450667528	0.23744303442861	CUX1	HP:0000006;HP:0000252;HP:0000729;HP:0000733;HP:0001249;HP:0001256;HP:0001257;HP:0001263;HP:0001290;HP:0001999;HP:0002020;HP:0002059;HP:0002069;HP:0002072;HP:0002079;HP:0002123;HP:0002133;HP:0002187;HP:0002342;HP:0002352;HP:0002360;HP:0002384;HP:0002465;HP:0002650;HP:0004322;HP:0006829;HP:0006956;HP:0010553;HP:0010818;HP:0010819;HP:0010821;HP:0010864;HP:0011097;HP:0011147;HP:0011153;HP:0011471;HP:…	1	HP:0002072	0.02110111	1	0	No
chr10:29024270-AT	Inherited	Patient-89	HP:0001332;HP:0001508;HP:0002072;HP:0007099	0.114825450667528	0.23744303442861	RNF2		0		1	1	0	No
chr10:29024270-AT	Inherited	Patient-89	HP:0001332;HP:0001508;HP:0002072;HP:0007099	0.114825450667528	0.23744303442861	ELF4		0		1	1	0	No
chr10:29024270-AT	Inherited	Patient-89	HP:0001332;HP:0001508;HP:0002072;HP:0007099	0.114825450667528	0.23744303442861	EP300	HP:0000006;HP:0000010;HP:0000028;HP:0000034;HP:0000047;HP:0000049;HP:0000076;HP:0000077;HP:0000126;HP:0000136;HP:0000160;HP:0000189;HP:0000218;HP:0000219;HP:0000252;HP:0000260;HP:0000270;HP:0000273;HP:0000278;HP:0000286;HP:0000293;HP:0000294;HP:0000316;HP:0000321;HP:0000327;HP:0000347;HP:0000365;HP:0000369;HP:0000377;HP:0000387;HP:0000388;HP:0000405;HP:0000407;HP:0000431;HP:0000444;HP:0000446;HP:…	2	HP:0001508;HP:0007099	0.004110843	1	0	No
chr10:29024270-AT	Inherited	Patient-89	HP:0001332;HP:0001508;HP:0002072;HP:0007099	0.114825450667528	0.23744303442861	EP400		0		1	1	0	No
chr10:29024270-AT	Inherited	Patient-89	HP:0001332;HP:0001508;HP:0002072;HP:0007099	0.114825450667528	0.23744303442861	NFE2L2	HP:0000006;HP:0000750;HP:0001256;HP:0001263;HP:0001508;HP:0001581;HP:0001631;HP:0002205;HP:0002352;HP:0002721;HP:0003593;HP:0004313;HP:0004322	1	HP:0001508	0.006269573	1	0	No
chr10:29024270-AT	Inherited	Patient-89	HP:0001332;HP:0001508;HP:0002072;HP:0007099	0.114825450667528	0.23744303442861	KDM1A	HP:0000006;HP:0000028;HP:0000041;HP:0000047;HP:0000174;HP:0000219;HP:0000248;HP:0000256;HP:0000316;HP:0000431;HP:0000463;HP:0000494;HP:0000508;HP:0000577;HP:0000592;HP:0000657;HP:0000664;HP:0000687;HP:0000750;HP:0001156;HP:0001182;HP:0001252;HP:0001263;HP:0001270;HP:0001290;HP:0001382;HP:0001488;HP:0001655;HP:0001800;HP:0002007;HP:0002019;HP:0002079;HP:0002144;HP:0002169;HP:0002188;HP:0002209;HP:…	0		1	1	0	No
chr10:29024270-AT	Inherited	Patient-89	HP:0001332;HP:0001508;HP:0002072;HP:0007099	0.114825450667528	0.23744303442861	NFE2		0		1	1	0	No
chr10:29024270-AT	Inherited	Patient-89	HP:0001332;HP:0001508;HP:0002072;HP:0007099	0.114825450667528	0.23744303442861	CREM		0		1	1	0	No
chr10:29024270-AT	Inherited	Patient-89	HP:0001332;HP:0001508;HP:0002072;HP:0007099	0.114825450667528	0.23744303442861	PHF20		0		1	1	0	No
chr10:29024270-AT	Inherited	Patient-89	HP:0001332;HP:0001508;HP:0002072;HP:0007099	0.114825450667528	0.23744303442861	ARID3A		0		1	1	0	No
chr10:29024270-AT	Inherited	Patient-89	HP:0001332;HP:0001508;HP:0002072;HP:0007099	0.114825450667528	0.23744303442861	CHD4	HP:0000006;HP:0000028;HP:0000054;HP:0000062;HP:0000076;HP:0000083;HP:0000243;HP:0000256;HP:0000280;HP:0000286;HP:0000316;HP:0000365;HP:0000369;HP:0000378;HP:0000483;HP:0000508;HP:0000582;HP:0000894;HP:0001182;HP:0001249;HP:0001290;HP:0001545;HP:0001629;HP:0001631;HP:0001636;HP:0001680;HP:0002119;HP:0002141;HP:0002308;HP:0002645;HP:0003180;HP:0004322;HP:0012745;HP:0100864	0		1	1	0	No
chr10:29024270-AT	Inherited	Patient-89	HP:0001332;HP:0001508;HP:0002072;HP:0007099	0.114825450667528	0.23744303442861	GATAD2B	HP:0000006;HP:0000047;HP:0000154;HP:0000218;HP:0000219;HP:0000273;HP:0000286;HP:0000316;HP:0000322;HP:0000337;HP:0000347;HP:0000431;HP:0000455;HP:0000484;HP:0000486;HP:0000490;HP:0000540;HP:0000581;HP:0000582;HP:0000609;HP:0000629;HP:0000637;HP:0000729;HP:0000742;HP:0000744;HP:0000748;HP:0000752;HP:0001263;HP:0001319;HP:0001388;HP:0001511;HP:0001566;HP:0002007;HP:0002061;HP:0002121;HP:0002213;HP:…	0		1	1	0	No
chr10:29024270-AT	Inherited	Patient-89	HP:0001332;HP:0001508;HP:0002072;HP:0007099	0.114825450667528	0.23744303442861	HDAC1		0		1	1	0	No
chr10:29024270-AT	Inherited	Patient-89	HP:0001332;HP:0001508;HP:0002072;HP:0007099	0.114825450667528	0.23744303442861	JUN		0		1	1	0	No
chr10:29024270-AT	Inherited	Patient-89	HP:0001332;HP:0001508;HP:0002072;HP:0007099	0.114825450667528	0.23744303442861	MAFF		0		1	1	0	No
chr10:29024270-AT	Inherited	Patient-89	HP:0001332;HP:0001508;HP:0002072;HP:0007099	0.114825450667528	0.23744303442861	LEF1		0		1	1	0	No
chr10:29024270-AT	Inherited	Patient-89	HP:0001332;HP:0001508;HP:0002072;HP:0007099	0.114825450667528	0.23744303442861	KLF16		0		1	1	0	No
chr10:29024270-AT	Inherited	Patient-89	HP:0001332;HP:0001508;HP:0002072;HP:0007099	0.114825450667528	0.23744303442861	NFIC		0		1	1	0	No
chr10:29024270-AT	Inherited	Patient-89	HP:0001332;HP:0001508;HP:0002072;HP:0007099	0.114825450667528	0.23744303442861	NFATC3		0		1	1	0	No
chr10:29024270-AT	Inherited	Patient-89	HP:0001332;HP:0001508;HP:0002072;HP:0007099	0.114825450667528	0.23744303442861	GABPB1		0		1	1	0	No
chr10:29024270-AT	Inherited	Patient-89	HP:0001332;HP:0001508;HP:0002072;HP:0007099	0.114825450667528	0.23744303442861	MTA1		0		1	1	0	No
chr10:29024270-AT	Inherited	Patient-89	HP:0001332;HP:0001508;HP:0002072;HP:0007099	0.114825450667528	0.23744303442861	GMEB1		0		1	1	0	No
chr10:29024270-AT	Inherited	Patient-89	HP:0001332;HP:0001508;HP:0002072;HP:0007099	0.114825450667528	0.23744303442861	NCOA1		0		1	1	0	No
chr10:29024270-AT	Inherited	Patient-89	HP:0001332;HP:0001508;HP:0002072;HP:0007099	0.114825450667528	0.23744303442861	ELF1		0		1	1	0	No
chr10:29024270-AT	Inherited	Patient-89	HP:0001332;HP:0001508;HP:0002072;HP:0007099	0.114825450667528	0.23744303442861	EHMT2		0		1	1	0	No
chr10:29024270-AT	Inherited	Patient-89	HP:0001332;HP:0001508;HP:0002072;HP:0007099	0.114825450667528	0.23744303442861	MYNN		0		1	1	0	No
chr10:29024270-AT	Inherited	Patient-89	HP:0001332;HP:0001508;HP:0002072;HP:0007099	0.114825450667528	0.23744303442861	JUND		0		1	1	0	No
chr10:29024270-AT	Inherited	Patient-89	HP:0001332;HP:0001508;HP:0002072;HP:0007099	0.114825450667528	0.23744303442861	FOXA2	HP:0000044;HP:0000141;HP:0000457;HP:0000789;HP:0000823;HP:0000839;HP:0000938;HP:0001250;HP:0001274;HP:0001360;HP:0001943;HP:0002019;HP:0002615;HP:0002750;HP:0002920;HP:0004637;HP:0005625;HP:0008187;HP:0008245;HP:0008501;HP:0008734;HP:0009888;HP:0010311;HP:0010442;HP:0010626;HP:0010627;HP:0011344;HP:0011755;HP:0012378;HP:0012731;HP:0040086;HP:0100842	0		1	1	0	No
chr10:29024270-AT	Inherited	Patient-89	HP:0001332;HP:0001508;HP:0002072;HP:0007099	0.114825450667528	0.23744303442861	MTA2		0		1	1	0	No
chr10:29024270-AT	Inherited	Patient-89	HP:0001332;HP:0001508;HP:0002072;HP:0007099	0.114825450667528	0.23744303442861	FOXA1		0		1	1	0	No
chr10:29024270-AT	Inherited	Patient-89	HP:0001332;HP:0001508;HP:0002072;HP:0007099	0.114825450667528	0.23744303442861	NBN	HP:0000007;HP:0000010;HP:0000126;HP:0000175;HP:0000204;HP:0000246;HP:0000252;HP:0000265;HP:0000278;HP:0000294;HP:0000340;HP:0000347;HP:0000364;HP:0000388;HP:0000400;HP:0000426;HP:0000444;HP:0000448;HP:0000453;HP:0000470;HP:0000582;HP:0000752;HP:0000957;HP:0000992;HP:0001249;HP:0001268;HP:0001324;HP:0001428;HP:0001480;HP:0001511;HP:0001873;HP:0001890;HP:0001915;HP:0002002;HP:0002014;HP:0002023;HP:…	0		1	1	0	No
chr10:29024270-AT	Inherited	Patient-89	HP:0001332;HP:0001508;HP:0002072;HP:0007099	0.114825450667528	0.23744303442861	MNT		0		1	1	0	No
chr10:29024270-AT	Inherited	Patient-89	HP:0001332;HP:0001508;HP:0002072;HP:0007099	0.114825450667528	0.23744303442861	MTA3		0		1	1	0	No
chr10:29024270-AT	Inherited	Patient-89	HP:0001332;HP:0001508;HP:0002072;HP:0007099	0.114825450667528	0.23744303442861	EGR1		0		1	1	0	No
chr10:29024270-AT	Inherited	Patient-89	HP:0001332;HP:0001508;HP:0002072;HP:0007099	0.114825450667528	0.23744303442861	NCOR1		0		1	1	0	No
chr10:29024270-AT	Inherited	Patient-89	HP:0001332;HP:0001508;HP:0002072;HP:0007099	0.114825450667528	0.23744303442861	PRDM10		0		1	1	0	No
chr10:29024270-AT	Inherited	Patient-89	HP:0001332;HP:0001508;HP:0002072;HP:0007099	0.114825450667528	0.23744303442861	E4F1		0		1	1	0	No
chr10:29024270-AT	Inherited	Patient-89	HP:0001332;HP:0001508;HP:0002072;HP:0007099	0.114825450667528	0.23744303442861	FOXM1		0		1	1	0	No
chr10:29024270-AT	Inherited	Patient-89	HP:0001332;HP:0001508;HP:0002072;HP:0007099	0.114825450667528	0.23744303442861	RAD21	HP:0000003;HP:0000006;HP:0000007;HP:0000028;HP:0000047;HP:0000059;HP:0000076;HP:0000083;HP:0000089;HP:0000130;HP:0000175;HP:0000218;HP:0000219;HP:0000233;HP:0000248;HP:0000252;HP:0000294;HP:0000319;HP:0000343;HP:0000347;HP:0000368;HP:0000400;HP:0000405;HP:0000407;HP:0000413;HP:0000431;HP:0000453;HP:0000463;HP:0000470;HP:0000482;HP:0000486;HP:0000498;HP:0000501;HP:0000508;HP:0000518;HP:0000527;HP:…	1	HP:0001508	0.05583408	1	0	No
chr10:29024270-AT	Inherited	Patient-89	HP:0001332;HP:0001508;HP:0002072;HP:0007099	0.114825450667528	0.23744303442861	MEIS2	HP:0000006;HP:0000023;HP:0000164;HP:0000175;HP:0000204;HP:0000252;HP:0000276;HP:0000307;HP:0000319;HP:0000322;HP:0000341;HP:0000343;HP:0000369;HP:0000426;HP:0000444;HP:0000490;HP:0000582;HP:0000717;HP:0000729;HP:0000750;HP:0001061;HP:0001249;HP:0001250;HP:0001263;HP:0001601;HP:0001629;HP:0001631;HP:0001680;HP:0001852;HP:0002003;HP:0002020;HP:0002553;HP:0002650;HP:0002721;HP:0002808;HP:0004322;HP:…	0		1	1	0	No
chr10:29024270-AT	Inherited	Patient-89	HP:0001332;HP:0001508;HP:0002072;HP:0007099	0.114825450667528	0.23744303442861	FOSL2		0		1	1	0	No
chr10:29024270-AT	Inherited	Patient-89	HP:0001332;HP:0001508;HP:0002072;HP:0007099	0.114825450667528	0.23744303442861	PKNOX1		0		1	1	0	No
chr10:29586828-CT	DeNovo	Patient-57	HP:0000126;HP:0000609;HP:0000639;HP:0001627;HP:0001642;HP:0001650;HP:0008619	-0.315007079120781	-0.709419654550559	CBX5		0		1	1	0	No
chr10:29586828-CT	DeNovo	Patient-57	HP:0000126;HP:0000609;HP:0000639;HP:0001627;HP:0001642;HP:0001650;HP:0008619	-0.315007079120781	-0.709419654550559	CBX3		0		1	1	0	No
chr10:29586828-CT	DeNovo	Patient-57	HP:0000126;HP:0000609;HP:0000639;HP:0001627;HP:0001642;HP:0001650;HP:0008619	-0.315007079120781	-0.709419654550559	KDM1A	HP:0000006;HP:0000028;HP:0000041;HP:0000047;HP:0000174;HP:0000219;HP:0000248;HP:0000256;HP:0000316;HP:0000431;HP:0000463;HP:0000494;HP:0000508;HP:0000577;HP:0000592;HP:0000657;HP:0000664;HP:0000687;HP:0000750;HP:0001156;HP:0001182;HP:0001252;HP:0001263;HP:0001270;HP:0001290;HP:0001382;HP:0001488;HP:0001655;HP:0001800;HP:0002007;HP:0002019;HP:0002079;HP:0002144;HP:0002169;HP:0002188;HP:0002209;HP:…	0		1	1	0	No
chr10:29586828-CT	DeNovo	Patient-57	HP:0000126;HP:0000609;HP:0000639;HP:0001627;HP:0001642;HP:0001650;HP:0008619	-0.315007079120781	-0.709419654550559	ZNF143		0		1	1	0	No
chr10:29586828-CT	DeNovo	Patient-57	HP:0000126;HP:0000609;HP:0000639;HP:0001627;HP:0001642;HP:0001650;HP:0008619	-0.315007079120781	-0.709419654550559	TRIM28	HP:0000526;HP:0000790;HP:0000822;HP:0001824;HP:0001945;HP:0002027;HP:0002667;HP:0002716;HP:0002896;HP:0100526	0		1	1	0	No
chr10:30002389-CT	Inherited	Patient-25	HP:0000519;HP:0001263;HP:0001508;HP:0001510;HP:0002119;HP:0006808	-0.782577448447418	-1.73941367898059	MAFK		0		1	1	0	No
chr10:3175298-GA	DeNovo	Patient-59	HP:0000717;HP:0001250;HP:0001263;HP:0001332	-0.0570089152250864	-0.141084737371823	POLR2A	HP:0000023;HP:0000175;HP:0000218;HP:0000248;HP:0000252;HP:0000316;HP:0000348;HP:0000486;HP:0000505;HP:0000692;HP:0000729;HP:0000767;HP:0001250;HP:0001274;HP:0001290;HP:0001357;HP:0001508;HP:0001558;HP:0002020;HP:0002079;HP:0002119;HP:0002188;HP:0002205;HP:0002280;HP:0002360;HP:0002453;HP:0003202;HP:0003546;HP:0007281;HP:0011968;HP:0025336;HP:0025352;HP:0031139;HP:0031936	1	HP:0001250	0.01633501	1	0	No
chr10:32335719-TG	DeNovo	Patient-37	HP:0000407;HP:0000545;HP:0000682;HP:0000750;HP:0000821;HP:0001250;HP:0001263;HP:0001290;HP:0001385;HP:0001508;HP:0001510;HP:0001647;HP:0001999;HP:0010536;HP:0011968	-0.30564826816634	-0.688803465007311	RBFOX2		0		1	1	0	No
chr10:32627741-CT	DeNovo	Patient-54	HP:0000028;HP:0000365;HP:0000589;HP:0000824;HP:0001250;HP:0001263;HP:0001388;HP:0001643;HP:0002126;HP:0002282;HP:0006989	0.272242050912359	0.584210426536384	MLLT1		0		1	1	0	No
chr10:32634642-TC	DeNovo	Patient-71	HP:0001250;HP:0001263;HP:0001290	0.445338186061862	0.965517704653003	YY1	HP:0000006;HP:0000028;HP:0000074;HP:0000126;HP:0000164;HP:0000179;HP:0000218;HP:0000268;HP:0000272;HP:0000297;HP:0000307;HP:0000324;HP:0000337;HP:0000347;HP:0000358;HP:0000369;HP:0000377;HP:0000414;HP:0000483;HP:0000486;HP:0000494;HP:0000506;HP:0000508;HP:0000540;HP:0000629;HP:0000717;HP:0000739;HP:0000750;HP:0000821;HP:0000824;HP:0000974;HP:0001249;HP:0001256;HP:0001263;HP:0001274;HP:0001332;HP:…	1	HP:0001263	0.0265886	1	0	No
chr10:32634642-TC	DeNovo	Patient-71	HP:0001250;HP:0001263;HP:0001290	0.445338186061862	0.965517704653003	MNT		0		1	1	0	No
chr10:32634642-TC	DeNovo	Patient-71	HP:0001250;HP:0001263;HP:0001290	0.445338186061862	0.965517704653003	ELF1		0		1	1	0	No
chr10:32634642-TC	DeNovo	Patient-71	HP:0001250;HP:0001263;HP:0001290	0.445338186061862	0.965517704653003	ZEB2	HP:0000003;HP:0000006;HP:0000020;HP:0000028;HP:0000034;HP:0000041;HP:0000047;HP:0000048;HP:0000054;HP:0000075;HP:0000076;HP:0000077;HP:0000125;HP:0000126;HP:0000175;HP:0000176;HP:0000179;HP:0000193;HP:0000194;HP:0000212;HP:0000252;HP:0000286;HP:0000303;HP:0000307;HP:0000316;HP:0000322;HP:0000358;HP:0000378;HP:0000403;HP:0000407;HP:0000431;HP:0000437;HP:0000444;HP:0000480;HP:0000482;HP:0000483;HP:…	2	HP:0001250;HP:0001290	0.001086571	1	0	No
chr10:35032878-TC	DeNovo	Patient-69	HP:0000044;HP:0000220;HP:0000410;HP:0000824;HP:0000873;HP:0001331;HP:0001631;HP:0002282;HP:0002744;HP:0008058;HP:0100842	-0.202802433085107	-0.462248057478514	STAT3	HP:0000006;HP:0000124;HP:0000164;HP:0000175;HP:0000212;HP:0000218;HP:0000225;HP:0000230;HP:0000280;HP:0000316;HP:0000365;HP:0000389;HP:0000421;HP:0000431;HP:0000445;HP:0000488;HP:0000490;HP:0000684;HP:0000790;HP:0000821;HP:0000823;HP:0000857;HP:0000938;HP:0000964;HP:0000967;HP:0000976;HP:0000978;HP:0000988;HP:0000989;HP:0001251;HP:0001252;HP:0001259;HP:0001263;HP:0001270;HP:0001324;HP:0001363;HP:…	0		1	1	0	No
chr10:35032878-TC	DeNovo	Patient-69	HP:0000044;HP:0000220;HP:0000410;HP:0000824;HP:0000873;HP:0001331;HP:0001631;HP:0002282;HP:0002744;HP:0008058;HP:0100842	-0.202802433085107	-0.462248057478514	RCOR1		0		1	1	0	No
chr10:35032878-TC	DeNovo	Patient-69	HP:0000044;HP:0000220;HP:0000410;HP:0000824;HP:0000873;HP:0001331;HP:0001631;HP:0002282;HP:0002744;HP:0008058;HP:0100842	-0.202802433085107	-0.462248057478514	RAD21	HP:0000003;HP:0000006;HP:0000007;HP:0000028;HP:0000047;HP:0000059;HP:0000076;HP:0000083;HP:0000089;HP:0000130;HP:0000175;HP:0000218;HP:0000219;HP:0000233;HP:0000248;HP:0000252;HP:0000294;HP:0000319;HP:0000343;HP:0000347;HP:0000368;HP:0000400;HP:0000405;HP:0000407;HP:0000413;HP:0000431;HP:0000453;HP:0000463;HP:0000470;HP:0000482;HP:0000486;HP:0000498;HP:0000501;HP:0000508;HP:0000518;HP:0000527;HP:…	1	HP:0001631	0.146205	1	0	No
chr10:35032878-TC	DeNovo	Patient-69	HP:0000044;HP:0000220;HP:0000410;HP:0000824;HP:0000873;HP:0001331;HP:0001631;HP:0002282;HP:0002744;HP:0008058;HP:0100842	-0.202802433085107	-0.462248057478514	FOS	HP:0000141;HP:0000147;HP:0000158;HP:0000294;HP:0000303;HP:0000336;HP:0000819;HP:0000842;HP:0000855;HP:0000876;HP:0000956;HP:0000998;HP:0001015;HP:0001176;HP:0001249;HP:0001263;HP:0001394;HP:0001397;HP:0001508;HP:0001635;HP:0001639;HP:0001833;HP:0001999;HP:0002155;HP:0002162;HP:0002240;HP:0003124;HP:0003247;HP:0005616;HP:0008665;HP:0008887;HP:0009125;HP:0010465;HP:0011407;HP:0012062;HP:0025356;HP:…	0		1	1	0	No
chr10:35032878-TC	DeNovo	Patient-69	HP:0000044;HP:0000220;HP:0000410;HP:0000824;HP:0000873;HP:0001331;HP:0001631;HP:0002282;HP:0002744;HP:0008058;HP:0100842	-0.202802433085107	-0.462248057478514	EP300	HP:0000006;HP:0000010;HP:0000028;HP:0000034;HP:0000047;HP:0000049;HP:0000076;HP:0000077;HP:0000126;HP:0000136;HP:0000160;HP:0000189;HP:0000218;HP:0000219;HP:0000252;HP:0000260;HP:0000270;HP:0000273;HP:0000278;HP:0000286;HP:0000293;HP:0000294;HP:0000316;HP:0000321;HP:0000327;HP:0000347;HP:0000365;HP:0000369;HP:0000377;HP:0000387;HP:0000388;HP:0000405;HP:0000407;HP:0000431;HP:0000444;HP:0000446;HP:…	1	HP:0001631	0.2576368	1	0	No
chr10:35032878-TC	DeNovo	Patient-69	HP:0000044;HP:0000220;HP:0000410;HP:0000824;HP:0000873;HP:0001331;HP:0001631;HP:0002282;HP:0002744;HP:0008058;HP:0100842	-0.202802433085107	-0.462248057478514	POLR2A	HP:0000023;HP:0000175;HP:0000218;HP:0000248;HP:0000252;HP:0000316;HP:0000348;HP:0000486;HP:0000505;HP:0000692;HP:0000729;HP:0000767;HP:0001250;HP:0001274;HP:0001290;HP:0001357;HP:0001508;HP:0001558;HP:0002020;HP:0002079;HP:0002119;HP:0002188;HP:0002205;HP:0002280;HP:0002360;HP:0002453;HP:0003202;HP:0003546;HP:0007281;HP:0011968;HP:0025336;HP:0025352;HP:0031139;HP:0031936	0		1	1	0	No
chr10:35032878-TC	DeNovo	Patient-69	HP:0000044;HP:0000220;HP:0000410;HP:0000824;HP:0000873;HP:0001331;HP:0001631;HP:0002282;HP:0002744;HP:0008058;HP:0100842	-0.202802433085107	-0.462248057478514	MYC	HP:0000137;HP:0001392;HP:0001428;HP:0001732;HP:0001743;HP:0002017;HP:0002027;HP:0002149;HP:0002239;HP:0002721;HP:0002733;HP:0003745;HP:0005214;HP:0005407;HP:0005561;HP:0025435;HP:0030080;HP:0100649	0		1	1	0	No
chr10:35032878-TC	DeNovo	Patient-69	HP:0000044;HP:0000220;HP:0000410;HP:0000824;HP:0000873;HP:0001331;HP:0001631;HP:0002282;HP:0002744;HP:0008058;HP:0100842	-0.202802433085107	-0.462248057478514	JUND		0		1	1	0	No
chr10:35032878-TC	DeNovo	Patient-69	HP:0000044;HP:0000220;HP:0000410;HP:0000824;HP:0000873;HP:0001331;HP:0001631;HP:0002282;HP:0002744;HP:0008058;HP:0100842	-0.202802433085107	-0.462248057478514	GATA2	HP:0000006;HP:0000286;HP:0000389;HP:0000407;HP:0000465;HP:0000572;HP:0000587;HP:0000601;HP:0000978;HP:0000980;HP:0001004;HP:0001182;HP:0001428;HP:0001744;HP:0001824;HP:0001873;HP:0001875;HP:0001876;HP:0001888;HP:0001909;HP:0001915;HP:0001945;HP:0001974;HP:0002017;HP:0002076;HP:0002167;HP:0002170;HP:0002205;HP:0002240;HP:0002321;HP:0002488;HP:0002716;HP:0002721;HP:0002841;HP:0002863;HP:0002878;HP:…	0		1	1	0	No
chr10:35032878-TC	DeNovo	Patient-69	HP:0000044;HP:0000220;HP:0000410;HP:0000824;HP:0000873;HP:0001331;HP:0001631;HP:0002282;HP:0002744;HP:0008058;HP:0100842	-0.202802433085107	-0.462248057478514	YY1	HP:0000006;HP:0000028;HP:0000074;HP:0000126;HP:0000164;HP:0000179;HP:0000218;HP:0000268;HP:0000272;HP:0000297;HP:0000307;HP:0000324;HP:0000337;HP:0000347;HP:0000358;HP:0000369;HP:0000377;HP:0000414;HP:0000483;HP:0000486;HP:0000494;HP:0000506;HP:0000508;HP:0000540;HP:0000629;HP:0000717;HP:0000739;HP:0000750;HP:0000821;HP:0000824;HP:0000974;HP:0001249;HP:0001256;HP:0001263;HP:0001274;HP:0001332;HP:…	1	HP:0000824	0.09412964	1	0	No
chr10:35032878-TC	DeNovo	Patient-69	HP:0000044;HP:0000220;HP:0000410;HP:0000824;HP:0000873;HP:0001331;HP:0001631;HP:0002282;HP:0002744;HP:0008058;HP:0100842	-0.202802433085107	-0.462248057478514	MXI1	HP:0000006;HP:0001428;HP:0012125	0		1	1	0	No
chr10:49590997-AG	DeNovo	Patient-88	HP:0001363;HP:0001511	0.8503739265687	1.85775643441562	FOS	HP:0000141;HP:0000147;HP:0000158;HP:0000294;HP:0000303;HP:0000336;HP:0000819;HP:0000842;HP:0000855;HP:0000876;HP:0000956;HP:0000998;HP:0001015;HP:0001176;HP:0001249;HP:0001263;HP:0001394;HP:0001397;HP:0001508;HP:0001635;HP:0001639;HP:0001833;HP:0001999;HP:0002155;HP:0002162;HP:0002240;HP:0003124;HP:0003247;HP:0005616;HP:0008665;HP:0008887;HP:0009125;HP:0010465;HP:0011407;HP:0012062;HP:0025356;HP:…	0		1	1	0	No
chr10:52329147-CT	Inherited	Patient-58	HP:0000717;HP:0001250;HP:0001290;HP:0001332;HP:0002194;HP:0100660	0.700063954651188	1.52664397938507	ZNF592	HP:0000083;HP:0000100;HP:0000252;HP:0000648;HP:0000951;HP:0001249;HP:0001250;HP:0001251;HP:0001252;HP:0001257;HP:0001260;HP:0001270;HP:0007153;HP:0007360;HP:0012444	1	HP:0001250	0.01082892	1	0	No
chr10:52382353-GA	DeNovo	Patient-109	HP:0000337;HP:0000737;HP:0001263;HP:0001290;HP:0001508;HP:0002015;HP:0002019;HP:0002020;HP:0002714;HP:0004322;HP:0011968;HP:0030884	0.452640908511857	0.981604610451585	ZSCAN29		0		1	1	0	No
chr10:52382353-GA	DeNovo	Patient-109	HP:0000337;HP:0000737;HP:0001263;HP:0001290;HP:0001508;HP:0002015;HP:0002019;HP:0002020;HP:0002714;HP:0004322;HP:0011968;HP:0030884	0.452640908511857	0.981604610451585	ZNF592	HP:0000083;HP:0000100;HP:0000252;HP:0000648;HP:0000951;HP:0001249;HP:0001250;HP:0001251;HP:0001252;HP:0001257;HP:0001260;HP:0001270;HP:0007153;HP:0007360;HP:0012444	0		1	1	0	No
chr10:52382353-GA	DeNovo	Patient-109	HP:0000337;HP:0000737;HP:0001263;HP:0001290;HP:0001508;HP:0002015;HP:0002019;HP:0002020;HP:0002714;HP:0004322;HP:0011968;HP:0030884	0.452640908511857	0.981604610451585	ZFP91		0		1	1	0	No
chr10:52382353-GA	DeNovo	Patient-109	HP:0000337;HP:0000737;HP:0001263;HP:0001290;HP:0001508;HP:0002015;HP:0002019;HP:0002020;HP:0002714;HP:0004322;HP:0011968;HP:0030884	0.452640908511857	0.981604610451585	EP300	HP:0000006;HP:0000010;HP:0000028;HP:0000034;HP:0000047;HP:0000049;HP:0000076;HP:0000077;HP:0000126;HP:0000136;HP:0000160;HP:0000189;HP:0000218;HP:0000219;HP:0000252;HP:0000260;HP:0000270;HP:0000273;HP:0000278;HP:0000286;HP:0000293;HP:0000294;HP:0000316;HP:0000321;HP:0000327;HP:0000347;HP:0000365;HP:0000369;HP:0000377;HP:0000387;HP:0000388;HP:0000405;HP:0000407;HP:0000431;HP:0000444;HP:0000446;HP:…	6	HP:0001263;HP:0001290;HP:0001508;HP:0002019;HP:0002020;HP:0004322	2.738407e-07	0.002839728059	2.54672324732284	Yes
chr10:52382353-GA	DeNovo	Patient-109	HP:0000337;HP:0000737;HP:0001263;HP:0001290;HP:0001508;HP:0002015;HP:0002019;HP:0002020;HP:0002714;HP:0004322;HP:0011968;HP:0030884	0.452640908511857	0.981604610451585	E2F1		0		1	1	0	No
chr10:52382353-GA	DeNovo	Patient-109	HP:0000337;HP:0000737;HP:0001263;HP:0001290;HP:0001508;HP:0002015;HP:0002019;HP:0002020;HP:0002714;HP:0004322;HP:0011968;HP:0030884	0.452640908511857	0.981604610451585	ZNF24		0		1	1	0	No
chr10:52382353-GA	DeNovo	Patient-109	HP:0000337;HP:0000737;HP:0001263;HP:0001290;HP:0001508;HP:0002015;HP:0002019;HP:0002020;HP:0002714;HP:0004322;HP:0011968;HP:0030884	0.452640908511857	0.981604610451585	TRIM28	HP:0000526;HP:0000790;HP:0000822;HP:0001824;HP:0001945;HP:0002027;HP:0002667;HP:0002716;HP:0002896;HP:0100526	0		1	1	0	No
chr10:52382353-GA	DeNovo	Patient-109	HP:0000337;HP:0000737;HP:0001263;HP:0001290;HP:0001508;HP:0002015;HP:0002019;HP:0002020;HP:0002714;HP:0004322;HP:0011968;HP:0030884	0.452640908511857	0.981604610451585	HDAC1		0		1	1	0	No
chr10:52382353-GA	DeNovo	Patient-109	HP:0000337;HP:0000737;HP:0001263;HP:0001290;HP:0001508;HP:0002015;HP:0002019;HP:0002020;HP:0002714;HP:0004322;HP:0011968;HP:0030884	0.452640908511857	0.981604610451585	YY1	HP:0000006;HP:0000028;HP:0000074;HP:0000126;HP:0000164;HP:0000179;HP:0000218;HP:0000268;HP:0000272;HP:0000297;HP:0000307;HP:0000324;HP:0000337;HP:0000347;HP:0000358;HP:0000369;HP:0000377;HP:0000414;HP:0000483;HP:0000486;HP:0000494;HP:0000506;HP:0000508;HP:0000540;HP:0000629;HP:0000717;HP:0000739;HP:0000750;HP:0000821;HP:0000824;HP:0000974;HP:0001249;HP:0001256;HP:0001263;HP:0001274;HP:0001332;HP:…	3	HP:0000337;HP:0001263;HP:0011968	0.0001424952	1	0	No
chr10:52382353-GA	DeNovo	Patient-109	HP:0000337;HP:0000737;HP:0001263;HP:0001290;HP:0001508;HP:0002015;HP:0002019;HP:0002020;HP:0002714;HP:0004322;HP:0011968;HP:0030884	0.452640908511857	0.981604610451585	MTA2		0		1	1	0	No
chr10:52382353-GA	DeNovo	Patient-109	HP:0000337;HP:0000737;HP:0001263;HP:0001290;HP:0001508;HP:0002015;HP:0002019;HP:0002020;HP:0002714;HP:0004322;HP:0011968;HP:0030884	0.452640908511857	0.981604610451585	STAT5A		0		1	1	0	No
chr10:52382353-GA	DeNovo	Patient-109	HP:0000337;HP:0000737;HP:0001263;HP:0001290;HP:0001508;HP:0002015;HP:0002019;HP:0002020;HP:0002714;HP:0004322;HP:0011968;HP:0030884	0.452640908511857	0.981604610451585	ATF3		0		1	1	0	No
chr10:52382353-GA	DeNovo	Patient-109	HP:0000337;HP:0000737;HP:0001263;HP:0001290;HP:0001508;HP:0002015;HP:0002019;HP:0002020;HP:0002714;HP:0004322;HP:0011968;HP:0030884	0.452640908511857	0.981604610451585	GATAD2B	HP:0000006;HP:0000047;HP:0000154;HP:0000218;HP:0000219;HP:0000273;HP:0000286;HP:0000316;HP:0000322;HP:0000337;HP:0000347;HP:0000431;HP:0000455;HP:0000484;HP:0000486;HP:0000490;HP:0000540;HP:0000581;HP:0000582;HP:0000609;HP:0000629;HP:0000637;HP:0000729;HP:0000742;HP:0000744;HP:0000748;HP:0000752;HP:0001263;HP:0001319;HP:0001388;HP:0001511;HP:0001566;HP:0002007;HP:0002061;HP:0002121;HP:0002213;HP:…	3	HP:0000337;HP:0001263;HP:0011968	5.857305e-05	0.5886591525	0.230136099162055	No
chr10:52382353-GA	DeNovo	Patient-109	HP:0000337;HP:0000737;HP:0001263;HP:0001290;HP:0001508;HP:0002015;HP:0002019;HP:0002020;HP:0002714;HP:0004322;HP:0011968;HP:0030884	0.452640908511857	0.981604610451585	AFF1		0		1	1	0	No
chr10:52382353-GA	DeNovo	Patient-109	HP:0000337;HP:0000737;HP:0001263;HP:0001290;HP:0001508;HP:0002015;HP:0002019;HP:0002020;HP:0002714;HP:0004322;HP:0011968;HP:0030884	0.452640908511857	0.981604610451585	TAF1	HP:0000218;HP:0000219;HP:0000252;HP:0000276;HP:0000286;HP:0000307;HP:0000308;HP:0000316;HP:0000336;HP:0000343;HP:0000347;HP:0000365;HP:0000369;HP:0000389;HP:0000391;HP:0000400;HP:0000411;HP:0000414;HP:0000437;HP:0000455;HP:0000470;HP:0000486;HP:0000490;HP:0000494;HP:0000496;HP:0000520;HP:0000527;HP:0000545;HP:0000574;HP:0000579;HP:0000639;HP:0000643;HP:0000664;HP:0000729;HP:0000739;HP:0000750;HP:…	4	HP:0001263;HP:0001290;HP:0002019;HP:0002020	1.299444e-05	0.13210147704	0.879092326467718	No
chr10:52382353-GA	DeNovo	Patient-109	HP:0000337;HP:0000737;HP:0001263;HP:0001290;HP:0001508;HP:0002015;HP:0002019;HP:0002020;HP:0002714;HP:0004322;HP:0011968;HP:0030884	0.452640908511857	0.981604610451585	NFATC3		0		1	1	0	No
chr10:52382353-GA	DeNovo	Patient-109	HP:0000337;HP:0000737;HP:0001263;HP:0001290;HP:0001508;HP:0002015;HP:0002019;HP:0002020;HP:0002714;HP:0004322;HP:0011968;HP:0030884	0.452640908511857	0.981604610451585	SMAD5		0		1	1	0	No
chr10:52382353-GA	DeNovo	Patient-109	HP:0000337;HP:0000737;HP:0001263;HP:0001290;HP:0001508;HP:0002015;HP:0002019;HP:0002020;HP:0002714;HP:0004322;HP:0011968;HP:0030884	0.452640908511857	0.981604610451585	KDM1A	HP:0000006;HP:0000028;HP:0000041;HP:0000047;HP:0000174;HP:0000219;HP:0000248;HP:0000256;HP:0000316;HP:0000431;HP:0000463;HP:0000494;HP:0000508;HP:0000577;HP:0000592;HP:0000657;HP:0000664;HP:0000687;HP:0000750;HP:0001156;HP:0001182;HP:0001252;HP:0001263;HP:0001270;HP:0001290;HP:0001382;HP:0001488;HP:0001655;HP:0001800;HP:0002007;HP:0002019;HP:0002079;HP:0002144;HP:0002169;HP:0002188;HP:0002209;HP:…	6	HP:0001263;HP:0001290;HP:0002019;HP:0002714;HP:0004322;HP:0011968	6.528171e-11	6.880692234e-07	6.16236786724658	Yes
chr10:52382353-GA	DeNovo	Patient-109	HP:0000337;HP:0000737;HP:0001263;HP:0001290;HP:0001508;HP:0002015;HP:0002019;HP:0002020;HP:0002714;HP:0004322;HP:0011968;HP:0030884	0.452640908511857	0.981604610451585	MNT		0		1	1	0	No
chr10:52382353-GA	DeNovo	Patient-109	HP:0000337;HP:0000737;HP:0001263;HP:0001290;HP:0001508;HP:0002015;HP:0002019;HP:0002020;HP:0002714;HP:0004322;HP:0011968;HP:0030884	0.452640908511857	0.981604610451585	TBX21	HP:0000007;HP:0002099;HP:0012042;HP:0100582	0		1	1	0	No
chr10:52382353-GA	DeNovo	Patient-109	HP:0000337;HP:0000737;HP:0001263;HP:0001290;HP:0001508;HP:0002015;HP:0002019;HP:0002020;HP:0002714;HP:0004322;HP:0011968;HP:0030884	0.452640908511857	0.981604610451585	DPF2	HP:0000006;HP:0000028;HP:0000086;HP:0000126;HP:0000154;HP:0000164;HP:0000175;HP:0000179;HP:0000219;HP:0000243;HP:0000252;HP:0000280;HP:0000286;HP:0000289;HP:0000316;HP:0000322;HP:0000358;HP:0000365;HP:0000369;HP:0000400;HP:0000403;HP:0000431;HP:0000457;HP:0000486;HP:0000494;HP:0000508;HP:0000518;HP:0000527;HP:0000540;HP:0000574;HP:0000632;HP:0000639;HP:0000691;HP:0000722;HP:0000750;HP:0000752;HP:…	5	HP:0001263;HP:0001290;HP:0002019;HP:0004322;HP:0011968	5.950797e-08	0.00062114419086	3.20680757208445	Yes
chr10:52382353-GA	DeNovo	Patient-109	HP:0000337;HP:0000737;HP:0001263;HP:0001290;HP:0001508;HP:0002015;HP:0002019;HP:0002020;HP:0002714;HP:0004322;HP:0011968;HP:0030884	0.452640908511857	0.981604610451585	PML	HP:0000212;HP:0000225;HP:0000421;HP:0000790;HP:0000967;HP:0000978;HP:0001324;HP:0001824;HP:0001873;HP:0001875;HP:0001876;HP:0001882;HP:0001903;HP:0001945;HP:0001974;HP:0002027;HP:0002039;HP:0002321;HP:0002653;HP:0002716;HP:0002875;HP:0005521;HP:0010280;HP:0011900;HP:0012378;HP:0025420;HP:0030140;HP:0030955;HP:0031020;HP:0031035;HP:0031245;HP:0031364;HP:0100608;HP:0100758	0		1	1	0	No
chr10:52382353-GA	DeNovo	Patient-109	HP:0000337;HP:0000737;HP:0001263;HP:0001290;HP:0001508;HP:0002015;HP:0002019;HP:0002020;HP:0002714;HP:0004322;HP:0011968;HP:0030884	0.452640908511857	0.981604610451585	RBM39		0		1	1	0	No
chr10:52382353-GA	DeNovo	Patient-109	HP:0000337;HP:0000737;HP:0001263;HP:0001290;HP:0001508;HP:0002015;HP:0002019;HP:0002020;HP:0002714;HP:0004322;HP:0011968;HP:0030884	0.452640908511857	0.981604610451585	CTCF	HP:0000006;HP:0000023;HP:0000028;HP:0000059;HP:0000160;HP:0000175;HP:0000219;HP:0000233;HP:0000252;HP:0000286;HP:0000316;HP:0000322;HP:0000341;HP:0000343;HP:0000348;HP:0000368;HP:0000378;HP:0000455;HP:0000482;HP:0000486;HP:0000490;HP:0000527;HP:0000540;HP:0000574;HP:0000664;HP:0000675;HP:0000691;HP:0000729;HP:0000750;HP:0000938;HP:0000954;HP:0000960;HP:0001212;HP:0001249;HP:0001252;HP:0001263;HP:…	6	HP:0001263;HP:0001290;HP:0001508;HP:0002020;HP:0004322;HP:0011968	2.852705e-10	3.0030425535e-06	5.52243851374864	Yes
chr10:52382353-GA	DeNovo	Patient-109	HP:0000337;HP:0000737;HP:0001263;HP:0001290;HP:0001508;HP:0002015;HP:0002019;HP:0002020;HP:0002714;HP:0004322;HP:0011968;HP:0030884	0.452640908511857	0.981604610451585	NBN	HP:0000007;HP:0000010;HP:0000126;HP:0000175;HP:0000204;HP:0000246;HP:0000252;HP:0000265;HP:0000278;HP:0000294;HP:0000340;HP:0000347;HP:0000364;HP:0000388;HP:0000400;HP:0000426;HP:0000444;HP:0000448;HP:0000453;HP:0000470;HP:0000582;HP:0000752;HP:0000957;HP:0000992;HP:0001249;HP:0001268;HP:0001324;HP:0001428;HP:0001480;HP:0001511;HP:0001873;HP:0001890;HP:0001915;HP:0002002;HP:0002014;HP:0002023;HP:…	1	HP:0004322	0.1087901	1	0	No
chr10:52382353-GA	DeNovo	Patient-109	HP:0000337;HP:0000737;HP:0001263;HP:0001290;HP:0001508;HP:0002015;HP:0002019;HP:0002020;HP:0002714;HP:0004322;HP:0011968;HP:0030884	0.452640908511857	0.981604610451585	MAX	HP:0000006;HP:0000093;HP:0000096;HP:0000405;HP:0000519;HP:0000526;HP:0000740;HP:0000790;HP:0000875;HP:0000957;HP:0000975;HP:0000980;HP:0001028;HP:0001069;HP:0001095;HP:0001293;HP:0001337;HP:0001342;HP:0001605;HP:0001618;HP:0001635;HP:0001649;HP:0001824;HP:0001920;HP:0001962;HP:0002018;HP:0002331;HP:0002574;HP:0002664;HP:0002666;HP:0002864;HP:0003072;HP:0003345;HP:0003528;HP:0003574;HP:0003639;HP:…	0		1	1	0	No
chr10:52382353-GA	DeNovo	Patient-109	HP:0000337;HP:0000737;HP:0001263;HP:0001290;HP:0001508;HP:0002015;HP:0002019;HP:0002020;HP:0002714;HP:0004322;HP:0011968;HP:0030884	0.452640908511857	0.981604610451585	SIN3A	HP:0000006;HP:0000023;HP:0000028;HP:0000047;HP:0000054;HP:0000160;HP:0000164;HP:0000174;HP:0000179;HP:0000194;HP:0000218;HP:0000233;HP:0000252;HP:0000275;HP:0000276;HP:0000286;HP:0000308;HP:0000316;HP:0000319;HP:0000324;HP:0000343;HP:0000348;HP:0000356;HP:0000365;HP:0000378;HP:0000400;HP:0000426;HP:0000430;HP:0000431;HP:0000445;HP:0000454;HP:0000463;HP:0000486;HP:0000490;HP:0000494;HP:0000540;HP:…	5	HP:0001263;HP:0001290;HP:0001508;HP:0004322;HP:0011968	3.793112e-07	0.0039273881648	2.40589617295935	Yes
chr10:52382353-GA	DeNovo	Patient-109	HP:0000337;HP:0000737;HP:0001263;HP:0001290;HP:0001508;HP:0002015;HP:0002019;HP:0002020;HP:0002714;HP:0004322;HP:0011968;HP:0030884	0.452640908511857	0.981604610451585	TBP	HP:0000006;HP:0000012;HP:0000020;HP:0000298;HP:0000473;HP:0000640;HP:0000643;HP:0000708;HP:0000716;HP:0000718;HP:0000726;HP:0000727;HP:0000738;HP:0000743;HP:0000751;HP:0000757;HP:0001250;HP:0001251;HP:0001257;HP:0001260;HP:0001268;HP:0001272;HP:0001288;HP:0001289;HP:0001300;HP:0001310;HP:0001332;HP:0001336;HP:0001337;HP:0001621;HP:0002015;HP:0002019;HP:0002063;HP:0002066;HP:0002067;HP:0002070;HP:…	2	HP:0002015;HP:0002019	0.003583774	1	0	No
chr10:52382353-GA	DeNovo	Patient-109	HP:0000337;HP:0000737;HP:0001263;HP:0001290;HP:0001508;HP:0002015;HP:0002019;HP:0002020;HP:0002714;HP:0004322;HP:0011968;HP:0030884	0.452640908511857	0.981604610451585	SKIL		0		1	1	0	No
chr10:52382353-GA	DeNovo	Patient-109	HP:0000337;HP:0000737;HP:0001263;HP:0001290;HP:0001508;HP:0002015;HP:0002019;HP:0002020;HP:0002714;HP:0004322;HP:0011968;HP:0030884	0.452640908511857	0.981604610451585	NCOR1		0		1	1	0	No
chr10:52382353-GA	DeNovo	Patient-109	HP:0000337;HP:0000737;HP:0001263;HP:0001290;HP:0001508;HP:0002015;HP:0002019;HP:0002020;HP:0002714;HP:0004322;HP:0011968;HP:0030884	0.452640908511857	0.981604610451585	JUND		0		1	1	0	No
chr10:52382353-GA	DeNovo	Patient-109	HP:0000337;HP:0000737;HP:0001263;HP:0001290;HP:0001508;HP:0002015;HP:0002019;HP:0002020;HP:0002714;HP:0004322;HP:0011968;HP:0030884	0.452640908511857	0.981604610451585	POLR2A	HP:0000023;HP:0000175;HP:0000218;HP:0000248;HP:0000252;HP:0000316;HP:0000348;HP:0000486;HP:0000505;HP:0000692;HP:0000729;HP:0000767;HP:0001250;HP:0001274;HP:0001290;HP:0001357;HP:0001508;HP:0001558;HP:0002020;HP:0002079;HP:0002119;HP:0002188;HP:0002205;HP:0002280;HP:0002360;HP:0002453;HP:0003202;HP:0003546;HP:0007281;HP:0011968;HP:0025336;HP:0025352;HP:0031139;HP:0031936	4	HP:0001290;HP:0001508;HP:0002020;HP:0011968	1.148282e-07	0.001195935703	2.92229216866109	Yes
chr10:52382353-GA	DeNovo	Patient-109	HP:0000337;HP:0000737;HP:0001263;HP:0001290;HP:0001508;HP:0002015;HP:0002019;HP:0002020;HP:0002714;HP:0004322;HP:0011968;HP:0030884	0.452640908511857	0.981604610451585	HDAC2		0		1	1	0	No
chr10:52382353-GA	DeNovo	Patient-109	HP:0000337;HP:0000737;HP:0001263;HP:0001290;HP:0001508;HP:0002015;HP:0002019;HP:0002020;HP:0002714;HP:0004322;HP:0011968;HP:0030884	0.452640908511857	0.981604610451585	RAD21	HP:0000003;HP:0000006;HP:0000007;HP:0000028;HP:0000047;HP:0000059;HP:0000076;HP:0000083;HP:0000089;HP:0000130;HP:0000175;HP:0000218;HP:0000219;HP:0000233;HP:0000248;HP:0000252;HP:0000294;HP:0000319;HP:0000343;HP:0000347;HP:0000368;HP:0000400;HP:0000405;HP:0000407;HP:0000413;HP:0000431;HP:0000453;HP:0000463;HP:0000470;HP:0000482;HP:0000486;HP:0000498;HP:0000501;HP:0000508;HP:0000518;HP:0000527;HP:…	5	HP:0001263;HP:0001508;HP:0002020;HP:0002714;HP:0004322	3.958129e-07	0.004096663515	2.38756970594679	Yes
chr10:52382353-GA	DeNovo	Patient-109	HP:0000337;HP:0000737;HP:0001263;HP:0001290;HP:0001508;HP:0002015;HP:0002019;HP:0002020;HP:0002714;HP:0004322;HP:0011968;HP:0030884	0.452640908511857	0.981604610451585	REST	HP:0000006;HP:0000169;HP:0000212;HP:0000407;HP:0000526;HP:0000766;HP:0000790;HP:0000822;HP:0001824;HP:0001945;HP:0002027;HP:0002667;HP:0002716;HP:0002896;HP:0100526	0		1	1	0	No
chr10:52382353-GA	DeNovo	Patient-109	HP:0000337;HP:0000737;HP:0001263;HP:0001290;HP:0001508;HP:0002015;HP:0002019;HP:0002020;HP:0002714;HP:0004322;HP:0011968;HP:0030884	0.452640908511857	0.981604610451585	KDM5B	HP:0000007;HP:0000023;HP:0000028;HP:0000047;HP:0000233;HP:0000252;HP:0000268;HP:0000321;HP:0000377;HP:0000414;HP:0000426;HP:0000483;HP:0000486;HP:0000494;HP:0000508;HP:0000545;HP:0000716;HP:0000729;HP:0000733;HP:0000736;HP:0000750;HP:0000752;HP:0001256;HP:0001257;HP:0001263;HP:0001270;HP:0001290;HP:0001331;HP:0001332;HP:0001631;HP:0001999;HP:0002020;HP:0002059;HP:0002069;HP:0002072;HP:0002079;HP:…	5	HP:0001263;HP:0001290;HP:0002020;HP:0004322;HP:0011968	5.241935e-08	0.0005473628527	3.26172467973341	Yes
chr10:52382353-GA	DeNovo	Patient-109	HP:0000337;HP:0000737;HP:0001263;HP:0001290;HP:0001508;HP:0002015;HP:0002019;HP:0002020;HP:0002714;HP:0004322;HP:0011968;HP:0030884	0.452640908511857	0.981604610451585	SAP30		0		1	1	0	No
chr10:5514916-CT	DeNovo	Patient-101	HP:0000365;HP:0000589;HP:0001250;HP:0001263;HP:0001388;HP:0001508;HP:0001629;HP:0001999;HP:0002308;HP:0002566;HP:0003396;HP:0005603;HP:0011345;HP:0012795;HP:0031163	0.829280333148765	1.81129011276316	FOXK2		0		1	1	0	No
chr10:5514916-CT	DeNovo	Patient-101	HP:0000365;HP:0000589;HP:0001250;HP:0001263;HP:0001388;HP:0001508;HP:0001629;HP:0001999;HP:0002308;HP:0002566;HP:0003396;HP:0005603;HP:0011345;HP:0012795;HP:0031163	0.829280333148765	1.81129011276316	ATF7		0		1	1	0	No
chr10:5514916-CT	DeNovo	Patient-101	HP:0000365;HP:0000589;HP:0001250;HP:0001263;HP:0001388;HP:0001508;HP:0001629;HP:0001999;HP:0002308;HP:0002566;HP:0003396;HP:0005603;HP:0011345;HP:0012795;HP:0031163	0.829280333148765	1.81129011276316	NRF1		0		1	1	0	No
chr10:5535555-GA	DeNovo	Patient-39	HP:0000347;HP:0007973;HP:0008551;HP:0011332;HP:0410030	-0.208168545655129	-0.474068874716143	FOXA1		0		1	1	0	No
chr10:5535555-GA	DeNovo	Patient-39	HP:0000347;HP:0007973;HP:0008551;HP:0011332;HP:0410030	-0.208168545655129	-0.474068874716143	ZNF579		0		1	1	0	No
chr10:5535555-GA	DeNovo	Patient-39	HP:0000347;HP:0007973;HP:0008551;HP:0011332;HP:0410030	-0.208168545655129	-0.474068874716143	KDM1A	HP:0000006;HP:0000028;HP:0000041;HP:0000047;HP:0000174;HP:0000219;HP:0000248;HP:0000256;HP:0000316;HP:0000431;HP:0000463;HP:0000494;HP:0000508;HP:0000577;HP:0000592;HP:0000657;HP:0000664;HP:0000687;HP:0000750;HP:0001156;HP:0001182;HP:0001252;HP:0001263;HP:0001270;HP:0001290;HP:0001382;HP:0001488;HP:0001655;HP:0001800;HP:0002007;HP:0002019;HP:0002079;HP:0002144;HP:0002169;HP:0002188;HP:0002209;HP:…	0		1	1	0	No
chr10:5535555-GA	DeNovo	Patient-39	HP:0000347;HP:0007973;HP:0008551;HP:0011332;HP:0410030	-0.208168545655129	-0.474068874716143	MNT		0		1	1	0	No
chr10:5535555-GA	DeNovo	Patient-39	HP:0000347;HP:0007973;HP:0008551;HP:0011332;HP:0410030	-0.208168545655129	-0.474068874716143	ZBTB7B		0		1	1	0	No
chr10:5535555-GA	DeNovo	Patient-39	HP:0000347;HP:0007973;HP:0008551;HP:0011332;HP:0410030	-0.208168545655129	-0.474068874716143	IKZF1	HP:0000006;HP:0000083;HP:0000505;HP:0000509;HP:0000613;HP:0000621;HP:0000795;HP:0001637;HP:0001645;HP:0001658;HP:0001733;HP:0001824;HP:0001873;HP:0001874;HP:0001876;HP:0001903;HP:0001945;HP:0001960;HP:0002014;HP:0002015;HP:0002017;HP:0002027;HP:0002043;HP:0002091;HP:0002094;HP:0002103;HP:0002205;HP:0002239;HP:0002718;HP:0002721;HP:0002910;HP:0003781;HP:0003829;HP:0004313;HP:0006554;HP:0008066;HP:…	0		1	1	0	No
chr10:5535555-GA	DeNovo	Patient-39	HP:0000347;HP:0007973;HP:0008551;HP:0011332;HP:0410030	-0.208168545655129	-0.474068874716143	CLOCK		0		1	1	0	No
chr10:5535555-GA	DeNovo	Patient-39	HP:0000347;HP:0007973;HP:0008551;HP:0011332;HP:0410030	-0.208168545655129	-0.474068874716143	CREM		0		1	1	0	No
chr10:6156782-GA	DeNovo	Patient-109	HP:0000337;HP:0000737;HP:0001263;HP:0001290;HP:0001508;HP:0002015;HP:0002019;HP:0002020;HP:0002714;HP:0004322;HP:0011968;HP:0030884	-0.753501560571375	-1.67536344669053	SPI1		0		1	1	0	No
chr10:6156782-GA	DeNovo	Patient-109	HP:0000337;HP:0000737;HP:0001263;HP:0001290;HP:0001508;HP:0002015;HP:0002019;HP:0002020;HP:0002714;HP:0004322;HP:0011968;HP:0030884	-0.753501560571375	-1.67536344669053	ATF2		0		1	1	0	No
chr10:6156782-GA	DeNovo	Patient-109	HP:0000337;HP:0000737;HP:0001263;HP:0001290;HP:0001508;HP:0002015;HP:0002019;HP:0002020;HP:0002714;HP:0004322;HP:0011968;HP:0030884	-0.753501560571375	-1.67536344669053	MAFK		0		1	1	0	No
chr10:6156782-GA	DeNovo	Patient-109	HP:0000337;HP:0000737;HP:0001263;HP:0001290;HP:0001508;HP:0002015;HP:0002019;HP:0002020;HP:0002714;HP:0004322;HP:0011968;HP:0030884	-0.753501560571375	-1.67536344669053	CREM		0		1	1	0	No
chr10:6156782-GA	DeNovo	Patient-109	HP:0000337;HP:0000737;HP:0001263;HP:0001290;HP:0001508;HP:0002015;HP:0002019;HP:0002020;HP:0002714;HP:0004322;HP:0011968;HP:0030884	-0.753501560571375	-1.67536344669053	RUNX3		0		1	1	0	No
chr10:6156782-GA	DeNovo	Patient-109	HP:0000337;HP:0000737;HP:0001263;HP:0001290;HP:0001508;HP:0002015;HP:0002019;HP:0002020;HP:0002714;HP:0004322;HP:0011968;HP:0030884	-0.753501560571375	-1.67536344669053	CTCF	HP:0000006;HP:0000023;HP:0000028;HP:0000059;HP:0000160;HP:0000175;HP:0000219;HP:0000233;HP:0000252;HP:0000286;HP:0000316;HP:0000322;HP:0000341;HP:0000343;HP:0000348;HP:0000368;HP:0000378;HP:0000455;HP:0000482;HP:0000486;HP:0000490;HP:0000527;HP:0000540;HP:0000574;HP:0000664;HP:0000675;HP:0000691;HP:0000729;HP:0000750;HP:0000938;HP:0000954;HP:0000960;HP:0001212;HP:0001249;HP:0001252;HP:0001263;HP:…	6	HP:0001263;HP:0001290;HP:0001508;HP:0002020;HP:0004322;HP:0011968	2.852705e-10	3.0030425535e-06	5.52243851374864	Yes
chr10:6156782-GA	DeNovo	Patient-109	HP:0000337;HP:0000737;HP:0001263;HP:0001290;HP:0001508;HP:0002015;HP:0002019;HP:0002020;HP:0002714;HP:0004322;HP:0011968;HP:0030884	-0.753501560571375	-1.67536344669053	ATF7		0		1	1	0	No
chr10:6156782-GA	DeNovo	Patient-109	HP:0000337;HP:0000737;HP:0001263;HP:0001290;HP:0001508;HP:0002015;HP:0002019;HP:0002020;HP:0002714;HP:0004322;HP:0011968;HP:0030884	-0.753501560571375	-1.67536344669053	CREB1	HP:0001428;HP:0012315	0		1	1	0	No
chr10:6156782-GA	DeNovo	Patient-109	HP:0000337;HP:0000737;HP:0001263;HP:0001290;HP:0001508;HP:0002015;HP:0002019;HP:0002020;HP:0002714;HP:0004322;HP:0011968;HP:0030884	-0.753501560571375	-1.67536344669053	BATF		0		1	1	0	No
chr10:6178459-AC	DeNovo	Patient-4	HP:0000961;HP:0001643;HP:0002092;HP:0002878;HP:0011726	0.117693128037925	0.243760138225746	FOS	HP:0000141;HP:0000147;HP:0000158;HP:0000294;HP:0000303;HP:0000336;HP:0000819;HP:0000842;HP:0000855;HP:0000876;HP:0000956;HP:0000998;HP:0001015;HP:0001176;HP:0001249;HP:0001263;HP:0001394;HP:0001397;HP:0001508;HP:0001635;HP:0001639;HP:0001833;HP:0001999;HP:0002155;HP:0002162;HP:0002240;HP:0003124;HP:0003247;HP:0005616;HP:0008665;HP:0008887;HP:0009125;HP:0010465;HP:0011407;HP:0012062;HP:0025356;HP:…	0		1	1	0	No
chr10:6178459-AC	DeNovo	Patient-4	HP:0000961;HP:0001643;HP:0002092;HP:0002878;HP:0011726	0.117693128037925	0.243760138225746	RUNX3		0		1	1	0	No
chr10:6178459-AC	DeNovo	Patient-4	HP:0000961;HP:0001643;HP:0002092;HP:0002878;HP:0011726	0.117693128037925	0.243760138225746	MTA3		0		1	1	0	No
chr10:6178459-AC	DeNovo	Patient-4	HP:0000961;HP:0001643;HP:0002092;HP:0002878;HP:0011726	0.117693128037925	0.243760138225746	NR2F1	HP:0000006;HP:0000286;HP:0000365;HP:0000411;HP:0000426;HP:0000463;HP:0000486;HP:0000540;HP:0000543;HP:0000545;HP:0000563;HP:0000565;HP:0000577;HP:0000582;HP:0000609;HP:0000639;HP:0000646;HP:0000648;HP:0000722;HP:0000729;HP:0001123;HP:0001182;HP:0001249;HP:0001250;HP:0001252;HP:0001257;HP:0001263;HP:0001344;HP:0001999;HP:0002079;HP:0002750;HP:0003194;HP:0004322;HP:0007018;HP:0007663;HP:0007766;HP:…	0		1	1	0	No
chr10:6178459-AC	DeNovo	Patient-4	HP:0000961;HP:0001643;HP:0002092;HP:0002878;HP:0011726	0.117693128037925	0.243760138225746	ARNT		0		1	1	0	No
chr10:6178459-AC	DeNovo	Patient-4	HP:0000961;HP:0001643;HP:0002092;HP:0002878;HP:0011726	0.117693128037925	0.243760138225746	SKIL		0		1	1	0	No
chr10:6178459-AC	DeNovo	Patient-4	HP:0000961;HP:0001643;HP:0002092;HP:0002878;HP:0011726	0.117693128037925	0.243760138225746	IKZF1	HP:0000006;HP:0000083;HP:0000505;HP:0000509;HP:0000613;HP:0000621;HP:0000795;HP:0001637;HP:0001645;HP:0001658;HP:0001733;HP:0001824;HP:0001873;HP:0001874;HP:0001876;HP:0001903;HP:0001945;HP:0001960;HP:0002014;HP:0002015;HP:0002017;HP:0002027;HP:0002043;HP:0002091;HP:0002094;HP:0002103;HP:0002205;HP:0002239;HP:0002718;HP:0002721;HP:0002910;HP:0003781;HP:0003829;HP:0004313;HP:0006554;HP:0008066;HP:…	0		1	1	0	No
chr10:6178459-AC	DeNovo	Patient-4	HP:0000961;HP:0001643;HP:0002092;HP:0002878;HP:0011726	0.117693128037925	0.243760138225746	ATF7		0		1	1	0	No
chr10:6178459-AC	DeNovo	Patient-4	HP:0000961;HP:0001643;HP:0002092;HP:0002878;HP:0011726	0.117693128037925	0.243760138225746	MEF2B		0		1	1	0	No
chr10:6178459-AC	DeNovo	Patient-4	HP:0000961;HP:0001643;HP:0002092;HP:0002878;HP:0011726	0.117693128037925	0.243760138225746	POLR2A	HP:0000023;HP:0000175;HP:0000218;HP:0000248;HP:0000252;HP:0000316;HP:0000348;HP:0000486;HP:0000505;HP:0000692;HP:0000729;HP:0000767;HP:0001250;HP:0001274;HP:0001290;HP:0001357;HP:0001508;HP:0001558;HP:0002020;HP:0002079;HP:0002119;HP:0002188;HP:0002205;HP:0002280;HP:0002360;HP:0002453;HP:0003202;HP:0003546;HP:0007281;HP:0011968;HP:0025336;HP:0025352;HP:0031139;HP:0031936	0		1	1	0	No
chr10:6178459-AC	DeNovo	Patient-4	HP:0000961;HP:0001643;HP:0002092;HP:0002878;HP:0011726	0.117693128037925	0.243760138225746	NBN	HP:0000007;HP:0000010;HP:0000126;HP:0000175;HP:0000204;HP:0000246;HP:0000252;HP:0000265;HP:0000278;HP:0000294;HP:0000340;HP:0000347;HP:0000364;HP:0000388;HP:0000400;HP:0000426;HP:0000444;HP:0000448;HP:0000453;HP:0000470;HP:0000582;HP:0000752;HP:0000957;HP:0000992;HP:0001249;HP:0001268;HP:0001324;HP:0001428;HP:0001480;HP:0001511;HP:0001873;HP:0001890;HP:0001915;HP:0002002;HP:0002014;HP:0002023;HP:…	1	HP:0002878	0.04683693	1	0	No
chr10:6178459-AC	DeNovo	Patient-4	HP:0000961;HP:0001643;HP:0002092;HP:0002878;HP:0011726	0.117693128037925	0.243760138225746	ETV6	HP:0000006;HP:0000421;HP:0000967;HP:0000978;HP:0001428;HP:0001873;HP:0001875;HP:0001903;HP:0004808	0		1	1	0	No
chr10:6178459-AC	DeNovo	Patient-4	HP:0000961;HP:0001643;HP:0002092;HP:0002878;HP:0011726	0.117693128037925	0.243760138225746	MEF2C	HP:0000006;HP:0000194;HP:0000316;HP:0000322;HP:0000331;HP:0000337;HP:0000348;HP:0000369;HP:0000463;HP:0000486;HP:0000490;HP:0000574;HP:0000582;HP:0000609;HP:0000729;HP:0000733;HP:0000750;HP:0000817;HP:0001250;HP:0001252;HP:0001270;HP:0001290;HP:0001770;HP:0002079;HP:0002119;HP:0002335;HP:0002518;HP:0002540;HP:0002714;HP:0003196;HP:0003745;HP:0005280;HP:0006913;HP:0010864;HP:0011968;HP:0200134	0		1	1	0	No
chr10:6178459-AC	DeNovo	Patient-4	HP:0000961;HP:0001643;HP:0002092;HP:0002878;HP:0011726	0.117693128037925	0.243760138225746	NFATC3		0		1	1	0	No
chr10:6178459-AC	DeNovo	Patient-4	HP:0000961;HP:0001643;HP:0002092;HP:0002878;HP:0011726	0.117693128037925	0.243760138225746	IRF4		0		1	1	0	No
chr10:6178459-AC	DeNovo	Patient-4	HP:0000961;HP:0001643;HP:0002092;HP:0002878;HP:0011726	0.117693128037925	0.243760138225746	ATF2		0		1	1	0	No
chr10:6178459-AC	DeNovo	Patient-4	HP:0000961;HP:0001643;HP:0002092;HP:0002878;HP:0011726	0.117693128037925	0.243760138225746	EED	HP:0000006;HP:0000023;HP:0000028;HP:0000098;HP:0000256;HP:0000278;HP:0000286;HP:0000311;HP:0000316;HP:0000337;HP:0000343;HP:0000347;HP:0000368;HP:0000369;HP:0000400;HP:0000431;HP:0000494;HP:0000508;HP:0000518;HP:0000545;HP:0000750;HP:0000938;HP:0000944;HP:0000995;HP:0001176;HP:0001231;HP:0001249;HP:0001257;HP:0001263;HP:0001288;HP:0001290;HP:0001387;HP:0001388;HP:0001537;HP:0001582;HP:0001609;HP:…	1	HP:0001643	0.03925274	1	0	No
chr10:6178459-AC	DeNovo	Patient-4	HP:0000961;HP:0001643;HP:0002092;HP:0002878;HP:0011726	0.117693128037925	0.243760138225746	IKZF2		0		1	1	0	No
chr10:6178459-AC	DeNovo	Patient-4	HP:0000961;HP:0001643;HP:0002092;HP:0002878;HP:0011726	0.117693128037925	0.243760138225746	GATAD2B	HP:0000006;HP:0000047;HP:0000154;HP:0000218;HP:0000219;HP:0000273;HP:0000286;HP:0000316;HP:0000322;HP:0000337;HP:0000347;HP:0000431;HP:0000455;HP:0000484;HP:0000486;HP:0000490;HP:0000540;HP:0000581;HP:0000582;HP:0000609;HP:0000629;HP:0000637;HP:0000729;HP:0000742;HP:0000744;HP:0000748;HP:0000752;HP:0001263;HP:0001319;HP:0001388;HP:0001511;HP:0001566;HP:0002007;HP:0002061;HP:0002121;HP:0002213;HP:…	0		1	1	0	No
chr10:6178459-AC	DeNovo	Patient-4	HP:0000961;HP:0001643;HP:0002092;HP:0002878;HP:0011726	0.117693128037925	0.243760138225746	POU2F2		0		1	1	0	No
chr10:6178459-AC	DeNovo	Patient-4	HP:0000961;HP:0001643;HP:0002092;HP:0002878;HP:0011726	0.117693128037925	0.243760138225746	NFIC		0		1	1	0	No
chr10:6178459-AC	DeNovo	Patient-4	HP:0000961;HP:0001643;HP:0002092;HP:0002878;HP:0011726	0.117693128037925	0.243760138225746	CREM		0		1	1	0	No
chr10:6178459-AC	DeNovo	Patient-4	HP:0000961;HP:0001643;HP:0002092;HP:0002878;HP:0011726	0.117693128037925	0.243760138225746	JUNB		0		1	1	0	No
chr10:6178459-AC	DeNovo	Patient-4	HP:0000961;HP:0001643;HP:0002092;HP:0002878;HP:0011726	0.117693128037925	0.243760138225746	ZBED1		0		1	1	0	No
chr10:6178459-AC	DeNovo	Patient-4	HP:0000961;HP:0001643;HP:0002092;HP:0002878;HP:0011726	0.117693128037925	0.243760138225746	EP300	HP:0000006;HP:0000010;HP:0000028;HP:0000034;HP:0000047;HP:0000049;HP:0000076;HP:0000077;HP:0000126;HP:0000136;HP:0000160;HP:0000189;HP:0000218;HP:0000219;HP:0000252;HP:0000260;HP:0000270;HP:0000273;HP:0000278;HP:0000286;HP:0000293;HP:0000294;HP:0000316;HP:0000321;HP:0000327;HP:0000347;HP:0000365;HP:0000369;HP:0000377;HP:0000387;HP:0000388;HP:0000405;HP:0000407;HP:0000431;HP:0000444;HP:0000446;HP:…	1	HP:0001643	0.1266046	1	0	No
chr10:6178459-AC	DeNovo	Patient-4	HP:0000961;HP:0001643;HP:0002092;HP:0002878;HP:0011726	0.117693128037925	0.243760138225746	BHLHE40		0		1	1	0	No
chr10:6178459-AC	DeNovo	Patient-4	HP:0000961;HP:0001643;HP:0002092;HP:0002878;HP:0011726	0.117693128037925	0.243760138225746	MLLT1		0		1	1	0	No
chr10:6178459-AC	DeNovo	Patient-4	HP:0000961;HP:0001643;HP:0002092;HP:0002878;HP:0011726	0.117693128037925	0.243760138225746	MTA2		0		1	1	0	No
chr10:6178459-AC	DeNovo	Patient-4	HP:0000961;HP:0001643;HP:0002092;HP:0002878;HP:0011726	0.117693128037925	0.243760138225746	BACH1		0		1	1	0	No
chr10:6178459-AC	DeNovo	Patient-4	HP:0000961;HP:0001643;HP:0002092;HP:0002878;HP:0011726	0.117693128037925	0.243760138225746	RELB	HP:0000007;HP:0000403;HP:0001508;HP:0002205	0		1	1	0	No
chr10:6178459-AC	DeNovo	Patient-4	HP:0000961;HP:0001643;HP:0002092;HP:0002878;HP:0011726	0.117693128037925	0.243760138225746	JUND		0		1	1	0	No
chr10:6178459-AC	DeNovo	Patient-4	HP:0000961;HP:0001643;HP:0002092;HP:0002878;HP:0011726	0.117693128037925	0.243760138225746	CBFB	HP:0000006;HP:0001428;HP:0004808	0		1	1	0	No
chr10:6178459-AC	DeNovo	Patient-4	HP:0000961;HP:0001643;HP:0002092;HP:0002878;HP:0011726	0.117693128037925	0.243760138225746	SMARCA5		0		1	1	0	No
chr10:6178459-AC	DeNovo	Patient-4	HP:0000961;HP:0001643;HP:0002092;HP:0002878;HP:0011726	0.117693128037925	0.243760138225746	DPF2	HP:0000006;HP:0000028;HP:0000086;HP:0000126;HP:0000154;HP:0000164;HP:0000175;HP:0000179;HP:0000219;HP:0000243;HP:0000252;HP:0000280;HP:0000286;HP:0000289;HP:0000316;HP:0000322;HP:0000358;HP:0000365;HP:0000369;HP:0000400;HP:0000403;HP:0000431;HP:0000457;HP:0000486;HP:0000494;HP:0000508;HP:0000518;HP:0000527;HP:0000540;HP:0000574;HP:0000632;HP:0000639;HP:0000691;HP:0000722;HP:0000750;HP:0000752;HP:…	0		1	1	0	No
chr10:6178459-AC	DeNovo	Patient-4	HP:0000961;HP:0001643;HP:0002092;HP:0002878;HP:0011726	0.117693128037925	0.243760138225746	ZNF24		0		1	1	0	No
chr10:6178459-AC	DeNovo	Patient-4	HP:0000961;HP:0001643;HP:0002092;HP:0002878;HP:0011726	0.117693128037925	0.243760138225746	BATF		0		1	1	0	No
chr10:6178459-AC	DeNovo	Patient-4	HP:0000961;HP:0001643;HP:0002092;HP:0002878;HP:0011726	0.117693128037925	0.243760138225746	BCL11A	HP:0000006;HP:0000219;HP:0000232;HP:0000252;HP:0000278;HP:0000286;HP:0000369;HP:0000378;HP:0000396;HP:0000486;HP:0000494;HP:0000592;HP:0001249;HP:0001263;HP:0001272;HP:0001382;HP:0003577;HP:0011800	0		1	1	0	No
chr10:6178459-AC	DeNovo	Patient-4	HP:0000961;HP:0001643;HP:0002092;HP:0002878;HP:0011726	0.117693128037925	0.243760138225746	ZNF687	HP:0000006;HP:0000121;HP:0001677;HP:0001712;HP:0002653;HP:0002757;HP:0002758;HP:0003155;HP:0003581	0		1	1	0	No
chr10:6178459-AC	DeNovo	Patient-4	HP:0000961;HP:0001643;HP:0002092;HP:0002878;HP:0011726	0.117693128037925	0.243760138225746	SMARCA4	HP:0000006;HP:0000028;HP:0000086;HP:0000126;HP:0000154;HP:0000158;HP:0000164;HP:0000175;HP:0000179;HP:0000252;HP:0000280;HP:0000286;HP:0000322;HP:0000365;HP:0000431;HP:0000445;HP:0000457;HP:0000463;HP:0000486;HP:0000505;HP:0000508;HP:0000518;HP:0000527;HP:0000574;HP:0000632;HP:0000639;HP:0000776;HP:0000889;HP:0000965;HP:0000998;HP:0001007;HP:0001249;HP:0001250;HP:0001252;HP:0001263;HP:0001273;HP:…	0		1	1	0	No
chr10:6178459-AC	DeNovo	Patient-4	HP:0000961;HP:0001643;HP:0002092;HP:0002878;HP:0011726	0.117693128037925	0.243760138225746	TBP	HP:0000006;HP:0000012;HP:0000020;HP:0000298;HP:0000473;HP:0000640;HP:0000643;HP:0000708;HP:0000716;HP:0000718;HP:0000726;HP:0000727;HP:0000738;HP:0000743;HP:0000751;HP:0000757;HP:0001250;HP:0001251;HP:0001257;HP:0001260;HP:0001268;HP:0001272;HP:0001288;HP:0001289;HP:0001300;HP:0001310;HP:0001332;HP:0001336;HP:0001337;HP:0001621;HP:0002015;HP:0002019;HP:0002063;HP:0002066;HP:0002067;HP:0002070;HP:…	0		1	1	0	No
chr10:6178459-AC	DeNovo	Patient-4	HP:0000961;HP:0001643;HP:0002092;HP:0002878;HP:0011726	0.117693128037925	0.243760138225746	YY1	HP:0000006;HP:0000028;HP:0000074;HP:0000126;HP:0000164;HP:0000179;HP:0000218;HP:0000268;HP:0000272;HP:0000297;HP:0000307;HP:0000324;HP:0000337;HP:0000347;HP:0000358;HP:0000369;HP:0000377;HP:0000414;HP:0000483;HP:0000486;HP:0000494;HP:0000506;HP:0000508;HP:0000540;HP:0000629;HP:0000717;HP:0000739;HP:0000750;HP:0000821;HP:0000824;HP:0000974;HP:0001249;HP:0001256;HP:0001263;HP:0001274;HP:0001332;HP:…	0		1	1	0	No
chr10:6209030-GT	Inherited	Patient-68	HP:0000252;HP:0000286;HP:0000341;HP:0000414;HP:0000494;HP:0001332;HP:0005487;HP:0008133;HP:0012811;HP:0100660	-0.506322542578094	-1.13086163862213	POLR2A	HP:0000023;HP:0000175;HP:0000218;HP:0000248;HP:0000252;HP:0000316;HP:0000348;HP:0000486;HP:0000505;HP:0000692;HP:0000729;HP:0000767;HP:0001250;HP:0001274;HP:0001290;HP:0001357;HP:0001508;HP:0001558;HP:0002020;HP:0002079;HP:0002119;HP:0002188;HP:0002205;HP:0002280;HP:0002360;HP:0002453;HP:0003202;HP:0003546;HP:0007281;HP:0011968;HP:0025336;HP:0025352;HP:0031139;HP:0031936	1	HP:0000252	0.04035295	1	0	No
chr10:62809363-GA	DeNovo	Patient-57	HP:0000126;HP:0000609;HP:0000639;HP:0001627;HP:0001642;HP:0001650;HP:0008619	0.346164249559605	0.747050991025199	GATA2	HP:0000006;HP:0000286;HP:0000389;HP:0000407;HP:0000465;HP:0000572;HP:0000587;HP:0000601;HP:0000978;HP:0000980;HP:0001004;HP:0001182;HP:0001428;HP:0001744;HP:0001824;HP:0001873;HP:0001875;HP:0001876;HP:0001888;HP:0001909;HP:0001915;HP:0001945;HP:0001974;HP:0002017;HP:0002076;HP:0002167;HP:0002170;HP:0002205;HP:0002240;HP:0002321;HP:0002488;HP:0002716;HP:0002721;HP:0002841;HP:0002863;HP:0002878;HP:…	0		1	1	0	No
chr10:62809363-GA	DeNovo	Patient-57	HP:0000126;HP:0000609;HP:0000639;HP:0001627;HP:0001642;HP:0001650;HP:0008619	0.346164249559605	0.747050991025199	GATA3	HP:0000006;HP:0000076;HP:0000083;HP:0000093;HP:0000100;HP:0000110;HP:0000113;HP:0000121;HP:0000122;HP:0000126;HP:0000148;HP:0000151;HP:0000175;HP:0000407;HP:0000408;HP:0000510;HP:0000790;HP:0000819;HP:0000829;HP:0000860;HP:0001153;HP:0001627;HP:0002049;HP:0002199;HP:0003762;HP:0003765;HP:0004722;HP:0008341;HP:0008850;HP:0011840;HP:0012622	2	HP:0000126;HP:0001627	0.0002818616	1	0	No
chr10:65128501-TC	DeNovo	Patient-90	HP:0000347;HP:0000365;HP:0000470;HP:0000592;HP:0000773;HP:0000774;HP:0000977;HP:0001263;HP:0001591;HP:0001601;HP:0002091;HP:0002705;HP:0002942;HP:0004322;HP:0004482;HP:0008936;HP:0011968	-0.208028403007815	-0.473760159496423	FOXA2	HP:0000044;HP:0000141;HP:0000457;HP:0000789;HP:0000823;HP:0000839;HP:0000938;HP:0001250;HP:0001274;HP:0001360;HP:0001943;HP:0002019;HP:0002615;HP:0002750;HP:0002920;HP:0004637;HP:0005625;HP:0008187;HP:0008245;HP:0008501;HP:0008734;HP:0009888;HP:0010311;HP:0010442;HP:0010626;HP:0010627;HP:0011344;HP:0011755;HP:0012378;HP:0012731;HP:0040086;HP:0100842	0		1	1	0	No
chr10:65128501-TC	DeNovo	Patient-90	HP:0000347;HP:0000365;HP:0000470;HP:0000592;HP:0000773;HP:0000774;HP:0000977;HP:0001263;HP:0001591;HP:0001601;HP:0002091;HP:0002705;HP:0002942;HP:0004322;HP:0004482;HP:0008936;HP:0011968	-0.208028403007815	-0.473760159496423	C11orf30		0		1	1	0	No
chr10:6638416-AC	Inherited	Patient-55	HP:0000252;HP:0000316;HP:0000565;HP:0000639;HP:0001263;HP:0002079;HP:0004322	0.381501144755568	0.8248933721542	ATF7		0		1	1	0	No
chr10:6638416-AC	Inherited	Patient-55	HP:0000252;HP:0000316;HP:0000565;HP:0000639;HP:0001263;HP:0002079;HP:0004322	0.381501144755568	0.8248933721542	ATF3		0		1	1	0	No
chr10:6638416-AC	Inherited	Patient-55	HP:0000252;HP:0000316;HP:0000565;HP:0000639;HP:0001263;HP:0002079;HP:0004322	0.381501144755568	0.8248933721542	ATF2		0		1	1	0	No
chr10:71150106-TA	DeNovo	Patient-80	HP:0002155;HP:0009125	-0.0038082020739998	-0.0238907913141424	SIN3A	HP:0000006;HP:0000023;HP:0000028;HP:0000047;HP:0000054;HP:0000160;HP:0000164;HP:0000174;HP:0000179;HP:0000194;HP:0000218;HP:0000233;HP:0000252;HP:0000275;HP:0000276;HP:0000286;HP:0000308;HP:0000316;HP:0000319;HP:0000324;HP:0000343;HP:0000348;HP:0000356;HP:0000365;HP:0000378;HP:0000400;HP:0000426;HP:0000430;HP:0000431;HP:0000445;HP:0000454;HP:0000463;HP:0000486;HP:0000490;HP:0000494;HP:0000540;HP:…	0		1	1	0	No
chr10:71150106-TA	DeNovo	Patient-80	HP:0002155;HP:0009125	-0.0038082020739998	-0.0238907913141424	ZNF592	HP:0000083;HP:0000100;HP:0000252;HP:0000648;HP:0000951;HP:0001249;HP:0001250;HP:0001251;HP:0001252;HP:0001257;HP:0001260;HP:0001270;HP:0007153;HP:0007360;HP:0012444	0		1	1	0	No
chr10:71150106-TA	DeNovo	Patient-80	HP:0002155;HP:0009125	-0.0038082020739998	-0.0238907913141424	PKNOX1		0		1	1	0	No
chr10:71150106-TA	DeNovo	Patient-80	HP:0002155;HP:0009125	-0.0038082020739998	-0.0238907913141424	NFE2		0		1	1	0	No
chr10:71150106-TA	DeNovo	Patient-80	HP:0002155;HP:0009125	-0.0038082020739998	-0.0238907913141424	NFE2L2	HP:0000006;HP:0000750;HP:0001256;HP:0001263;HP:0001508;HP:0001581;HP:0001631;HP:0002205;HP:0002352;HP:0002721;HP:0003593;HP:0004313;HP:0004322	0		1	1	0	No
chr10:71150106-TA	DeNovo	Patient-80	HP:0002155;HP:0009125	-0.0038082020739998	-0.0238907913141424	HDAC2		0		1	1	0	No
chr10:71150106-TA	DeNovo	Patient-80	HP:0002155;HP:0009125	-0.0038082020739998	-0.0238907913141424	NR3C1	HP:0000006;HP:0000062;HP:0000739;HP:0000789;HP:0000798;HP:0000822;HP:0000826;HP:0000858;HP:0000876;HP:0001007;HP:0001061;HP:0001297;HP:0001943;HP:0002292;HP:0002900;HP:0003118;HP:0003154;HP:0004319;HP:0008221;HP:0010458;HP:0012030;HP:0012378;HP:0030087;HP:0200114	0		1	1	0	No
chr10:71150106-TA	DeNovo	Patient-80	HP:0002155;HP:0009125	-0.0038082020739998	-0.0238907913141424	STAT3	HP:0000006;HP:0000124;HP:0000164;HP:0000175;HP:0000212;HP:0000218;HP:0000225;HP:0000230;HP:0000280;HP:0000316;HP:0000365;HP:0000389;HP:0000421;HP:0000431;HP:0000445;HP:0000488;HP:0000490;HP:0000684;HP:0000790;HP:0000821;HP:0000823;HP:0000857;HP:0000938;HP:0000964;HP:0000967;HP:0000976;HP:0000978;HP:0000988;HP:0000989;HP:0001251;HP:0001252;HP:0001259;HP:0001263;HP:0001270;HP:0001324;HP:0001363;HP:…	0		1	1	0	No
chr10:71150106-TA	DeNovo	Patient-80	HP:0002155;HP:0009125	-0.0038082020739998	-0.0238907913141424	BACH1		0		1	1	0	No
chr10:71150106-TA	DeNovo	Patient-80	HP:0002155;HP:0009125	-0.0038082020739998	-0.0238907913141424	MAFK		0		1	1	0	No
chr10:71150106-TA	DeNovo	Patient-80	HP:0002155;HP:0009125	-0.0038082020739998	-0.0238907913141424	EP300	HP:0000006;HP:0000010;HP:0000028;HP:0000034;HP:0000047;HP:0000049;HP:0000076;HP:0000077;HP:0000126;HP:0000136;HP:0000160;HP:0000189;HP:0000218;HP:0000219;HP:0000252;HP:0000260;HP:0000270;HP:0000273;HP:0000278;HP:0000286;HP:0000293;HP:0000294;HP:0000316;HP:0000321;HP:0000327;HP:0000347;HP:0000365;HP:0000369;HP:0000377;HP:0000387;HP:0000388;HP:0000405;HP:0000407;HP:0000431;HP:0000444;HP:0000446;HP:…	0		1	1	0	No
chr10:71150106-TA	DeNovo	Patient-80	HP:0002155;HP:0009125	-0.0038082020739998	-0.0238907913141424	MNT		0		1	1	0	No
chr10:71150106-TA	DeNovo	Patient-80	HP:0002155;HP:0009125	-0.0038082020739998	-0.0238907913141424	C11orf30		0		1	1	0	No
chr10:71629325-GA	Inherited	Patient-89	HP:0001332;HP:0001508;HP:0002072;HP:0007099	0.0364287538822105	0.0647457582085223	POLR2A	HP:0000023;HP:0000175;HP:0000218;HP:0000248;HP:0000252;HP:0000316;HP:0000348;HP:0000486;HP:0000505;HP:0000692;HP:0000729;HP:0000767;HP:0001250;HP:0001274;HP:0001290;HP:0001357;HP:0001508;HP:0001558;HP:0002020;HP:0002079;HP:0002119;HP:0002188;HP:0002205;HP:0002280;HP:0002360;HP:0002453;HP:0003202;HP:0003546;HP:0007281;HP:0011968;HP:0025336;HP:0025352;HP:0031139;HP:0031936	1	HP:0001508	0.01633501	1	0	No
chr10:71629325-GA	Inherited	Patient-89	HP:0001332;HP:0001508;HP:0002072;HP:0007099	0.0364287538822105	0.0647457582085223	MLLT1		0		1	1	0	No
chr10:71629325-GA	Inherited	Patient-89	HP:0001332;HP:0001508;HP:0002072;HP:0007099	0.0364287538822105	0.0647457582085223	YY1	HP:0000006;HP:0000028;HP:0000074;HP:0000126;HP:0000164;HP:0000179;HP:0000218;HP:0000268;HP:0000272;HP:0000297;HP:0000307;HP:0000324;HP:0000337;HP:0000347;HP:0000358;HP:0000369;HP:0000377;HP:0000414;HP:0000483;HP:0000486;HP:0000494;HP:0000506;HP:0000508;HP:0000540;HP:0000629;HP:0000717;HP:0000739;HP:0000750;HP:0000821;HP:0000824;HP:0000974;HP:0001249;HP:0001256;HP:0001263;HP:0001274;HP:0001332;HP:…	1	HP:0001332	0.03529553	1	0	No
chr10:71629325-GA	Inherited	Patient-89	HP:0001332;HP:0001508;HP:0002072;HP:0007099	0.0364287538822105	0.0647457582085223	FOS	HP:0000141;HP:0000147;HP:0000158;HP:0000294;HP:0000303;HP:0000336;HP:0000819;HP:0000842;HP:0000855;HP:0000876;HP:0000956;HP:0000998;HP:0001015;HP:0001176;HP:0001249;HP:0001263;HP:0001394;HP:0001397;HP:0001508;HP:0001635;HP:0001639;HP:0001833;HP:0001999;HP:0002155;HP:0002162;HP:0002240;HP:0003124;HP:0003247;HP:0005616;HP:0008665;HP:0008887;HP:0009125;HP:0010465;HP:0011407;HP:0012062;HP:0025356;HP:…	1	HP:0001508	0.01776667	1	0	No
chr10:71629325-GA	Inherited	Patient-89	HP:0001332;HP:0001508;HP:0002072;HP:0007099	0.0364287538822105	0.0647457582085223	SRF		0		1	1	0	No
chr10:71629325-GA	Inherited	Patient-89	HP:0001332;HP:0001508;HP:0002072;HP:0007099	0.0364287538822105	0.0647457582085223	GATA2	HP:0000006;HP:0000286;HP:0000389;HP:0000407;HP:0000465;HP:0000572;HP:0000587;HP:0000601;HP:0000978;HP:0000980;HP:0001004;HP:0001182;HP:0001428;HP:0001744;HP:0001824;HP:0001873;HP:0001875;HP:0001876;HP:0001888;HP:0001909;HP:0001915;HP:0001945;HP:0001974;HP:0002017;HP:0002076;HP:0002167;HP:0002170;HP:0002205;HP:0002240;HP:0002321;HP:0002488;HP:0002716;HP:0002721;HP:0002841;HP:0002863;HP:0002878;HP:…	0		1	1	0	No
chr10:71629325-GA	Inherited	Patient-89	HP:0001332;HP:0001508;HP:0002072;HP:0007099	0.0364287538822105	0.0647457582085223	JUND		0		1	1	0	No
chr10:71629325-GA	Inherited	Patient-89	HP:0001332;HP:0001508;HP:0002072;HP:0007099	0.0364287538822105	0.0647457582085223	ZMIZ1	HP:0000006;HP:0000028;HP:0000047;HP:0000076;HP:0000154;HP:0000160;HP:0000218;HP:0000233;HP:0000252;HP:0000275;HP:0000276;HP:0000286;HP:0000297;HP:0000316;HP:0000319;HP:0000343;HP:0000347;HP:0000348;HP:0000365;HP:0000369;HP:0000400;HP:0000405;HP:0000426;HP:0000431;HP:0000483;HP:0000494;HP:0000501;HP:0000505;HP:0000508;HP:0000581;HP:0000582;HP:0000589;HP:0000646;HP:0000718;HP:0000729;HP:0000750;HP:…	0		1	1	0	No
chr10:71721049-CT	Inherited	Patient-84	HP:0000002;HP:0000252;HP:0000286;HP:0000422;HP:0000473;HP:0001090;HP:0001263;HP:0001357;HP:0001508;HP:0001511;HP:0002003;HP:0003072;HP:0004209;HP:0004323;HP:0004325;HP:0004691;HP:0005285;HP:0012323	-0.417887324185306	-0.936050862599444	RAD21	HP:0000003;HP:0000006;HP:0000007;HP:0000028;HP:0000047;HP:0000059;HP:0000076;HP:0000083;HP:0000089;HP:0000130;HP:0000175;HP:0000218;HP:0000219;HP:0000233;HP:0000248;HP:0000252;HP:0000294;HP:0000319;HP:0000343;HP:0000347;HP:0000368;HP:0000400;HP:0000405;HP:0000407;HP:0000413;HP:0000431;HP:0000453;HP:0000463;HP:0000470;HP:0000482;HP:0000486;HP:0000498;HP:0000501;HP:0000508;HP:0000518;HP:0000527;HP:…	5	HP:0000252;HP:0001263;HP:0001508;HP:0001511;HP:0004209	3.998273e-06	0.040886339698	1.38842176741373	Yes
chr10:71721049-CT	Inherited	Patient-84	HP:0000002;HP:0000252;HP:0000286;HP:0000422;HP:0000473;HP:0001090;HP:0001263;HP:0001357;HP:0001508;HP:0001511;HP:0002003;HP:0003072;HP:0004209;HP:0004323;HP:0004325;HP:0004691;HP:0005285;HP:0012323	-0.417887324185306	-0.936050862599444	CTCF	HP:0000006;HP:0000023;HP:0000028;HP:0000059;HP:0000160;HP:0000175;HP:0000219;HP:0000233;HP:0000252;HP:0000286;HP:0000316;HP:0000322;HP:0000341;HP:0000343;HP:0000348;HP:0000368;HP:0000378;HP:0000455;HP:0000482;HP:0000486;HP:0000490;HP:0000527;HP:0000540;HP:0000574;HP:0000664;HP:0000675;HP:0000691;HP:0000729;HP:0000750;HP:0000938;HP:0000954;HP:0000960;HP:0001212;HP:0001249;HP:0001252;HP:0001263;HP:…	6	HP:0000252;HP:0000286;HP:0001263;HP:0001508;HP:0004209;HP:0004691	5.503611e-09	5.7699857724e-05	4.23882525772395	Yes
chr10:71721049-CT	Inherited	Patient-84	HP:0000002;HP:0000252;HP:0000286;HP:0000422;HP:0000473;HP:0001090;HP:0001263;HP:0001357;HP:0001508;HP:0001511;HP:0002003;HP:0003072;HP:0004209;HP:0004323;HP:0004325;HP:0004691;HP:0005285;HP:0012323	-0.417887324185306	-0.936050862599444	NFIC		0		1	1	0	No
chr10:73228729-CG	Inherited	Patient-30	HP:0000739;HP:0001596;HP:0001808;HP:0002383;HP:0006846;HP:0012378;HP:0012533;HP:0030057	-0.0902066290569216	-0.214214792470848	USF1		0		1	1	0	No
chr10:74372104-CG	DeNovo	Patient-27	HP:0001270;HP:0001290;HP:0001315;HP:0004302;HP:0100704	0.477763168086926	1.03694553652388	TRIM28	HP:0000526;HP:0000790;HP:0000822;HP:0001824;HP:0001945;HP:0002027;HP:0002667;HP:0002716;HP:0002896;HP:0100526	0		1	1	0	No
chr10:74372104-CG	DeNovo	Patient-27	HP:0001270;HP:0001290;HP:0001315;HP:0004302;HP:0100704	0.477763168086926	1.03694553652388	YY1	HP:0000006;HP:0000028;HP:0000074;HP:0000126;HP:0000164;HP:0000179;HP:0000218;HP:0000268;HP:0000272;HP:0000297;HP:0000307;HP:0000324;HP:0000337;HP:0000347;HP:0000358;HP:0000369;HP:0000377;HP:0000414;HP:0000483;HP:0000486;HP:0000494;HP:0000506;HP:0000508;HP:0000540;HP:0000629;HP:0000717;HP:0000739;HP:0000750;HP:0000821;HP:0000824;HP:0000974;HP:0001249;HP:0001256;HP:0001263;HP:0001274;HP:0001332;HP:…	0		1	1	0	No
chr10:74372104-CG	DeNovo	Patient-27	HP:0001270;HP:0001290;HP:0001315;HP:0004302;HP:0100704	0.477763168086926	1.03694553652388	RCOR1		0		1	1	0	No
chr10:74372104-CG	DeNovo	Patient-27	HP:0001270;HP:0001290;HP:0001315;HP:0004302;HP:0100704	0.477763168086926	1.03694553652388	NFIC		0		1	1	0	No
chr10:74372104-CG	DeNovo	Patient-27	HP:0001270;HP:0001290;HP:0001315;HP:0004302;HP:0100704	0.477763168086926	1.03694553652388	CTCF	HP:0000006;HP:0000023;HP:0000028;HP:0000059;HP:0000160;HP:0000175;HP:0000219;HP:0000233;HP:0000252;HP:0000286;HP:0000316;HP:0000322;HP:0000341;HP:0000343;HP:0000348;HP:0000368;HP:0000378;HP:0000455;HP:0000482;HP:0000486;HP:0000490;HP:0000527;HP:0000540;HP:0000574;HP:0000664;HP:0000675;HP:0000691;HP:0000729;HP:0000750;HP:0000938;HP:0000954;HP:0000960;HP:0001212;HP:0001249;HP:0001252;HP:0001263;HP:…	1	HP:0001290	0.04217543	1	0	No
chr10:74372104-CG	DeNovo	Patient-27	HP:0001270;HP:0001290;HP:0001315;HP:0004302;HP:0100704	0.477763168086926	1.03694553652388	PKNOX1		0		1	1	0	No
chr10:74820324-AG	DeNovo	Patient-71	HP:0001250;HP:0001263;HP:0001290	-0.166049014479276	-0.381285267650965	JUNB		0		1	1	0	No
chr10:75611434-TG	Inherited	Patient-30	HP:0000739;HP:0001596;HP:0001808;HP:0002383;HP:0006846;HP:0012378;HP:0012533;HP:0030057	-0.191515025294323	-0.437383431021205	CTCF	HP:0000006;HP:0000023;HP:0000028;HP:0000059;HP:0000160;HP:0000175;HP:0000219;HP:0000233;HP:0000252;HP:0000286;HP:0000316;HP:0000322;HP:0000341;HP:0000343;HP:0000348;HP:0000368;HP:0000378;HP:0000455;HP:0000482;HP:0000486;HP:0000490;HP:0000527;HP:0000540;HP:0000574;HP:0000664;HP:0000675;HP:0000691;HP:0000729;HP:0000750;HP:0000938;HP:0000954;HP:0000960;HP:0001212;HP:0001249;HP:0001252;HP:0001263;HP:…	0		1	1	0	No
chr10:76004089-GA	DeNovo	Patient-75	HP:0000238;HP:0000256;HP:0000365;HP:0000369;HP:0001250;HP:0001263;HP:0001360;HP:0002007;HP:0002119;HP:0008559	-0.640085080453284	-1.42552234371013	ZNF143		0		1	1	0	No
chr10:76004089-GA	DeNovo	Patient-75	HP:0000238;HP:0000256;HP:0000365;HP:0000369;HP:0001250;HP:0001263;HP:0001360;HP:0002007;HP:0002119;HP:0008559	-0.640085080453284	-1.42552234371013	TRIM22		0		1	1	0	No
chr10:76004089-GA	DeNovo	Patient-75	HP:0000238;HP:0000256;HP:0000365;HP:0000369;HP:0001250;HP:0001263;HP:0001360;HP:0002007;HP:0002119;HP:0008559	-0.640085080453284	-1.42552234371013	REST	HP:0000006;HP:0000169;HP:0000212;HP:0000407;HP:0000526;HP:0000766;HP:0000790;HP:0000822;HP:0001824;HP:0001945;HP:0002027;HP:0002667;HP:0002716;HP:0002896;HP:0100526	0		1	1	0	No
chr10:76004089-GA	DeNovo	Patient-75	HP:0000238;HP:0000256;HP:0000365;HP:0000369;HP:0001250;HP:0001263;HP:0001360;HP:0002007;HP:0002119;HP:0008559	-0.640085080453284	-1.42552234371013	SMC3	HP:0000003;HP:0000006;HP:0000028;HP:0000047;HP:0000059;HP:0000072;HP:0000076;HP:0000083;HP:0000130;HP:0000175;HP:0000218;HP:0000219;HP:0000233;HP:0000248;HP:0000252;HP:0000294;HP:0000319;HP:0000324;HP:0000343;HP:0000347;HP:0000358;HP:0000365;HP:0000368;HP:0000400;HP:0000405;HP:0000407;HP:0000413;HP:0000414;HP:0000426;HP:0000453;HP:0000463;HP:0000470;HP:0000482;HP:0000486;HP:0000498;HP:0000501;HP:…	5	HP:0000365;HP:0001250;HP:0001263;HP:0002007;HP:0002119	2.095237e-07	0.0021756941008	2.66240216580907	Yes
chr10:76004089-GA	DeNovo	Patient-75	HP:0000238;HP:0000256;HP:0000365;HP:0000369;HP:0001250;HP:0001263;HP:0001360;HP:0002007;HP:0002119;HP:0008559	-0.640085080453284	-1.42552234371013	ZNF592	HP:0000083;HP:0000100;HP:0000252;HP:0000648;HP:0000951;HP:0001249;HP:0001250;HP:0001251;HP:0001252;HP:0001257;HP:0001260;HP:0001270;HP:0007153;HP:0007360;HP:0012444	1	HP:0001250	0.01798729	1	0	No
chr10:76004089-GA	DeNovo	Patient-75	HP:0000238;HP:0000256;HP:0000365;HP:0000369;HP:0001250;HP:0001263;HP:0001360;HP:0002007;HP:0002119;HP:0008559	-0.640085080453284	-1.42552234371013	RAD21	HP:0000003;HP:0000006;HP:0000007;HP:0000028;HP:0000047;HP:0000059;HP:0000076;HP:0000083;HP:0000089;HP:0000130;HP:0000175;HP:0000218;HP:0000219;HP:0000233;HP:0000248;HP:0000252;HP:0000294;HP:0000319;HP:0000343;HP:0000347;HP:0000368;HP:0000400;HP:0000405;HP:0000407;HP:0000413;HP:0000431;HP:0000453;HP:0000463;HP:0000470;HP:0000482;HP:0000486;HP:0000498;HP:0000501;HP:0000508;HP:0000518;HP:0000527;HP:…	3	HP:0001250;HP:0001263;HP:0002119	0.0003152109	1	0	No
chr10:76004089-GA	DeNovo	Patient-75	HP:0000238;HP:0000256;HP:0000365;HP:0000369;HP:0001250;HP:0001263;HP:0001360;HP:0002007;HP:0002119;HP:0008559	-0.640085080453284	-1.42552234371013	GATAD2B	HP:0000006;HP:0000047;HP:0000154;HP:0000218;HP:0000219;HP:0000273;HP:0000286;HP:0000316;HP:0000322;HP:0000337;HP:0000347;HP:0000431;HP:0000455;HP:0000484;HP:0000486;HP:0000490;HP:0000540;HP:0000581;HP:0000582;HP:0000609;HP:0000629;HP:0000637;HP:0000729;HP:0000742;HP:0000744;HP:0000748;HP:0000752;HP:0001263;HP:0001319;HP:0001388;HP:0001511;HP:0001566;HP:0002007;HP:0002061;HP:0002121;HP:0002213;HP:…	2	HP:0001263;HP:0002007	0.001885971	1	0	No
chr10:76004089-GA	DeNovo	Patient-75	HP:0000238;HP:0000256;HP:0000365;HP:0000369;HP:0001250;HP:0001263;HP:0001360;HP:0002007;HP:0002119;HP:0008559	-0.640085080453284	-1.42552234371013	CTCF	HP:0000006;HP:0000023;HP:0000028;HP:0000059;HP:0000160;HP:0000175;HP:0000219;HP:0000233;HP:0000252;HP:0000286;HP:0000316;HP:0000322;HP:0000341;HP:0000343;HP:0000348;HP:0000368;HP:0000378;HP:0000455;HP:0000482;HP:0000486;HP:0000490;HP:0000527;HP:0000540;HP:0000574;HP:0000664;HP:0000675;HP:0000691;HP:0000729;HP:0000750;HP:0000938;HP:0000954;HP:0000960;HP:0001212;HP:0001249;HP:0001252;HP:0001263;HP:…	2	HP:0001263;HP:0002119	0.003123576	1	0	No
chr10:76004089-GA	DeNovo	Patient-75	HP:0000238;HP:0000256;HP:0000365;HP:0000369;HP:0001250;HP:0001263;HP:0001360;HP:0002007;HP:0002119;HP:0008559	-0.640085080453284	-1.42552234371013	KLF16		0		1	1	0	No
chr10:77188087-CA	DeNovo	Patient-87	HP:0001250;HP:0001263;HP:0100543	0.114084318758307	0.235810421483287	ZFX		0		1	1	0	No
chr10:81693969-CT	Inherited	Patient-68	HP:0000252;HP:0000286;HP:0000341;HP:0000414;HP:0000494;HP:0001332;HP:0005487;HP:0008133;HP:0012811;HP:0100660	-0.316760822421706	-0.713282912872379	PKNOX1		0		1	1	0	No
chr10:81693969-CT	Inherited	Patient-68	HP:0000252;HP:0000286;HP:0000341;HP:0000414;HP:0000494;HP:0001332;HP:0005487;HP:0008133;HP:0012811;HP:0100660	-0.316760822421706	-0.713282912872379	GATA3	HP:0000006;HP:0000076;HP:0000083;HP:0000093;HP:0000100;HP:0000110;HP:0000113;HP:0000121;HP:0000122;HP:0000126;HP:0000148;HP:0000151;HP:0000175;HP:0000407;HP:0000408;HP:0000510;HP:0000790;HP:0000819;HP:0000829;HP:0000860;HP:0001153;HP:0001627;HP:0002049;HP:0002199;HP:0003762;HP:0003765;HP:0004722;HP:0008341;HP:0008850;HP:0011840;HP:0012622	0		1	1	0	No
chr10:81693969-CT	Inherited	Patient-68	HP:0000252;HP:0000286;HP:0000341;HP:0000414;HP:0000494;HP:0001332;HP:0005487;HP:0008133;HP:0012811;HP:0100660	-0.316760822421706	-0.713282912872379	GATA2	HP:0000006;HP:0000286;HP:0000389;HP:0000407;HP:0000465;HP:0000572;HP:0000587;HP:0000601;HP:0000978;HP:0000980;HP:0001004;HP:0001182;HP:0001428;HP:0001744;HP:0001824;HP:0001873;HP:0001875;HP:0001876;HP:0001888;HP:0001909;HP:0001915;HP:0001945;HP:0001974;HP:0002017;HP:0002076;HP:0002167;HP:0002170;HP:0002205;HP:0002240;HP:0002321;HP:0002488;HP:0002716;HP:0002721;HP:0002841;HP:0002863;HP:0002878;HP:…	1	HP:0000286	0.05768506	1	0	No
chr10:81693969-CT	Inherited	Patient-68	HP:0000252;HP:0000286;HP:0000341;HP:0000414;HP:0000494;HP:0001332;HP:0005487;HP:0008133;HP:0012811;HP:0100660	-0.316760822421706	-0.713282912872379	FOSL2		0		1	1	0	No
chr10:81693969-CT	Inherited	Patient-68	HP:0000252;HP:0000286;HP:0000341;HP:0000414;HP:0000494;HP:0001332;HP:0005487;HP:0008133;HP:0012811;HP:0100660	-0.316760822421706	-0.713282912872379	FOS	HP:0000141;HP:0000147;HP:0000158;HP:0000294;HP:0000303;HP:0000336;HP:0000819;HP:0000842;HP:0000855;HP:0000876;HP:0000956;HP:0000998;HP:0001015;HP:0001176;HP:0001249;HP:0001263;HP:0001394;HP:0001397;HP:0001508;HP:0001635;HP:0001639;HP:0001833;HP:0001999;HP:0002155;HP:0002162;HP:0002240;HP:0003124;HP:0003247;HP:0005616;HP:0008665;HP:0008887;HP:0009125;HP:0010465;HP:0011407;HP:0012062;HP:0025356;HP:…	0		1	1	0	No
chr10:81693969-CT	Inherited	Patient-68	HP:0000252;HP:0000286;HP:0000341;HP:0000414;HP:0000494;HP:0001332;HP:0005487;HP:0008133;HP:0012811;HP:0100660	-0.316760822421706	-0.713282912872379	CTBP1	HP:0000006;HP:0000028;HP:0000047;HP:0000151;HP:0000175;HP:0000188;HP:0000204;HP:0000218;HP:0000238;HP:0000252;HP:0000278;HP:0000286;HP:0000316;HP:0000322;HP:0000347;HP:0000348;HP:0000377;HP:0000384;HP:0000402;HP:0000405;HP:0000407;HP:0000431;HP:0000444;HP:0000465;HP:0000486;HP:0000490;HP:0000508;HP:0000520;HP:0000558;HP:0000612;HP:0000639;HP:0000668;HP:0000733;HP:0000750;HP:0000826;HP:0000902;HP:…	2	HP:0000252;HP:0000286	0.005988393	1	0	No
chr10:81693969-CT	Inherited	Patient-68	HP:0000252;HP:0000286;HP:0000341;HP:0000414;HP:0000494;HP:0001332;HP:0005487;HP:0008133;HP:0012811;HP:0100660	-0.316760822421706	-0.713282912872379	EP300	HP:0000006;HP:0000010;HP:0000028;HP:0000034;HP:0000047;HP:0000049;HP:0000076;HP:0000077;HP:0000126;HP:0000136;HP:0000160;HP:0000189;HP:0000218;HP:0000219;HP:0000252;HP:0000260;HP:0000270;HP:0000273;HP:0000278;HP:0000286;HP:0000293;HP:0000294;HP:0000316;HP:0000321;HP:0000327;HP:0000347;HP:0000365;HP:0000369;HP:0000377;HP:0000387;HP:0000388;HP:0000405;HP:0000407;HP:0000431;HP:0000444;HP:0000446;HP:…	3	HP:0000252;HP:0000286;HP:0000494	0.001961938	1	0	No
chr10:81693969-CT	Inherited	Patient-68	HP:0000252;HP:0000286;HP:0000341;HP:0000414;HP:0000494;HP:0001332;HP:0005487;HP:0008133;HP:0012811;HP:0100660	-0.316760822421706	-0.713282912872379	ATF3		0		1	1	0	No
chr10:89667172-CT	DeNovo	Patient-69	HP:0000044;HP:0000220;HP:0000410;HP:0000824;HP:0000873;HP:0001331;HP:0001631;HP:0002282;HP:0002744;HP:0008058;HP:0100842	0.257789515378703	0.552373453507136	FOXA1		0		1	1	0	No
chr10:96437661-TC	DeNovo	Patient-56	HP:0000470;HP:0001265;HP:0001273;HP:0001332;HP:0001511;HP:0001520;HP:0001558;HP:0001561;HP:0001562;HP:0001622;HP:0001787;HP:0001989;HP:0001998;HP:0001999;HP:0002033;HP:0002643;HP:0003517;HP:0004322;HP:0004488;HP:0006579;HP:0007033;HP:0008071;HP:0008366;HP:0009800;HP:0010519;HP:0011410;HP:0011436;HP:0011438;HP:0012188;HP:0012448;HP:0030244;HP:0030364;HP:0040187;HP:0100603;HP:0100622;HP:0200017	0.377579259454234	0.816253991453727	GATA3	HP:0000006;HP:0000076;HP:0000083;HP:0000093;HP:0000100;HP:0000110;HP:0000113;HP:0000121;HP:0000122;HP:0000126;HP:0000148;HP:0000151;HP:0000175;HP:0000407;HP:0000408;HP:0000510;HP:0000790;HP:0000819;HP:0000829;HP:0000860;HP:0001153;HP:0001627;HP:0002049;HP:0002199;HP:0003762;HP:0003765;HP:0004722;HP:0008341;HP:0008850;HP:0011840;HP:0012622	0		1	1	0	No
chr10:96437661-TC	DeNovo	Patient-56	HP:0000470;HP:0001265;HP:0001273;HP:0001332;HP:0001511;HP:0001520;HP:0001558;HP:0001561;HP:0001562;HP:0001622;HP:0001787;HP:0001989;HP:0001998;HP:0001999;HP:0002033;HP:0002643;HP:0003517;HP:0004322;HP:0004488;HP:0006579;HP:0007033;HP:0008071;HP:0008366;HP:0009800;HP:0010519;HP:0011410;HP:0011436;HP:0011438;HP:0012188;HP:0012448;HP:0030244;HP:0030364;HP:0040187;HP:0100603;HP:0100622;HP:0200017	0.377579259454234	0.816253991453727	SP1		0		1	1	0	No
chr10:96437661-TC	DeNovo	Patient-56	HP:0000470;HP:0001265;HP:0001273;HP:0001332;HP:0001511;HP:0001520;HP:0001558;HP:0001561;HP:0001562;HP:0001622;HP:0001787;HP:0001989;HP:0001998;HP:0001999;HP:0002033;HP:0002643;HP:0003517;HP:0004322;HP:0004488;HP:0006579;HP:0007033;HP:0008071;HP:0008366;HP:0009800;HP:0010519;HP:0011410;HP:0011436;HP:0011438;HP:0012188;HP:0012448;HP:0030244;HP:0030364;HP:0040187;HP:0100603;HP:0100622;HP:0200017	0.377579259454234	0.816253991453727	CTCF	HP:0000006;HP:0000023;HP:0000028;HP:0000059;HP:0000160;HP:0000175;HP:0000219;HP:0000233;HP:0000252;HP:0000286;HP:0000316;HP:0000322;HP:0000341;HP:0000343;HP:0000348;HP:0000368;HP:0000378;HP:0000455;HP:0000482;HP:0000486;HP:0000490;HP:0000527;HP:0000540;HP:0000574;HP:0000664;HP:0000675;HP:0000691;HP:0000729;HP:0000750;HP:0000938;HP:0000954;HP:0000960;HP:0001212;HP:0001249;HP:0001252;HP:0001263;HP:…	3	HP:0001999;HP:0004322;HP:0006579	0.003527268	1	0	No
chr10:96437661-TC	DeNovo	Patient-56	HP:0000470;HP:0001265;HP:0001273;HP:0001332;HP:0001511;HP:0001520;HP:0001558;HP:0001561;HP:0001562;HP:0001622;HP:0001787;HP:0001989;HP:0001998;HP:0001999;HP:0002033;HP:0002643;HP:0003517;HP:0004322;HP:0004488;HP:0006579;HP:0007033;HP:0008071;HP:0008366;HP:0009800;HP:0010519;HP:0011410;HP:0011436;HP:0011438;HP:0012188;HP:0012448;HP:0030244;HP:0030364;HP:0040187;HP:0100603;HP:0100622;HP:0200017	0.377579259454234	0.816253991453727	SMC3	HP:0000003;HP:0000006;HP:0000028;HP:0000047;HP:0000059;HP:0000072;HP:0000076;HP:0000083;HP:0000130;HP:0000175;HP:0000218;HP:0000219;HP:0000233;HP:0000248;HP:0000252;HP:0000294;HP:0000319;HP:0000324;HP:0000343;HP:0000347;HP:0000358;HP:0000365;HP:0000368;HP:0000400;HP:0000405;HP:0000407;HP:0000413;HP:0000414;HP:0000426;HP:0000453;HP:0000463;HP:0000470;HP:0000482;HP:0000486;HP:0000498;HP:0000501;HP:…	4	HP:0000470;HP:0001511;HP:0001622;HP:0004322	0.002319979	1	0	No
chr10:96437661-TC	DeNovo	Patient-56	HP:0000470;HP:0001265;HP:0001273;HP:0001332;HP:0001511;HP:0001520;HP:0001558;HP:0001561;HP:0001562;HP:0001622;HP:0001787;HP:0001989;HP:0001998;HP:0001999;HP:0002033;HP:0002643;HP:0003517;HP:0004322;HP:0004488;HP:0006579;HP:0007033;HP:0008071;HP:0008366;HP:0009800;HP:0010519;HP:0011410;HP:0011436;HP:0011438;HP:0012188;HP:0012448;HP:0030244;HP:0030364;HP:0040187;HP:0100603;HP:0100622;HP:0200017	0.377579259454234	0.816253991453727	ATF3		0		1	1	0	No
chr10:96437661-TC	DeNovo	Patient-56	HP:0000470;HP:0001265;HP:0001273;HP:0001332;HP:0001511;HP:0001520;HP:0001558;HP:0001561;HP:0001562;HP:0001622;HP:0001787;HP:0001989;HP:0001998;HP:0001999;HP:0002033;HP:0002643;HP:0003517;HP:0004322;HP:0004488;HP:0006579;HP:0007033;HP:0008071;HP:0008366;HP:0009800;HP:0010519;HP:0011410;HP:0011436;HP:0011438;HP:0012188;HP:0012448;HP:0030244;HP:0030364;HP:0040187;HP:0100603;HP:0100622;HP:0200017	0.377579259454234	0.816253991453727	FOXA1		0		1	1	0	No
chr10:96437661-TC	DeNovo	Patient-56	HP:0000470;HP:0001265;HP:0001273;HP:0001332;HP:0001511;HP:0001520;HP:0001558;HP:0001561;HP:0001562;HP:0001622;HP:0001787;HP:0001989;HP:0001998;HP:0001999;HP:0002033;HP:0002643;HP:0003517;HP:0004322;HP:0004488;HP:0006579;HP:0007033;HP:0008071;HP:0008366;HP:0009800;HP:0010519;HP:0011410;HP:0011436;HP:0011438;HP:0012188;HP:0012448;HP:0030244;HP:0030364;HP:0040187;HP:0100603;HP:0100622;HP:0200017	0.377579259454234	0.816253991453727	MAX	HP:0000006;HP:0000093;HP:0000096;HP:0000405;HP:0000519;HP:0000526;HP:0000740;HP:0000790;HP:0000875;HP:0000957;HP:0000975;HP:0000980;HP:0001028;HP:0001069;HP:0001095;HP:0001293;HP:0001337;HP:0001342;HP:0001605;HP:0001618;HP:0001635;HP:0001649;HP:0001824;HP:0001920;HP:0001962;HP:0002018;HP:0002331;HP:0002574;HP:0002664;HP:0002666;HP:0002864;HP:0003072;HP:0003345;HP:0003528;HP:0003574;HP:0003639;HP:…	0		1	1	0	No
chr10:96437661-TC	DeNovo	Patient-56	HP:0000470;HP:0001265;HP:0001273;HP:0001332;HP:0001511;HP:0001520;HP:0001558;HP:0001561;HP:0001562;HP:0001622;HP:0001787;HP:0001989;HP:0001998;HP:0001999;HP:0002033;HP:0002643;HP:0003517;HP:0004322;HP:0004488;HP:0006579;HP:0007033;HP:0008071;HP:0008366;HP:0009800;HP:0010519;HP:0011410;HP:0011436;HP:0011438;HP:0012188;HP:0012448;HP:0030244;HP:0030364;HP:0040187;HP:0100603;HP:0100622;HP:0200017	0.377579259454234	0.816253991453727	HNF4A	HP:0000003;HP:0000006;HP:0000047;HP:0000085;HP:0000093;HP:0000104;HP:0000107;HP:0000112;HP:0000121;HP:0000303;HP:0000365;HP:0000488;HP:0000713;HP:0000813;HP:0000819;HP:0000821;HP:0000825;HP:0000855;HP:0000952;HP:0000975;HP:0000980;HP:0001249;HP:0001250;HP:0001254;HP:0001259;HP:0001263;HP:0001319;HP:0001337;HP:0001369;HP:0001397;HP:0001511;HP:0001513;HP:0001520;HP:0001649;HP:0001738;HP:0001919;HP:…	4	HP:0001511;HP:0001520;HP:0001998;HP:0004322	0.0004752035	1	0	No
chr10:96437661-TC	DeNovo	Patient-56	HP:0000470;HP:0001265;HP:0001273;HP:0001332;HP:0001511;HP:0001520;HP:0001558;HP:0001561;HP:0001562;HP:0001622;HP:0001787;HP:0001989;HP:0001998;HP:0001999;HP:0002033;HP:0002643;HP:0003517;HP:0004322;HP:0004488;HP:0006579;HP:0007033;HP:0008071;HP:0008366;HP:0009800;HP:0010519;HP:0011410;HP:0011436;HP:0011438;HP:0012188;HP:0012448;HP:0030244;HP:0030364;HP:0040187;HP:0100603;HP:0100622;HP:0200017	0.377579259454234	0.816253991453727	JUND		0		1	1	0	No
chr10:96437661-TC	DeNovo	Patient-56	HP:0000470;HP:0001265;HP:0001273;HP:0001332;HP:0001511;HP:0001520;HP:0001558;HP:0001561;HP:0001562;HP:0001622;HP:0001787;HP:0001989;HP:0001998;HP:0001999;HP:0002033;HP:0002643;HP:0003517;HP:0004322;HP:0004488;HP:0006579;HP:0007033;HP:0008071;HP:0008366;HP:0009800;HP:0010519;HP:0011410;HP:0011436;HP:0011438;HP:0012188;HP:0012448;HP:0030244;HP:0030364;HP:0040187;HP:0100603;HP:0100622;HP:0200017	0.377579259454234	0.816253991453727	YY1	HP:0000006;HP:0000028;HP:0000074;HP:0000126;HP:0000164;HP:0000179;HP:0000218;HP:0000268;HP:0000272;HP:0000297;HP:0000307;HP:0000324;HP:0000337;HP:0000347;HP:0000358;HP:0000369;HP:0000377;HP:0000414;HP:0000483;HP:0000486;HP:0000494;HP:0000506;HP:0000508;HP:0000540;HP:0000629;HP:0000717;HP:0000739;HP:0000750;HP:0000821;HP:0000824;HP:0000974;HP:0001249;HP:0001256;HP:0001263;HP:0001274;HP:0001332;HP:…	3	HP:0001332;HP:0001511;HP:0012448	0.003965028	1	0	No
chr10:96437661-TC	DeNovo	Patient-56	HP:0000470;HP:0001265;HP:0001273;HP:0001332;HP:0001511;HP:0001520;HP:0001558;HP:0001561;HP:0001562;HP:0001622;HP:0001787;HP:0001989;HP:0001998;HP:0001999;HP:0002033;HP:0002643;HP:0003517;HP:0004322;HP:0004488;HP:0006579;HP:0007033;HP:0008071;HP:0008366;HP:0009800;HP:0010519;HP:0011410;HP:0011436;HP:0011438;HP:0012188;HP:0012448;HP:0030244;HP:0030364;HP:0040187;HP:0100603;HP:0100622;HP:0200017	0.377579259454234	0.816253991453727	HNF4G		0		1	1	0	No
chr10:96437661-TC	DeNovo	Patient-56	HP:0000470;HP:0001265;HP:0001273;HP:0001332;HP:0001511;HP:0001520;HP:0001558;HP:0001561;HP:0001562;HP:0001622;HP:0001787;HP:0001989;HP:0001998;HP:0001999;HP:0002033;HP:0002643;HP:0003517;HP:0004322;HP:0004488;HP:0006579;HP:0007033;HP:0008071;HP:0008366;HP:0009800;HP:0010519;HP:0011410;HP:0011436;HP:0011438;HP:0012188;HP:0012448;HP:0030244;HP:0030364;HP:0040187;HP:0100603;HP:0100622;HP:0200017	0.377579259454234	0.816253991453727	RXRA		0		1	1	0	No
chr10:96437661-TC	DeNovo	Patient-56	HP:0000470;HP:0001265;HP:0001273;HP:0001332;HP:0001511;HP:0001520;HP:0001558;HP:0001561;HP:0001562;HP:0001622;HP:0001787;HP:0001989;HP:0001998;HP:0001999;HP:0002033;HP:0002643;HP:0003517;HP:0004322;HP:0004488;HP:0006579;HP:0007033;HP:0008071;HP:0008366;HP:0009800;HP:0010519;HP:0011410;HP:0011436;HP:0011438;HP:0012188;HP:0012448;HP:0030244;HP:0030364;HP:0040187;HP:0100603;HP:0100622;HP:0200017	0.377579259454234	0.816253991453727	REST	HP:0000006;HP:0000169;HP:0000212;HP:0000407;HP:0000526;HP:0000766;HP:0000790;HP:0000822;HP:0001824;HP:0001945;HP:0002027;HP:0002667;HP:0002716;HP:0002896;HP:0100526	0		1	1	0	No
chr10:96437661-TC	DeNovo	Patient-56	HP:0000470;HP:0001265;HP:0001273;HP:0001332;HP:0001511;HP:0001520;HP:0001558;HP:0001561;HP:0001562;HP:0001622;HP:0001787;HP:0001989;HP:0001998;HP:0001999;HP:0002033;HP:0002643;HP:0003517;HP:0004322;HP:0004488;HP:0006579;HP:0007033;HP:0008071;HP:0008366;HP:0009800;HP:0010519;HP:0011410;HP:0011436;HP:0011438;HP:0012188;HP:0012448;HP:0030244;HP:0030364;HP:0040187;HP:0100603;HP:0100622;HP:0200017	0.377579259454234	0.816253991453727	ZBTB33		0		1	1	0	No
chr10:96437661-TC	DeNovo	Patient-56	HP:0000470;HP:0001265;HP:0001273;HP:0001332;HP:0001511;HP:0001520;HP:0001558;HP:0001561;HP:0001562;HP:0001622;HP:0001787;HP:0001989;HP:0001998;HP:0001999;HP:0002033;HP:0002643;HP:0003517;HP:0004322;HP:0004488;HP:0006579;HP:0007033;HP:0008071;HP:0008366;HP:0009800;HP:0010519;HP:0011410;HP:0011436;HP:0011438;HP:0012188;HP:0012448;HP:0030244;HP:0030364;HP:0040187;HP:0100603;HP:0100622;HP:0200017	0.377579259454234	0.816253991453727	TAF1	HP:0000218;HP:0000219;HP:0000252;HP:0000276;HP:0000286;HP:0000307;HP:0000308;HP:0000316;HP:0000336;HP:0000343;HP:0000347;HP:0000365;HP:0000369;HP:0000389;HP:0000391;HP:0000400;HP:0000411;HP:0000414;HP:0000437;HP:0000455;HP:0000470;HP:0000486;HP:0000490;HP:0000494;HP:0000496;HP:0000520;HP:0000527;HP:0000545;HP:0000574;HP:0000579;HP:0000639;HP:0000643;HP:0000664;HP:0000729;HP:0000739;HP:0000750;HP:…	4	HP:0000470;HP:0001332;HP:0001511;HP:0011410	0.001212347	1	0	No
chr10:96437661-TC	DeNovo	Patient-56	HP:0000470;HP:0001265;HP:0001273;HP:0001332;HP:0001511;HP:0001520;HP:0001558;HP:0001561;HP:0001562;HP:0001622;HP:0001787;HP:0001989;HP:0001998;HP:0001999;HP:0002033;HP:0002643;HP:0003517;HP:0004322;HP:0004488;HP:0006579;HP:0007033;HP:0008071;HP:0008366;HP:0009800;HP:0010519;HP:0011410;HP:0011436;HP:0011438;HP:0012188;HP:0012448;HP:0030244;HP:0030364;HP:0040187;HP:0100603;HP:0100622;HP:0200017	0.377579259454234	0.816253991453727	RAD21	HP:0000003;HP:0000006;HP:0000007;HP:0000028;HP:0000047;HP:0000059;HP:0000076;HP:0000083;HP:0000089;HP:0000130;HP:0000175;HP:0000218;HP:0000219;HP:0000233;HP:0000248;HP:0000252;HP:0000294;HP:0000319;HP:0000343;HP:0000347;HP:0000368;HP:0000400;HP:0000405;HP:0000407;HP:0000413;HP:0000431;HP:0000453;HP:0000463;HP:0000470;HP:0000482;HP:0000486;HP:0000498;HP:0000501;HP:0000508;HP:0000518;HP:0000527;HP:…	4	HP:0000470;HP:0001511;HP:0001622;HP:0004322	0.00162646	1	0	No
chr10:97416233-TG	Inherited	Patient-87	HP:0001250;HP:0001263;HP:0100543	0.217789001688723	0.464257754186529	KDM4A		0		1	1	0	No
chr10:97416233-TG	Inherited	Patient-87	HP:0001250;HP:0001263;HP:0100543	0.217789001688723	0.464257754186529	POLR2G		0		1	1	0	No
chr10:97416233-TG	Inherited	Patient-87	HP:0001250;HP:0001263;HP:0100543	0.217789001688723	0.464257754186529	HNRNPLL		0		1	1	0	No
chr10:97416233-TG	Inherited	Patient-87	HP:0001250;HP:0001263;HP:0100543	0.217789001688723	0.464257754186529	HDAC1		0		1	1	0	No
chr10:97416233-TG	Inherited	Patient-87	HP:0001250;HP:0001263;HP:0100543	0.217789001688723	0.464257754186529	NR2C1		0		1	1	0	No
chr10:97416233-TG	Inherited	Patient-87	HP:0001250;HP:0001263;HP:0100543	0.217789001688723	0.464257754186529	POLR2A	HP:0000023;HP:0000175;HP:0000218;HP:0000248;HP:0000252;HP:0000316;HP:0000348;HP:0000486;HP:0000505;HP:0000692;HP:0000729;HP:0000767;HP:0001250;HP:0001274;HP:0001290;HP:0001357;HP:0001508;HP:0001558;HP:0002020;HP:0002079;HP:0002119;HP:0002188;HP:0002205;HP:0002280;HP:0002360;HP:0002453;HP:0003202;HP:0003546;HP:0007281;HP:0011968;HP:0025336;HP:0025352;HP:0031139;HP:0031936	1	HP:0001250	0.01227571	1	0	No
chr10:97416233-TG	Inherited	Patient-87	HP:0001250;HP:0001263;HP:0100543	0.217789001688723	0.464257754186529	HDAC3		0		1	1	0	No
chr10:97416233-TG	Inherited	Patient-87	HP:0001250;HP:0001263;HP:0100543	0.217789001688723	0.464257754186529	JUND		0		1	1	0	No
chr10:97416233-TG	Inherited	Patient-87	HP:0001250;HP:0001263;HP:0100543	0.217789001688723	0.464257754186529	PHF8	HP:0000028;HP:0000175;HP:0000204;HP:0000276;HP:0000336;HP:0000340;HP:0000455;HP:0000582;HP:0000664;HP:0000750;HP:0001176;HP:0001177;HP:0001249;HP:0001256;HP:0001419;HP:0001611;HP:0001763;HP:0002162;HP:0002650;HP:0002942;HP:0008734;HP:0010511;HP:0410030	0		1	1	0	No
chr10:97416233-TG	Inherited	Patient-87	HP:0001250;HP:0001263;HP:0100543	0.217789001688723	0.464257754186529	MYC	HP:0000137;HP:0001392;HP:0001428;HP:0001732;HP:0001743;HP:0002017;HP:0002027;HP:0002149;HP:0002239;HP:0002721;HP:0002733;HP:0003745;HP:0005214;HP:0005407;HP:0005561;HP:0025435;HP:0030080;HP:0100649	0		1	1	0	No
chr10:97416233-TG	Inherited	Patient-87	HP:0001250;HP:0001263;HP:0100543	0.217789001688723	0.464257754186529	NR2F1	HP:0000006;HP:0000286;HP:0000365;HP:0000411;HP:0000426;HP:0000463;HP:0000486;HP:0000540;HP:0000543;HP:0000545;HP:0000563;HP:0000565;HP:0000577;HP:0000582;HP:0000609;HP:0000639;HP:0000646;HP:0000648;HP:0000722;HP:0000729;HP:0001123;HP:0001182;HP:0001249;HP:0001250;HP:0001252;HP:0001257;HP:0001263;HP:0001344;HP:0001999;HP:0002079;HP:0002750;HP:0003194;HP:0004322;HP:0007018;HP:0007663;HP:0007766;HP:…	2	HP:0001250;HP:0001263	7.161595e-05	0.7184512104	0.14360271921174	No
chr10:97416233-TG	Inherited	Patient-87	HP:0001250;HP:0001263;HP:0100543	0.217789001688723	0.464257754186529	HDAC2		0		1	1	0	No
chr10:97416233-TG	Inherited	Patient-87	HP:0001250;HP:0001263;HP:0100543	0.217789001688723	0.464257754186529	NRF1		0		1	1	0	No
chr10:97416233-TG	Inherited	Patient-87	HP:0001250;HP:0001263;HP:0100543	0.217789001688723	0.464257754186529	NFATC1		0		1	1	0	No
chr10:97416233-TG	Inherited	Patient-87	HP:0001250;HP:0001263;HP:0100543	0.217789001688723	0.464257754186529	KDM5B	HP:0000007;HP:0000023;HP:0000028;HP:0000047;HP:0000233;HP:0000252;HP:0000268;HP:0000321;HP:0000377;HP:0000414;HP:0000426;HP:0000483;HP:0000486;HP:0000494;HP:0000508;HP:0000545;HP:0000716;HP:0000729;HP:0000733;HP:0000736;HP:0000750;HP:0000752;HP:0001256;HP:0001257;HP:0001263;HP:0001270;HP:0001290;HP:0001331;HP:0001332;HP:0001631;HP:0001999;HP:0002020;HP:0002059;HP:0002069;HP:0002072;HP:0002079;HP:…	1	HP:0001263	0.02836793	1	0	No
chr10:97416233-TG	Inherited	Patient-87	HP:0001250;HP:0001263;HP:0100543	0.217789001688723	0.464257754186529	MNT		0		1	1	0	No
chr10:97416233-TG	Inherited	Patient-87	HP:0001250;HP:0001263;HP:0100543	0.217789001688723	0.464257754186529	RB1	HP:0000006;HP:0000175;HP:0000243;HP:0000252;HP:0000286;HP:0000316;HP:0000347;HP:0000369;HP:0000391;HP:0000411;HP:0000426;HP:0000431;HP:0000465;HP:0000470;HP:0000508;HP:0000518;HP:0000555;HP:0000568;HP:0000612;HP:0001156;HP:0001249;HP:0001252;HP:0001360;HP:0001386;HP:0001428;HP:0001511;HP:0001824;HP:0001909;HP:0001945;HP:0002079;HP:0002665;HP:0002669;HP:0002756;HP:0002797;HP:0003155;HP:0003745;HP:…	0		1	1	0	No
chr10:97416233-TG	Inherited	Patient-87	HP:0001250;HP:0001263;HP:0100543	0.217789001688723	0.464257754186529	MXI1	HP:0000006;HP:0001428;HP:0012125	0		1	1	0	No
chr10:97416233-TG	Inherited	Patient-87	HP:0001250;HP:0001263;HP:0100543	0.217789001688723	0.464257754186529	IKZF1	HP:0000006;HP:0000083;HP:0000505;HP:0000509;HP:0000613;HP:0000621;HP:0000795;HP:0001637;HP:0001645;HP:0001658;HP:0001733;HP:0001824;HP:0001873;HP:0001874;HP:0001876;HP:0001903;HP:0001945;HP:0001960;HP:0002014;HP:0002015;HP:0002017;HP:0002027;HP:0002043;HP:0002091;HP:0002094;HP:0002103;HP:0002205;HP:0002239;HP:0002718;HP:0002721;HP:0002910;HP:0003781;HP:0003829;HP:0004313;HP:0006554;HP:0008066;HP:…	0		1	1	0	No
chr10:97416233-TG	Inherited	Patient-87	HP:0001250;HP:0001263;HP:0100543	0.217789001688723	0.464257754186529	SIN3A	HP:0000006;HP:0000023;HP:0000028;HP:0000047;HP:0000054;HP:0000160;HP:0000164;HP:0000174;HP:0000179;HP:0000194;HP:0000218;HP:0000233;HP:0000252;HP:0000275;HP:0000276;HP:0000286;HP:0000308;HP:0000316;HP:0000319;HP:0000324;HP:0000343;HP:0000348;HP:0000356;HP:0000365;HP:0000378;HP:0000400;HP:0000426;HP:0000430;HP:0000431;HP:0000445;HP:0000454;HP:0000463;HP:0000486;HP:0000490;HP:0000494;HP:0000540;HP:…	2	HP:0001250;HP:0001263	0.000589025	1	0	No
chr10:97416233-TG	Inherited	Patient-87	HP:0001250;HP:0001263;HP:0100543	0.217789001688723	0.464257754186529	RBBP5		0		1	1	0	No
chr10:97416233-TG	Inherited	Patient-87	HP:0001250;HP:0001263;HP:0100543	0.217789001688723	0.464257754186529	RBM39		0		1	1	0	No
chr10:97416233-TG	Inherited	Patient-87	HP:0001250;HP:0001263;HP:0100543	0.217789001688723	0.464257754186529	AGO2		0		1	1	0	No
chr10:97416233-TG	Inherited	Patient-87	HP:0001250;HP:0001263;HP:0100543	0.217789001688723	0.464257754186529	EP400		0		1	1	0	No
chr10:97416233-TG	Inherited	Patient-87	HP:0001250;HP:0001263;HP:0100543	0.217789001688723	0.464257754186529	RBFOX2		0		1	1	0	No
chr10:97416233-TG	Inherited	Patient-87	HP:0001250;HP:0001263;HP:0100543	0.217789001688723	0.464257754186529	GATAD2B	HP:0000006;HP:0000047;HP:0000154;HP:0000218;HP:0000219;HP:0000273;HP:0000286;HP:0000316;HP:0000322;HP:0000337;HP:0000347;HP:0000431;HP:0000455;HP:0000484;HP:0000486;HP:0000490;HP:0000540;HP:0000581;HP:0000582;HP:0000609;HP:0000629;HP:0000637;HP:0000729;HP:0000742;HP:0000744;HP:0000748;HP:0000752;HP:0001263;HP:0001319;HP:0001388;HP:0001511;HP:0001566;HP:0002007;HP:0002061;HP:0002121;HP:0002213;HP:…	1	HP:0001263	0.01980734	1	0	No
chr10:97416233-TG	Inherited	Patient-87	HP:0001250;HP:0001263;HP:0100543	0.217789001688723	0.464257754186529	MTA3		0		1	1	0	No
chr10:97416233-TG	Inherited	Patient-87	HP:0001250;HP:0001263;HP:0100543	0.217789001688723	0.464257754186529	AGO1		0		1	1	0	No
chr10:97416233-TG	Inherited	Patient-87	HP:0001250;HP:0001263;HP:0100543	0.217789001688723	0.464257754186529	GATAD2A		0		1	1	0	No
chr10:97416233-TG	Inherited	Patient-87	HP:0001250;HP:0001263;HP:0100543	0.217789001688723	0.464257754186529	SKIL		0		1	1	0	No
chr10:97416233-TG	Inherited	Patient-87	HP:0001250;HP:0001263;HP:0100543	0.217789001688723	0.464257754186529	GABPB1		0		1	1	0	No
chr10:97416233-TG	Inherited	Patient-87	HP:0001250;HP:0001263;HP:0100543	0.217789001688723	0.464257754186529	FUS	HP:0000006;HP:0000020;HP:0000217;HP:0000252;HP:0000508;HP:0000605;HP:0000639;HP:0000708;HP:0000712;HP:0000713;HP:0000716;HP:0000734;HP:0000738;HP:0000739;HP:0000741;HP:0001251;HP:0001257;HP:0001260;HP:0001263;HP:0001264;HP:0001265;HP:0001283;HP:0001288;HP:0001300;HP:0001317;HP:0001348;HP:0001482;HP:0002015;HP:0002017;HP:0002027;HP:0002061;HP:0002072;HP:0002073;HP:0002094;HP:0002127;HP:0002145;HP:…	2	HP:0001263;HP:0100543	0.0003801126	1	0	No
chr10:97416233-TG	Inherited	Patient-87	HP:0001250;HP:0001263;HP:0100543	0.217789001688723	0.464257754186529	ARID3A		0		1	1	0	No
chr10:97416233-TG	Inherited	Patient-87	HP:0001250;HP:0001263;HP:0100543	0.217789001688723	0.464257754186529	ASH2L		0		1	1	0	No
chr10:97416233-TG	Inherited	Patient-87	HP:0001250;HP:0001263;HP:0100543	0.217789001688723	0.464257754186529	STAT5A		0		1	1	0	No
chr10:97416233-TG	Inherited	Patient-87	HP:0001250;HP:0001263;HP:0100543	0.217789001688723	0.464257754186529	ZFX		0		1	1	0	No
chr10:97416233-TG	Inherited	Patient-87	HP:0001250;HP:0001263;HP:0100543	0.217789001688723	0.464257754186529	CTCF	HP:0000006;HP:0000023;HP:0000028;HP:0000059;HP:0000160;HP:0000175;HP:0000219;HP:0000233;HP:0000252;HP:0000286;HP:0000316;HP:0000322;HP:0000341;HP:0000343;HP:0000348;HP:0000368;HP:0000378;HP:0000455;HP:0000482;HP:0000486;HP:0000490;HP:0000527;HP:0000540;HP:0000574;HP:0000664;HP:0000675;HP:0000691;HP:0000729;HP:0000750;HP:0000938;HP:0000954;HP:0000960;HP:0001212;HP:0001249;HP:0001252;HP:0001263;HP:…	1	HP:0001263	0.02551996	1	0	No
chr10:97416233-TG	Inherited	Patient-87	HP:0001250;HP:0001263;HP:0100543	0.217789001688723	0.464257754186529	ELF1		0		1	1	0	No
chr10:97416233-TG	Inherited	Patient-87	HP:0001250;HP:0001263;HP:0100543	0.217789001688723	0.464257754186529	SMARCA5		0		1	1	0	No
chr10:97416233-TG	Inherited	Patient-87	HP:0001250;HP:0001263;HP:0100543	0.217789001688723	0.464257754186529	UBTF	HP:0000006;HP:0000252;HP:0000718;HP:0000729;HP:0000752;HP:0000768;HP:0001250;HP:0001251;HP:0001257;HP:0001260;HP:0001263;HP:0001268;HP:0001272;HP:0001300;HP:0001332;HP:0001344;HP:0002015;HP:0002059;HP:0002063;HP:0002066;HP:0002071;HP:0002072;HP:0002079;HP:0002119;HP:0002120;HP:0002180;HP:0002187;HP:0002353;HP:0002357;HP:0002376;HP:0002509;HP:0002540;HP:0002808;HP:0003447;HP:0004325;HP:0007256;HP:…	2	HP:0001250;HP:0001263	8.260032e-05	0.82691180352	0.0825408088116395	No
chr10:97416233-TG	Inherited	Patient-87	HP:0001250;HP:0001263;HP:0100543	0.217789001688723	0.464257754186529	ZNF444		0		1	1	0	No
chr10:97416233-TG	Inherited	Patient-87	HP:0001250;HP:0001263;HP:0100543	0.217789001688723	0.464257754186529	TAF1	HP:0000218;HP:0000219;HP:0000252;HP:0000276;HP:0000286;HP:0000307;HP:0000308;HP:0000316;HP:0000336;HP:0000343;HP:0000347;HP:0000365;HP:0000369;HP:0000389;HP:0000391;HP:0000400;HP:0000411;HP:0000414;HP:0000437;HP:0000455;HP:0000470;HP:0000486;HP:0000490;HP:0000494;HP:0000496;HP:0000520;HP:0000527;HP:0000545;HP:0000574;HP:0000579;HP:0000639;HP:0000643;HP:0000664;HP:0000729;HP:0000739;HP:0000750;HP:…	2	HP:0001250;HP:0001263	0.0005112373	1	0	No
chr10:97416233-TG	Inherited	Patient-87	HP:0001250;HP:0001263;HP:0100543	0.217789001688723	0.464257754186529	CBFA2T3		0		1	1	0	No
chr10:97416233-TG	Inherited	Patient-87	HP:0001250;HP:0001263;HP:0100543	0.217789001688723	0.464257754186529	ZNF687	HP:0000006;HP:0000121;HP:0001677;HP:0001712;HP:0002653;HP:0002757;HP:0002758;HP:0003155;HP:0003581	0		1	1	0	No
chr10:97416233-TG	Inherited	Patient-87	HP:0001250;HP:0001263;HP:0100543	0.217789001688723	0.464257754186529	CHD1	HP:0000006;HP:0000256;HP:0000307;HP:0000494;HP:0000574;HP:0000629;HP:0000729;HP:0000733;HP:0001211;HP:0001249;HP:0001250;HP:0001263;HP:0001290;HP:0002007;HP:0002721;HP:0003593;HP:0007874;HP:0008897;HP:0010648;HP:0011098;HP:0011229;HP:0011800;HP:0012393	2	HP:0001250;HP:0001263	2.212829e-05	0.22409319283	0.649571335616966	No
chr10:97416233-TG	Inherited	Patient-87	HP:0001250;HP:0001263;HP:0100543	0.217789001688723	0.464257754186529	TAF15	HP:0000217;HP:0000712;HP:0000713;HP:0000716;HP:0000739;HP:0001257;HP:0001428;HP:0002017;HP:0002094;HP:0002180;HP:0002878;HP:0003202;HP:0003324;HP:0003394;HP:0003470;HP:0006765;HP:0007354;HP:0012378;HP:0012531;HP:0025425;HP:0030195;HP:0030196	0		1	1	0	No
chr10:97416233-TG	Inherited	Patient-87	HP:0001250;HP:0001263;HP:0100543	0.217789001688723	0.464257754186529	BACH1		0		1	1	0	No
chr10:97416233-TG	Inherited	Patient-87	HP:0001250;HP:0001263;HP:0100543	0.217789001688723	0.464257754186529	TRIM22		0		1	1	0	No
chr10:97416233-TG	Inherited	Patient-87	HP:0001250;HP:0001263;HP:0100543	0.217789001688723	0.464257754186529	TCF7L2	HP:0000006;HP:0000855;HP:0003584;HP:0005978;HP:0031819	0		1	1	0	No
chr10:97416233-TG	Inherited	Patient-87	HP:0001250;HP:0001263;HP:0100543	0.217789001688723	0.464257754186529	CTBP1	HP:0000006;HP:0000028;HP:0000047;HP:0000151;HP:0000175;HP:0000188;HP:0000204;HP:0000218;HP:0000238;HP:0000252;HP:0000278;HP:0000286;HP:0000316;HP:0000322;HP:0000347;HP:0000348;HP:0000377;HP:0000384;HP:0000402;HP:0000405;HP:0000407;HP:0000431;HP:0000444;HP:0000465;HP:0000486;HP:0000490;HP:0000508;HP:0000520;HP:0000558;HP:0000612;HP:0000639;HP:0000668;HP:0000733;HP:0000750;HP:0000826;HP:0000902;HP:…	2	HP:0001250;HP:0001263	0.0004216833	1	0	No
chr11:101538062-TA	DeNovo	Patient-88	HP:0001363;HP:0001511	-0.170044895297819	-0.390087650426762	FOS	HP:0000141;HP:0000147;HP:0000158;HP:0000294;HP:0000303;HP:0000336;HP:0000819;HP:0000842;HP:0000855;HP:0000876;HP:0000956;HP:0000998;HP:0001015;HP:0001176;HP:0001249;HP:0001263;HP:0001394;HP:0001397;HP:0001508;HP:0001635;HP:0001639;HP:0001833;HP:0001999;HP:0002155;HP:0002162;HP:0002240;HP:0003124;HP:0003247;HP:0005616;HP:0008665;HP:0008887;HP:0009125;HP:0010465;HP:0011407;HP:0012062;HP:0025356;HP:…	0		1	1	0	No
chr11:103832389-GA	DeNovo	Patient-80	HP:0002155;HP:0009125	0.159233879886948	0.335268773036038	CREB1	HP:0001428;HP:0012315	0		1	1	0	No
chr11:103832389-GA	DeNovo	Patient-80	HP:0002155;HP:0009125	0.159233879886948	0.335268773036038	BCL3		0		1	1	0	No
chr11:106912059-AC	DeNovo	Patient-15	HP:0000572;HP:0000648;HP:0001250;HP:0010864;HP:0011344	-0.213163744526819	-0.48507261944892	NFIC		0		1	1	0	No
chr11:106912059-AC	DeNovo	Patient-15	HP:0000572;HP:0000648;HP:0001250;HP:0010864;HP:0011344	-0.213163744526819	-0.48507261944892	MTA2		0		1	1	0	No
chr11:106912059-AC	DeNovo	Patient-15	HP:0000572;HP:0000648;HP:0001250;HP:0010864;HP:0011344	-0.213163744526819	-0.48507261944892	JUNB		0		1	1	0	No
chr11:106912059-AC	DeNovo	Patient-15	HP:0000572;HP:0000648;HP:0001250;HP:0010864;HP:0011344	-0.213163744526819	-0.48507261944892	CBFB	HP:0000006;HP:0001428;HP:0004808	0		1	1	0	No
chr11:106912059-AC	DeNovo	Patient-15	HP:0000572;HP:0000648;HP:0001250;HP:0010864;HP:0011344	-0.213163744526819	-0.48507261944892	ARNT		0		1	1	0	No
chr11:106912059-AC	DeNovo	Patient-15	HP:0000572;HP:0000648;HP:0001250;HP:0010864;HP:0011344	-0.213163744526819	-0.48507261944892	CREM		0		1	1	0	No
chr11:106912059-AC	DeNovo	Patient-15	HP:0000572;HP:0000648;HP:0001250;HP:0010864;HP:0011344	-0.213163744526819	-0.48507261944892	FOS	HP:0000141;HP:0000147;HP:0000158;HP:0000294;HP:0000303;HP:0000336;HP:0000819;HP:0000842;HP:0000855;HP:0000876;HP:0000956;HP:0000998;HP:0001015;HP:0001176;HP:0001249;HP:0001263;HP:0001394;HP:0001397;HP:0001508;HP:0001635;HP:0001639;HP:0001833;HP:0001999;HP:0002155;HP:0002162;HP:0002240;HP:0003124;HP:0003247;HP:0005616;HP:0008665;HP:0008887;HP:0009125;HP:0010465;HP:0011407;HP:0012062;HP:0025356;HP:…	0		1	1	0	No
chr11:106912059-AC	DeNovo	Patient-15	HP:0000572;HP:0000648;HP:0001250;HP:0010864;HP:0011344	-0.213163744526819	-0.48507261944892	MAFF		0		1	1	0	No
chr11:106912059-AC	DeNovo	Patient-15	HP:0000572;HP:0000648;HP:0001250;HP:0010864;HP:0011344	-0.213163744526819	-0.48507261944892	CBX5		0		1	1	0	No
chr11:106912059-AC	DeNovo	Patient-15	HP:0000572;HP:0000648;HP:0001250;HP:0010864;HP:0011344	-0.213163744526819	-0.48507261944892	POU2F2		0		1	1	0	No
chr11:106912059-AC	DeNovo	Patient-15	HP:0000572;HP:0000648;HP:0001250;HP:0010864;HP:0011344	-0.213163744526819	-0.48507261944892	RUNX3		0		1	1	0	No
chr11:106912059-AC	DeNovo	Patient-15	HP:0000572;HP:0000648;HP:0001250;HP:0010864;HP:0011344	-0.213163744526819	-0.48507261944892	ATF2		0		1	1	0	No
chr11:106912059-AC	DeNovo	Patient-15	HP:0000572;HP:0000648;HP:0001250;HP:0010864;HP:0011344	-0.213163744526819	-0.48507261944892	EP300	HP:0000006;HP:0000010;HP:0000028;HP:0000034;HP:0000047;HP:0000049;HP:0000076;HP:0000077;HP:0000126;HP:0000136;HP:0000160;HP:0000189;HP:0000218;HP:0000219;HP:0000252;HP:0000260;HP:0000270;HP:0000273;HP:0000278;HP:0000286;HP:0000293;HP:0000294;HP:0000316;HP:0000321;HP:0000327;HP:0000347;HP:0000365;HP:0000369;HP:0000377;HP:0000387;HP:0000388;HP:0000405;HP:0000407;HP:0000431;HP:0000444;HP:0000446;HP:…	1	HP:0001250	0.1266046	1	0	No
chr11:106912059-AC	DeNovo	Patient-15	HP:0000572;HP:0000648;HP:0001250;HP:0010864;HP:0011344	-0.213163744526819	-0.48507261944892	JUND		0		1	1	0	No
chr11:106912059-AC	DeNovo	Patient-15	HP:0000572;HP:0000648;HP:0001250;HP:0010864;HP:0011344	-0.213163744526819	-0.48507261944892	BHLHE40		0		1	1	0	No
chr11:106912059-AC	DeNovo	Patient-15	HP:0000572;HP:0000648;HP:0001250;HP:0010864;HP:0011344	-0.213163744526819	-0.48507261944892	SKIL		0		1	1	0	No
chr11:106912059-AC	DeNovo	Patient-15	HP:0000572;HP:0000648;HP:0001250;HP:0010864;HP:0011344	-0.213163744526819	-0.48507261944892	ZBED1		0		1	1	0	No
chr11:106912059-AC	DeNovo	Patient-15	HP:0000572;HP:0000648;HP:0001250;HP:0010864;HP:0011344	-0.213163744526819	-0.48507261944892	EBF1		0		1	1	0	No
chr11:106912059-AC	DeNovo	Patient-15	HP:0000572;HP:0000648;HP:0001250;HP:0010864;HP:0011344	-0.213163744526819	-0.48507261944892	EED	HP:0000006;HP:0000023;HP:0000028;HP:0000098;HP:0000256;HP:0000278;HP:0000286;HP:0000311;HP:0000316;HP:0000337;HP:0000343;HP:0000347;HP:0000368;HP:0000369;HP:0000400;HP:0000431;HP:0000494;HP:0000508;HP:0000518;HP:0000545;HP:0000750;HP:0000938;HP:0000944;HP:0000995;HP:0001176;HP:0001231;HP:0001249;HP:0001257;HP:0001263;HP:0001288;HP:0001290;HP:0001387;HP:0001388;HP:0001537;HP:0001582;HP:0001609;HP:…	0		1	1	0	No
chr11:106912059-AC	DeNovo	Patient-15	HP:0000572;HP:0000648;HP:0001250;HP:0010864;HP:0011344	-0.213163744526819	-0.48507261944892	PAX5		0		1	1	0	No
chr11:106912059-AC	DeNovo	Patient-15	HP:0000572;HP:0000648;HP:0001250;HP:0010864;HP:0011344	-0.213163744526819	-0.48507261944892	ATF7		0		1	1	0	No
chr11:106912059-AC	DeNovo	Patient-15	HP:0000572;HP:0000648;HP:0001250;HP:0010864;HP:0011344	-0.213163744526819	-0.48507261944892	ARID3A		0		1	1	0	No
chr11:106912059-AC	DeNovo	Patient-15	HP:0000572;HP:0000648;HP:0001250;HP:0010864;HP:0011344	-0.213163744526819	-0.48507261944892	MAFK		0		1	1	0	No
chr11:106912059-AC	DeNovo	Patient-15	HP:0000572;HP:0000648;HP:0001250;HP:0010864;HP:0011344	-0.213163744526819	-0.48507261944892	IKZF2		0		1	1	0	No
chr11:106912059-AC	DeNovo	Patient-15	HP:0000572;HP:0000648;HP:0001250;HP:0010864;HP:0011344	-0.213163744526819	-0.48507261944892	TRIM22		0		1	1	0	No
chr11:106912059-AC	DeNovo	Patient-15	HP:0000572;HP:0000648;HP:0001250;HP:0010864;HP:0011344	-0.213163744526819	-0.48507261944892	IKZF1	HP:0000006;HP:0000083;HP:0000505;HP:0000509;HP:0000613;HP:0000621;HP:0000795;HP:0001637;HP:0001645;HP:0001658;HP:0001733;HP:0001824;HP:0001873;HP:0001874;HP:0001876;HP:0001903;HP:0001945;HP:0001960;HP:0002014;HP:0002015;HP:0002017;HP:0002027;HP:0002043;HP:0002091;HP:0002094;HP:0002103;HP:0002205;HP:0002239;HP:0002718;HP:0002721;HP:0002910;HP:0003781;HP:0003829;HP:0004313;HP:0006554;HP:0008066;HP:…	0		1	1	0	No
chr11:106912059-AC	DeNovo	Patient-15	HP:0000572;HP:0000648;HP:0001250;HP:0010864;HP:0011344	-0.213163744526819	-0.48507261944892	BCL3		0		1	1	0	No
chr11:106912059-AC	DeNovo	Patient-15	HP:0000572;HP:0000648;HP:0001250;HP:0010864;HP:0011344	-0.213163744526819	-0.48507261944892	TBX21	HP:0000007;HP:0002099;HP:0012042;HP:0100582	0		1	1	0	No
chr11:106912059-AC	DeNovo	Patient-15	HP:0000572;HP:0000648;HP:0001250;HP:0010864;HP:0011344	-0.213163744526819	-0.48507261944892	BCL11A	HP:0000006;HP:0000219;HP:0000232;HP:0000252;HP:0000278;HP:0000286;HP:0000369;HP:0000378;HP:0000396;HP:0000486;HP:0000494;HP:0000592;HP:0001249;HP:0001263;HP:0001272;HP:0001382;HP:0003577;HP:0011800	0		1	1	0	No
chr11:106912059-AC	DeNovo	Patient-15	HP:0000572;HP:0000648;HP:0001250;HP:0010864;HP:0011344	-0.213163744526819	-0.48507261944892	BATF		0		1	1	0	No
chr11:106912059-AC	DeNovo	Patient-15	HP:0000572;HP:0000648;HP:0001250;HP:0010864;HP:0011344	-0.213163744526819	-0.48507261944892	TCF12	HP:0000006;HP:0000248;HP:0000256;HP:0000294;HP:0000316;HP:0000324;HP:0000337;HP:0000365;HP:0000486;HP:0000508;HP:0000520;HP:0000717;HP:0000954;HP:0001123;HP:0001156;HP:0001249;HP:0001263;HP:0001357;HP:0001363;HP:0001822;HP:0002007;HP:0002516;HP:0009701;HP:0009891;HP:0011800	0		1	1	0	No
chr11:106918692-GT	DeNovo	Patient-43	HP:0000003;HP:0000164;HP:0000256;HP:0000717;HP:0000750;HP:0001156;HP:0001263;HP:0001290;HP:0001508;HP:0001680;HP:0001954;HP:0002721;HP:0005518;HP:0007483;HP:0011069;HP:0011904;HP:0200017	-0.209209112717726	-0.476361102639049	ATF2		0		1	1	0	No
chr11:108495646-GA	DeNovo	Patient-71	HP:0001250;HP:0001263;HP:0001290	0.193185230573032	0.410058987776028	CREB1	HP:0001428;HP:0012315	0		1	1	0	No
chr11:108495646-GA	DeNovo	Patient-71	HP:0001250;HP:0001263;HP:0001290	0.193185230573032	0.410058987776028	E2F1		0		1	1	0	No
chr11:108495646-GA	DeNovo	Patient-71	HP:0001250;HP:0001263;HP:0001290	0.193185230573032	0.410058987776028	RFX1		0		1	1	0	No
chr11:108495646-GA	DeNovo	Patient-71	HP:0001250;HP:0001263;HP:0001290	0.193185230573032	0.410058987776028	CBFA2T3		0		1	1	0	No
chr11:108495646-GA	DeNovo	Patient-71	HP:0001250;HP:0001263;HP:0001290	0.193185230573032	0.410058987776028	GATA1	HP:0000028;HP:0000047;HP:0000085;HP:0000104;HP:0000158;HP:0000185;HP:0000218;HP:0000248;HP:0000252;HP:0000272;HP:0000286;HP:0000294;HP:0000316;HP:0000347;HP:0000369;HP:0000405;HP:0000421;HP:0000431;HP:0000465;HP:0000470;HP:0000474;HP:0000486;HP:0000495;HP:0000498;HP:0000508;HP:0000519;HP:0000582;HP:0000656;HP:0000821;HP:0000912;HP:0000938;HP:0000954;HP:0000967;HP:0000978;HP:0000980;HP:0000987;HP:…	0		1	1	0	No
chr11:108495646-GA	DeNovo	Patient-71	HP:0001250;HP:0001263;HP:0001290	0.193185230573032	0.410058987776028	CREM		0		1	1	0	No
chr11:108495646-GA	DeNovo	Patient-71	HP:0001250;HP:0001263;HP:0001290	0.193185230573032	0.410058987776028	ATF2		0		1	1	0	No
chr11:108495646-GA	DeNovo	Patient-71	HP:0001250;HP:0001263;HP:0001290	0.193185230573032	0.410058987776028	ARID1B	HP:0000006;HP:0000023;HP:0000028;HP:0000047;HP:0000086;HP:0000089;HP:0000126;HP:0000151;HP:0000154;HP:0000164;HP:0000175;HP:0000179;HP:0000218;HP:0000219;HP:0000252;HP:0000272;HP:0000280;HP:0000286;HP:0000316;HP:0000322;HP:0000331;HP:0000343;HP:0000347;HP:0000358;HP:0000365;HP:0000368;HP:0000369;HP:0000377;HP:0000384;HP:0000407;HP:0000431;HP:0000453;HP:0000455;HP:0000457;HP:0000483;HP:0000486;HP:…	2	HP:0001250;HP:0001263	0.0006722625	1	0	No
chr11:108495646-GA	DeNovo	Patient-71	HP:0001250;HP:0001263;HP:0001290	0.193185230573032	0.410058987776028	DPF2	HP:0000006;HP:0000028;HP:0000086;HP:0000126;HP:0000154;HP:0000164;HP:0000175;HP:0000179;HP:0000219;HP:0000243;HP:0000252;HP:0000280;HP:0000286;HP:0000289;HP:0000316;HP:0000322;HP:0000358;HP:0000365;HP:0000369;HP:0000400;HP:0000403;HP:0000431;HP:0000457;HP:0000486;HP:0000494;HP:0000508;HP:0000518;HP:0000527;HP:0000540;HP:0000574;HP:0000632;HP:0000639;HP:0000691;HP:0000722;HP:0000750;HP:0000752;HP:…	3	HP:0001250;HP:0001263;HP:0001290	9.034375e-07	0.00932708875	2.03025389077742	Yes
chr11:10916250-AG	DeNovo	Patient-36	HP:0000175;HP:0000201;HP:0000750;HP:0004322	-0.4669714357717	-1.04417649447225	EP300	HP:0000006;HP:0000010;HP:0000028;HP:0000034;HP:0000047;HP:0000049;HP:0000076;HP:0000077;HP:0000126;HP:0000136;HP:0000160;HP:0000189;HP:0000218;HP:0000219;HP:0000252;HP:0000260;HP:0000270;HP:0000273;HP:0000278;HP:0000286;HP:0000293;HP:0000294;HP:0000316;HP:0000321;HP:0000327;HP:0000347;HP:0000365;HP:0000369;HP:0000377;HP:0000387;HP:0000388;HP:0000405;HP:0000407;HP:0000431;HP:0000444;HP:0000446;HP:…	2	HP:0000750;HP:0004322	0.004110843	1	0	No
chr11:10916250-AG	DeNovo	Patient-36	HP:0000175;HP:0000201;HP:0000750;HP:0004322	-0.4669714357717	-1.04417649447225	CBFA2T2		0		1	1	0	No
chr11:10916250-AG	DeNovo	Patient-36	HP:0000175;HP:0000201;HP:0000750;HP:0004322	-0.4669714357717	-1.04417649447225	ZFX		0		1	1	0	No
chr11:10916250-AG	DeNovo	Patient-36	HP:0000175;HP:0000201;HP:0000750;HP:0004322	-0.4669714357717	-1.04417649447225	ZNF592	HP:0000083;HP:0000100;HP:0000252;HP:0000648;HP:0000951;HP:0001249;HP:0001250;HP:0001251;HP:0001252;HP:0001257;HP:0001260;HP:0001270;HP:0007153;HP:0007360;HP:0012444	0		1	1	0	No
chr11:10916250-AG	DeNovo	Patient-36	HP:0000175;HP:0000201;HP:0000750;HP:0004322	-0.4669714357717	-1.04417649447225	MAX	HP:0000006;HP:0000093;HP:0000096;HP:0000405;HP:0000519;HP:0000526;HP:0000740;HP:0000790;HP:0000875;HP:0000957;HP:0000975;HP:0000980;HP:0001028;HP:0001069;HP:0001095;HP:0001293;HP:0001337;HP:0001342;HP:0001605;HP:0001618;HP:0001635;HP:0001649;HP:0001824;HP:0001920;HP:0001962;HP:0002018;HP:0002331;HP:0002574;HP:0002664;HP:0002666;HP:0002864;HP:0003072;HP:0003345;HP:0003528;HP:0003574;HP:0003639;HP:…	0		1	1	0	No
chr11:10916250-AG	DeNovo	Patient-36	HP:0000175;HP:0000201;HP:0000750;HP:0004322	-0.4669714357717	-1.04417649447225	YY1	HP:0000006;HP:0000028;HP:0000074;HP:0000126;HP:0000164;HP:0000179;HP:0000218;HP:0000268;HP:0000272;HP:0000297;HP:0000307;HP:0000324;HP:0000337;HP:0000347;HP:0000358;HP:0000369;HP:0000377;HP:0000414;HP:0000483;HP:0000486;HP:0000494;HP:0000506;HP:0000508;HP:0000540;HP:0000629;HP:0000717;HP:0000739;HP:0000750;HP:0000821;HP:0000824;HP:0000974;HP:0001249;HP:0001256;HP:0001263;HP:0001274;HP:0001332;HP:…	1	HP:0000750	0.03529553	1	0	No
chr11:10916250-AG	DeNovo	Patient-36	HP:0000175;HP:0000201;HP:0000750;HP:0004322	-0.4669714357717	-1.04417649447225	TEAD4		0		1	1	0	No
chr11:10916250-AG	DeNovo	Patient-36	HP:0000175;HP:0000201;HP:0000750;HP:0004322	-0.4669714357717	-1.04417649447225	ARID1B	HP:0000006;HP:0000023;HP:0000028;HP:0000047;HP:0000086;HP:0000089;HP:0000126;HP:0000151;HP:0000154;HP:0000164;HP:0000175;HP:0000179;HP:0000218;HP:0000219;HP:0000252;HP:0000272;HP:0000280;HP:0000286;HP:0000316;HP:0000322;HP:0000331;HP:0000343;HP:0000347;HP:0000358;HP:0000365;HP:0000368;HP:0000369;HP:0000377;HP:0000384;HP:0000407;HP:0000431;HP:0000453;HP:0000455;HP:0000457;HP:0000483;HP:0000486;HP:…	2	HP:0000175;HP:0004322	0.001331215	1	0	No
chr11:10916250-AG	DeNovo	Patient-36	HP:0000175;HP:0000201;HP:0000750;HP:0004322	-0.4669714357717	-1.04417649447225	NCOR1		0		1	1	0	No
chr11:113311736-GA	Inherited	Patient-55	HP:0000252;HP:0000316;HP:0000565;HP:0000639;HP:0001263;HP:0002079;HP:0004322	-0.0539816283093025	-0.134416035422246	EP300	HP:0000006;HP:0000010;HP:0000028;HP:0000034;HP:0000047;HP:0000049;HP:0000076;HP:0000077;HP:0000126;HP:0000136;HP:0000160;HP:0000189;HP:0000218;HP:0000219;HP:0000252;HP:0000260;HP:0000270;HP:0000273;HP:0000278;HP:0000286;HP:0000293;HP:0000294;HP:0000316;HP:0000321;HP:0000327;HP:0000347;HP:0000365;HP:0000369;HP:0000377;HP:0000387;HP:0000388;HP:0000405;HP:0000407;HP:0000431;HP:0000444;HP:0000446;HP:…	5	HP:0000252;HP:0000316;HP:0000639;HP:0001263;HP:0004322	2.610421e-07	0.0027075286612	2.56742693734895	Yes
chr11:113352512-TC	DeNovo	Patient-94	HP:0001735;HP:0002069;HP:0007270;HP:0012000	-0.288431368214963	-0.650876972585077	EGR1		0		1	1	0	No
chr11:113352512-TC	DeNovo	Patient-94	HP:0001735;HP:0002069;HP:0007270;HP:0012000	-0.288431368214963	-0.650876972585077	CREB1	HP:0001428;HP:0012315	0		1	1	0	No
chr11:113352512-TC	DeNovo	Patient-94	HP:0001735;HP:0002069;HP:0007270;HP:0012000	-0.288431368214963	-0.650876972585077	ATF3		0		1	1	0	No
chr11:113352512-TC	DeNovo	Patient-94	HP:0001735;HP:0002069;HP:0007270;HP:0012000	-0.288431368214963	-0.650876972585077	CBFA2T3		0		1	1	0	No
chr11:113352512-TC	DeNovo	Patient-94	HP:0001735;HP:0002069;HP:0007270;HP:0012000	-0.288431368214963	-0.650876972585077	ATF2		0		1	1	0	No
chr11:113352512-TC	DeNovo	Patient-94	HP:0001735;HP:0002069;HP:0007270;HP:0012000	-0.288431368214963	-0.650876972585077	ATF7		0		1	1	0	No
chr11:113977613-CT	DeNovo	Patient-4	HP:0000961;HP:0001643;HP:0002092;HP:0002878;HP:0011726	0.226322536549483	0.483055972573432	MAX	HP:0000006;HP:0000093;HP:0000096;HP:0000405;HP:0000519;HP:0000526;HP:0000740;HP:0000790;HP:0000875;HP:0000957;HP:0000975;HP:0000980;HP:0001028;HP:0001069;HP:0001095;HP:0001293;HP:0001337;HP:0001342;HP:0001605;HP:0001618;HP:0001635;HP:0001649;HP:0001824;HP:0001920;HP:0001962;HP:0002018;HP:0002331;HP:0002574;HP:0002664;HP:0002666;HP:0002864;HP:0003072;HP:0003345;HP:0003528;HP:0003574;HP:0003639;HP:…	0		1	1	0	No
chr11:113977613-CT	DeNovo	Patient-4	HP:0000961;HP:0001643;HP:0002092;HP:0002878;HP:0011726	0.226322536549483	0.483055972573432	YY1	HP:0000006;HP:0000028;HP:0000074;HP:0000126;HP:0000164;HP:0000179;HP:0000218;HP:0000268;HP:0000272;HP:0000297;HP:0000307;HP:0000324;HP:0000337;HP:0000347;HP:0000358;HP:0000369;HP:0000377;HP:0000414;HP:0000483;HP:0000486;HP:0000494;HP:0000506;HP:0000508;HP:0000540;HP:0000629;HP:0000717;HP:0000739;HP:0000750;HP:0000821;HP:0000824;HP:0000974;HP:0001249;HP:0001256;HP:0001263;HP:0001274;HP:0001332;HP:…	0		1	1	0	No
chr11:114017329-GT	DeNovo	Patient-55	HP:0000252;HP:0000316;HP:0000565;HP:0000639;HP:0001263;HP:0002079;HP:0004322	-1.01962030976129	-2.26158691044242	BCOR	HP:0000028;HP:0000047;HP:0000072;HP:0000089;HP:0000126;HP:0000176;HP:0000193;HP:0000202;HP:0000204;HP:0000212;HP:0000218;HP:0000225;HP:0000252;HP:0000275;HP:0000276;HP:0000343;HP:0000358;HP:0000365;HP:0000368;HP:0000369;HP:0000378;HP:0000384;HP:0000396;HP:0000403;HP:0000407;HP:0000421;HP:0000426;HP:0000455;HP:0000456;HP:0000465;HP:0000482;HP:0000501;HP:0000505;HP:0000508;HP:0000518;HP:0000519;HP:…	5	HP:0000252;HP:0000639;HP:0001263;HP:0002079;HP:0004322	1.192718e-07	0.0012418579816	2.90592806706929	Yes
chr11:114017329-GT	DeNovo	Patient-55	HP:0000252;HP:0000316;HP:0000565;HP:0000639;HP:0001263;HP:0002079;HP:0004322	-1.01962030976129	-2.26158691044242	KDM1A	HP:0000006;HP:0000028;HP:0000041;HP:0000047;HP:0000174;HP:0000219;HP:0000248;HP:0000256;HP:0000316;HP:0000431;HP:0000463;HP:0000494;HP:0000508;HP:0000577;HP:0000592;HP:0000657;HP:0000664;HP:0000687;HP:0000750;HP:0001156;HP:0001182;HP:0001252;HP:0001263;HP:0001270;HP:0001290;HP:0001382;HP:0001488;HP:0001655;HP:0001800;HP:0002007;HP:0002019;HP:0002079;HP:0002144;HP:0002169;HP:0002188;HP:0002209;HP:…	4	HP:0000316;HP:0001263;HP:0002079;HP:0004322	6.482661e-08	0.00067633602213	3.16983748113052	Yes
chr11:114017329-GT	DeNovo	Patient-55	HP:0000252;HP:0000316;HP:0000565;HP:0000639;HP:0001263;HP:0002079;HP:0004322	-1.01962030976129	-2.26158691044242	ZMYM3		0		1	1	0	No
chr11:118795093-GC	Inherited	Patient-87	HP:0001250;HP:0001263;HP:0100543	0.0582384326561543	0.11278951864666	ZNF444		0		1	1	0	No
chr11:118795093-GC	Inherited	Patient-87	HP:0001250;HP:0001263;HP:0100543	0.0582384326561543	0.11278951864666	MLLT1		0		1	1	0	No
chr11:118795093-GC	Inherited	Patient-87	HP:0001250;HP:0001263;HP:0100543	0.0582384326561543	0.11278951864666	POLR2A	HP:0000023;HP:0000175;HP:0000218;HP:0000248;HP:0000252;HP:0000316;HP:0000348;HP:0000486;HP:0000505;HP:0000692;HP:0000729;HP:0000767;HP:0001250;HP:0001274;HP:0001290;HP:0001357;HP:0001508;HP:0001558;HP:0002020;HP:0002079;HP:0002119;HP:0002188;HP:0002205;HP:0002280;HP:0002360;HP:0002453;HP:0003202;HP:0003546;HP:0007281;HP:0011968;HP:0025336;HP:0025352;HP:0031139;HP:0031936	1	HP:0001250	0.01227571	1	0	No
chr11:118795093-GC	Inherited	Patient-87	HP:0001250;HP:0001263;HP:0100543	0.0582384326561543	0.11278951864666	BCOR	HP:0000028;HP:0000047;HP:0000072;HP:0000089;HP:0000126;HP:0000176;HP:0000193;HP:0000202;HP:0000204;HP:0000212;HP:0000218;HP:0000225;HP:0000252;HP:0000275;HP:0000276;HP:0000343;HP:0000358;HP:0000365;HP:0000368;HP:0000369;HP:0000378;HP:0000384;HP:0000396;HP:0000403;HP:0000407;HP:0000421;HP:0000426;HP:0000455;HP:0000456;HP:0000465;HP:0000482;HP:0000501;HP:0000505;HP:0000508;HP:0000518;HP:0000519;HP:…	2	HP:0001250;HP:0001263	0.001533059	1	0	No
chr11:118795093-GC	Inherited	Patient-87	HP:0001250;HP:0001263;HP:0100543	0.0582384326561543	0.11278951864666	E2F8		0		1	1	0	No
chr11:118795093-GC	Inherited	Patient-87	HP:0001250;HP:0001263;HP:0100543	0.0582384326561543	0.11278951864666	ZBTB7A		0		1	1	0	No
chr11:118795093-GC	Inherited	Patient-87	HP:0001250;HP:0001263;HP:0100543	0.0582384326561543	0.11278951864666	BMI1		0		1	1	0	No
chr11:118795093-GC	Inherited	Patient-87	HP:0001250;HP:0001263;HP:0100543	0.0582384326561543	0.11278951864666	CTCF	HP:0000006;HP:0000023;HP:0000028;HP:0000059;HP:0000160;HP:0000175;HP:0000219;HP:0000233;HP:0000252;HP:0000286;HP:0000316;HP:0000322;HP:0000341;HP:0000343;HP:0000348;HP:0000368;HP:0000378;HP:0000455;HP:0000482;HP:0000486;HP:0000490;HP:0000527;HP:0000540;HP:0000574;HP:0000664;HP:0000675;HP:0000691;HP:0000729;HP:0000750;HP:0000938;HP:0000954;HP:0000960;HP:0001212;HP:0001249;HP:0001252;HP:0001263;HP:…	1	HP:0001263	0.02551996	1	0	No
chr11:118795093-GC	Inherited	Patient-87	HP:0001250;HP:0001263;HP:0100543	0.0582384326561543	0.11278951864666	ELF1		0		1	1	0	No
chr11:118795093-GC	Inherited	Patient-87	HP:0001250;HP:0001263;HP:0100543	0.0582384326561543	0.11278951864666	ELF4		0		1	1	0	No
chr11:119391364-CT	Inherited	Patient-55	HP:0000252;HP:0000316;HP:0000565;HP:0000639;HP:0001263;HP:0002079;HP:0004322	-0.328027065641099	-0.738100916653204	EGR1		0		1	1	0	No
chr11:120229774-AG	Inherited	Patient-70	HP:0001655;HP:0001684;HP:0001761;HP:0004969;HP:0008751	-0.445707579495753	-0.997335106870834	RBM22		0		1	1	0	No
chr11:120229774-AG	Inherited	Patient-70	HP:0001655;HP:0001684;HP:0001761;HP:0004969;HP:0008751	-0.445707579495753	-0.997335106870834	ZNF316		0		1	1	0	No
chr11:120241574-CT	DeNovo	Patient-78	HP:0000011;HP:0000402;HP:0000664;HP:0000750;HP:0000767;HP:0001263;HP:0001385;HP:0001999;HP:0002414;HP:0002553;HP:0002650;HP:0004322;HP:0004482;HP:0007018;HP:0008519;HP:0100759	0.030164116351885	0.0509456125090677	ZNF184		0		1	1	0	No
chr11:120241574-CT	DeNovo	Patient-78	HP:0000011;HP:0000402;HP:0000664;HP:0000750;HP:0000767;HP:0001263;HP:0001385;HP:0001999;HP:0002414;HP:0002553;HP:0002650;HP:0004322;HP:0004482;HP:0007018;HP:0008519;HP:0100759	0.030164116351885	0.0509456125090677	TRIM24		0		1	1	0	No
chr11:120241574-CT	DeNovo	Patient-78	HP:0000011;HP:0000402;HP:0000664;HP:0000750;HP:0000767;HP:0001263;HP:0001385;HP:0001999;HP:0002414;HP:0002553;HP:0002650;HP:0004322;HP:0004482;HP:0007018;HP:0008519;HP:0100759	0.030164116351885	0.0509456125090677	IKZF1	HP:0000006;HP:0000083;HP:0000505;HP:0000509;HP:0000613;HP:0000621;HP:0000795;HP:0001637;HP:0001645;HP:0001658;HP:0001733;HP:0001824;HP:0001873;HP:0001874;HP:0001876;HP:0001903;HP:0001945;HP:0001960;HP:0002014;HP:0002015;HP:0002017;HP:0002027;HP:0002043;HP:0002091;HP:0002094;HP:0002103;HP:0002205;HP:0002239;HP:0002718;HP:0002721;HP:0002910;HP:0003781;HP:0003829;HP:0004313;HP:0006554;HP:0008066;HP:…	0		1	1	0	No
chr11:120243470-CG	DeNovo	Patient-78	HP:0000011;HP:0000402;HP:0000664;HP:0000750;HP:0000767;HP:0001263;HP:0001385;HP:0001999;HP:0002414;HP:0002553;HP:0002650;HP:0004322;HP:0004482;HP:0007018;HP:0008519;HP:0100759	-0.145864653623975	-0.336821861858508	ASH2L		0		1	1	0	No
chr11:120243470-CG	DeNovo	Patient-78	HP:0000011;HP:0000402;HP:0000664;HP:0000750;HP:0000767;HP:0001263;HP:0001385;HP:0001999;HP:0002414;HP:0002553;HP:0002650;HP:0004322;HP:0004482;HP:0007018;HP:0008519;HP:0100759	-0.145864653623975	-0.336821861858508	KDM1A	HP:0000006;HP:0000028;HP:0000041;HP:0000047;HP:0000174;HP:0000219;HP:0000248;HP:0000256;HP:0000316;HP:0000431;HP:0000463;HP:0000494;HP:0000508;HP:0000577;HP:0000592;HP:0000657;HP:0000664;HP:0000687;HP:0000750;HP:0001156;HP:0001182;HP:0001252;HP:0001263;HP:0001270;HP:0001290;HP:0001382;HP:0001488;HP:0001655;HP:0001800;HP:0002007;HP:0002019;HP:0002079;HP:0002144;HP:0002169;HP:0002188;HP:0002209;HP:…	5	HP:0000664;HP:0000750;HP:0001263;HP:0002553;HP:0004322	4.878917e-08	0.00050960288065	3.29276812571418	Yes
chr11:122933700-CT	DeNovo	Patient-16	HP:0000193;HP:0000218;HP:0000248;HP:0000252;HP:0001250;HP:0001263;HP:0001382;HP:0001508;HP:0001947;HP:0001999;HP:0002015;HP:0002119;HP:0002509;HP:0002510;HP:0002878;HP:0003324;HP:0007328;HP:0011398	-0.294013371145055	-0.663173366966581	EP300	HP:0000006;HP:0000010;HP:0000028;HP:0000034;HP:0000047;HP:0000049;HP:0000076;HP:0000077;HP:0000126;HP:0000136;HP:0000160;HP:0000189;HP:0000218;HP:0000219;HP:0000252;HP:0000260;HP:0000270;HP:0000273;HP:0000278;HP:0000286;HP:0000293;HP:0000294;HP:0000316;HP:0000321;HP:0000327;HP:0000347;HP:0000365;HP:0000369;HP:0000377;HP:0000387;HP:0000388;HP:0000405;HP:0000407;HP:0000431;HP:0000444;HP:0000446;HP:…	7	HP:0000218;HP:0000252;HP:0001250;HP:0001263;HP:0001382;HP:0001508;HP:0001999	2.182252e-07	0.0022653958012	2.64485590876821	Yes
chr11:122933700-CT	DeNovo	Patient-16	HP:0000193;HP:0000218;HP:0000248;HP:0000252;HP:0001250;HP:0001263;HP:0001382;HP:0001508;HP:0001947;HP:0001999;HP:0002015;HP:0002119;HP:0002509;HP:0002510;HP:0002878;HP:0003324;HP:0007328;HP:0011398	-0.294013371145055	-0.663173366966581	DPF2	HP:0000006;HP:0000028;HP:0000086;HP:0000126;HP:0000154;HP:0000164;HP:0000175;HP:0000179;HP:0000219;HP:0000243;HP:0000252;HP:0000280;HP:0000286;HP:0000289;HP:0000316;HP:0000322;HP:0000358;HP:0000365;HP:0000369;HP:0000400;HP:0000403;HP:0000431;HP:0000457;HP:0000486;HP:0000494;HP:0000508;HP:0000518;HP:0000527;HP:0000540;HP:0000574;HP:0000632;HP:0000639;HP:0000691;HP:0000722;HP:0000750;HP:0000752;HP:…	3	HP:0000252;HP:0001250;HP:0001263	0.0006629551	1	0	No
chr11:122933700-CT	DeNovo	Patient-16	HP:0000193;HP:0000218;HP:0000248;HP:0000252;HP:0001250;HP:0001263;HP:0001382;HP:0001508;HP:0001947;HP:0001999;HP:0002015;HP:0002119;HP:0002509;HP:0002510;HP:0002878;HP:0003324;HP:0007328;HP:0011398	-0.294013371145055	-0.663173366966581	SIN3A	HP:0000006;HP:0000023;HP:0000028;HP:0000047;HP:0000054;HP:0000160;HP:0000164;HP:0000174;HP:0000179;HP:0000194;HP:0000218;HP:0000233;HP:0000252;HP:0000275;HP:0000276;HP:0000286;HP:0000308;HP:0000316;HP:0000319;HP:0000324;HP:0000343;HP:0000348;HP:0000356;HP:0000365;HP:0000378;HP:0000400;HP:0000426;HP:0000430;HP:0000431;HP:0000445;HP:0000454;HP:0000463;HP:0000486;HP:0000490;HP:0000494;HP:0000540;HP:…	8	HP:0000218;HP:0000252;HP:0001250;HP:0001263;HP:0001382;HP:0001508;HP:0001999;HP:0002119	4.875711e-11	5.1409496784e-07	6.2889566471542	Yes
chr11:122933700-CT	DeNovo	Patient-16	HP:0000193;HP:0000218;HP:0000248;HP:0000252;HP:0001250;HP:0001263;HP:0001382;HP:0001508;HP:0001947;HP:0001999;HP:0002015;HP:0002119;HP:0002509;HP:0002510;HP:0002878;HP:0003324;HP:0007328;HP:0011398	-0.294013371145055	-0.663173366966581	TAF1	HP:0000218;HP:0000219;HP:0000252;HP:0000276;HP:0000286;HP:0000307;HP:0000308;HP:0000316;HP:0000336;HP:0000343;HP:0000347;HP:0000365;HP:0000369;HP:0000389;HP:0000391;HP:0000400;HP:0000411;HP:0000414;HP:0000437;HP:0000455;HP:0000470;HP:0000486;HP:0000490;HP:0000494;HP:0000496;HP:0000520;HP:0000527;HP:0000545;HP:0000574;HP:0000579;HP:0000639;HP:0000643;HP:0000664;HP:0000729;HP:0000739;HP:0000750;HP:…	6	HP:0000218;HP:0000252;HP:0001250;HP:0001263;HP:0001382;HP:0002119	7.41996e-08	0.000773901828	3.1113141275109	Yes
chr11:122933700-CT	DeNovo	Patient-16	HP:0000193;HP:0000218;HP:0000248;HP:0000252;HP:0001250;HP:0001263;HP:0001382;HP:0001508;HP:0001947;HP:0001999;HP:0002015;HP:0002119;HP:0002509;HP:0002510;HP:0002878;HP:0003324;HP:0007328;HP:0011398	-0.294013371145055	-0.663173366966581	TAF7		0		1	1	0	No
chr11:122933700-CT	DeNovo	Patient-16	HP:0000193;HP:0000218;HP:0000248;HP:0000252;HP:0001250;HP:0001263;HP:0001382;HP:0001508;HP:0001947;HP:0001999;HP:0002015;HP:0002119;HP:0002509;HP:0002510;HP:0002878;HP:0003324;HP:0007328;HP:0011398	-0.294013371145055	-0.663173366966581	NR2F1	HP:0000006;HP:0000286;HP:0000365;HP:0000411;HP:0000426;HP:0000463;HP:0000486;HP:0000540;HP:0000543;HP:0000545;HP:0000563;HP:0000565;HP:0000577;HP:0000582;HP:0000609;HP:0000639;HP:0000646;HP:0000648;HP:0000722;HP:0000729;HP:0001123;HP:0001182;HP:0001249;HP:0001250;HP:0001252;HP:0001257;HP:0001263;HP:0001344;HP:0001999;HP:0002079;HP:0002750;HP:0003194;HP:0004322;HP:0007018;HP:0007663;HP:0007766;HP:…	3	HP:0001250;HP:0001263;HP:0001999	8.746521e-05	0.8755267521	0.0577305793213613	No
chr11:122933700-CT	DeNovo	Patient-16	HP:0000193;HP:0000218;HP:0000248;HP:0000252;HP:0001250;HP:0001263;HP:0001382;HP:0001508;HP:0001947;HP:0001999;HP:0002015;HP:0002119;HP:0002509;HP:0002510;HP:0002878;HP:0003324;HP:0007328;HP:0011398	-0.294013371145055	-0.663173366966581	ZNF143		0		1	1	0	No
chr11:122933700-CT	DeNovo	Patient-16	HP:0000193;HP:0000218;HP:0000248;HP:0000252;HP:0001250;HP:0001263;HP:0001382;HP:0001508;HP:0001947;HP:0001999;HP:0002015;HP:0002119;HP:0002509;HP:0002510;HP:0002878;HP:0003324;HP:0007328;HP:0011398	-0.294013371145055	-0.663173366966581	ZFX		0		1	1	0	No
chr11:122933700-CT	DeNovo	Patient-16	HP:0000193;HP:0000218;HP:0000248;HP:0000252;HP:0001250;HP:0001263;HP:0001382;HP:0001508;HP:0001947;HP:0001999;HP:0002015;HP:0002119;HP:0002509;HP:0002510;HP:0002878;HP:0003324;HP:0007328;HP:0011398	-0.294013371145055	-0.663173366966581	TRIM22		0		1	1	0	No
chr11:122933700-CT	DeNovo	Patient-16	HP:0000193;HP:0000218;HP:0000248;HP:0000252;HP:0001250;HP:0001263;HP:0001382;HP:0001508;HP:0001947;HP:0001999;HP:0002015;HP:0002119;HP:0002509;HP:0002510;HP:0002878;HP:0003324;HP:0007328;HP:0011398	-0.294013371145055	-0.663173366966581	CC2D1A	HP:0000007;HP:0000252;HP:0000338;HP:0000716;HP:0000729;HP:0000733;HP:0000736;HP:0000750;HP:0000752;HP:0001256;HP:0001257;HP:0001263;HP:0001270;HP:0001290;HP:0001331;HP:0001332;HP:0001999;HP:0002059;HP:0002072;HP:0002079;HP:0002126;HP:0002197;HP:0002342;HP:0002360;HP:0002465;HP:0002521;HP:0002539;HP:0002546;HP:0003621;HP:0006887;HP:0007048;HP:0007359;HP:0010841;HP:0010864;HP:0011097;HP:0040288;HP:…	3	HP:0000252;HP:0001263;HP:0001999	7.518981e-05	0.75407860449	0.122583381296053	No
chr11:122933700-CT	DeNovo	Patient-16	HP:0000193;HP:0000218;HP:0000248;HP:0000252;HP:0001250;HP:0001263;HP:0001382;HP:0001508;HP:0001947;HP:0001999;HP:0002015;HP:0002119;HP:0002509;HP:0002510;HP:0002878;HP:0003324;HP:0007328;HP:0011398	-0.294013371145055	-0.663173366966581	CLOCK		0		1	1	0	No
chr11:122933700-CT	DeNovo	Patient-16	HP:0000193;HP:0000218;HP:0000248;HP:0000252;HP:0001250;HP:0001263;HP:0001382;HP:0001508;HP:0001947;HP:0001999;HP:0002015;HP:0002119;HP:0002509;HP:0002510;HP:0002878;HP:0003324;HP:0007328;HP:0011398	-0.294013371145055	-0.663173366966581	SMARCA5		0		1	1	0	No
chr11:122933700-CT	DeNovo	Patient-16	HP:0000193;HP:0000218;HP:0000248;HP:0000252;HP:0001250;HP:0001263;HP:0001382;HP:0001508;HP:0001947;HP:0001999;HP:0002015;HP:0002119;HP:0002509;HP:0002510;HP:0002878;HP:0003324;HP:0007328;HP:0011398	-0.294013371145055	-0.663173366966581	NFRKB		0		1	1	0	No
chr11:122933700-CT	DeNovo	Patient-16	HP:0000193;HP:0000218;HP:0000248;HP:0000252;HP:0001250;HP:0001263;HP:0001382;HP:0001508;HP:0001947;HP:0001999;HP:0002015;HP:0002119;HP:0002509;HP:0002510;HP:0002878;HP:0003324;HP:0007328;HP:0011398	-0.294013371145055	-0.663173366966581	ZBTB33		0		1	1	0	No
chr11:122933700-CT	DeNovo	Patient-16	HP:0000193;HP:0000218;HP:0000248;HP:0000252;HP:0001250;HP:0001263;HP:0001382;HP:0001508;HP:0001947;HP:0001999;HP:0002015;HP:0002119;HP:0002509;HP:0002510;HP:0002878;HP:0003324;HP:0007328;HP:0011398	-0.294013371145055	-0.663173366966581	MTA2		0		1	1	0	No
chr11:122933700-CT	DeNovo	Patient-16	HP:0000193;HP:0000218;HP:0000248;HP:0000252;HP:0001250;HP:0001263;HP:0001382;HP:0001508;HP:0001947;HP:0001999;HP:0002015;HP:0002119;HP:0002509;HP:0002510;HP:0002878;HP:0003324;HP:0007328;HP:0011398	-0.294013371145055	-0.663173366966581	ZBTB40		0		1	1	0	No
chr11:122933700-CT	DeNovo	Patient-16	HP:0000193;HP:0000218;HP:0000248;HP:0000252;HP:0001250;HP:0001263;HP:0001382;HP:0001508;HP:0001947;HP:0001999;HP:0002015;HP:0002119;HP:0002509;HP:0002510;HP:0002878;HP:0003324;HP:0007328;HP:0011398	-0.294013371145055	-0.663173366966581	ZSCAN29		0		1	1	0	No
chr11:122933700-CT	DeNovo	Patient-16	HP:0000193;HP:0000218;HP:0000248;HP:0000252;HP:0001250;HP:0001263;HP:0001382;HP:0001508;HP:0001947;HP:0001999;HP:0002015;HP:0002119;HP:0002509;HP:0002510;HP:0002878;HP:0003324;HP:0007328;HP:0011398	-0.294013371145055	-0.663173366966581	RUNX1	HP:0000006;HP:0000217;HP:0000421;HP:0000716;HP:0000739;HP:0000939;HP:0000975;HP:0000978;HP:0000989;HP:0001394;HP:0001428;HP:0001695;HP:0001744;HP:0001824;HP:0001873;HP:0001876;HP:0001880;HP:0001882;HP:0001894;HP:0001903;HP:0001912;HP:0001945;HP:0001974;HP:0002017;HP:0002024;HP:0002027;HP:0002028;HP:0002039;HP:0002094;HP:0002099;HP:0002113;HP:0002240;HP:0002488;HP:0002615;HP:0002653;HP:0002665;HP:…	0		1	1	0	No
chr11:122933700-CT	DeNovo	Patient-16	HP:0000193;HP:0000218;HP:0000248;HP:0000252;HP:0001250;HP:0001263;HP:0001382;HP:0001508;HP:0001947;HP:0001999;HP:0002015;HP:0002119;HP:0002509;HP:0002510;HP:0002878;HP:0003324;HP:0007328;HP:0011398	-0.294013371145055	-0.663173366966581	TAF15	HP:0000217;HP:0000712;HP:0000713;HP:0000716;HP:0000739;HP:0001257;HP:0001428;HP:0002017;HP:0002094;HP:0002180;HP:0002878;HP:0003202;HP:0003324;HP:0003394;HP:0003470;HP:0006765;HP:0007354;HP:0012378;HP:0012531;HP:0025425;HP:0030195;HP:0030196	2	HP:0002878;HP:0003324	0.001005883	1	0	No
chr11:122933700-CT	DeNovo	Patient-16	HP:0000193;HP:0000218;HP:0000248;HP:0000252;HP:0001250;HP:0001263;HP:0001382;HP:0001508;HP:0001947;HP:0001999;HP:0002015;HP:0002119;HP:0002509;HP:0002510;HP:0002878;HP:0003324;HP:0007328;HP:0011398	-0.294013371145055	-0.663173366966581	CBFB	HP:0000006;HP:0001428;HP:0004808	0		1	1	0	No
chr11:122933700-CT	DeNovo	Patient-16	HP:0000193;HP:0000218;HP:0000248;HP:0000252;HP:0001250;HP:0001263;HP:0001382;HP:0001508;HP:0001947;HP:0001999;HP:0002015;HP:0002119;HP:0002509;HP:0002510;HP:0002878;HP:0003324;HP:0007328;HP:0011398	-0.294013371145055	-0.663173366966581	HNRNPL		0		1	1	0	No
chr11:122933700-CT	DeNovo	Patient-16	HP:0000193;HP:0000218;HP:0000248;HP:0000252;HP:0001250;HP:0001263;HP:0001382;HP:0001508;HP:0001947;HP:0001999;HP:0002015;HP:0002119;HP:0002509;HP:0002510;HP:0002878;HP:0003324;HP:0007328;HP:0011398	-0.294013371145055	-0.663173366966581	NCOA1		0		1	1	0	No
chr11:122933700-CT	DeNovo	Patient-16	HP:0000193;HP:0000218;HP:0000248;HP:0000252;HP:0001250;HP:0001263;HP:0001382;HP:0001508;HP:0001947;HP:0001999;HP:0002015;HP:0002119;HP:0002509;HP:0002510;HP:0002878;HP:0003324;HP:0007328;HP:0011398	-0.294013371145055	-0.663173366966581	IKZF1	HP:0000006;HP:0000083;HP:0000505;HP:0000509;HP:0000613;HP:0000621;HP:0000795;HP:0001637;HP:0001645;HP:0001658;HP:0001733;HP:0001824;HP:0001873;HP:0001874;HP:0001876;HP:0001903;HP:0001945;HP:0001960;HP:0002014;HP:0002015;HP:0002017;HP:0002027;HP:0002043;HP:0002091;HP:0002094;HP:0002103;HP:0002205;HP:0002239;HP:0002718;HP:0002721;HP:0002910;HP:0003781;HP:0003829;HP:0004313;HP:0006554;HP:0008066;HP:…	1	HP:0002015	0.09555238	1	0	No
chr11:122933700-CT	DeNovo	Patient-16	HP:0000193;HP:0000218;HP:0000248;HP:0000252;HP:0001250;HP:0001263;HP:0001382;HP:0001508;HP:0001947;HP:0001999;HP:0002015;HP:0002119;HP:0002509;HP:0002510;HP:0002878;HP:0003324;HP:0007328;HP:0011398	-0.294013371145055	-0.663173366966581	TBP	HP:0000006;HP:0000012;HP:0000020;HP:0000298;HP:0000473;HP:0000640;HP:0000643;HP:0000708;HP:0000716;HP:0000718;HP:0000726;HP:0000727;HP:0000738;HP:0000743;HP:0000751;HP:0000757;HP:0001250;HP:0001251;HP:0001257;HP:0001260;HP:0001268;HP:0001272;HP:0001288;HP:0001289;HP:0001300;HP:0001310;HP:0001332;HP:0001336;HP:0001337;HP:0001621;HP:0002015;HP:0002019;HP:0002063;HP:0002066;HP:0002067;HP:0002070;HP:…	2	HP:0001250;HP:0002015	0.008067422	1	0	No
chr11:122933700-CT	DeNovo	Patient-16	HP:0000193;HP:0000218;HP:0000248;HP:0000252;HP:0001250;HP:0001263;HP:0001382;HP:0001508;HP:0001947;HP:0001999;HP:0002015;HP:0002119;HP:0002509;HP:0002510;HP:0002878;HP:0003324;HP:0007328;HP:0011398	-0.294013371145055	-0.663173366966581	YY1	HP:0000006;HP:0000028;HP:0000074;HP:0000126;HP:0000164;HP:0000179;HP:0000218;HP:0000268;HP:0000272;HP:0000297;HP:0000307;HP:0000324;HP:0000337;HP:0000347;HP:0000358;HP:0000369;HP:0000377;HP:0000414;HP:0000483;HP:0000486;HP:0000494;HP:0000506;HP:0000508;HP:0000540;HP:0000629;HP:0000717;HP:0000739;HP:0000750;HP:0000821;HP:0000824;HP:0000974;HP:0001249;HP:0001256;HP:0001263;HP:0001274;HP:0001332;HP:…	3	HP:0000218;HP:0001263;HP:0002119	0.0005085189	1	0	No
chr11:122933700-CT	DeNovo	Patient-16	HP:0000193;HP:0000218;HP:0000248;HP:0000252;HP:0001250;HP:0001263;HP:0001382;HP:0001508;HP:0001947;HP:0001999;HP:0002015;HP:0002119;HP:0002509;HP:0002510;HP:0002878;HP:0003324;HP:0007328;HP:0011398	-0.294013371145055	-0.663173366966581	BRD4	HP:0001909;HP:0003006;HP:0012142;HP:0012182;HP:0012254;HP:0045026;HP:0100757	0		1	1	0	No
chr11:122933700-CT	DeNovo	Patient-16	HP:0000193;HP:0000218;HP:0000248;HP:0000252;HP:0001250;HP:0001263;HP:0001382;HP:0001508;HP:0001947;HP:0001999;HP:0002015;HP:0002119;HP:0002509;HP:0002510;HP:0002878;HP:0003324;HP:0007328;HP:0011398	-0.294013371145055	-0.663173366966581	ELK1		0		1	1	0	No
chr11:122933700-CT	DeNovo	Patient-16	HP:0000193;HP:0000218;HP:0000248;HP:0000252;HP:0001250;HP:0001263;HP:0001382;HP:0001508;HP:0001947;HP:0001999;HP:0002015;HP:0002119;HP:0002509;HP:0002510;HP:0002878;HP:0003324;HP:0007328;HP:0011398	-0.294013371145055	-0.663173366966581	NFIC		0		1	1	0	No
chr11:122933700-CT	DeNovo	Patient-16	HP:0000193;HP:0000218;HP:0000248;HP:0000252;HP:0001250;HP:0001263;HP:0001382;HP:0001508;HP:0001947;HP:0001999;HP:0002015;HP:0002119;HP:0002509;HP:0002510;HP:0002878;HP:0003324;HP:0007328;HP:0011398	-0.294013371145055	-0.663173366966581	ZNF687	HP:0000006;HP:0000121;HP:0001677;HP:0001712;HP:0002653;HP:0002757;HP:0002758;HP:0003155;HP:0003581	0		1	1	0	No
chr11:122933700-CT	DeNovo	Patient-16	HP:0000193;HP:0000218;HP:0000248;HP:0000252;HP:0001250;HP:0001263;HP:0001382;HP:0001508;HP:0001947;HP:0001999;HP:0002015;HP:0002119;HP:0002509;HP:0002510;HP:0002878;HP:0003324;HP:0007328;HP:0011398	-0.294013371145055	-0.663173366966581	PAX8	HP:0000006;HP:0000158;HP:0000239;HP:0000280;HP:0000821;HP:0000851;HP:0000853;HP:0000952;HP:0000958;HP:0001252;HP:0001254;HP:0001263;HP:0001290;HP:0001324;HP:0001510;HP:0001537;HP:0001615;HP:0001662;HP:0002019;HP:0002045;HP:0002750;HP:0002904;HP:0002925;HP:0003270;HP:0004322;HP:0004491;HP:0005990;HP:0008191;HP:0008872;HP:0010307;HP:0010864;HP:0011968;HP:0012378;HP:0100028;HP:0100786	1	HP:0001263	0.07352089	1	0	No
chr11:122933700-CT	DeNovo	Patient-16	HP:0000193;HP:0000218;HP:0000248;HP:0000252;HP:0001250;HP:0001263;HP:0001382;HP:0001508;HP:0001947;HP:0001999;HP:0002015;HP:0002119;HP:0002509;HP:0002510;HP:0002878;HP:0003324;HP:0007328;HP:0011398	-0.294013371145055	-0.663173366966581	CTCF	HP:0000006;HP:0000023;HP:0000028;HP:0000059;HP:0000160;HP:0000175;HP:0000219;HP:0000233;HP:0000252;HP:0000286;HP:0000316;HP:0000322;HP:0000341;HP:0000343;HP:0000348;HP:0000368;HP:0000378;HP:0000455;HP:0000482;HP:0000486;HP:0000490;HP:0000527;HP:0000540;HP:0000574;HP:0000664;HP:0000675;HP:0000691;HP:0000729;HP:0000750;HP:0000938;HP:0000954;HP:0000960;HP:0001212;HP:0001249;HP:0001252;HP:0001263;HP:…	5	HP:0000252;HP:0001263;HP:0001508;HP:0001999;HP:0002119	3.165502e-07	0.0032781938712	2.48436536598742	Yes
chr11:122933700-CT	DeNovo	Patient-16	HP:0000193;HP:0000218;HP:0000248;HP:0000252;HP:0001250;HP:0001263;HP:0001382;HP:0001508;HP:0001947;HP:0001999;HP:0002015;HP:0002119;HP:0002509;HP:0002510;HP:0002878;HP:0003324;HP:0007328;HP:0011398	-0.294013371145055	-0.663173366966581	GATAD2B	HP:0000006;HP:0000047;HP:0000154;HP:0000218;HP:0000219;HP:0000273;HP:0000286;HP:0000316;HP:0000322;HP:0000337;HP:0000347;HP:0000431;HP:0000455;HP:0000484;HP:0000486;HP:0000490;HP:0000540;HP:0000581;HP:0000582;HP:0000609;HP:0000629;HP:0000637;HP:0000729;HP:0000742;HP:0000744;HP:0000748;HP:0000752;HP:0001263;HP:0001319;HP:0001388;HP:0001511;HP:0001566;HP:0002007;HP:0002061;HP:0002121;HP:0002213;HP:…	2	HP:0000218;HP:0001263	0.006197583	1	0	No
chr11:122933700-CT	DeNovo	Patient-16	HP:0000193;HP:0000218;HP:0000248;HP:0000252;HP:0001250;HP:0001263;HP:0001382;HP:0001508;HP:0001947;HP:0001999;HP:0002015;HP:0002119;HP:0002509;HP:0002510;HP:0002878;HP:0003324;HP:0007328;HP:0011398	-0.294013371145055	-0.663173366966581	EZH2	HP:0000006;HP:0000023;HP:0000028;HP:0000034;HP:0000098;HP:0000256;HP:0000278;HP:0000286;HP:0000303;HP:0000311;HP:0000316;HP:0000337;HP:0000343;HP:0000347;HP:0000368;HP:0000400;HP:0000486;HP:0000494;HP:0000708;HP:0000750;HP:0000773;HP:0000944;HP:0000973;HP:0001176;HP:0001212;HP:0001231;HP:0001249;HP:0001250;HP:0001252;HP:0001257;HP:0001260;HP:0001263;HP:0001276;HP:0001290;HP:0001331;HP:0001350;HP:…	2	HP:0001250;HP:0001263	0.01307811	1	0	No
chr11:122933700-CT	DeNovo	Patient-16	HP:0000193;HP:0000218;HP:0000248;HP:0000252;HP:0001250;HP:0001263;HP:0001382;HP:0001508;HP:0001947;HP:0001999;HP:0002015;HP:0002119;HP:0002509;HP:0002510;HP:0002878;HP:0003324;HP:0007328;HP:0011398	-0.294013371145055	-0.663173366966581	RLF		0		1	1	0	No
chr11:122933700-CT	DeNovo	Patient-16	HP:0000193;HP:0000218;HP:0000248;HP:0000252;HP:0001250;HP:0001263;HP:0001382;HP:0001508;HP:0001947;HP:0001999;HP:0002015;HP:0002119;HP:0002509;HP:0002510;HP:0002878;HP:0003324;HP:0007328;HP:0011398	-0.294013371145055	-0.663173366966581	CHD1	HP:0000006;HP:0000256;HP:0000307;HP:0000494;HP:0000574;HP:0000629;HP:0000729;HP:0000733;HP:0001211;HP:0001249;HP:0001250;HP:0001263;HP:0001290;HP:0002007;HP:0002721;HP:0003593;HP:0007874;HP:0008897;HP:0010648;HP:0011098;HP:0011229;HP:0011800;HP:0012393	2	HP:0001250;HP:0001263	0.001100264	1	0	No
chr11:122933700-CT	DeNovo	Patient-16	HP:0000193;HP:0000218;HP:0000248;HP:0000252;HP:0001250;HP:0001263;HP:0001382;HP:0001508;HP:0001947;HP:0001999;HP:0002015;HP:0002119;HP:0002509;HP:0002510;HP:0002878;HP:0003324;HP:0007328;HP:0011398	-0.294013371145055	-0.663173366966581	ZNF24		0		1	1	0	No
chr11:122933700-CT	DeNovo	Patient-16	HP:0000193;HP:0000218;HP:0000248;HP:0000252;HP:0001250;HP:0001263;HP:0001382;HP:0001508;HP:0001947;HP:0001999;HP:0002015;HP:0002119;HP:0002509;HP:0002510;HP:0002878;HP:0003324;HP:0007328;HP:0011398	-0.294013371145055	-0.663173366966581	MEF2B		0		1	1	0	No
chr11:122933700-CT	DeNovo	Patient-16	HP:0000193;HP:0000218;HP:0000248;HP:0000252;HP:0001250;HP:0001263;HP:0001382;HP:0001508;HP:0001947;HP:0001999;HP:0002015;HP:0002119;HP:0002509;HP:0002510;HP:0002878;HP:0003324;HP:0007328;HP:0011398	-0.294013371145055	-0.663173366966581	POLR2A	HP:0000023;HP:0000175;HP:0000218;HP:0000248;HP:0000252;HP:0000316;HP:0000348;HP:0000486;HP:0000505;HP:0000692;HP:0000729;HP:0000767;HP:0001250;HP:0001274;HP:0001290;HP:0001357;HP:0001508;HP:0001558;HP:0002020;HP:0002079;HP:0002119;HP:0002188;HP:0002205;HP:0002280;HP:0002360;HP:0002453;HP:0003202;HP:0003546;HP:0007281;HP:0011968;HP:0025336;HP:0025352;HP:0031139;HP:0031936	6	HP:0000218;HP:0000248;HP:0000252;HP:0001250;HP:0001508;HP:0002119	5.412649e-11	5.7060145758e-07	6.24366712328858	Yes
chr11:122933700-CT	DeNovo	Patient-16	HP:0000193;HP:0000218;HP:0000248;HP:0000252;HP:0001250;HP:0001263;HP:0001382;HP:0001508;HP:0001947;HP:0001999;HP:0002015;HP:0002119;HP:0002509;HP:0002510;HP:0002878;HP:0003324;HP:0007328;HP:0011398	-0.294013371145055	-0.663173366966581	TAF9B		0		1	1	0	No
chr11:122933700-CT	DeNovo	Patient-16	HP:0000193;HP:0000218;HP:0000248;HP:0000252;HP:0001250;HP:0001263;HP:0001382;HP:0001508;HP:0001947;HP:0001999;HP:0002015;HP:0002119;HP:0002509;HP:0002510;HP:0002878;HP:0003324;HP:0007328;HP:0011398	-0.294013371145055	-0.663173366966581	ZNF207		0		1	1	0	No
chr11:122933700-CT	DeNovo	Patient-16	HP:0000193;HP:0000218;HP:0000248;HP:0000252;HP:0001250;HP:0001263;HP:0001382;HP:0001508;HP:0001947;HP:0001999;HP:0002015;HP:0002119;HP:0002509;HP:0002510;HP:0002878;HP:0003324;HP:0007328;HP:0011398	-0.294013371145055	-0.663173366966581	HDAC2		0		1	1	0	No
chr11:122933700-CT	DeNovo	Patient-16	HP:0000193;HP:0000218;HP:0000248;HP:0000252;HP:0001250;HP:0001263;HP:0001382;HP:0001508;HP:0001947;HP:0001999;HP:0002015;HP:0002119;HP:0002509;HP:0002510;HP:0002878;HP:0003324;HP:0007328;HP:0011398	-0.294013371145055	-0.663173366966581	JUND		0		1	1	0	No
chr11:122933700-CT	DeNovo	Patient-16	HP:0000193;HP:0000218;HP:0000248;HP:0000252;HP:0001250;HP:0001263;HP:0001382;HP:0001508;HP:0001947;HP:0001999;HP:0002015;HP:0002119;HP:0002509;HP:0002510;HP:0002878;HP:0003324;HP:0007328;HP:0011398	-0.294013371145055	-0.663173366966581	REST	HP:0000006;HP:0000169;HP:0000212;HP:0000407;HP:0000526;HP:0000766;HP:0000790;HP:0000822;HP:0001824;HP:0001945;HP:0002027;HP:0002667;HP:0002716;HP:0002896;HP:0100526	0		1	1	0	No
chr11:122933700-CT	DeNovo	Patient-16	HP:0000193;HP:0000218;HP:0000248;HP:0000252;HP:0001250;HP:0001263;HP:0001382;HP:0001508;HP:0001947;HP:0001999;HP:0002015;HP:0002119;HP:0002509;HP:0002510;HP:0002878;HP:0003324;HP:0007328;HP:0011398	-0.294013371145055	-0.663173366966581	HNRNPK	HP:0000006;HP:0000028;HP:0000076;HP:0000126;HP:0000158;HP:0000175;HP:0000193;HP:0000194;HP:0000218;HP:0000252;HP:0000268;HP:0000276;HP:0000280;HP:0000405;HP:0000407;HP:0000411;HP:0000430;HP:0000431;HP:0000455;HP:0000474;HP:0000476;HP:0000494;HP:0000508;HP:0000540;HP:0000545;HP:0000586;HP:0000589;HP:0000609;HP:0000637;HP:0000677;HP:0000689;HP:0000767;HP:0000821;HP:0000938;HP:0000960;HP:0000975;HP:…	5	HP:0000193;HP:0000218;HP:0000252;HP:0001263;HP:0007328	2.040492e-06	0.020994622188	1.67789193636985	Yes
chr11:122933700-CT	DeNovo	Patient-16	HP:0000193;HP:0000218;HP:0000248;HP:0000252;HP:0001250;HP:0001263;HP:0001382;HP:0001508;HP:0001947;HP:0001999;HP:0002015;HP:0002119;HP:0002509;HP:0002510;HP:0002878;HP:0003324;HP:0007328;HP:0011398	-0.294013371145055	-0.663173366966581	RBFOX2		0		1	1	0	No
chr11:122933700-CT	DeNovo	Patient-16	HP:0000193;HP:0000218;HP:0000248;HP:0000252;HP:0001250;HP:0001263;HP:0001382;HP:0001508;HP:0001947;HP:0001999;HP:0002015;HP:0002119;HP:0002509;HP:0002510;HP:0002878;HP:0003324;HP:0007328;HP:0011398	-0.294013371145055	-0.663173366966581	BHLHE40		0		1	1	0	No
chr11:122933700-CT	DeNovo	Patient-16	HP:0000193;HP:0000218;HP:0000248;HP:0000252;HP:0001250;HP:0001263;HP:0001382;HP:0001508;HP:0001947;HP:0001999;HP:0002015;HP:0002119;HP:0002509;HP:0002510;HP:0002878;HP:0003324;HP:0007328;HP:0011398	-0.294013371145055	-0.663173366966581	ASH2L		0		1	1	0	No
chr11:122933700-CT	DeNovo	Patient-16	HP:0000193;HP:0000218;HP:0000248;HP:0000252;HP:0001250;HP:0001263;HP:0001382;HP:0001508;HP:0001947;HP:0001999;HP:0002015;HP:0002119;HP:0002509;HP:0002510;HP:0002878;HP:0003324;HP:0007328;HP:0011398	-0.294013371145055	-0.663173366966581	POLR2G		0		1	1	0	No
chr11:122933700-CT	DeNovo	Patient-16	HP:0000193;HP:0000218;HP:0000248;HP:0000252;HP:0001250;HP:0001263;HP:0001382;HP:0001508;HP:0001947;HP:0001999;HP:0002015;HP:0002119;HP:0002509;HP:0002510;HP:0002878;HP:0003324;HP:0007328;HP:0011398	-0.294013371145055	-0.663173366966581	PRPF4	HP:0000006;HP:0000035;HP:0000135;HP:0000405;HP:0000407;HP:0000431;HP:0000463;HP:0000501;HP:0000510;HP:0000512;HP:0000518;HP:0000543;HP:0000546;HP:0000563;HP:0000602;HP:0000613;HP:0000618;HP:0000639;HP:0000648;HP:0000662;HP:0000842;HP:0000980;HP:0000987;HP:0001249;HP:0001347;HP:0001513;HP:0005978;HP:0007675;HP:0007703;HP:0008046;HP:0008736	0		1	1	0	No
chr11:122933700-CT	DeNovo	Patient-16	HP:0000193;HP:0000218;HP:0000248;HP:0000252;HP:0001250;HP:0001263;HP:0001382;HP:0001508;HP:0001947;HP:0001999;HP:0002015;HP:0002119;HP:0002509;HP:0002510;HP:0002878;HP:0003324;HP:0007328;HP:0011398	-0.294013371145055	-0.663173366966581	ARNT		0		1	1	0	No
chr11:122933700-CT	DeNovo	Patient-16	HP:0000193;HP:0000218;HP:0000248;HP:0000252;HP:0001250;HP:0001263;HP:0001382;HP:0001508;HP:0001947;HP:0001999;HP:0002015;HP:0002119;HP:0002509;HP:0002510;HP:0002878;HP:0003324;HP:0007328;HP:0011398	-0.294013371145055	-0.663173366966581	RBBP5		0		1	1	0	No
chr11:122933700-CT	DeNovo	Patient-16	HP:0000193;HP:0000218;HP:0000248;HP:0000252;HP:0001250;HP:0001263;HP:0001382;HP:0001508;HP:0001947;HP:0001999;HP:0002015;HP:0002119;HP:0002509;HP:0002510;HP:0002878;HP:0003324;HP:0007328;HP:0011398	-0.294013371145055	-0.663173366966581	ETS1		0		1	1	0	No
chr11:122933700-CT	DeNovo	Patient-16	HP:0000193;HP:0000218;HP:0000248;HP:0000252;HP:0001250;HP:0001263;HP:0001382;HP:0001508;HP:0001947;HP:0001999;HP:0002015;HP:0002119;HP:0002509;HP:0002510;HP:0002878;HP:0003324;HP:0007328;HP:0011398	-0.294013371145055	-0.663173366966581	PCBP1		0		1	1	0	No
chr11:122933700-CT	DeNovo	Patient-16	HP:0000193;HP:0000218;HP:0000248;HP:0000252;HP:0001250;HP:0001263;HP:0001382;HP:0001508;HP:0001947;HP:0001999;HP:0002015;HP:0002119;HP:0002509;HP:0002510;HP:0002878;HP:0003324;HP:0007328;HP:0011398	-0.294013371145055	-0.663173366966581	ARID3A		0		1	1	0	No
chr11:122933700-CT	DeNovo	Patient-16	HP:0000193;HP:0000218;HP:0000248;HP:0000252;HP:0001250;HP:0001263;HP:0001382;HP:0001508;HP:0001947;HP:0001999;HP:0002015;HP:0002119;HP:0002509;HP:0002510;HP:0002878;HP:0003324;HP:0007328;HP:0011398	-0.294013371145055	-0.663173366966581	FOSL2		0		1	1	0	No
chr11:122933700-CT	DeNovo	Patient-16	HP:0000193;HP:0000218;HP:0000248;HP:0000252;HP:0001250;HP:0001263;HP:0001382;HP:0001508;HP:0001947;HP:0001999;HP:0002015;HP:0002119;HP:0002509;HP:0002510;HP:0002878;HP:0003324;HP:0007328;HP:0011398	-0.294013371145055	-0.663173366966581	RBM14		0		1	1	0	No
chr11:122933700-CT	DeNovo	Patient-16	HP:0000193;HP:0000218;HP:0000248;HP:0000252;HP:0001250;HP:0001263;HP:0001382;HP:0001508;HP:0001947;HP:0001999;HP:0002015;HP:0002119;HP:0002509;HP:0002510;HP:0002878;HP:0003324;HP:0007328;HP:0011398	-0.294013371145055	-0.663173366966581	PHF8	HP:0000028;HP:0000175;HP:0000204;HP:0000276;HP:0000336;HP:0000340;HP:0000455;HP:0000582;HP:0000664;HP:0000750;HP:0001176;HP:0001177;HP:0001249;HP:0001256;HP:0001419;HP:0001611;HP:0001763;HP:0002162;HP:0002650;HP:0002942;HP:0008734;HP:0010511;HP:0410030	0		1	1	0	No
chr11:122933700-CT	DeNovo	Patient-16	HP:0000193;HP:0000218;HP:0000248;HP:0000252;HP:0001250;HP:0001263;HP:0001382;HP:0001508;HP:0001947;HP:0001999;HP:0002015;HP:0002119;HP:0002509;HP:0002510;HP:0002878;HP:0003324;HP:0007328;HP:0011398	-0.294013371145055	-0.663173366966581	AGO2		0		1	1	0	No
chr11:122933700-CT	DeNovo	Patient-16	HP:0000193;HP:0000218;HP:0000248;HP:0000252;HP:0001250;HP:0001263;HP:0001382;HP:0001508;HP:0001947;HP:0001999;HP:0002015;HP:0002119;HP:0002509;HP:0002510;HP:0002878;HP:0003324;HP:0007328;HP:0011398	-0.294013371145055	-0.663173366966581	PHF20		0		1	1	0	No
chr11:122933700-CT	DeNovo	Patient-16	HP:0000193;HP:0000218;HP:0000248;HP:0000252;HP:0001250;HP:0001263;HP:0001382;HP:0001508;HP:0001947;HP:0001999;HP:0002015;HP:0002119;HP:0002509;HP:0002510;HP:0002878;HP:0003324;HP:0007328;HP:0011398	-0.294013371145055	-0.663173366966581	AFF1		0		1	1	0	No
chr11:123117641-CA	DeNovo	Patient-55	HP:0000252;HP:0000316;HP:0000565;HP:0000639;HP:0001263;HP:0002079;HP:0004322	0.848850612467747	1.85440078032751	CTCF	HP:0000006;HP:0000023;HP:0000028;HP:0000059;HP:0000160;HP:0000175;HP:0000219;HP:0000233;HP:0000252;HP:0000286;HP:0000316;HP:0000322;HP:0000341;HP:0000343;HP:0000348;HP:0000368;HP:0000378;HP:0000455;HP:0000482;HP:0000486;HP:0000490;HP:0000527;HP:0000540;HP:0000574;HP:0000664;HP:0000675;HP:0000691;HP:0000729;HP:0000750;HP:0000938;HP:0000954;HP:0000960;HP:0001212;HP:0001249;HP:0001252;HP:0001263;HP:…	4	HP:0000252;HP:0000316;HP:0001263;HP:0004322	1.707447e-07	0.0017743789224	2.75095363008792	Yes
chr11:125313994-GA	Inherited	Patient-87	HP:0001250;HP:0001263;HP:0100543	0.0179973934744446	0.0241439743327499	IKZF1	HP:0000006;HP:0000083;HP:0000505;HP:0000509;HP:0000613;HP:0000621;HP:0000795;HP:0001637;HP:0001645;HP:0001658;HP:0001733;HP:0001824;HP:0001873;HP:0001874;HP:0001876;HP:0001903;HP:0001945;HP:0001960;HP:0002014;HP:0002015;HP:0002017;HP:0002027;HP:0002043;HP:0002091;HP:0002094;HP:0002103;HP:0002205;HP:0002239;HP:0002718;HP:0002721;HP:0002910;HP:0003781;HP:0003829;HP:0004313;HP:0006554;HP:0008066;HP:…	0		1	1	0	No
chr11:125313994-GA	Inherited	Patient-87	HP:0001250;HP:0001263;HP:0100543	0.0179973934744446	0.0241439743327499	ASH2L		0		1	1	0	No
chr11:129967215-AG	DeNovo	Patient-88	HP:0001363;HP:0001511	-0.745735244935595	-1.65825530806273	KDM1A	HP:0000006;HP:0000028;HP:0000041;HP:0000047;HP:0000174;HP:0000219;HP:0000248;HP:0000256;HP:0000316;HP:0000431;HP:0000463;HP:0000494;HP:0000508;HP:0000577;HP:0000592;HP:0000657;HP:0000664;HP:0000687;HP:0000750;HP:0001156;HP:0001182;HP:0001252;HP:0001263;HP:0001270;HP:0001290;HP:0001382;HP:0001488;HP:0001655;HP:0001800;HP:0002007;HP:0002019;HP:0002079;HP:0002144;HP:0002169;HP:0002188;HP:0002209;HP:…	0		1	1	0	No
chr11:15057043-AG	Inherited	Patient-30	HP:0000739;HP:0001596;HP:0001808;HP:0002383;HP:0006846;HP:0012378;HP:0012533;HP:0030057	0.713425559810823	1.55607778095602	YY1	HP:0000006;HP:0000028;HP:0000074;HP:0000126;HP:0000164;HP:0000179;HP:0000218;HP:0000268;HP:0000272;HP:0000297;HP:0000307;HP:0000324;HP:0000337;HP:0000347;HP:0000358;HP:0000369;HP:0000377;HP:0000414;HP:0000483;HP:0000486;HP:0000494;HP:0000506;HP:0000508;HP:0000540;HP:0000629;HP:0000717;HP:0000739;HP:0000750;HP:0000821;HP:0000824;HP:0000974;HP:0001249;HP:0001256;HP:0001263;HP:0001274;HP:0001332;HP:…	1	HP:0000739	0.06936153	1	0	No
chr11:17164196-GA	DeNovo	Patient-39	HP:0000347;HP:0007973;HP:0008551;HP:0011332;HP:0410030	0.280213915535747	0.60177136166895	CTCF	HP:0000006;HP:0000023;HP:0000028;HP:0000059;HP:0000160;HP:0000175;HP:0000219;HP:0000233;HP:0000252;HP:0000286;HP:0000316;HP:0000322;HP:0000341;HP:0000343;HP:0000348;HP:0000368;HP:0000378;HP:0000455;HP:0000482;HP:0000486;HP:0000490;HP:0000527;HP:0000540;HP:0000574;HP:0000664;HP:0000675;HP:0000691;HP:0000729;HP:0000750;HP:0000938;HP:0000954;HP:0000960;HP:0001212;HP:0001249;HP:0001252;HP:0001263;HP:…	0		1	1	0	No
chr11:20523116-AC	DeNovo	Patient-35	HP:0001263;HP:0001290;HP:0001388;HP:0002015;HP:0002020	-0.0324759294284881	-0.0870419014061612	YY1	HP:0000006;HP:0000028;HP:0000074;HP:0000126;HP:0000164;HP:0000179;HP:0000218;HP:0000268;HP:0000272;HP:0000297;HP:0000307;HP:0000324;HP:0000337;HP:0000347;HP:0000358;HP:0000369;HP:0000377;HP:0000414;HP:0000483;HP:0000486;HP:0000494;HP:0000506;HP:0000508;HP:0000540;HP:0000629;HP:0000717;HP:0000739;HP:0000750;HP:0000821;HP:0000824;HP:0000974;HP:0001249;HP:0001256;HP:0001263;HP:0001274;HP:0001332;HP:…	2	HP:0001263;HP:0001388	0.0007751585	1	0	No
chr11:20523116-AC	DeNovo	Patient-35	HP:0001263;HP:0001290;HP:0001388;HP:0002015;HP:0002020	-0.0324759294284881	-0.0870419014061612	HNF1A	HP:0000006;HP:0000103;HP:0000107;HP:0000112;HP:0000147;HP:0000488;HP:0000713;HP:0000819;HP:0000825;HP:0000855;HP:0000975;HP:0000980;HP:0001249;HP:0001250;HP:0001254;HP:0001259;HP:0001319;HP:0001337;HP:0001425;HP:0001511;HP:0001513;HP:0001520;HP:0001649;HP:0001738;HP:0001959;HP:0001985;HP:0001993;HP:0001998;HP:0002013;HP:0002014;HP:0002240;HP:0002329;HP:0002344;HP:0002591;HP:0002594;HP:0002910;HP:…	0		1	1	0	No
chr11:20523116-AC	DeNovo	Patient-35	HP:0001263;HP:0001290;HP:0001388;HP:0002015;HP:0002020	-0.0324759294284881	-0.0870419014061612	TRIM24		0		1	1	0	No
chr11:20523116-AC	DeNovo	Patient-35	HP:0001263;HP:0001290;HP:0001388;HP:0002015;HP:0002020	-0.0324759294284881	-0.0870419014061612	MAX	HP:0000006;HP:0000093;HP:0000096;HP:0000405;HP:0000519;HP:0000526;HP:0000740;HP:0000790;HP:0000875;HP:0000957;HP:0000975;HP:0000980;HP:0001028;HP:0001069;HP:0001095;HP:0001293;HP:0001337;HP:0001342;HP:0001605;HP:0001618;HP:0001635;HP:0001649;HP:0001824;HP:0001920;HP:0001962;HP:0002018;HP:0002331;HP:0002574;HP:0002664;HP:0002666;HP:0002864;HP:0003072;HP:0003345;HP:0003528;HP:0003574;HP:0003639;HP:…	0		1	1	0	No
chr11:20523116-AC	DeNovo	Patient-35	HP:0001263;HP:0001290;HP:0001388;HP:0002015;HP:0002020	-0.0324759294284881	-0.0870419014061612	ZBTB33		0		1	1	0	No
chr11:20523116-AC	DeNovo	Patient-35	HP:0001263;HP:0001290;HP:0001388;HP:0002015;HP:0002020	-0.0324759294284881	-0.0870419014061612	ESRRA		0		1	1	0	No
chr11:20523116-AC	DeNovo	Patient-35	HP:0001263;HP:0001290;HP:0001388;HP:0002015;HP:0002020	-0.0324759294284881	-0.0870419014061612	EGR1		0		1	1	0	No
chr11:20523116-AC	DeNovo	Patient-35	HP:0001263;HP:0001290;HP:0001388;HP:0002015;HP:0002020	-0.0324759294284881	-0.0870419014061612	SP1		0		1	1	0	No
chr11:20523116-AC	DeNovo	Patient-35	HP:0001263;HP:0001290;HP:0001388;HP:0002015;HP:0002020	-0.0324759294284881	-0.0870419014061612	FOXA2	HP:0000044;HP:0000141;HP:0000457;HP:0000789;HP:0000823;HP:0000839;HP:0000938;HP:0001250;HP:0001274;HP:0001360;HP:0001943;HP:0002019;HP:0002615;HP:0002750;HP:0002920;HP:0004637;HP:0005625;HP:0008187;HP:0008245;HP:0008501;HP:0008734;HP:0009888;HP:0010311;HP:0010442;HP:0010626;HP:0010627;HP:0011344;HP:0011755;HP:0012378;HP:0012731;HP:0040086;HP:0100842	0		1	1	0	No
chr11:20523116-AC	DeNovo	Patient-35	HP:0001263;HP:0001290;HP:0001388;HP:0002015;HP:0002020	-0.0324759294284881	-0.0870419014061612	RXRA		0		1	1	0	No
chr11:20523116-AC	DeNovo	Patient-35	HP:0001263;HP:0001290;HP:0001388;HP:0002015;HP:0002020	-0.0324759294284881	-0.0870419014061612	JUND		0		1	1	0	No
chr11:20523116-AC	DeNovo	Patient-35	HP:0001263;HP:0001290;HP:0001388;HP:0002015;HP:0002020	-0.0324759294284881	-0.0870419014061612	SRF		0		1	1	0	No
chr11:20523116-AC	DeNovo	Patient-35	HP:0001263;HP:0001290;HP:0001388;HP:0002015;HP:0002020	-0.0324759294284881	-0.0870419014061612	CEBPB		0		1	1	0	No
chr11:20523116-AC	DeNovo	Patient-35	HP:0001263;HP:0001290;HP:0001388;HP:0002015;HP:0002020	-0.0324759294284881	-0.0870419014061612	RAD21	HP:0000003;HP:0000006;HP:0000007;HP:0000028;HP:0000047;HP:0000059;HP:0000076;HP:0000083;HP:0000089;HP:0000130;HP:0000175;HP:0000218;HP:0000219;HP:0000233;HP:0000248;HP:0000252;HP:0000294;HP:0000319;HP:0000343;HP:0000347;HP:0000368;HP:0000400;HP:0000405;HP:0000407;HP:0000413;HP:0000431;HP:0000453;HP:0000463;HP:0000470;HP:0000482;HP:0000486;HP:0000498;HP:0000501;HP:0000508;HP:0000518;HP:0000527;HP:…	2	HP:0001263;HP:0002020	0.001960009	1	0	No
chr11:20523116-AC	DeNovo	Patient-35	HP:0001263;HP:0001290;HP:0001388;HP:0002015;HP:0002020	-0.0324759294284881	-0.0870419014061612	REST	HP:0000006;HP:0000169;HP:0000212;HP:0000407;HP:0000526;HP:0000766;HP:0000790;HP:0000822;HP:0001824;HP:0001945;HP:0002027;HP:0002667;HP:0002716;HP:0002896;HP:0100526	0		1	1	0	No
chr11:20523116-AC	DeNovo	Patient-35	HP:0001263;HP:0001290;HP:0001388;HP:0002015;HP:0002020	-0.0324759294284881	-0.0870419014061612	HNF4A	HP:0000003;HP:0000006;HP:0000047;HP:0000085;HP:0000093;HP:0000104;HP:0000107;HP:0000112;HP:0000121;HP:0000303;HP:0000365;HP:0000488;HP:0000713;HP:0000813;HP:0000819;HP:0000821;HP:0000825;HP:0000855;HP:0000952;HP:0000975;HP:0000980;HP:0001249;HP:0001250;HP:0001254;HP:0001259;HP:0001263;HP:0001319;HP:0001337;HP:0001369;HP:0001397;HP:0001511;HP:0001513;HP:0001520;HP:0001649;HP:0001738;HP:0001919;HP:…	1	HP:0001263	0.05032114	1	0	No
chr11:20523116-AC	DeNovo	Patient-35	HP:0001263;HP:0001290;HP:0001388;HP:0002015;HP:0002020	-0.0324759294284881	-0.0870419014061612	ATF4		0		1	1	0	No
chr11:20523116-AC	DeNovo	Patient-35	HP:0001263;HP:0001290;HP:0001388;HP:0002015;HP:0002020	-0.0324759294284881	-0.0870419014061612	NR2F2	HP:0000006;HP:0000062;HP:0001279;HP:0001629;HP:0001636;HP:0001643;HP:0001647;HP:0001650;HP:0001653;HP:0001680;HP:0001681;HP:0001684;HP:0001702;HP:0001719;HP:0001962;HP:0002205;HP:0002326;HP:0002875;HP:0004383;HP:0004749;HP:0006689;HP:0006695;HP:0009020;HP:0009112;HP:0010772;HP:0011565;HP:0011577;HP:0030088;HP:0030148;HP:0030853;HP:0031298;HP:0100779	0		1	1	0	No
chr11:2488523-CG	Inherited	Patient-110	HP:0000286;HP:0000348;HP:0000414;HP:0001290;HP:0001337;HP:0002019;HP:0003196;HP:0005280;HP:0007678;HP:0011968	0.631388526704957	1.37536133820389	MEF2B		0		1	1	0	No
chr11:2488523-CG	Inherited	Patient-110	HP:0000286;HP:0000348;HP:0000414;HP:0001290;HP:0001337;HP:0002019;HP:0003196;HP:0005280;HP:0007678;HP:0011968	0.631388526704957	1.37536133820389	GABPA		0		1	1	0	No
chr11:2488523-CG	Inherited	Patient-110	HP:0000286;HP:0000348;HP:0000414;HP:0001290;HP:0001337;HP:0002019;HP:0003196;HP:0005280;HP:0007678;HP:0011968	0.631388526704957	1.37536133820389	IKZF2		0		1	1	0	No
chr11:34115768-CT	Inherited	Patient-55	HP:0000252;HP:0000316;HP:0000565;HP:0000639;HP:0001263;HP:0002079;HP:0004322	-0.162964163319615	-0.374489759489739	RBM22		0		1	1	0	No
chr11:34115768-CT	Inherited	Patient-55	HP:0000252;HP:0000316;HP:0000565;HP:0000639;HP:0001263;HP:0002079;HP:0004322	-0.162964163319615	-0.374489759489739	POLR2A	HP:0000023;HP:0000175;HP:0000218;HP:0000248;HP:0000252;HP:0000316;HP:0000348;HP:0000486;HP:0000505;HP:0000692;HP:0000729;HP:0000767;HP:0001250;HP:0001274;HP:0001290;HP:0001357;HP:0001508;HP:0001558;HP:0002020;HP:0002079;HP:0002119;HP:0002188;HP:0002205;HP:0002280;HP:0002360;HP:0002453;HP:0003202;HP:0003546;HP:0007281;HP:0011968;HP:0025336;HP:0025352;HP:0031139;HP:0031936	3	HP:0000252;HP:0000316;HP:0002079	2.192899e-06	0.022536423023	1.64711501396201	Yes
chr11:3946874-TC	DeNovo	Patient-88	HP:0001363;HP:0001511	0.152781812285753	0.32105574434472	ZBTB40		0		1	1	0	No
chr11:44107386-CT	Inherited	Patient-89	HP:0001332;HP:0001508;HP:0002072;HP:0007099	0.939709270346335	2.05455006441805	TRIM28	HP:0000526;HP:0000790;HP:0000822;HP:0001824;HP:0001945;HP:0002027;HP:0002667;HP:0002716;HP:0002896;HP:0100526	0		1	1	0	No
chr11:45875538-CA	DeNovo	Patient-80	HP:0002155;HP:0009125	0.267240796011241	0.573193341193228	MAX	HP:0000006;HP:0000093;HP:0000096;HP:0000405;HP:0000519;HP:0000526;HP:0000740;HP:0000790;HP:0000875;HP:0000957;HP:0000975;HP:0000980;HP:0001028;HP:0001069;HP:0001095;HP:0001293;HP:0001337;HP:0001342;HP:0001605;HP:0001618;HP:0001635;HP:0001649;HP:0001824;HP:0001920;HP:0001962;HP:0002018;HP:0002331;HP:0002574;HP:0002664;HP:0002666;HP:0002864;HP:0003072;HP:0003345;HP:0003528;HP:0003574;HP:0003639;HP:…	0		1	1	0	No
chr11:45875538-CA	DeNovo	Patient-80	HP:0002155;HP:0009125	0.267240796011241	0.573193341193228	EP300	HP:0000006;HP:0000010;HP:0000028;HP:0000034;HP:0000047;HP:0000049;HP:0000076;HP:0000077;HP:0000126;HP:0000136;HP:0000160;HP:0000189;HP:0000218;HP:0000219;HP:0000252;HP:0000260;HP:0000270;HP:0000273;HP:0000278;HP:0000286;HP:0000293;HP:0000294;HP:0000316;HP:0000321;HP:0000327;HP:0000347;HP:0000365;HP:0000369;HP:0000377;HP:0000387;HP:0000388;HP:0000405;HP:0000407;HP:0000431;HP:0000444;HP:0000446;HP:…	0		1	1	0	No
chr11:45875538-CA	DeNovo	Patient-80	HP:0002155;HP:0009125	0.267240796011241	0.573193341193228	SP1		0		1	1	0	No
chr11:45875538-CA	DeNovo	Patient-80	HP:0002155;HP:0009125	0.267240796011241	0.573193341193228	RXRA		0		1	1	0	No
chr11:45875538-CA	DeNovo	Patient-80	HP:0002155;HP:0009125	0.267240796011241	0.573193341193228	HNF4A	HP:0000003;HP:0000006;HP:0000047;HP:0000085;HP:0000093;HP:0000104;HP:0000107;HP:0000112;HP:0000121;HP:0000303;HP:0000365;HP:0000488;HP:0000713;HP:0000813;HP:0000819;HP:0000821;HP:0000825;HP:0000855;HP:0000952;HP:0000975;HP:0000980;HP:0001249;HP:0001250;HP:0001254;HP:0001259;HP:0001263;HP:0001319;HP:0001337;HP:0001369;HP:0001397;HP:0001511;HP:0001513;HP:0001520;HP:0001649;HP:0001738;HP:0001919;HP:…	0		1	1	0	No
chr11:45875538-CA	DeNovo	Patient-80	HP:0002155;HP:0009125	0.267240796011241	0.573193341193228	YY1	HP:0000006;HP:0000028;HP:0000074;HP:0000126;HP:0000164;HP:0000179;HP:0000218;HP:0000268;HP:0000272;HP:0000297;HP:0000307;HP:0000324;HP:0000337;HP:0000347;HP:0000358;HP:0000369;HP:0000377;HP:0000414;HP:0000483;HP:0000486;HP:0000494;HP:0000506;HP:0000508;HP:0000540;HP:0000629;HP:0000717;HP:0000739;HP:0000750;HP:0000821;HP:0000824;HP:0000974;HP:0001249;HP:0001256;HP:0001263;HP:0001274;HP:0001332;HP:…	0		1	1	0	No
chr11:45875538-CA	DeNovo	Patient-80	HP:0002155;HP:0009125	0.267240796011241	0.573193341193228	POLR2A	HP:0000023;HP:0000175;HP:0000218;HP:0000248;HP:0000252;HP:0000316;HP:0000348;HP:0000486;HP:0000505;HP:0000692;HP:0000729;HP:0000767;HP:0001250;HP:0001274;HP:0001290;HP:0001357;HP:0001508;HP:0001558;HP:0002020;HP:0002079;HP:0002119;HP:0002188;HP:0002205;HP:0002280;HP:0002360;HP:0002453;HP:0003202;HP:0003546;HP:0007281;HP:0011968;HP:0025336;HP:0025352;HP:0031139;HP:0031936	0		1	1	0	No
chr11:47355115-CT	DeNovo	Patient-83	HP:0001250	-1.47912307411774	-3.27380909675807	POLR2G		0		1	1	0	No
chr11:47422378-CA	DeNovo	Patient-53	HP:0000256;HP:0000648;HP:0001263;HP:0002119;HP:0002126;HP:0010636	-0.303827703189789	-0.684793007608921	TRIM22		0		1	1	0	No
chr11:47422378-CA	DeNovo	Patient-53	HP:0000256;HP:0000648;HP:0001263;HP:0002119;HP:0002126;HP:0010636	-0.303827703189789	-0.684793007608921	REST	HP:0000006;HP:0000169;HP:0000212;HP:0000407;HP:0000526;HP:0000766;HP:0000790;HP:0000822;HP:0001824;HP:0001945;HP:0002027;HP:0002667;HP:0002716;HP:0002896;HP:0100526	0		1	1	0	No
chr11:47422378-CA	DeNovo	Patient-53	HP:0000256;HP:0000648;HP:0001263;HP:0002119;HP:0002126;HP:0010636	-0.303827703189789	-0.684793007608921	RELB	HP:0000007;HP:0000403;HP:0001508;HP:0002205	0		1	1	0	No
chr11:47422378-CA	DeNovo	Patient-53	HP:0000256;HP:0000648;HP:0001263;HP:0002119;HP:0002126;HP:0010636	-0.303827703189789	-0.684793007608921	POLR2A	HP:0000023;HP:0000175;HP:0000218;HP:0000248;HP:0000252;HP:0000316;HP:0000348;HP:0000486;HP:0000505;HP:0000692;HP:0000729;HP:0000767;HP:0001250;HP:0001274;HP:0001290;HP:0001357;HP:0001508;HP:0001558;HP:0002020;HP:0002079;HP:0002119;HP:0002188;HP:0002205;HP:0002280;HP:0002360;HP:0002453;HP:0003202;HP:0003546;HP:0007281;HP:0011968;HP:0025336;HP:0025352;HP:0031139;HP:0031936	1	HP:0002119	0.0244051	1	0	No
chr11:47422378-CA	DeNovo	Patient-53	HP:0000256;HP:0000648;HP:0001263;HP:0002119;HP:0002126;HP:0010636	-0.303827703189789	-0.684793007608921	TRIM28	HP:0000526;HP:0000790;HP:0000822;HP:0001824;HP:0001945;HP:0002027;HP:0002667;HP:0002716;HP:0002896;HP:0100526	0		1	1	0	No
chr11:47422378-CA	DeNovo	Patient-53	HP:0000256;HP:0000648;HP:0001263;HP:0002119;HP:0002126;HP:0010636	-0.303827703189789	-0.684793007608921	YY1	HP:0000006;HP:0000028;HP:0000074;HP:0000126;HP:0000164;HP:0000179;HP:0000218;HP:0000268;HP:0000272;HP:0000297;HP:0000307;HP:0000324;HP:0000337;HP:0000347;HP:0000358;HP:0000369;HP:0000377;HP:0000414;HP:0000483;HP:0000486;HP:0000494;HP:0000506;HP:0000508;HP:0000540;HP:0000629;HP:0000717;HP:0000739;HP:0000750;HP:0000821;HP:0000824;HP:0000974;HP:0001249;HP:0001256;HP:0001263;HP:0001274;HP:0001332;HP:…	2	HP:0001263;HP:0002119	0.001156005	1	0	No
chr11:47422378-CA	DeNovo	Patient-53	HP:0000256;HP:0000648;HP:0001263;HP:0002119;HP:0002126;HP:0010636	-0.303827703189789	-0.684793007608921	RUNX3		0		1	1	0	No
chr11:47422378-CA	DeNovo	Patient-53	HP:0000256;HP:0000648;HP:0001263;HP:0002119;HP:0002126;HP:0010636	-0.303827703189789	-0.684793007608921	SMARCA5		0		1	1	0	No
chr11:47422378-CA	DeNovo	Patient-53	HP:0000256;HP:0000648;HP:0001263;HP:0002119;HP:0002126;HP:0010636	-0.303827703189789	-0.684793007608921	MTA3		0		1	1	0	No
chr11:47422378-CA	DeNovo	Patient-53	HP:0000256;HP:0000648;HP:0001263;HP:0002119;HP:0002126;HP:0010636	-0.303827703189789	-0.684793007608921	PAX5		0		1	1	0	No
chr11:47422378-CA	DeNovo	Patient-53	HP:0000256;HP:0000648;HP:0001263;HP:0002119;HP:0002126;HP:0010636	-0.303827703189789	-0.684793007608921	POU2F2		0		1	1	0	No
chr11:47422378-CA	DeNovo	Patient-53	HP:0000256;HP:0000648;HP:0001263;HP:0002119;HP:0002126;HP:0010636	-0.303827703189789	-0.684793007608921	ZEB2	HP:0000003;HP:0000006;HP:0000020;HP:0000028;HP:0000034;HP:0000041;HP:0000047;HP:0000048;HP:0000054;HP:0000075;HP:0000076;HP:0000077;HP:0000125;HP:0000126;HP:0000175;HP:0000176;HP:0000179;HP:0000193;HP:0000194;HP:0000212;HP:0000252;HP:0000286;HP:0000303;HP:0000307;HP:0000316;HP:0000322;HP:0000358;HP:0000378;HP:0000403;HP:0000407;HP:0000431;HP:0000437;HP:0000444;HP:0000480;HP:0000482;HP:0000483;HP:…	3	HP:0000648;HP:0002119;HP:0002126	0.0001333947	1	0	No
chr11:47422378-CA	DeNovo	Patient-53	HP:0000256;HP:0000648;HP:0001263;HP:0002119;HP:0002126;HP:0010636	-0.303827703189789	-0.684793007608921	ZBTB40		0		1	1	0	No
chr11:47422378-CA	DeNovo	Patient-53	HP:0000256;HP:0000648;HP:0001263;HP:0002119;HP:0002126;HP:0010636	-0.303827703189789	-0.684793007608921	IKZF2		0		1	1	0	No
chr11:47422378-CA	DeNovo	Patient-53	HP:0000256;HP:0000648;HP:0001263;HP:0002119;HP:0002126;HP:0010636	-0.303827703189789	-0.684793007608921	NCOA1		0		1	1	0	No
[truncated: 9,276 more rows]
