# Supplementary material for: Massively parallel identification of functionally consequential noncoding genetic variants in undiagnosed rare disease patients
Source: Sci Rep. 2022 May 9;12:7576. doi: 10.1038/s41598-022-11589-8 (PMC9085742; doi:10.1038/s41598-022-11589-8)
Supplement: Supplementary file 8 — Supplementary Table S5. [file 41598_2022_11589_MOESM8_ESM.txt]

gene_name	gene_id	baseMean	log2FoldChange-sgKDM5B	lfcSE-sgKDM5B	stat-sgKDM5B	pvalue-sgKDM5B	padj-sgKDM5B	Sig-sgKDM5B	negLog10padj-sgKDM5B	log2FoldChange-sgVariant	lfcSE-sgVariant	stat-sgVariant	pvalue-sgVariant	padj-sgVariant	Sig-sgVariant	negLog10padj-sgVariant
5_8S_rRNA	ENSG00000275877.1	0	NA	NA	NA	1	1	No	0	NA	NA	NA	1	1	No	0
5_8S_rRNA	ENSG00000276871.1	0	NA	NA	NA	1	1	No	0	NA	NA	NA	1	1	No	0
5_8S_rRNA	ENSG00000277739.1	0.335235861689294	-1.53500812553743	4.99745458954967	-0.30715799374092	0.758723117121796	1	No	0	-0.270661421773907	4.98967516922156	-0.0542442969922094	0.956740528718091	1	No	0
5_8S_rRNA	ENSG00000283274.1	0	NA	NA	NA	1	1	No	0	NA	NA	NA	1	1	No	0
5_8S_rRNA	ENSG00000283291.1	0	NA	NA	NA	1	1	No	0	NA	NA	NA	1	1	No	0
5_8S_rRNA	ENSG00000283568.1	0	NA	NA	NA	1	1	No	0	NA	NA	NA	1	1	No	0
5S_rRNA	ENSG00000276861.1	0	NA	NA	NA	1	1	No	0	NA	NA	NA	1	1	No	0
5S_rRNA	ENSG00000277411.1	3.37588555391326	-0.0278041278719133	1.83247329891164	-0.0151730057340683	0.987894157486981	1	No	0	0.125355311951684	1.8113242496137	0.0692064449412736	0.944825293088944	1	No	0
5S_rRNA	ENSG00000277488.1	0	NA	NA	NA	1	1	No	0	NA	NA	NA	1	1	No	0
5S_rRNA	ENSG00000285609.1	0	NA	NA	NA	1	1	No	0	NA	NA	NA	1	1	No	0
5S_rRNA	ENSG00000285626.1	5.20871654507209	-1.34108664376399	1.50563668075337	-0.89071066141465	0.373084413697328	1	No	0	-0.630808488263217	1.4484334459466	-0.435510854867732	0.663191661663161	1	No	0
5S_rRNA	ENSG00000285674.1	0.306000939002264	0	4.99745499513702	0	1	1	No	0	2.18460944413992	4.88811578481548	0.446922605828246	0.654930941368592	1	No	0
5S_rRNA	ENSG00000285776.1	3.47835180239339	-2.9717968477266	2.13840952505642	-1.38972297537264	0.164613015294301	1	No	0	-2.07497876165099	1.99521467170547	-1.03997769817788	0.298350262075081	1	No	0
5S_rRNA	ENSG00000285912.1	2.58852471257843	-0.16908534071824	2.47143796766147	-0.068415773703692	0.945454665650811	1	No	0	2.38833637318282	2.27357338102648	1.05047692461306	0.293498894751684	1	No	0
5S_rRNA	ENSG00000288601.1	0	NA	NA	NA	1	1	No	0	NA	NA	NA	1	1	No	0
7SK	ENSG00000202198.1	0	NA	NA	NA	1	1	No	0	NA	NA	NA	1	1	No	0
7SK	ENSG00000271394.1	1.23310123676209	-4.11998025987258	3.32243653933747	-1.24004784172466	0.214957699237098	1	No	0	-2.9193489381246	3.31718022567514	-0.880069438352697	0.378821694006716	1	No	0
7SK	ENSG00000273591.1	0	NA	NA	NA	1	1	No	0	NA	NA	NA	1	1	No	0
7SK	ENSG00000274303.1	3.7385227891547	-1.33872592160342	1.86465717967256	-0.7179474791385	0.472789671187713	1	No	0	0.616072610632945	1.71075246336734	0.360117915259525	0.71875895590364	1	No	0
7SK	ENSG00000275933.1	0	NA	NA	NA	1	1	No	0	NA	NA	NA	1	1	No	0
7SK	ENSG00000276626.1	0	NA	NA	NA	1	1	No	0	NA	NA	NA	1	1	No	0
7SK	ENSG00000277313.1	0	NA	NA	NA	1	1	No	0	NA	NA	NA	1	1	No	0
A1BG	ENSG00000121410.12	44.6504329757285	-0.378834298611754	0.520636747778004	-0.727636495557716	0.466836133770199	1	No	0	0.665605549194819	0.500660501652229	1.32945488409462	0.18369794089259	1	No	0
A1BG-AS1	ENSG00000268895.6	252.775708198809	-0.126239563314913	0.219731559564166	-0.574517213482246	0.565617855615504	0.870768609862475	No	0.0600972351307468	-0.0913696598734076	0.218061749499861	-0.419008194160461	0.675210143808462	1	No	0
A1CF	ENSG00000148584.15	19.8103887588873	-0.325615530799394	0.811183531212293	-0.401407965362376	0.688119785882483	1	No	0	-0.239201776300158	0.803940407797835	-0.297536700456919	0.766056793015625	1	No	0
A2M	ENSG00000175899.15	35.6656087511088	-0.617851005827083	0.58464024319413	-1.05680546801142	0.290600378279647	1	No	0	-0.6174108226024	0.580208501393995	-1.06411888333077	0.287274847519182	1	No	0
A2M-AS1	ENSG00000245105.4	25.1606166706611	-0.219602453082184	0.654642800839029	-0.335453857891248	0.737282746275188	1	No	0	-0.516318204246916	0.656220280602947	-0.786806228805537	0.431395306656757	1	No	0
A2ML1	ENSG00000166535.20	10.8508863447663	1.03529333504633	1.06331398052719	0.973647816172822	0.330231435907669	1	No	0	-0.598036840048314	1.10859520217651	-0.539454652946525	0.589573178757353	1	No	0
A2ML1-AS1	ENSG00000256661.1	0	NA	NA	NA	1	1	No	0	NA	NA	NA	1	1	No	0
A2ML1-AS2	ENSG00000256904.1	0	NA	NA	NA	1	1	No	0	NA	NA	NA	1	1	No	0
A2MP1	ENSG00000256069.7	10.082254571422	0.4490600185754	1.02519328685216	0.438024735759079	0.661368352427032	1	No	0	-0.499783942599129	1.05005804526595	-0.475958395683303	0.63410401818989	1	No	0
A3GALT2	ENSG00000184389.9	6.37720363433853	-0.570758985642726	1.34783453078309	-0.423463691281981	0.671956984076425	1	No	0	-0.984975728043695	1.35710121082823	-0.725793861345517	0.467965150710976	1	No	0
A4GALT	ENSG00000128274.17	116.230547065447	-0.00280238075303799	0.349800682064364	-0.00801136446189762	0.993607924360951	1	No	0	0.190084840459165	0.346291515241221	0.548915673913509	0.583063321182773	1	No	0
A4GNT	ENSG00000118017.4	2.40777375630784	-4.85698427754952	2.76304535520856	-1.75783733277983	0.0787751911474976	1	No	0	-1.63896494310687	2.46446070949162	-0.665039997105478	0.506024911050585	1	No	0
AA06	ENSG00000265544.1	0.306000939002264	0	4.99745499513702	0	1	1	No	0	2.18460944413992	4.88811578481548	0.446922605828246	0.654930941368592	1	No	0
AAAS	ENSG00000094914.14	5352.22402186158	0.0192064789870293	0.0620459354588744	0.309552573347207	0.75690122675262	0.936807133567281	No	0.0283498108721676	0.0372478803101749	0.0617926167105396	0.602788525442421	0.546649381140037	0.800685976881536	No	0.0965377776078529
AACS	ENSG00000081760.17	1893.09125724113	-0.0191775305291894	0.0893653013126302	-0.214597055540604	0.830081489794623	0.958515058350883	No	0.0184010599300765	-0.0175503413811514	0.0888966167371949	-0.197424176816936	0.843495611558904	0.94226267608088	No	0.02582801135785
AACSP1	ENSG00000250420.8	35.3696931837546	-0.472900418199598	0.606895106754393	-0.779212771591809	0.435854387976555	1	No	0	-0.977740249398852	0.612312315349489	-1.59679990894971	0.110310316259682	1	No	0
AADAC	ENSG00000114771.14	0	NA	NA	NA	1	1	No	0	NA	NA	NA	1	1	No	0
AADACL2	ENSG00000197953.6	0	NA	NA	NA	1	1	No	0	NA	NA	NA	1	1	No	0
AADACL2-AS1	ENSG00000242908.6	0	NA	NA	NA	1	1	No	0	NA	NA	NA	1	1	No	0
AADACL3	ENSG00000188984.12	2.50186543062662	-2.75723349657783	2.40275645168684	-1.14752932809404	0.251162919156286	1	No	0	-5.34567250521846	2.59874622060047	-2.05701982857844	0.0396843185695628	1	No	0
AADACL4	ENSG00000204518.3	1.20039464611589	0.596941441058506	3.4002921648511	0.175555926408061	0.860642830110272	1	No	0	-0.372020413505273	3.46356569837687	-0.107409659842634	0.914463991395863	1	No	0
AADACP1	ENSG00000240602.7	0.306000939002264	0	4.99745499513702	0	1	1	No	0	2.18460944413992	4.88811578481548	0.446922605828246	0.654930941368592	1	No	0
AADAT	ENSG00000109576.14	625.315873380977	0.0970902404517403	0.144748310159594	0.670752151404683	0.502378433856871	0.840611242888348	No	0.0754048057513318	0.193275811677587	0.143553415589691	1.34636860351699	0.178183671103396	0.490386604550708	No	0.309461401558903
AAGAB	ENSG00000103591.13	8232.45378759473	0.0760392157426719	0.0595407277677398	1.27709583999864	0.201568413367627	0.616587902022546	No	0.210005000751896	0.0781702406311685	0.0593819170189607	1.31639806451868	0.188040471718137	0.504174879373209	No	0.297418796940777
AAK1	ENSG00000115977.21	1969.29022218934	0.070113701703904	0.0981273062039588	0.714517746550301	0.474907086444469	0.826546114214452	No	0.0827329114933911	-0.0856120368745378	0.0979982690533487	-0.873607643293495	0.382331962344252	0.692689160989821	No	0.159461608031039
AAMDC	ENSG00000087884.14	319.209881220896	-0.170739571029524	0.211325909806075	-0.807944331985629	0.419122629183651	0.797532245818575	No	0.0982517485241239	-0.119281534168953	0.209850842853928	-0.568411032077587	0.569755901146687	0.811955362051919	No	0.0904678458172076
AAMP	ENSG00000127837.10	13855.4740675622	0.138236366167411	0.0517442948973382	2.67152864758665	0.00755066270800653	0.135807203879929	No	0.867077192335917	0.0458487039046419	0.0516804394794512	0.887157778967263	0.374993960130161	0.687799378658615	No	0.162538220844998
AANAT	ENSG00000129673.10	33.0574619889511	0.432263053349899	0.620543145330969	0.696588233392459	0.486060521695841	1	No	0	-0.168439336446268	0.626661895849102	-0.268788221466759	0.788092657810532	1	No	0
AAR2	ENSG00000131043.13	4103.8005553283	0.0349784338174581	0.0794643830605433	0.440177504314207	0.659808551334255	0.910306615213321	No	0.0408123012321141	-0.0337860796598945	0.0792963295968769	-0.426073688803185	0.670054151765202	0.867649488880352	No	0.061655684718367
AARD	ENSG00000205002.4	10.3822987915111	-0.251951487549175	1.01762032334833	-0.247588891228278	0.80445250668449	1	No	0	0.0114319582257997	1.00098790356336	0.0114206756995801	0.990887817272249	1	No	0
AARS1	ENSG00000090861.17	24138.0213720095	0.0424637540122291	0.0615971068025365	0.689379034446477	0.490584773449925	0.835321211417452	No	0.0781464903592674	0.0784499390222491	0.0615367781144044	1.27484638335145	0.202363619698574	0.521206117037856	No	0.282990495913795
AARS1P1	ENSG00000249038.2	0.306000939002264	0	4.99745499513702	0	1	1	No	0	2.18460944413992	4.88811578481548	0.446922605828246	0.654930941368592	1	No	0
AARS2	ENSG00000124608.5	5031.68137204677	-0.123488657793573	0.0628423808173855	-1.96505377720205	0.0494080136685657	0.345791351526827	No	0.461185872921973	-0.134667362957264	0.0625991899250412	-2.15126366840402	0.0314553941949302	0.198673042508683	No	0.701861057318823
AARSD1	ENSG00000266967.7	168.707201145232	-0.500421853225001	0.279384213355771	-1.7911600917399	0.0732676083402037	0.408379195614348	No	0.388936390630252	0.0571505837515125	0.273148184696599	0.209229227772438	0.834269296866829	1	No	0
AARSD1P1	ENSG00000234969.1	50.2536943166937	0.198029690000589	0.518143290620707	0.382190976097287	0.70231971474577	1	No	0	0.472356636384105	0.511904079898944	0.922744426020893	0.356140408192225	1	No	0
AASDH	ENSG00000157426.14	2295.50944057583	0.150021301441664	0.0844396638991579	1.77666862365567	0.0756227775903311	0.413090218951733	No	0.383955088019248	0.202345492288502	0.0839609250570026	2.40999598505049	0.015952696074914	0.134068986609307	No	0.87267167332043
AASDHPPT	ENSG00000149313.11	6447.58777650437	0.0732617905555772	0.0568605168851504	1.28844749518466	0.197590234664803	0.612296395455989	No	0.213038297216532	0.0965606761175738	0.0566291110416841	1.70514200808303	0.0881679425858745	0.343584944661645	No	0.46396587450791
AASS	ENSG00000008311.16	3483.9561653046	-0.00317129302154201	0.0761618097608715	-0.0416388874095698	0.966786572440644	0.992181212404861	No	0.00340900086982693	0.165394236842322	0.0756550494492458	2.18616256345558	0.0288037140953318	0.188012233339675	No	0.725813891698732
AATBC	ENSG00000215458.8	399.786108375085	-0.773827164727559	0.196681267288238	-3.93442230364272	8.33970402832758e-05	0.00745857116133463	Yes	2.12734436236409	-0.96853898745003	0.196496363951834	-4.92904279738958	8.26334732114696e-07	0.000137327733038846	Yes	3.86224174907428
AATF	ENSG00000275700.6	7334.30481014409	-0.0172633155058514	0.0665465650906572	-0.259417078587503	0.795313453835516	0.949028190684786	No	0.0227208867539475	-0.013072461581151	0.0663821964469136	-0.196927222671897	0.843884490180242	0.942444599952503	No	0.0257441696548732
AATK	ENSG00000181409.14	277.265656873547	-0.192134935819968	0.224218590658418	-0.856909033527346	0.391495159933717	0.780922198331747	No	0.107392231831157	-0.165066768696998	0.222745939343016	-0.741053997140681	0.458660700916164	1	No	0
AB015752.3	ENSG00000254180.2	18.0496948470961	0.178453002156082	0.769048662940257	0.232043836437883	0.816503966290355	1	No	0	-0.358645753740464	0.776910943563972	-0.461630456761525	0.644346349578148	1	No	0
AB019438.66	ENSG00000228757.1	0	NA	NA	NA	1	1	No	0	NA	NA	NA	1	1	No	0
AB019440.50	ENSG00000271201.1	0	NA	NA	NA	1	1	No	0	NA	NA	NA	1	1	No	0
AB019441.29	ENSG00000225200.2	20.5520372330949	0.164576095944273	0.774770977609944	0.212419025364071	0.831780144344758	1	No	0	0.250619346806412	0.76826812465913	0.326213386657957	0.744262913818389	1	No	0
ABALON	ENSG00000281376.1	6.80701383825382	-1.35940694444247	1.28686579378473	-1.05637040863787	0.290799019865609	1	No	0	-0.313791748021391	1.21786205197183	-0.257657874726726	0.796670959666883	1	No	0
ABAT	ENSG00000183044.12	316.664608800863	-0.0575866036439227	0.209277931863598	-0.275168065410051	0.783187120362992	0.944690780101133	No	0.0247103232070848	0.0278777559496074	0.207642642258113	0.134258337528539	0.89319829674223	0.961926163382357	No	0.0168582627504245
ABBA01000934.1	ENSG00000283544.1	0.371039869239497	2.45827740891077	4.88484453410874	0.503245782285535	0.614791480177433	1	No	0	0	4.9975798104491	0	1	1	No	0
ABBA01045074.1	ENSG00000286916.1	0	NA	NA	NA	1	1	No	0	NA	NA	NA	1	1	No	0
ABBA01045074.2	ENSG00000287800.1	0	NA	NA	NA	1	1	No	0	NA	NA	NA	1	1	No	0
ABC10-43608400O15.1	ENSG00000287550.1	1.37935920525837	-0.995722709950886	3.21792825606867	-0.30942974196925	0.756994648930011	1	No	0	-1.3709476793637	3.23422532150722	-0.423887497957258	0.671647862227211	1	No	0
ABC10-44372100G24.1	ENSG00000285722.1	32.7136677092359	-0.818069976276041	0.626874454624943	-1.30499810646374	0.191893492561274	1	No	0	-0.33590373566859	0.612655858302396	-0.548274746934346	0.583503264465764	1	No	0
ABC11-4932300O16.1	ENSG00000283095.1	0.364484493762234	-2.53503140279492	4.89223638793533	-0.518174348452688	0.604336630361979	1	No	0	-2.76071232569324	4.89235857532578	-0.564290675588799	0.572556326193428	1	No	0
ABC12-46663800M24.1	ENSG00000285599.1	0	NA	NA	NA	1	1	No	0	NA	NA	NA	1	1	No	0
ABC12-46663800M24.2	ENSG00000287222.1	453.38292092601	0.0734406745478787	0.163654546885165	0.448754256729644	0.653608940236965	0.908706411705975	No	0.041576407615248	0.00460218363840496	0.162924934079616	0.0282472640814821	0.977464940961353	0.990674586595823	No	0.00406897765826414
ABC12-47964100C23.1	ENSG00000274067.1	0	NA	NA	NA	1	1	No	0	NA	NA	NA	1	1	No	0
ABC13-47656900H15.1	ENSG00000283566.2	0.364484493762234	-2.53503140279492	4.89223638793533	-0.518174348452688	0.604336630361979	1	No	0	-2.76071232569324	4.89235857532578	-0.564290675588799	0.572556326193428	1	No	0
ABC13-48845200J1.1	ENSG00000287988.1	0	NA	NA	NA	1	1	No	0	NA	NA	NA	1	1	No	0
ABC14-1188822O7.1	ENSG00000283259.1	0	NA	NA	NA	1	1	No	0	NA	NA	NA	1	1	No	0
ABC14-1188822O7.2	ENSG00000285945.1	0	NA	NA	NA	1	1	No	0	NA	NA	NA	1	1	No	0
ABC7-42391500H16.4	ENSG00000282994.1	0	NA	NA	NA	1	1	No	0	NA	NA	NA	1	1	No	0
ABC7-42404400C24.1	ENSG00000277758.6	107.014546586795	-0.050034313673969	0.327823382020517	-0.152625823593137	0.878693359304978	1	No	0	0.150179417309445	0.323647517241625	0.464021533640641	0.642632317816452	1	No	0
ABC7-42418200C9.1	ENSG00000268486.5	0.371039869239497	2.45827740891077	4.88484453410874	0.503245782285535	0.614791480177433	1	No	0	0	4.9975798104491	0	1	1	No	0
ABC7-481722F1.1	ENSG00000273644.1	0	NA	NA	NA	1	1	No	0	NA	NA	NA	1	1	No	0
ABC7-481722F1.2	ENSG00000283061.1	0.27935034849441	0	4.99745499514106	0	1	1	No	0	2.06510853834858	4.89693225541524	0.421714745198874	0.673233240453574	1	No	0
ABC8-43014700C16.1	ENSG00000283371.1	0	NA	NA	NA	1	1	No	0	NA	NA	NA	1	1	No	0
ABCA1	ENSG00000165029.17	636.823361818248	-0.354050720946209	0.156813393624233	-2.25778368010203	0.0239591491720232	0.244463742226186	No	0.61178554438807	-0.200925792733067	0.155402815226083	-1.29293534638196	0.196033421254686	0.513354645632767	No	0.289582503450913
ABCA10	ENSG00000154263.17	31.7600620760257	-0.6856855881964	0.693959087854182	-0.9880778279259	0.323114533555522	1	No	0	-0.767841792175116	0.691196785318119	-1.11088738906927	0.266616824366192	1	No	0
ABCA11P	ENSG00000251595.7	65.776299439684	-0.179358426158028	0.463188545650573	-0.387225521533805	0.698589257655111	1	No	0	-0.265677194569228	0.461504572565044	-0.575676191229469	0.564834071088521	1	No	0
ABCA12	ENSG00000144452.15	101.496428498148	-0.92601823628027	0.365257942973429	-2.53524462395506	0.0112368826461939	1	No	0	-0.49802505911708	0.357721289332552	-1.39221531949164	0.163857205110815	1	No	0
ABCA13	ENSG00000179869.15	12.9203854539727	1.67059984608677	0.973355894758374	1.71632992113484	0.0861016749015576	1	No	0	1.53726417758581	0.971351066440371	1.58260409721821	0.113511729063355	1	No	0
ABCA17P	ENSG00000238098.9	112.023341532915	-0.0892412868561732	0.319744455421068	-0.279101905734854	0.780166620658986	1	No	0	0.103748561045305	0.315685611306509	0.328645200571312	0.742423878958208	1	No	0
ABCA2	ENSG00000107331.17	1592.87132717335	-0.0735181383240699	0.116335199716388	-0.631950935772655	0.527418938288397	0.852495175336399	No	0.0693080702013978	-0.0535953788484603	0.115867916141294	-0.462555819016403	0.643682783212075	0.852565682209069	No	0.069272152720073
ABCA3	ENSG00000167972.14	2633.68091430683	-0.0230646023035927	0.0893860874255519	-0.258033469949144	0.79638107635364	0.949142136098114	No	0.0226687461598105	-0.073199334883579	0.0891233198132458	-0.82132639400064	0.411460377418172	0.715627273885972	No	0.145313116019059
ABCA4	ENSG00000198691.13	29.2779364657965	0.397429736044792	0.647108219206906	0.614162707640897	0.539107813786045	1	No	0	-0.16878908994765	0.65314426121564	-0.258425435191757	0.796078588662756	1	No	0
ABCA5	ENSG00000154265.16	1359.58160180503	-0.0983883854407871	0.116640416685803	-0.843518809657703	0.398938350521912	0.785162016932487	No	0.105040718032325	0.0359057540578619	0.115846668753178	0.309942050507835	0.756605024600095	0.905684236854632	No	0.0430231909484457
ABCA6	ENSG00000154262.13	12.6535875817003	-0.203688934129185	0.945174471260292	-0.215504058057754	0.829374348519693	1	No	0	-0.714990230567648	0.954371800547132	-0.749173676504012	0.453752532815214	1	No	0
ABCA7	ENSG00000064687.13	765.56882782957	-0.161461845678778	0.132424529473137	-1.21927445255928	0.222740041744514	0.641204867634453	No	0.193003189407788	-0.170740263847029	0.131653165612218	-1.29689448068374	0.194667495833108	0.511992260605469	No	0.290736603871322
ABCA8	ENSG00000141338.14	23.4963547219191	0.603040725181675	0.69361288954611	0.869419721389975	0.384617600046896	1	No	0	0.47437989720781	0.691742111865068	0.685775651172649	0.492854592837432	1	No	0
ABCA9	ENSG00000154258.17	10.2791396233336	-0.997242411972063	1.169084949608	-0.853011077002094	0.393653161466059	1	No	0	-0.772327411727811	1.15231745835116	-0.670238401866208	0.50270582727156	1	No	0
ABCA9-AS1	ENSG00000231749.3	0.371039869239497	2.45827740891077	4.88484453410874	0.503245782285535	0.614791480177433	1	No	0	0	4.9975798104491	0	1	1	No	0
ABCB1	ENSG00000085563.15	2137.23142628163	0.0912017867495592	0.0908232849251902	1.00416745358507	0.315297906791547	0.72403904265824	No	0.140238014529564	0.00639222663818863	0.0905725033914488	0.0705757972765952	0.943735373343693	0.979394520198225	No	0.00904233022828734
ABCB10	ENSG00000135776.5	5755.42498199204	0.0814412454611149	0.0633560825724053	1.28545266933197	0.198634146168558	0.613160582602681	No	0.212425771802626	0.12097307178853	0.0631092180871247	1.91688433885398	0.0552526271263506	0.269404188816068	No	0.569595655956903
ABCB10P1	ENSG00000274099.1	0	NA	NA	NA	1	1	No	0	NA	NA	NA	1	1	No	0
ABCB10P3	ENSG00000261524.1	0	NA	NA	NA	1	1	No	0	NA	NA	NA	1	1	No	0
ABCB10P4	ENSG00000260053.2	0.728968987524467	-3.53501048193524	4.83876899380726	-0.730559877204183	0.465048026906434	1	No	0	-3.76070389231833	4.83888984583358	-0.777183199480435	0.437050692828019	1	No	0
ABCB11	ENSG00000073734.10	2.47982676688432	-2.53502141977976	2.83160323789308	-0.895260107721164	0.370648059942613	1	No	0	2.53432066934842	2.46597263660009	1.02771646032641	0.304083222661245	1	No	0
ABCB4	ENSG00000005471.19	170.016493151039	0.307345383192618	0.279572746067366	1.09933957267265	0.271619977480487	0.689443700913477	No	0.161501191969465	0.401071733410173	0.277407839346275	1.44578370371695	0.148237878297398	1	No	0
ABCB5	ENSG00000004846.17	11.0351672984945	-1.29747554218203	1.09532073995526	-1.1845621970374	0.236190591056212	1	No	0	0.972665948043518	0.990080564361586	0.982410909834092	0.325897453728969	1	No	0
ABCB6	ENSG00000115657.14	182.673322865964	-0.518637853821	0.297383246324625	-1.74400495061801	0.0811582265880383	0.425924679236617	No	0.370667194991389	-0.205301157960419	0.293589103043109	-0.699280578987545	0.484376701636683	1	No	0
ABCB7	ENSG00000131269.19	4522.78014799163	0.0553963762127797	0.0664781760531165	0.833301686383778	0.404674605464372	0.788197699558722	No	0.103364837004558	0.12587798152891	0.0661431672562485	1.90311390806611	0.057025683532761	0.274033361139589	No	0.562196562446507
ABCB8	ENSG00000197150.13	3072.94504990079	-0.145131360095024	0.0792826883110562	-1.83055548678696	0.0671669177061166	0.394484044237946	No	0.403970558080802	-0.242887309017311	0.0790900259555213	-3.07102325587687	0.00213326534668735	0.0379469812115434	Yes	1.42082276773467
ABCB9	ENSG00000150967.18	660.382987006903	-0.229732609578196	0.140433304176875	-1.63588410117339	0.101863846041806	0.464928932289382	No	0.332613427052752	-0.133575338536505	0.139174892097675	-0.959766065008046	0.337172964987939	0.655006110242756	No	0.183754648661141
ABCC1	ENSG00000103222.20	4289.11121658077	-0.0105400717575178	0.065149729933225	-0.161782278580752	0.87147730883304	0.969404506857682	No	0.0134949655304534	-0.046657125378558	0.0649120692504927	-0.718774272909254	0.472280011740004	0.755292050893341	No	0.12188508603145
ABCC10	ENSG00000124574.15	1677.26429924247	-0.147363903410677	0.0953439013264689	-1.54560387565939	0.122200264634047	0.503236910693654	No	0.298227512390518	-0.113082301775999	0.0947618260223831	-1.19333181432456	0.232739447477925	0.555308410526877	No	0.255465748789722
ABCC11	ENSG00000121270.16	51.1780195174051	-0.313941180418241	0.499066415215098	-0.629056916769147	0.529311794726961	1	No	0	0.169435501106082	0.489094485580683	0.346426929972269	0.729021889430694	1	No	0
ABCC12	ENSG00000140798.16	5.85023753573827	-1.76311149746076	1.89832422322983	-0.928772585781464	0.353006954511071	1	No	0	0.468518220713116	1.77518608879548	0.263926257461279	0.791836742264139	1	No	0
ABCC13	ENSG00000243064.8	4.22434170095905	-0.363793064585109	2.03456063884687	-0.178806695479617	0.858089487781384	1	No	0	-5.46115937902155	2.4550050014211	-2.22450030686712	0.0261148018845296	1	No	0
ABCC2	ENSG00000023839.12	247.652171058277	0.150925537120194	0.214662778418068	0.703082007194829	0.48200464447699	0.829929687232462	No	0.0809587000823082	0.110687924093647	0.213485647369119	0.518479464346691	0.604123784353717	1	No	0
ABCC3	ENSG00000108846.16	17.5253813495057	-0.32960238602992	0.847517681069683	-0.388903256406305	0.697347713171059	1	No	0	0.0395364549852924	0.832945962820532	0.0474658102086402	0.962141979108662	1	No	0
ABCC4	ENSG00000125257.16	4747.37076853786	0.0752211320385844	0.0610483868891269	1.23215593190361	0.217890841349083	0.634825529232735	No	0.197345616602181	0.0411483226721128	0.0608213642970849	0.676543894528932	0.498695387004895	0.77277290654786	No	0.111948112709315
ABCC5	ENSG00000114770.17	3752.59204451063	0.03262301539598	0.0809773065581052	0.402866145869787	0.687046697426703	0.917419078353763	No	0.0374322326609691	0.0898289916217067	0.0806585899500599	1.11369404892058	0.265410463215915	0.589621878300556	No	0.229426410072817
ABCC5-AS1	ENSG00000223882.1	8.19250740837735	-0.654718585566549	1.1962057490078	-0.547329408932879	0.584152442889579	1	No	0	0.239412328198248	1.15194243386557	0.207833587130612	0.835358906445188	1	No	0
ABCC6	ENSG00000091262.17	207.41548647005	-0.0653789465102903	0.242463857566609	-0.269644091150078	0.787434076445267	0.947082647314249	No	0.0236121205676234	-0.111735276979244	0.241197941734715	-0.46325137012213	0.643184198628192	1	No	0
ABCC6P1	ENSG00000256340.8	64.9118375785685	0.132246483508757	0.477713423026971	0.276832253677935	0.781908913797837	1	No	0	0.439673452357087	0.472056708770039	0.931399647942029	0.35164687292355	1	No	0
ABCC6P2	ENSG00000255277.3	24.7099488701828	0.44769585948754	0.740569006683147	0.604529565033617	0.545491619122217	1	No	0	0.380206238586612	0.73780839336014	0.515318397036756	0.606330545325565	1	No	0
ABCC8	ENSG00000006071.16	263.665651691306	-0.196424845527555	0.212681610007021	-0.923562904762057	0.355713934909529	0.757952400247579	No	0.12035806740082	0.078923694050918	0.20951893317992	0.376690033941439	0.706403969995342	1	No	0
ABCC9	ENSG00000069431.13	64.2592195669419	-0.152771405791083	0.463157497564337	-0.329847636267318	0.741515091255144	1	No	0	0.123085451670352	0.45725711605383	0.269182145775204	0.787789518973937	1	No	0
ABCD1	ENSG00000101986.12	232.582590681353	-0.0881767103848987	0.234174989018036	-0.376541964428607	0.706514023943784	0.922898435558905	No	0.0348460902019475	-0.356137062734173	0.234441509112336	-1.51908705963637	0.128740583517462	1	No	0
ABCD1P2	ENSG00000215151.4	0	NA	NA	NA	1	1	No	0	NA	NA	NA	1	1	No	0
ABCD1P3	ENSG00000261233.2	0	NA	NA	NA	1	1	No	0	NA	NA	NA	1	1	No	0
ABCD1P4	ENSG00000225293.1	0	NA	NA	NA	1	1	No	0	NA	NA	NA	1	1	No	0
ABCD1P5	ENSG00000214330.4	0	NA	NA	NA	1	1	No	0	NA	NA	NA	1	1	No	0
ABCD2	ENSG00000173208.4	51.9768613945804	-0.961811795653133	0.53537776350918	-1.79651054117163	0.0724133577654467	1	No	0	-0.343102300786183	0.522490511791186	-0.656667045703797	0.511395028354788	1	No	0
ABCD3	ENSG00000117528.14	8025.25343266228	0.0772185056493979	0.0568501871625758	1.35828058804053	0.174374667485662	0.580413420932767	No	0.236262553902023	0.0918530592287025	0.0566706028881629	1.62082375248364	0.105055442903122	0.375477778868915	No	0.425415759858666
ABCD4	ENSG00000119688.21	3432.58186613877	-0.11312230458857	0.0748616091318618	-1.51108566727862	0.130766625910401	0.516534147062469	No	0.286900962836315	-0.132352154658309	0.0745739661146656	-1.77477693026012	0.0759347269798238	0.320215595284773	No	0.494557520695332
ABCE1	ENSG00000164163.11	18072.1237034539	0.0594718767958833	0.0549030768653763	1.08321573564465	0.278712676824222	0.696455789916293	No	0.157106446798937	0.0874098247936034	0.0548157010040867	1.59461291550548	0.110798822624918	0.386838358497863	No	0.41247046825504
ABCF1	ENSG00000204574.14	14437.7343984449	0.045941518531553	0.050850806757107	0.903457023818648	0.366283387279756	0.763210942346802	No	0.117355411670355	-0.0129032383756567	0.0507717488932041	-0.254142089979963	0.799385787457377	0.924228539218914	No	0.0342206250469972
ABCF2	ENSG00000033050.9	4827.73389736952	-0.039332218171712	0.0745061309330479	-0.527905793511898	0.597564723410105	0.884651957394273	No	0.0532275572262213	-0.0501167661892945	0.0742961267640854	-0.674554224723339	0.499959023902412	0.774404810149429	No	0.111031958108152
ABCF2-H2BE1	ENSG00000285292.1	0	NA	NA	NA	1	1	No	0	NA	NA	NA	1	1	No	0
ABCF2P1	ENSG00000242159.1	0.314985886825042	2.24351794338217	4.90071518486077	0.457793986949662	0.647100456225725	1	No	0	0	4.9975798104491	0	1	1	No	0
ABCF2P2	ENSG00000228769.1	0	NA	NA	NA	1	1	No	0	NA	NA	NA	1	1	No	0
ABCF3	ENSG00000161204.11	2758.45007339752	-0.182297578305065	0.0763057854722056	-2.38904006002883	0.0168924603118376	0.202156280955045	No	0.694312760678361	-0.0650655664797805	0.0757232448577818	-0.859254864235971	0.39019992012652	0.698293695657279	No	0.155961878843439
ABCG1	ENSG00000160179.19	423.645251127062	0.0612542540030695	0.183384680429917	0.334020561910996	0.738364042732786	0.931249261443179	No	0.0309340586745544	0.22293620342834	0.181705898817008	1.22690680313496	0.21985762128873	0.541639130023815	No	0.266289968142056
ABCG2	ENSG00000118777.12	373.529029961298	0.00398375270187079	0.19232669711462	0.0207134670414301	0.983474226179648	0.997083399663644	No	0.00126851420701581	-0.0495409021356309	0.191487856292474	-0.258715633956251	0.795854656006169	0.922758125789927	No	0.0349121217267908
ABCG4	ENSG00000172350.10	130.071719855668	0.223388906345212	0.2984756042473	0.748432713315237	0.454199196742469	0.816588823423865	No	0.0879965685209809	-0.307299879568527	0.301194272776552	-1.02027132433725	0.307599799212019	1	No	0
ABCG5	ENSG00000138075.14	18.9743553188511	0.256692974618616	0.79841691604817	0.321502424935006	0.747829674895626	1	No	0	-0.213728046818397	0.803918206717004	-0.265857950513657	0.790348610569438	1	No	0
ABCG8	ENSG00000143921.9	22.4178553244274	-0.360137461781305	0.735921560099758	-0.489369358512185	0.624580225281757	1	No	0	-0.159451531955654	0.726335512225396	-0.219528756713431	0.826238181529371	1	No	0
ABHD1	ENSG00000143994.14	230.325158902369	0.0586478184089834	0.253621552941756	0.231241460864534	0.817127221610082	0.955291109425303	No	0.0198642640688576	0.360704930082545	0.250607556737735	1.43932184159965	0.150059357294371	1	No	0
ABHD10	ENSG00000144827.9	4640.44565543098	0.138966896043693	0.0625401629070806	2.22204243775578	0.026280437763845	0.255887641747231	No	0.591950688128389	0.207202632829209	0.0622018362365016	3.33113369903407	0.000864930495184542	0.021269769046799	Yes	1.67223722576466
ABHD11	ENSG00000106077.19	782.915362781856	0.0242872126239746	0.133678131673806	0.181684261441047	0.855830517951632	0.965115857922183	No	0.0154205483805252	-0.0714388424620187	0.133241903422306	-0.536158975720991	0.591848683559914	0.824709572361388	No	0.0836989645740063
ABHD11-AS1	ENSG00000225969.2	40.5675284315662	0.113388391802102	0.529399961828318	0.214182848465851	0.830404470680337	1	No	0	-0.442236778270956	0.534885351672467	-0.826787977812778	0.408357245341229	1	No	0
ABHD12	ENSG00000100997.20	2232.5895855042	-0.0106644291264123	0.0819626270461694	-0.130113315186994	0.896476775679526	0.974550505590291	No	0.011195648869816	-0.0864101399298064	0.0816736324809618	-1.05799310383248	0.290058586404033	0.61142079006927	No	0.21365979809463
ABHD12B	ENSG00000131969.15	112.22003046595	0.05102807397507	0.33591390160654	0.15190819353121	0.879259345794396	1	No	0	-0.0269994461578494	0.334552190745099	-0.0807032412423229	0.935677959088587	1	No	0
ABHD13	ENSG00000139826.6	868.997624739465	0.128752920131144	0.132088756355721	0.974745494494676	0.329686519885533	0.736851864838576	No	0.132619813022311	0.152270890709932	0.131358334636027	1.15920235386548	0.246373712219863	0.57015061132713	No	0.244010405681552
ABHD14A	ENSG00000248487.9	225.037690435522	-0.362184457992269	0.234913349685951	-1.54177895158561	0.123127318615441	0.504650779963667	No	0.297009051185821	0.102841822259137	0.230154062500594	0.446839048339073	0.654991275157791	1	No	0
ABHD14A-ACY1	ENSG00000114786.16	9.41103663875815	-1.11291111412881	1.06797849316822	-1.04207258970851	0.2973780256183	1	No	0	-2.72020851176938	1.16286593731604	-2.33922795782271	0.0193236388865157	1	No	0
ABHD14B	ENSG00000114779.20	1891.36310573709	0.176660710145974	0.0890869014867284	1.98301554098042	0.0473656936336932	0.339170797924756	No	0.469581546881379	0.173006066050648	0.0886465766481065	1.95163843424452	0.0509811467450582	0.256534660942923	No	0.590853948137825
ABHD15	ENSG00000168792.5	618.285036765489	-0.212070383868489	0.139972481475364	-1.51508626290814	0.129750560024111	0.516080648938745	No	0.287282425015846	-0.0288519989134146	0.138281040305011	-0.208647540181754	0.834723395545156	0.938554467111678	No	0.0275405189087453
ABHD15-AS1	ENSG00000264031.1	1.10000885676396	-0.990325346570807	3.73192835770406	-0.265365583593376	0.790727846319694	1	No	0	-3.76071487013034	3.87776542225395	-0.969814947688204	0.332138740712141	1	No	0
ABHD16A	ENSG00000204427.12	84.8051322720247	-0.41118345087353	0.371652961861239	-1.10636398217929	0.268569008538029	1	No	0	-0.285974290916531	0.367435777360914	-0.778297347554244	0.43639373883323	1	No	0
ABHD16B	ENSG00000183260.7	0	NA	NA	NA	1	1	No	0	NA	NA	NA	1	1	No	0
ABHD17A	ENSG00000129968.17	2279.39490375653	-0.333344149022534	0.094540247940198	-3.52594959591594	0.000421967270341543	0.0223349859664862	Yes	1.65101431606788	-0.473525971054573	0.094384968184596	-5.01696382551575	5.24944469834178e-07	0.000102382273151107	Yes	3.98977523221864
ABHD17AP1	ENSG00000198658.4	8.11904871397105	-1.79104279641871	1.2162548197636	-1.47258844718645	0.140862041817198	1	No	0	-1.23268018996522	1.17051651874519	-1.05310789743204	0.292291543742604	1	No	0
ABHD17AP3	ENSG00000250536.1	60.1887658832554	-1.10269875796009	0.466555028468852	-2.36349131543805	0.0181036509653208	1	No	0	-0.588366953508041	0.454735073725477	-1.29386754509118	0.195711176610672	1	No	0
ABHD17AP4	ENSG00000229107.2	0.650390217733907	2.45775400269246	4.76429761715719	0.515869116539151	0.605945825329582	1	No	0	2.06543518979206	4.77661631530509	0.43240550495422	0.665446717813158	1	No	0
ABHD17AP5	ENSG00000263366.2	0	NA	NA	NA	1	1	No	0	NA	NA	NA	1	1	No	0
ABHD17AP6	ENSG00000226981.2	1.48187217835396	-2.53499444231266	3.57810490840846	-0.708474040645228	0.478650927395931	1	No	0	1.61974888865937	3.31568412506586	0.488511217463213	0.625187782161547	1	No	0
ABHD17AP7	ENSG00000260864.1	0	NA	NA	NA	1	1	No	0	NA	NA	NA	1	1	No	0
ABHD17AP8	ENSG00000260540.2	0	NA	NA	NA	1	1	No	0	NA	NA	NA	1	1	No	0
ABHD17AP9	ENSG00000261536.2	0	NA	NA	NA	1	1	No	0	NA	NA	NA	1	1	No	0
ABHD17B	ENSG00000107362.14	2362.46981658562	0.00210919810484571	0.0831564569227617	0.0253642132300658	0.979764455623772	0.995969699814147	No	0.00175387382899639	-0.0222626930921941	0.0827993856010092	-0.268875100106091	0.788025798831493	0.920498331865427	No	0.03597699419125
ABHD17C	ENSG00000136379.12	1077.25128857483	0.234669810367675	0.11164897593759	2.10185367485011	0.0355660956141883	0.297370166295805	No	0.526702604284212	0.128160276093104	0.11131598129537	1.15131964522721	0.249600758020148	0.572988812494284	No	0.241853857473153
ABHD18	ENSG00000164074.16	1503.17113517133	0.178829902936036	0.0943930341576533	1.89452436328466	0.0581554436704946	0.376277307291544	No	0.424491972525832	0.103032645146414	0.094036258213065	1.09566934185073	0.27322350403384	0.597530933056687	No	0.223639607186363
ABHD2	ENSG00000140526.18	4078.39978983728	0.0152692050704878	0.0648897552792562	0.235309950003295	0.813968172937225	0.954388722120247	No	0.0202747013053208	0.0242520368611384	0.0645831493109748	0.375516479451355	0.707276392836768	0.885078354644118	No	0.0530182801685475
ABHD3	ENSG00000158201.10	2178.35699125217	0.00214974843257703	0.0881684885043036	0.02438227612887	0.980547685723828	0.995996880884106	No	0.00174202163347204	-0.0616680663910438	0.0878726898668013	-0.701788763773148	0.482810907079394	0.763533759385168	No	0.11717175600041
ABHD4	ENSG00000100439.10	510.819222969594	-0.0228944436214546	0.178112420906586	-0.128539287181223	0.89772220940402	0.975013535305807	No	0.0109893553088263	0.205645037391107	0.176409044114951	1.1657284263561	0.243724263242565	0.566887740190667	No	0.246502935185985
ABHD5	ENSG00000011198.10	1803.49054265434	0.0956600820839879	0.10633838344568	0.899581872361764	0.368342807754394	0.763920391060231	No	0.116951897346654	0.15808561593558	0.105831527651543	1.49374784096557	0.135241539085285	0.428290114818798	No	0.36826194925319
ABHD6	ENSG00000163686.15	893.891548950705	0.160029951534599	0.124617421227756	1.28416998167633	0.19908248600459	0.613450492101051	No	0.21222048081784	0.077551233235081	0.124180716753037	0.624503024807869	0.532297284466645	0.793326334899431	No	0.100548128832854
ABHD8	ENSG00000127220.6	205.127875866767	-0.165939966458544	0.236924539447054	-0.700391638813875	0.483682756454816	0.831353583436181	No	0.0802142269073524	-0.218023271502906	0.23562346680863	-0.925303724861928	0.354807941750601	1	No	0
ABI1	ENSG00000136754.18	3226.73099859695	0.0935543748026482	0.0717162638773272	1.30450709148312	0.192060743217044	0.605701293297333	No	0.217741499027312	0.0875668660301019	0.0713930151404431	1.22654668468396	0.219993018451506	0.541673810639583	No	0.266262161587741
ABI1P1	ENSG00000271484.1	0.868630452385762	-3.53501443309522	3.80777568687818	-0.928367299911362	0.353217074815989	1	No	0	-2.33552782178009	3.80332471951998	-0.614075314104357	0.539165560063906	1	No	0
ABI2	ENSG00000138443.17	6132.76890376227	0.14131109652951	0.0610200652390005	2.31581359305385	0.0205684487285152	0.226432734403421	No	0.645060788865723	0.132434024564873	0.0608246796353771	2.17730739165038	0.0294576400513698	0.190850414811624	No	0.719306891778789
ABI3	ENSG00000108798.9	10.3539807990485	0.0319035270048594	1.07960777216281	0.0295510349475775	0.976425116691015	1	No	0	-0.306274197684619	1.08312397467109	-0.282769290355359	0.777353696701496	1	No	0
ABI3BP	ENSG00000154175.18	82.5121456978674	0.555917779877653	0.385152924320458	1.44336897054198	0.148916560233507	1	No	0	0.481041662844469	0.383664324972412	1.25380868518088	0.209911551609667	1	No	0
ABITRAM	ENSG00000119328.12	1748.61254128161	-0.126579688177392	0.0930249810073345	-1.36070641247873	0.173606487327318	0.580222766666506	No	0.236405234437782	-0.00977105899790319	0.0922820934168159	-0.105882502619113	0.915675576906532	0.971407870764952	No	0.0125983820077848
ABITRAMP1	ENSG00000251106.1	0.728955278138558	-3.5350030205845	4.4091442192208	-0.801743568553359	0.422701307724607	1	No	0	-3.76068552396622	4.40923682142925	-0.85291075899779	0.393708794806336	1	No	0
ABL1	ENSG00000097007.19	4809.08992341227	-0.0195829986484726	0.0619934868968609	-0.315888000961344	0.752087519810879	0.935023038027287	No	0.029177688416398	-0.144364339544602	0.0618721022409278	-2.33327031595682	0.0196339623695914	0.151753499365798	No	0.818861285506519
ABL2	ENSG00000143322.21	7466.8713488416	0.0777497530167706	0.0649850011759699	1.1964261231024	0.231530312162077	0.649534624546754	No	0.187397693168638	0.0671550444625346	0.064833283564642	1.03581124956563	0.300290208302713	0.621990469914829	No	0.206216269481383
ABLIM1	ENSG00000099204.20	6254.33224785753	0.0675420761624072	0.0621157916926668	1.08735756756653	0.276878816155725	0.694097136653285	No	0.158579747181336	0.0395199852893924	0.0619408239066687	0.638028085466548	0.523455397852085	0.788701715898648	No	0.103087214322316
ABLIM2	ENSG00000163995.21	102.43560520603	-0.329673351363932	0.351622618107465	-0.937577204613088	0.34846173061452	1	No	0	-0.10283807921028	0.347007110109248	-0.296357268235524	0.766957255292206	1	No	0
ABLIM3	ENSG00000173210.20	52.9257819627761	0.101729116780885	0.507923187740312	0.200284450949101	0.841258122521829	1	No	0	0.249049373594865	0.503284380849061	0.49484820723963	0.620707272669405	1	No	0
ABO	ENSG00000175164.16	3.9968346505492	-0.794902051259426	1.84842772594456	-0.430042267870238	0.667164894671809	1	No	0	-0.695280352114773	1.82970899964374	-0.379995044157376	0.703949093915569	1	No	0
ABR	ENSG00000159842.16	3454.86637842837	-0.0451133661629061	0.0741363466573523	-0.608518873629067	0.542843392159476	0.860691173679433	No	0.0651526506673963	0.0131798112737157	0.0737500257865736	0.178709242920904	0.858166011223247	0.947727610949661	No	0.0233164665225981
ABRA	ENSG00000174429.4	2.40288192613815	-0.610772238711433	2.40786099905889	-0.253657598569914	0.799760094254536	1	No	0	-4.76071073330952	2.73963888274399	-1.7377146905366	0.0822610988852306	1	No	0
ABRACL	ENSG00000146386.8	2576.64341497891	0.157473451021622	0.0847978127541714	1.85704614195813	0.0633045896638365	0.389193223930684	No	0.409834729645029	0.136828798781167	0.084481920684386	1.61962225376412	0.105313446220946	0.375806215662885	No	0.425036041144039
ABRAXAS1	ENSG00000163322.14	604.97298664691	-0.0805858470740587	0.150759428839532	-0.53453271675521	0.592973020241269	0.88224029479821	No	0.0544131104559689	0.0272144265580833	0.149482441537818	0.182057680340994	0.85553745982834	0.946638974420744	No	0.0238156190023806
ABRAXAS2	ENSG00000165660.8	3097.27609745066	0.0408049033036564	0.0790998451171652	0.515865780055762	0.605948155791299	0.889845923915678	No	0.0506851845752737	-0.00112234118920597	0.07883986394771	-0.0142357068240295	0.988641932943127	0.994221826709108	No	0.0025167067821417
ABT1	ENSG00000146109.5	5990.11128024055	-0.0165723021485245	0.0688906451768074	-0.240559543403779	0.809896509111384	0.953494138007846	No	0.020681972611338	-0.184079113582487	0.0688387185091397	-2.67406363118231	0.0074938231153953	0.0835405311306112	No	1.07810276792222
ABT1P1	ENSG00000250496.2	1.87762257988523	-2.63502610681406	2.63126002010468	-1.00143128641054	0.316618344739817	1	No	0	-0.875380425508808	2.33783542684421	-0.374440568167138	0.708076565430813	1	No	0
ABTB1	ENSG00000114626.18	214.238196371456	-0.266821767471261	0.276397403243439	-0.965355550885024	0.334366756700518	0.740828310420694	No	0.130282429640701	-0.126890437371949	0.274148538970772	-0.462852867457655	0.643469833463178	1	No	0
ABTB2	ENSG00000166016.6	653.105627245651	-0.0355405309474307	0.142126156981443	-0.250063265638506	0.802538423410498	0.951572153334358	No	0.0215582755777932	-0.337431449723073	0.142412362474804	-2.36939717773991	0.0178171084577692	0.142941227570415	No	0.844842492524707
AC000032.2	ENSG00000260246.1	0	NA	NA	NA	1	1	No	0	NA	NA	NA	1	1	No	0
AC000035.3	ENSG00000282816.1	0	NA	NA	NA	1	1	No	0	NA	NA	NA	1	1	No	0
AC000036.4	ENSG00000225929.1	2.76299339884315	2.26419911080772	3.00537903756673	0.753382213193616	0.4512202680706	1	No	0	5.18769114300061	2.83738659307524	1.82833426916917	0.0674993996817563	1	No	0
AC000041.8	ENSG00000242156.1	0.911211234405584	-3.85694817284592	4.46534588803571	-0.863751267999215	0.387724543449293	1	No	0	-4.08263580889226	4.46544236266456	-0.914273542757391	0.360573129062033	1	No	0
AC000050.1	ENSG00000286508.1	0.182235392188162	-1.53502656316066	4.9974546017882	-0.307161682391551	0.758720309617963	1	No	0	-1.76069499825251	4.99757941703981	-0.352309558553331	0.72460612043863	1	No	0
AC000067.1	ENSG00000225007.1	0	NA	NA	NA	1	1	No	0	NA	NA	NA	1	1	No	0
AC000068.10	ENSG00000273212.1	16.5442801096878	-0.810584108918544	0.819306026644167	-0.989354505591338	0.322489725041442	1	No	0	-0.289387900992357	0.796706497769968	-0.363230250791693	0.716432891727013	1	No	0
AC000068.5	ENSG00000185065.6	245.391783321686	0.0372285545253739	0.225068876060924	0.16540960783621	0.868621591882339	0.968843204527713	No	0.0137465025346947	-0.0701575336030235	0.224317138280451	-0.31276047002396	0.754462650048585	1	No	0
AC000068.9	ENSG00000273300.1	0	NA	NA	NA	1	1	No	0	NA	NA	NA	1	1	No	0
AC000077.2	ENSG00000230485.1	0	NA	NA	NA	1	1	No	0	NA	NA	NA	1	1	No	0
AC000078.5	ENSG00000232926.1	44.6017860462116	0.114286317518948	0.543368454701131	0.210329319875239	0.833410653114381	1	No	0	-0.324600922634551	0.546439683014426	-0.594028824634212	0.552492834050628	1	No	0
AC000081.2	ENSG00000230194.1	4.33540036413697	-2.30702734379049	4.4948429728865	-0.513260943197968	0.607768800656024	1	No	0	0.23218882478064	4.40204667234555	0.0527456526618157	0.957934564064145	1	No	0
AC000082.4	ENSG00000287652.1	17.2151602211857	-0.48950132152635	0.929640876962106	-0.526548835853636	0.598506930158078	1	No	0	-1.94545976330668	0.970066895879759	-2.00549031367815	0.0449106552434791	1	No	0
AC000085.4	ENSG00000287146.1	59.8173227917899	-0.119039671261607	0.432631628852828	-0.275152493074198	0.783199083715927	1	No	0	-0.333522998049698	0.432446480818398	-0.771246877575489	0.44056061312525	1	No	0
AC000089.3	ENSG00000235776.2	21.9808321056346	-1.19939242901247	0.733401735147151	-1.63538258983232	0.101968869807648	1	No	0	-1.25510154915743	0.728100973109521	-1.72380149939538	0.0847436838549931	1	No	0
AC000095.12	ENSG00000283366.2	0	NA	NA	NA	1	1	No	0	NA	NA	NA	1	1	No	0
AC000095.9	ENSG00000270393.1	0	NA	NA	NA	1	1	No	0	NA	NA	NA	1	1	No	0
AC000111.4	ENSG00000237974.1	0	NA	NA	NA	1	1	No	0	NA	NA	NA	1	1	No	0
AC000111.5	ENSG00000234001.1	0	NA	NA	NA	1	1	No	0	NA	NA	NA	1	1	No	0
AC000111.6	ENSG00000083622.8	0	NA	NA	NA	1	1	No	0	NA	NA	NA	1	1	No	0
AC000120.7	ENSG00000243107.1	40.8688534441616	-0.541802696608235	0.637620431279488	-0.849726059626133	0.395477406543903	1	No	0	-0.404824097785182	0.632171586778402	-0.640370599140969	0.521931692370284	1	No	0
AC000123.2	ENSG00000280347.1	158.202152242768	0.151597637024718	0.318872151755706	0.475418239535888	0.63448889650121	0.898475341687214	No	0.0464938374377304	0.0977075548544366	0.317719205537342	0.307528009486203	0.75844150678206	1	No	0
AC000123.3	ENSG00000279265.1	10.5636924653183	0.0342328713433256	1.0494004189006	0.0326213623768033	0.973976534181796	1	No	0	-1.34946708508299	1.09497488498373	-1.23241829889372	0.217792868819333	1	No	0
AC000123.4	ENSG00000224138.1	23.0096168124047	0.317900021159593	0.693014011654376	0.458720914459863	0.646434593163087	1	No	0	0.220286459546949	0.690370248431836	0.319084520295198	0.749662421628043	1	No	0
AC000124.1	ENSG00000226770.1	0	NA	NA	NA	1	1	No	0	NA	NA	NA	1	1	No	0
AC000362.1	ENSG00000230820.2	0	NA	NA	NA	1	1	No	0	NA	NA	NA	1	1	No	0
AC000367.1	ENSG00000224981.1	0.27935034849441	0	4.99745499514106	0	1	1	No	0	2.06510853834858	4.89693225541524	0.421714745198874	0.673233240453574	1	No	0
AC000370.2	ENSG00000241921.1	0	NA	NA	NA	1	1	No	0	NA	NA	NA	1	1	No	0
AC000374.1	ENSG00000227249.1	0	NA	NA	NA	1	1	No	0	NA	NA	NA	1	1	No	0
AC000403.4	ENSG00000278727.1	23.5958710977458	0.685766439454189	0.706776651743033	0.970273194173819	0.33191033508502	1	No	0	-0.319898414775169	0.722768130383661	-0.442601715996194	0.658053843357318	1	No	0
AC001226.7	ENSG00000274898.1	33.7468846321161	-0.324697660541493	0.591590170239604	-0.548855739793623	0.583104454434742	1	No	0	0.0751617179816563	0.580251080247911	0.129533094448603	0.896935839946696	1	No	0
AC001226.8	ENSG00000288716.1	0	NA	NA	NA	1	1	No	0	NA	NA	NA	1	1	No	0
AC002044.1	ENSG00000279591.1	7.29219238950246	-0.852919950480299	1.42168491736492	-0.5999359914862	0.548548894742465	1	No	0	0.372281814828931	1.36422289134368	0.272889288979936	0.784938320306085	1	No	0
AC002044.3	ENSG00000280092.1	2.53239613756664	-0.0893069177036545	2.41832242855825	-0.0369292848004958	0.970541389773334	1	No	0	0.622868087050196	2.36628062413789	0.26322663537725	0.792375902422248	1	No	0
AC002044.4	ENSG00000272330.1	0.909322122144494	3.24050572079866	4.15132864581791	0.780594840175611	0.435040827493931	1	No	0	2.06739217964809	4.21362192275739	0.490644917258071	0.623677611558052	1	No	0
AC002056.3	ENSG00000213683.4	3.35685721991472	0.326037616443559	1.9133465876486	0.170401754992148	0.864694192043522	1	No	0	-0.299319996523867	1.93478546293153	-0.154704489080845	0.877054290830996	1	No	0
AC002056.5	ENSG00000254499.1	0.182235392188162	-1.53502656316066	4.9974546017882	-0.307161682391551	0.758720309617963	1	No	0	-1.76069499825251	4.99757941703981	-0.352309558553331	0.72460612043863	1	No	0
AC002057.1	ENSG00000287702.1	0	NA	NA	NA	1	1	No	0	NA	NA	NA	1	1	No	0
AC002057.2	ENSG00000287568.1	0	NA	NA	NA	1	1	No	0	NA	NA	NA	1	1	No	0
AC002059.10	ENSG00000273216.1	11.5222453556354	0.0932709723362928	1.10556240894446	0.0843651806371957	0.932766090386313	1	No	0	0.127085146259249	1.09866102614427	0.115672753683866	0.907911900680784	1	No	0
AC002059.11	ENSG00000285697.1	17.8982352940761	0.113402866228481	0.872987630669331	0.129902030961806	0.896643937430746	1	No	0	-0.642047950744952	0.885594925952006	-0.724990548082417	0.468457829029474	1	No	0
AC002064.4	ENSG00000234459.1	17.6815155465718	-0.265238278173882	0.870528296741476	-0.304686566957915	0.760604881479121	1	No	0	-0.605867435508716	0.873338021330892	-0.69373761442955	0.4878467724593	1	No	0
AC002064.5	ENSG00000225498.1	4.14967350552372	-0.994178808886135	1.62516206694137	-0.611741332824254	0.540708910579324	1	No	0	-0.803020093619878	1.59751089242656	-0.502669557639209	0.615196616262743	1	No	0
AC002064.7	ENSG00000280440.1	7.04246248263757	0.96675382387189	1.33021051265521	0.726767541433854	0.467368370077129	1	No	0	0.408929172442081	1.34090617318265	0.304964792183397	0.760392967539673	1	No	0
AC002066.1	ENSG00000237813.4	2.14393631234165	-1.08943702502927	2.26519607084501	-0.480946015689875	0.630554867136681	1	No	0	-4.76070121698064	2.5869228973799	-1.84029497817751	0.0657249422538454	1	No	0
AC002069.6	ENSG00000235639.1	0.965376104558949	3.35423579813612	3.6903339631084	0.90892472921633	0.363389859299134	1	No	0	2.06966875605163	3.76568521900556	0.549612789089732	0.582584985056705	1	No	0
AC002075.3	ENSG00000225898.1	5.89000260591791	1.64410582591386	1.61168870271256	1.02011376213455	0.307674510601702	1	No	0	1.99322658004686	1.59560365369186	1.24919905731915	0.21159227671134	1	No	0
AC002075.4	ENSG00000237729.2	5.48249382923715	-1.26908679238676	1.65119813600408	-0.768585407598611	0.442139470945265	1	No	0	0.112807508673015	1.56924806747237	0.0718863454486942	0.942692356687849	1	No	0
AC002116.7	ENSG00000267698.1	52.0123626297583	0.178777833426532	0.467108929166258	0.382732639570029	0.701918010934451	1	No	0	-0.357911578988501	0.471592752234175	-0.758942068750828	0.447887211963172	1	No	0
AC002116.8	ENSG00000248101.2	0	NA	NA	NA	1	1	No	0	NA	NA	NA	1	1	No	0
AC002117.1	ENSG00000224505.2	33.566718863168	0.23353086499222	0.583564092478211	0.400180319526668	0.689023708974926	1	No	0	-0.00509889164264705	0.583749186116098	-0.00873473019563742	0.993030782254241	1	No	0
AC002127.2	ENSG00000227979.1	0	NA	NA	NA	1	1	No	0	NA	NA	NA	1	1	No	0
AC002127.4	ENSG00000233420.2	5.78049947549793	-1.17761353499683	1.34510920799263	-0.875478011747638	0.381313869129744	1	No	0	-1.24032241724119	1.33465515493214	-0.929320515983209	0.352723006032407	1	No	0
AC002128.5	ENSG00000271366.1	35.8272846172057	-0.797811731006152	0.561912612551234	-1.41981459961162	0.155661663450891	1	No	0	-0.0812453124978414	0.542979116465829	-0.149628797929937	0.881057486494754	1	No	0
AC002306.1	ENSG00000259242.2	6.65894242702073	-0.775278567535869	1.27364294252598	-0.608709506919012	0.542717004396548	1	No	0	-1.17524704946913	1.28287936692287	-0.91610098328114	0.359613932127829	1	No	0
AC002310.10	ENSG00000260494.1	29.8848605800495	0.566650542288384	0.668291130860708	0.847909714974942	0.396488253706476	1	No	0	1.31642545251965	0.653390121942416	2.01476179132636	0.043929614284232	1	No	0
AC002310.11	ENSG00000261459.1	0	NA	NA	NA	1	1	No	0	NA	NA	NA	1	1	No	0
AC002310.12	ENSG00000235560.4	183.344667464717	-0.0918750224886202	0.273909280502489	-0.335421356735612	0.737307259802488	0.93090862916719	No	0.0310929439336577	0.041934242778645	0.271408560884522	0.154505969310552	0.877210804907387	1	No	0
AC002310.14	ENSG00000278922.1	90.6922469461408	0.202750732174668	0.361463536003457	0.560916142237731	0.574854705151515	1	No	0	-0.03073773025543	0.361521473066167	-0.085023249088732	0.932242907531356	1	No	0
AC002310.17	ENSG00000261588.1	23.2564976190367	-0.64153052689793	0.725780396184892	-0.883918235144092	0.376740352743483	1	No	0	-0.460566193930108	0.716118510975758	-0.643142422477749	0.520131689791665	1	No	0
AC002310.7	ENSG00000239791.2	92.2075979206538	-0.161838133028664	0.383272406300015	-0.422253547003281	0.672839960730946	1	No	0	-0.124645118181668	0.380601253519018	-0.327495290751688	0.743293304203477	1	No	0
AC002331.2	ENSG00000286712.1	18.5196345836633	2.32476079067293	0.933259357000409	2.49101257140882	0.0127379612670187	1	No	0	2.05914745709135	0.933809363808736	2.20510474289173	0.0274467453481089	1	No	0
AC002368.4	ENSG00000237741.1	0	NA	NA	NA	1	1	No	0	NA	NA	NA	1	1	No	0
AC002383.2	ENSG00000227863.3	1.04151159261809	0.00802174960699669	3.61762825917607	0.00221740572339063	0.998230767658124	1	No	0	-0.262373126861736	3.6216856884305	-0.0724450295893675	0.942247750481367	1	No	0
AC002386.1	ENSG00000230941.1	0.185519934619749	1.43596978159616	4.98356700673743	0.288140960010134	0.773238839993447	1	No	0	0	4.9975798104491	0	1	1	No	0
AC002398.11	ENSG00000267439.1	8.84335027683472	-0.411354341782976	1.155732224521	-0.355925302639601	0.721896506244336	1	No	0	-0.567421036747147	1.15300573497423	-0.492123342959634	0.622632151324776	1	No	0
AC002398.12	ENSG00000267328.1	0	NA	NA	NA	1	1	No	0	NA	NA	NA	1	1	No	0
AC002398.13	ENSG00000267049.1	5.15087418171174	0.17391051484717	1.48197715380481	0.117350334585573	0.906582439307154	1	No	0	-0.510223146473205	1.50358182842557	-0.339338462880647	0.734354770541259	1	No	0
AC002398.9	ENSG00000188223.9	0	NA	NA	NA	1	1	No	0	NA	NA	NA	1	1	No	0
AC002401.1	ENSG00000236472.1	29.9088857644486	-0.734439951161824	0.655307641018261	-1.12075597046389	0.26239175049342	1	No	0	-0.0520759079827937	0.636908025250331	-0.0817636235032927	0.934834683421979	1	No	0
AC002407.3	ENSG00000283638.2	0	NA	NA	NA	1	1	No	0	NA	NA	NA	1	1	No	0
AC002429.4	ENSG00000231153.1	0	NA	NA	NA	1	1	No	0	NA	NA	NA	1	1	No	0
AC002451.3	ENSG00000231170.7	5.52261426120365	0.83787340838119	1.40835033701429	0.594932515269949	0.551888581599173	1	No	0	-0.00566719495311018	1.43396497520503	-0.0039521153243648	0.996846676408919	1	No	0
AC002456.2	ENSG00000223969.6	47.5166935265048	0.331646238017025	0.51374761003746	0.645543125724405	0.518575280525779	1	No	0	0.00712755549001108	0.515055188152623	0.0138384306263876	0.988958882258242	1	No	0
AC002463.3	ENSG00000223646.2	22.0492937927269	-0.518783219963739	0.760277391468546	-0.682360446049383	0.495011060189806	1	No	0	0.0714332483702071	0.741937032564889	0.096279394658683	0.92329867573172	1	No	0
AC002467.7	ENSG00000241764.4	161.798457618364	0.0236135731152538	0.262118157261013	0.0900875138220194	0.928217671399288	0.982310494353244	No	0.00775121621449329	-0.334770856348745	0.263216459652102	-1.27184620897652	0.203427767079666	1	No	0
AC002472.11	ENSG00000226872.2	0.419025522741614	0	4.99745499512417	0	1	1	No	0	2.64814370222137	4.85995395092881	0.544890698339902	0.585828694023776	1	No	0
AC002472.16	ENSG00000284130.1	4.61361055908633	-0.192579279785009	1.90380289970887	-0.101155051194878	0.919427377578397	1	No	0	0.379021899282744	1.87232052099625	0.202434302798257	0.839577213728351	1	No	0
AC002472.17	ENSG00000284665.1	0	NA	NA	NA	1	1	No	0	NA	NA	NA	1	1	No	0
AC002472.8	ENSG00000284060.1	0	NA	NA	NA	1	1	No	0	NA	NA	NA	1	1	No	0
AC002480.3	ENSG00000232759.1	0	NA	NA	NA	1	1	No	0	NA	NA	NA	1	1	No	0
AC002480.4	ENSG00000232949.2	0	NA	NA	NA	1	1	No	0	NA	NA	NA	1	1	No	0
AC002486.2	ENSG00000231525.1	0.364484493762234	-2.53503140279492	4.89223638793533	-0.518174348452688	0.604336630361979	1	No	0	-2.76071232569324	4.89235857532578	-0.564290675588799	0.572556326193428	1	No	0
AC002486.3	ENSG00000223866.1	0.364484493762234	-2.53503140279492	4.89223638793533	-0.518174348452688	0.604336630361979	1	No	0	-2.76071232569324	4.89235857532578	-0.564290675588799	0.572556326193428	1	No	0
AC002511.2	ENSG00000233214.1	0	NA	NA	NA	1	1	No	0	NA	NA	NA	1	1	No	0
AC002511.3	ENSG00000232680.2	0.27935034849441	0	4.99745499514106	0	1	1	No	0	2.06510853834858	4.89693225541524	0.421714745198874	0.673233240453574	1	No	0
AC002519.6	ENSG00000261457.3	1.46447964114029	-1.58352605086389	2.98996234159527	-0.529614045245472	0.596379554264754	1	No	0	-4.34566744067813	3.16927527294948	-1.37118649104716	0.170316828265225	1	No	0
AC002519.8	ENSG00000259810.2	1.00101164288958	3.90181000341911	3.85319534327347	1.01261671309515	0.311243273676894	1	No	0	0	4.07096259319977	0	1	1	No	0
AC002523.1	ENSG00000242186.2	2.74808055755682	3.35287469083637	2.46113868392213	1.36232659814731	0.173094837133928	1	No	0	4.94189057597854	2.38426100897155	2.07271374962015	0.0381989273958319	1	No	0
AC002539.1	ENSG00000230258.6	0.550004428381982	-1.00666784242824	4.87804404161645	-0.206367108176961	0.836504161700438	1	No	0	-2.76071073497688	4.89235728556606	-0.564290499208187	0.572556446211334	1	No	0
AC002542.2	ENSG00000227532.1	1.21532306114676	3.24491678674879	3.43671200973399	0.944192233029137	0.345071423524352	1	No	0	3.12584147322679	3.43079334859281	0.911113306929111	0.362235675769726	1	No	0
AC002543.2	ENSG00000235945.1	23.5750839442292	-1.74343122251816	0.712509304311566	-2.44688906091224	0.0144095184326269	1	No	0	-1.38144544473704	0.692233889351045	-1.99563394105439	0.0459737822802645	1	No	0
AC002550.5	ENSG00000261312.1	9.523380810711	-1.12712955074491	1.13383688739018	-0.994084390162409	0.320181784240159	1	No	0	-1.55740135273435	1.14359535427695	-1.36184651932154	0.173246327051126	1	No	0
AC002550.6	ENSG00000276571.1	33.164710484427	0.33101809845459	0.593874908233463	0.557386907352653	0.577263108887433	1	No	0	-0.0107261460858657	0.595791925101272	-0.0180031746553841	0.985636320813521	1	No	0
AC002551.1	ENSG00000261736.1	9.17031275335865	-0.151933696720978	1.13669985104531	-0.133662106651337	0.893669770730336	1	No	0	0.311007803334563	1.11374915487767	0.279244030823729	0.780057555286408	1	No	0
AC002984.2	ENSG00000267005.1	1.8355332197657	-0.571729045685568	3.01261377232491	-0.189778408018214	0.849482776307681	1	No	0	-4.3456812367837	3.26687392363353	-1.33022618514469	0.183443759156646	1	No	0
AC002985.3	ENSG00000268193.5	0	NA	NA	NA	1	1	No	0	NA	NA	NA	1	1	No	0
AC003002.4	ENSG00000268133.1	0	NA	NA	NA	1	1	No	0	NA	NA	NA	1	1	No	0
AC003002.6	ENSG00000269533.5	15.6582369291726	0.260347939849002	0.837774645555407	0.310761302254979	0.755982090359277	1	No	0	-0.0291968176868167	0.839352455131628	-0.0347849315365831	0.972251236252394	1	No	0
AC003005.2	ENSG00000268266.1	6.3023859942775	-0.675816174403135	1.70279733356108	-0.396885854284135	0.691451636000646	1	No	0	2.05133215486371	1.56409507043021	1.31151372678355	0.18968425921232	1	No	0
AC003005.4	ENSG00000268107.6	0	NA	NA	NA	1	1	No	0	NA	NA	NA	1	1	No	0
AC003006.7	ENSG00000269026.2	0	NA	NA	NA	1	1	No	0	NA	NA	NA	1	1	No	0
AC003009.1	ENSG00000262011.1	0	NA	NA	NA	1	1	No	0	NA	NA	NA	1	1	No	0
AC003075.4	ENSG00000237773.7	21.5464762835117	-0.259335535995516	0.708353996732844	-0.366110076588336	0.714282938711503	1	No	0	-1.04350680652918	0.723439938421726	-1.44242355323335	0.149182923303479	1	No	0
AC003080.4	ENSG00000234358.1	1.74381628024879	-1.58924822362135	2.67410209600227	-0.59431097488658	0.552304139523452	1	No	0	-1.9510738623897	2.69197829519596	-0.724773251653453	0.46859114795786	1	No	0
AC003084.2	ENSG00000234826.1	0.364484493762234	-2.53503140279492	4.89223638793533	-0.518174348452688	0.604336630361979	1	No	0	-2.76071232569324	4.89235857532578	-0.564290675588799	0.572556326193428	1	No	0
AC003088.1	ENSG00000226965.2	14.1952615224158	0.169386068945729	0.971080332696344	0.174430542193563	0.861527113033652	1	No	0	-0.0280213829187709	0.970330091625595	-0.0288781963587532	0.976961735153706	1	No	0
AC003090.1	ENSG00000223561.7	27.69511673269	-0.65830101849063	0.621822223363793	-1.0586643477126	0.289752670166065	1	No	0	-0.980748738370773	0.624194873447679	-1.57122203351928	0.116131083845161	1	No	0
AC003092.1	ENSG00000236453.5	8.86226640765389	1.87632199825266	1.30967381301576	1.43266359883312	0.151953996947509	1	No	0	1.7851058134728	1.30660124777533	1.36622080876793	0.171869668105873	1	No	0
AC003092.2	ENSG00000236938.1	1.32329151345801	-1.18316437051317	2.98240045585929	-0.39671546059105	0.691577297888047	1	No	0	-1.36878220491089	2.97711262811758	-0.459768364818757	0.645682492592598	1	No	0
AC003099.2	ENSG00000286147.1	1.96469678336914	-1.01095839030585	2.43921621741441	-0.414460343075889	0.678537004227665	1	No	0	0.248991391703339	2.30575845567846	0.107986762919655	0.914006192463761	1	No	0
AC003101.1	ENSG00000228768.3	5.28620560956142	1.31339106037359	1.43712142975093	0.913904025911868	0.360767278046013	1	No	0	0.430214408600215	1.46312390725276	0.294038260510696	0.768728667298333	1	No	0
AC003104.1	ENSG00000236194.3	86.9434289217852	0.254846784999954	0.386586918521897	0.659222474403306	0.509752916980035	1	No	0	0.0491894440401125	0.386367186743304	0.12731268525863	0.898692920622082	1	No	0
AC003682.16	ENSG00000268392.1	2.37138590032518	0.529172502385181	2.19903468216136	0.24063854321073	0.809835274651191	1	No	0	-0.317168988708071	2.23989652549234	-0.14159983959007	0.887396093644672	1	No	0
AC003958.2	ENSG00000234859.5	0.306000939002264	0	4.99745499513702	0	1	1	No	0	2.18460944413992	4.88811578481548	0.446922605828246	0.654930941368592	1	No	0
AC003958.6	ENSG00000108516.5	0	NA	NA	NA	1	1	No	0	NA	NA	NA	1	1	No	0
AC003973.3	ENSG00000279377.1	0	NA	NA	NA	1	1	No	0	NA	NA	NA	1	1	No	0
AC003973.4	ENSG00000269504.3	0	NA	NA	NA	1	1	No	0	NA	NA	NA	1	1	No	0
AC003984.1	ENSG00000235139.2	0	NA	NA	NA	1	1	No	0	NA	NA	NA	1	1	No	0
AC003985.1	ENSG00000233824.2	0	NA	NA	NA	1	1	No	0	NA	NA	NA	1	1	No	0
AC003986.5	ENSG00000229533.1	0.306000939002264	0	4.99745499513702	0	1	1	No	0	2.18460944413992	4.88811578481548	0.446922605828246	0.654930941368592	1	No	0
AC003986.6	ENSG00000232821.1	12.4489623635038	0.0176840162201053	1.01909582493499	0.0173526529963297	0.98615528089651	1	No	0	-0.943022301712667	1.04207355208705	-0.904947927930802	0.365492974295798	1	No	0
AC003986.7	ENSG00000236536.1	3.62555754067103	-0.479568177888762	1.9992414001953	-0.239875073536349	0.810427105201983	1	No	0	1.69815866748038	1.85592374819375	0.914993770155202	0.360194900651612	1	No	0
AC003988.1	ENSG00000234223.2	0	NA	NA	NA	1	1	No	0	NA	NA	NA	1	1	No	0
AC003989.3	ENSG00000243621.1	1.50949794894426	0.911148179837729	2.87982721973743	0.316389877001303	0.751706599620015	1	No	0	0.321762780195128	2.90543907589963	0.110744975815918	0.9118185797677	1	No	0
AC003989.4	ENSG00000227948.4	6.17908404120056	1.60211081177695	1.43366153943344	1.11749584383081	0.263782375651785	1	No	0	-2.34784989559637	1.74272162424567	-1.34723174541007	0.177905606794578	1	No	0
AC003991.3	ENSG00000228113.7	23.656101126333	0.2589561202158	0.725726969324867	0.356823063164791	0.721224269419787	1	No	0	-0.412466498724583	0.734880566585124	-0.561270113103209	0.574613412503566	1	No	0
AC004004.2	ENSG00000270317.1	0	NA	NA	NA	1	1	No	0	NA	NA	NA	1	1	No	0
AC004006.2	ENSG00000228711.1	0	NA	NA	NA	1	1	No	0	NA	NA	NA	1	1	No	0
AC004009.1	ENSG00000279655.1	0	NA	NA	NA	1	1	No	0	NA	NA	NA	1	1	No	0
AC004009.2	ENSG00000279429.1	0.461585740682572	-1.53499704350326	4.99745458440377	-0.307155776521458	0.75872480469224	1	No	0	0.622433785408243	4.89693183620969	0.127106891871711	0.898855796784097	1	No	0
AC004009.3	ENSG00000224322.2	1.0439411649636	-1.18955518828989	3.44330472695248	-0.345469042858344	0.729741779518782	1	No	0	-3.7606943086108	3.5808382085893	-1.05022737402379	0.293613586775948	1	No	0
AC004012.1	ENSG00000233942.1	0.364470784376324	-2.53498207194636	4.89224002455696	-0.518163879781415	0.604343933806878	1	No	0	-2.76066299422864	4.89236221203824	-0.564280172763109	0.572563472845188	1	No	0
AC004014.3	ENSG00000229603.1	0	NA	NA	NA	1	1	No	0	NA	NA	NA	1	1	No	0
AC004019.10	ENSG00000229492.1	10.3849744237193	0.762860389486417	1.08514177334877	0.703005273801427	0.482052462874828	1	No	0	0.13016455057032	1.09654968999572	0.11870374115999	0.905510072490566	1	No	0
AC004019.13	ENSG00000236754.5	14.180093858803	-1.12973039022124	0.887178352459079	-1.27339715525052	0.202877146339911	1	No	0	-0.630388916274755	0.861018551905837	-0.732143244625112	0.464081141307732	1	No	0
AC004022.7	ENSG00000237160.2	0	NA	NA	NA	1	1	No	0	NA	NA	NA	1	1	No	0
AC004022.8	ENSG00000228751.1	0.371039869239497	2.45827740891077	4.88484453410874	0.503245782285535	0.614791480177433	1	No	0	0	4.9975798104491	0	1	1	No	0
AC004047.1	ENSG00000286291.1	0	NA	NA	NA	1	1	No	0	NA	NA	NA	1	1	No	0
AC004054.1	ENSG00000248984.1	0.314985886825042	2.24351794338217	4.90071518486077	0.457793986949662	0.647100456225725	1	No	0	0	4.9975798104491	0	1	1	No	0
AC004057.1	ENSG00000196656.7	119.813210718467	-0.160167091633757	0.305727471419734	-0.523888451665711	0.600356127481753	1	No	0	0.111664433210897	0.300958929869925	0.37102880867884	0.710616074526542	1	No	0
AC004062.2	ENSG00000251312.2	0	NA	NA	NA	1	1	No	0	NA	NA	NA	1	1	No	0
AC004063.1	ENSG00000250670.1	0	NA	NA	NA	1	1	No	0	NA	NA	NA	1	1	No	0
AC004066.3	ENSG00000250522.1	0	NA	NA	NA	1	1	No	0	NA	NA	NA	1	1	No	0
AC004067.5	ENSG00000273447.1	27.7138928984591	-0.113520933280648	0.650574492787208	-0.174493366308136	0.861477743715054	1	No	0	-0.336480762197606	0.650478034026609	-0.517282282561815	0.604959120208434	1	No	0
AC004067.6	ENSG00000285330.1	0	NA	NA	NA	1	1	No	0	NA	NA	NA	1	1	No	0
AC004069.1	ENSG00000251473.2	0.364484493762234	-2.53503140279492	4.89223638793533	-0.518174348452688	0.604336630361979	1	No	0	-2.76071232569324	4.89235857532578	-0.564290675588799	0.572556326193428	1	No	0
AC004069.2	ENSG00000251259.1	22.7326968137213	0.183080904512404	0.742515693919564	0.246568397155302	0.805242264908195	1	No	0	0.812388320294624	0.726098515643883	1.11884035401756	0.263208252588235	1	No	0
AC004070.1	ENSG00000231110.1	0	NA	NA	NA	1	1	No	0	NA	NA	NA	1	1	No	0
AC004076.5	ENSG00000276449.1	44.9120561557439	0.089583744387523	0.520140504594323	0.172229894800046	0.86325679638208	1	No	0	-0.0918932121069255	0.519458595099015	-0.176901899350437	0.859585446686682	1	No	0
AC004076.7	ENSG00000268533.1	2.88964753079691	4.24541574870332	2.59904850668023	1.63344998671302	0.102374391247737	1	No	0	4.60176212830809	2.58102373223311	1.78292127687127	0.0745991190297104	1	No	0
AC004076.9	ENSG00000268163.1	3.63804606446611	-0.907618829214407	1.6570802530167	-0.547721709652925	0.583883003029301	1	No	0	-2.90291757981245	1.86569703857597	-1.55594264223529	0.119721732188138	1	No	0
AC004112.4	ENSG00000226851.1	22.5621263607997	0.254085208869112	0.8028948309004	0.316461383347269	0.751652331754417	1	No	0	0.540678245054252	0.793830587476692	0.681100292157899	0.495808032226481	1	No	0
AC004129.7	ENSG00000234406.1	0	NA	NA	NA	1	1	No	0	NA	NA	NA	1	1	No	0
AC004129.9	ENSG00000213798.3	0	NA	NA	NA	1	1	No	0	NA	NA	NA	1	1	No	0
AC004156.3	ENSG00000267666.2	34.3091226723601	-0.411455162133519	0.560095300750231	-0.734616344008577	0.462573181308744	1	No	0	-0.735651180595443	0.562101403146269	-1.30875172429344	0.190618464521659	1	No	0
AC004158.3	ENSG00000260664.2	6.64491692151439	-1.07021306694901	1.45871012210053	-0.733670830643111	0.463149380402955	1	No	0	-1.52209276235824	1.47049534329002	-1.03508846138389	0.300627600706282	1	No	0
AC004160.4	ENSG00000230435.1	0.306000939002264	0	4.99745499513702	0	1	1	No	0	2.18460944413992	4.88811578481548	0.446922605828246	0.654930941368592	1	No	0
AC004231.2	ENSG00000234477.1	6.2790858028055	-1.17901403373149	1.44308966418361	-0.817006775804529	0.413924555859715	1	No	0	-2.34340251353651	1.50838740086026	-1.55358133606793	0.120284314109149	1	No	0
AC004237.1	ENSG00000230612.3	30.9758698670446	-0.118132351714797	0.676694809241618	-0.17457256964508	0.861415503819626	1	No	0	0.50386764720308	0.66286309537799	0.760138331303171	0.447171902403071	1	No	0
AC004257.1	ENSG00000269635.1	4.08986603062711	-0.119796172372243	1.68202681282856	-0.0712213214786923	0.94322161241891	1	No	0	0.872269863240593	1.6208711804537	0.538148789218668	0.590474331627899	1	No	0
AC004381.7	ENSG00000260510.1	8.21479054399624	-0.0758722360165488	1.42593625746234	-0.0532087150596582	0.957565611840292	1	No	0	-0.524223970769005	1.43293608614634	-0.365839046023905	0.714485182036838	1	No	0
AC004381.8	ENSG00000283399.1	41.7038238970612	-0.296246313140947	0.575895898761655	-0.51440948577332	0.606965728647004	1	No	0	-0.407062897961172	0.574066787705306	-0.709086306121816	0.478270920292334	1	No	0
AC004381.9	ENSG00000285303.1	2.0908850478358	-1.49205308146986	2.37678924035232	-0.627759944440295	0.530161209726302	1	No	0	-0.0727723809142305	2.21387614795684	-0.0328710262231206	0.973777438029287	1	No	0
AC004386.3	ENSG00000226515.1	0.371039869239497	2.45827740891077	4.88484453410874	0.503245782285535	0.614791480177433	1	No	0	0	4.9975798104491	0	1	1	No	0
AC004448.5	ENSG00000235979.9	3.18263037217315	5.26877384289674	2.57351687092205	2.04730495549813	0.0406281516524915	1	No	0	3.12557875089149	2.64675919592733	1.18090786487148	0.237639326620158	1	No	0
AC004449.6	ENSG00000261204.1	39.8775411045952	-0.927795216256559	0.61069820099611	-1.51923685830944	0.128702886750538	1	No	0	-0.728174567510179	0.603068299408092	-1.20744958444156	0.227259049678879	1	No	0
AC004461.4	ENSG00000237347.2	12.7257642097102	0.0965000510185987	0.941206461479494	0.102528037118348	0.91833755970472	1	No	0	0.686032680808214	0.918830464802504	0.746636846608772	0.45528280040878	1	No	0
AC004471.10	ENSG00000272682.1	19.6293147631116	-1.10061615352164	0.819575170186028	-1.34291056337373	0.179300935552276	1	No	0	-0.811489943952269	0.804916951477165	-1.00816605050129	0.313374753039297	1	No	0
AC004471.9	ENSG00000223461.1	90.6511390299461	-0.608747439747934	0.394418882358095	-1.54340338907824	0.122732931909111	1	No	0	-0.606942169425837	0.391822724185393	-1.5490223817102	0.121376339825086	1	No	0
AC004485.3	ENSG00000228944.1	0.371039869239497	2.45827740891077	4.88484453410874	0.503245782285535	0.614791480177433	1	No	0	0	4.9975798104491	0	1	1	No	0
AC004490.1	ENSG00000267122.1	35.2056626530422	0.000122684513450241	0.586356725878576	0.000209231868648585	0.999833057123595	1	No	0	0.470889990057212	0.575020929402512	0.818909305695186	0.412838160245188	1	No	0
AC004535.2	ENSG00000236414.1	0	NA	NA	NA	1	1	No	0	NA	NA	NA	1	1	No	0
AC004538.3	ENSG00000230333.6	15.2818108447588	-0.233294338764287	0.850186737921725	-0.274403643762514	0.783774443127762	1	No	0	-0.53921585624381	0.852467282440078	-0.632535544003957	0.527036990158253	1	No	0
AC004540.4	ENSG00000225792.2	22.6043422177892	-0.435813783873795	0.720262745778145	-0.605076114832175	0.545128423777935	1	No	0	-0.331599704435061	0.712521560583163	-0.465389011054857	0.641652902175339	1	No	0
AC004540.5	ENSG00000214870.9	46.8498329769592	0.340915735335698	0.494490260725027	0.689428614500604	0.490553581549822	1	No	0	0.215143108461285	0.493066705393492	0.436336718962984	0.662592444499115	1	No	0
AC004543.2	ENSG00000237921.2	0	NA	NA	NA	1	1	No	0	NA	NA	NA	1	1	No	0
AC004623.2	ENSG00000267755.1	0	NA	NA	NA	1	1	No	0	NA	NA	NA	1	1	No	0
AC004623.3	ENSG00000279488.1	17.9874764476912	-0.03297336634595	0.799710696437628	-0.0412316185000806	0.967111247179901	1	No	0	-1.03359205596837	0.821572510390258	-1.25806553030529	0.208368058071022	1	No	0
AC004637.1	ENSG00000267304.1	3.96390864472844	-2.00395618970117	1.89111280525709	-1.05967036135041	0.289294591093343	1	No	0	-3.2792711369085	2.02469846327028	-1.61963432896168	0.10531085075954	1	No	0
AC004691.5	ENSG00000229263.1	3.41382782123961	0.27487563942847	1.92668351367444	0.142667769500059	0.886552572489741	1	No	0	-0.118398658942884	1.93516178853041	-0.0611828218418874	0.951213610284982	1	No	0
AC004692.4	ENSG00000228680.1	0	NA	NA	NA	1	1	No	0	NA	NA	NA	1	1	No	0
AC004692.5	ENSG00000213717.3	0	NA	NA	NA	1	1	No	0	NA	NA	NA	1	1	No	0
AC004702.2	ENSG00000263494.1	1.11311960771849	4.048296199608	4.12079493114613	0.982406615046489	0.325899568712999	1	No	0	0	4.32909319065421	0	1	1	No	0
AC004704.1	ENSG00000288691.1	2.92002610278595	4.90253093848641	2.5648067637744	1.91146210612443	0.0559452220485045	1	No	0	3.76652507116988	2.59501343328791	1.45144723447449	0.146655365070409	1	No	0
AC004704.2	ENSG00000288685.1	14.3670511825948	0.142365431728459	0.903296589139068	0.157606519763512	0.87476686576049	1	No	0	0.882226019230378	0.879014591376225	1.00365344089354	0.315545686111528	1	No	0
AC004775.5	ENSG00000272203.1	1.52132400014902	3.24734036804489	3.18710606273561	1.0188993726985	0.308250741552724	1	No	0	3.73079221249972	3.15273621281669	1.18335057571042	0.236670236413019	1	No	0
AC004800.1	ENSG00000287249.1	9.12716945747543	0.870777400904909	1.24136935992103	0.701465195629045	0.483012747658599	1	No	0	-1.71813154688601	1.34816029189458	-1.27442675564306	0.202512215127277	1	No	0
AC004837.3	ENSG00000106540.4	0	NA	NA	NA	1	1	No	0	NA	NA	NA	1	1	No	0
AC004837.4	ENSG00000231951.1	0	NA	NA	NA	1	1	No	0	NA	NA	NA	1	1	No	0
AC004837.5	ENSG00000228554.1	17.0075233633581	0.0534805887416752	0.814168335432246	0.0656873848001987	0.947626716191926	1	No	0	-0.183169669765372	0.814392260236694	-0.22491577917518	0.822044793764447	1	No	0
AC004854.5	ENSG00000230160.1	0	NA	NA	NA	1	1	No	0	NA	NA	NA	1	1	No	0
AC004862.6	ENSG00000232667.10	0.371039869239497	2.45827740891077	4.88484453410874	0.503245782285535	0.614791480177433	1	No	0	0	4.9975798104491	0	1	1	No	0
AC004866.1	ENSG00000223514.1	0	NA	NA	NA	1	1	No	0	NA	NA	NA	1	1	No	0
AC004866.3	ENSG00000224134.1	0	NA	NA	NA	1	1	No	0	NA	NA	NA	1	1	No	0
AC004869.2	ENSG00000230680.2	0	NA	NA	NA	1	1	No	0	NA	NA	NA	1	1	No	0
AC004869.3	ENSG00000240355.1	0	NA	NA	NA	1	1	No	0	NA	NA	NA	1	1	No	0
AC004870.3	ENSG00000229192.6	0.364470784376324	-2.53498207194636	4.89224002455696	-0.518163879781415	0.604343933806878	1	No	0	-2.76066299422864	4.89236221203824	-0.564280172763109	0.572563472845188	1	No	0
AC004870.4	ENSG00000223829.6	0	NA	NA	NA	1	1	No	0	NA	NA	NA	1	1	No	0
AC004870.5	ENSG00000214754.3	0	NA	NA	NA	1	1	No	0	NA	NA	NA	1	1	No	0
AC004878.2	ENSG00000277675.1	0	NA	NA	NA	1	1	No	0	NA	NA	NA	1	1	No	0
AC004878.8	ENSG00000263081.1	0	NA	NA	NA	1	1	No	0	NA	NA	NA	1	1	No	0
AC004895.4	ENSG00000231704.6	28.3798551363646	0.437899937965645	0.617194346670117	0.7095008895143	0.478013699692372	1	No	0	-0.0624591526725372	0.622347451897554	-0.100360582311533	0.920058062478968	1	No	0
AC004899.3	ENSG00000225705.2	0	NA	NA	NA	1	1	No	0	NA	NA	NA	1	1	No	0
AC004901.1	ENSG00000232072.1	0	NA	NA	NA	1	1	No	0	NA	NA	NA	1	1	No	0
AC004911.2	ENSG00000226592.1	0	NA	NA	NA	1	1	No	0	NA	NA	NA	1	1	No	0
AC004920.2	ENSG00000228085.1	0	NA	NA	NA	1	1	No	0	NA	NA	NA	1	1	No	0
AC004920.3	ENSG00000236046.1	0	NA	NA	NA	1	1	No	0	NA	NA	NA	1	1	No	0
AC004938.5	ENSG00000225443.1	0	NA	NA	NA	1	1	No	0	NA	NA	NA	1	1	No	0
AC004941.3	ENSG00000228151.1	5.50304356782056	-1.09151702581262	1.51087479175846	-0.722440424426063	0.470023740895758	1	No	0	1.20416028060233	1.36127494680056	0.88458270934354	0.376381735643692	1	No	0
AC004941.5	ENSG00000231397.1	0	NA	NA	NA	1	1	No	0	NA	NA	NA	1	1	No	0
AC004945.1	ENSG00000222024.2	9.2765609065771	-2.69250555889978	1.19162461967946	-2.25952494974805	0.0238507501230024	1	No	0	-2.19557801380777	1.13378080189149	-1.93651013506745	0.0528052524587269	1	No	0
AC004947.2	ENSG00000233760.2	0	NA	NA	NA	1	1	No	0	NA	NA	NA	1	1	No	0
AC004951.5	ENSG00000239556.4	36.0406391289795	-0.632738928824224	0.604142618011431	-1.04733370889629	0.294945694281832	1	No	0	-0.791436442812756	0.602823412528614	-1.31288272214409	0.189222469762943	1	No	0
AC004951.6	ENSG00000228434.1	32.3963316313655	-0.62690184416784	0.613082545715784	-1.02254068159112	0.306525068436837	1	No	0	-1.62054236342532	0.631958201071171	-2.56431890697596	0.0103378510415066	1	No	0
AC004967.7	ENSG00000243554.1	18.2472625082855	0.0424806144642085	0.774114311022263	0.0548764101881936	0.956236925495961	1	No	0	0.134922048383582	0.766450781016136	0.176034850150073	0.860266563481529	1	No	0
AC004980.10	ENSG00000214243.3	20.4312682801679	-0.0707585322545892	0.774998632988017	-0.0913014929868699	0.927253031713457	1	No	0	0.639227938838566	0.754951510131568	0.846713901833464	0.397154608109914	1	No	0
AC004980.7	ENSG00000205485.13	282.115889341263	-0.241829783940362	0.204087193018424	-1.18493365685386	0.236043678799253	0.654936791006275	No	0.183800612438483	-0.305831260681968	0.203042033111505	-1.50624605159471	0.132004021535311	0.422771656740497	No	0.373894136156026
AC004980.8	ENSG00000250778.1	0	NA	NA	NA	1	1	No	0	NA	NA	NA	1	1	No	0
AC004980.9	ENSG00000230305.2	3.85568765102465	-0.536538825721381	1.88622353881515	-0.284451346661919	0.776064514365277	1	No	0	-0.0534278094249236	1.84930231395828	-0.0288907925013978	0.97695168907763	1	No	0
AC004985.12	ENSG00000241057.2	5.25297375941223	-0.716929378105851	1.41710922847851	-0.505909751837259	0.612920006115957	1	No	0	-1.14963336124635	1.42943804014305	-0.804255468905321	0.421249449864025	1	No	0
AC004987.10	ENSG00000231198.1	0	NA	NA	NA	1	1	No	0	NA	NA	NA	1	1	No	0
AC005008.2	ENSG00000237896.6	0	NA	NA	NA	1	1	No	0	NA	NA	NA	1	1	No	0
AC005008.3	ENSG00000226671.1	0	NA	NA	NA	1	1	No	0	NA	NA	NA	1	1	No	0
AC005009.1	ENSG00000231255.1	1.10869141598489	-1.02544645400645	3.66530594128383	-0.279771039698603	0.779653171742252	1	No	0	0.622438666697573	3.46752521074527	0.179505159693934	0.857541066282589	1	No	0
AC005013.5	ENSG00000228421.2	0.956391156736171	2.45087439372879	3.7779088421071	0.648738361924538	0.516507504094568	1	No	0	3.1258905120175	3.71758537924304	0.840838929879259	0.400438174676168	1	No	0
AC005014.5	ENSG00000224280.1	1.09342606251488	-4.11997466991942	3.72054390947446	-1.10735816325882	0.268139106526694	1	No	0	-4.34564683803213	3.72060186547471	-1.16799566176578	0.242808514803681	1	No	0
AC005019.2	ENSG00000213875.3	0.670485432764498	-2.53500824249271	4.71544566585162	-0.537596745277072	0.590855477713689	1	No	0	-0.258549209801264	4.59941720280177	-0.0562134719250446	0.955171749089231	1	No	0
AC005019.3	ENSG00000224330.2	0.864701635991083	0	4.29733081218915	0	1	1	No	0	3.68993975523634	4.0912610143612	0.901907686232648	0.367105907993737	1	No	0
AC005034.2	ENSG00000230477.1	1.0934534812867	-4.11999184480444	4.14419447166736	-0.994159871833144	0.320145040822557	1	No	0	-4.34567413412024	4.14427283590296	-1.04859749977668	0.294363407069346	1	No	0
AC005037.3	ENSG00000183308.6	0	NA	NA	NA	1	1	No	0	NA	NA	NA	1	1	No	0
AC005040.3	ENSG00000226905.1	0	NA	NA	NA	1	1	No	0	NA	NA	NA	1	1	No	0
AC005041.11	ENSG00000234521.2	0.185519934619749	1.43596978159616	4.98356700673743	0.288140960010134	0.773238839993447	1	No	0	0	4.9975798104491	0	1	1	No	0
AC005042.3	ENSG00000231675.1	0	NA	NA	NA	1	1	No	0	NA	NA	NA	1	1	No	0
AC005042.5	ENSG00000228586.1	0.612001878004528	0	4.99745499511359	0	1	1	No	0	3.18735917861514	4.83665128362443	0.65900123695224	0.509894974350162	1	No	0
AC005062.2	ENSG00000243004.6	0.364470784376324	-2.53498207194636	4.89224002455696	-0.518163879781415	0.604343933806878	1	No	0	-2.76066299422864	4.89236221203824	-0.564280172763109	0.572563472845188	1	No	0
AC005076.5	ENSG00000224046.2	150.510212480899	0.0922606648415149	0.29169512296209	0.31629142066083	0.751781322486031	0.934847846996995	No	0.0292590678298828	0.00407450339779218	0.290614024528414	0.0140203261160709	0.988813764734628	1	No	0
AC005077.14	ENSG00000230882.1	9.13616959591349	-0.566528204616812	1.12158368547874	-0.505114519720384	0.613478403803924	1	No	0	-2.01794909901445	1.18603548697911	-1.70142387910691	0.0888634204661699	1	No	0
AC005077.5	ENSG00000228829.1	4.28476423700815	0.356123339835295	1.66543261329057	0.213832332208066	0.830677810589185	1	No	0	1.27960685221166	1.61423056954027	0.792703890235512	0.427950363240189	1	No	0
AC005077.7	ENSG00000224273.2	9.89465343134786	-1.39811133458633	1.05949780198149	-1.31959814543415	0.186969222399284	1	No	0	-1.22409484094176	1.03964506976459	-1.17741609761006	0.239029467846093	1	No	0
AC005077.8	ENSG00000213549.3	0.364484493762234	-2.53503140279492	4.89223638793533	-0.518174348452688	0.604336630361979	1	No	0	-2.76071232569324	4.89235857532578	-0.564290675588799	0.572556326193428	1	No	0
AC005082.12	ENSG00000226816.3	5.0241599455075	-0.157139116195489	1.53202410702156	-0.102569610670805	0.918304562768231	1	No	0	-1.30107632592602	1.58376075173601	-0.82151065083528	0.41135545983947	1	No	0
AC005083.1	ENSG00000233834.6	0	NA	NA	NA	1	1	No	0	NA	NA	NA	1	1	No	0
AC005094.2	ENSG00000229949.1	0.371039869239497	2.45827740891077	4.88484453410874	0.503245782285535	0.614791480177433	1	No	0	0	4.9975798104491	0	1	1	No	0
AC005102.1	ENSG00000219039.2	0.306000939002264	0	4.99745499513702	0	1	1	No	0	2.18460944413992	4.88811578481548	0.446922605828246	0.654930941368592	1	No	0
AC005104.3	ENSG00000223374.1	68.3983202742495	0.23515877077014	0.409848692210816	0.573769723410953	0.566123639409404	1	No	0	-0.0720414152202333	0.410803027435452	-0.175367293834155	0.860791038056119	1	No	0
AC005105.2	ENSG00000225286.1	19.7630217730521	-0.492271948617407	0.749875029261054	-0.656471984541884	0.511520487484087	1	No	0	-1.93384921899945	0.792653624969819	-2.43971535369321	0.0146988387131018	1	No	0
AC005150.1	ENSG00000248431.2	0.742079738478994	3.46306841664294	4.8348904498698	0.716266160019447	0.473827017853331	1	No	0	0	4.9975798104491	0	1	1	No	0
AC005154.7	ENSG00000244480.1	10.242091876231	-0.3892668027416	1.02415010709698	-0.380087645398977	0.703880356375487	1	No	0	-0.133474729014558	1.00706322281367	-0.132538579496169	0.894558310144111	1	No	0
AC005154.8	ENSG00000226874.1	2.15920166581166	0.252423457272212	2.27405509886075	0.111001469312978	0.911615181590768	1	No	0	-0.370481420668946	2.30231881227376	-0.160916645728599	0.872159051764124	1	No	0
AC005160.3	ENSG00000227658.1	2.35581815825332	-1.59980342848868	2.27633383858642	-0.702798245745071	0.482181490628574	1	No	0	-0.298499070719301	2.13001348112196	-0.140139521822214	0.888549754787667	1	No	0
AC005162.5	ENSG00000233517.1	0.306000939002264	0	4.99745499513702	0	1	1	No	0	2.18460944413992	4.88811578481548	0.446922605828246	0.654930941368592	1	No	0
AC005176.1	ENSG00000269519.1	1.8355332197657	-0.571729045685568	3.01261377232491	-0.189778408018214	0.849482776307681	1	No	0	-4.3456812367837	3.26687392363353	-1.33022618514469	0.183443759156646	1	No	0
AC005176.2	ENSG00000268153.5	1.09343977190079	-4.11999172276477	3.72052633794231	-1.10736797660822	0.268134865413394	1	No	0	-4.34566389062558	3.72058429319761	-1.16800576150655	0.24280444088412	1	No	0
AC005178.1	ENSG00000251243.1	0	NA	NA	NA	1	1	No	0	NA	NA	NA	1	1	No	0
AC005189.6	ENSG00000229497.1	0.643821132870734	-2.53495752882089	4.78280497026563	-0.530014822803889	0.596101653654827	1	No	0	-0.377237130857444	4.67763000033532	-0.0806470650372948	0.935722635590371	1	No	0
AC005197.2	ENSG00000269694.1	60.09255918133	0.471173118108916	0.447749937012955	1.05231308630041	0.292655929644653	1	No	0	0.312006020615281	0.446943747290794	0.698087896981544	0.485122226601885	1	No	0
AC005220.3	ENSG00000236352.1	0	NA	NA	NA	1	1	No	0	NA	NA	NA	1	1	No	0
AC005229.7	ENSG00000213209.2	0	NA	NA	NA	1	1	No	0	NA	NA	NA	1	1	No	0
AC005237.2	ENSG00000235861.1	1.83249360350964	0.805225298871703	2.96987908781148	0.271130667297664	0.786290535566309	1	No	0	1.20719683341365	2.93636148454241	0.411119965906302	0.680984570399289	1	No	0
AC005253.2	ENSG00000268030.1	101.089648165213	0.196190476773559	0.350044204761055	0.560473431941207	0.575156556573931	1	No	0	0.303218621764392	0.346950535164713	0.873953463194516	0.382143597538101	1	No	0
AC005253.4	ENSG00000268983.1	0	NA	NA	NA	1	1	No	0	NA	NA	NA	1	1	No	0
AC005255.3	ENSG00000256210.3	0	NA	NA	NA	1	1	No	0	NA	NA	NA	1	1	No	0
AC005256.1	ENSG00000267073.1	0	NA	NA	NA	1	1	No	0	NA	NA	NA	1	1	No	0
AC005262.2	ENSG00000267688.1	0	NA	NA	NA	1	1	No	0	NA	NA	NA	1	1	No	0
AC005262.3	ENSG00000267139.1	0	NA	NA	NA	1	1	No	0	NA	NA	NA	1	1	No	0
AC005262.4	ENSG00000266944.1	0.371039869239497	2.45827740891077	4.88484453410874	0.503245782285535	0.614791480177433	1	No	0	0	4.9975798104491	0	1	1	No	0
AC005276.1	ENSG00000197462.3	0	NA	NA	NA	1	1	No	0	NA	NA	NA	1	1	No	0
AC005281.1	ENSG00000226690.9	17.5340335452874	-0.396163758456854	0.918621440459291	-0.431258994193278	0.666280062665642	1	No	0	0.328865819369847	0.897209955625655	0.366542766615333	0.713960106501144	1	No	0
AC005281.2	ENSG00000225606.1	0.27935034849441	0	4.99745499514106	0	1	1	No	0	2.06510853834858	4.89693225541524	0.421714745198874	0.673233240453574	1	No	0
AC005301.10	ENSG00000288024.1	0	NA	NA	NA	1	1	No	0	NA	NA	NA	1	1	No	0
AC005301.9	ENSG00000283633.1	3.1265763897587	5.23748074448568	2.37282274093604	2.20727855230331	0.0272946047604004	1	No	0	3.12545226985397	2.45144909870471	1.27494071629119	0.202330226164105	1	No	0
AC005304.1	ENSG00000233852.1	2.78534158225278	-1.00059318673285	2.04810609914586	-0.488545582257742	0.625163447267872	1	No	0	-1.31721909391342	2.0557094141381	-0.640761327867778	0.5216777620772	1	No	0
AC005306.3	ENSG00000267283.1	0.899572681891516	3.74189739993791	4.06868440028281	0.919682391604965	0.357738756922581	1	No	0	0	4.27061720948808	0	1	1	No	0
AC005307.1	ENSG00000260725.1	0.929740566228316	2.45435670727612	4.18299128986352	0.586746788888533	0.557373778741475	1	No	0	3.06349998058666	4.13166202742162	0.741469161866186	0.458409023128273	1	No	0
AC005307.3	ENSG00000283269.1	0	NA	NA	NA	1	1	No	0	NA	NA	NA	1	1	No	0
AC005307.4	ENSG00000267243.6	0	NA	NA	NA	1	1	No	0	NA	NA	NA	1	1	No	0
AC005307.5	ENSG00000283403.1	0.643821132870734	-2.53495752882089	4.78280497026563	-0.530014822803889	0.596101653654827	1	No	0	-0.377237130857444	4.67763000033532	-0.0806470650372948	0.935722635590371	1	No	0
AC005324.7	ENSG00000233193.1	0	NA	NA	NA	1	1	No	0	NA	NA	NA	1	1	No	0
AC005324.8	ENSG00000255104.8	0	NA	NA	NA	1	1	No	0	NA	NA	NA	1	1	No	0
AC005329.7	ENSG00000248015.7	44.1601594263546	-0.969772332558466	0.542900305227005	-1.78628069135635	0.0740538216395517	1	No	0	-0.97473283263426	0.538680890185607	-1.80948099402302	0.0703763102390313	1	No	0
AC005330.2	ENSG00000267372.2	5.98655421602145	0.986281988476484	1.43350483806007	0.688021388062558	0.491439312752179	1	No	0	0.147218099774581	1.45603371043027	0.101108991309739	0.919463940593204	1	No	0
AC005336.4	ENSG00000267056.2	0.620986825827306	2.24373628391297	4.86193898877266	0.461490012337521	0.644447085410939	1	No	0	2.18450959535262	4.84925869131053	0.450483204632303	0.652362061870203	1	No	0
AC005336.5	ENSG00000267218.2	0	NA	NA	NA	1	1	No	0	NA	NA	NA	1	1	No	0
AC005339.2	ENSG00000268565.1	0	NA	NA	NA	1	1	No	0	NA	NA	NA	1	1	No	0
AC005351.1	ENSG00000248493.1	0	NA	NA	NA	1	1	No	0	NA	NA	NA	1	1	No	0
AC005355.1	ENSG00000250994.1	6.03377047127672	-3.23254627821442	1.6879837183039	-1.91503403922788	0.0554881627302553	1	No	0	-0.240834617192981	1.37351601316178	-0.175341688691775	0.860811156303921	1	No	0
AC005355.3	ENSG00000280420.1	0.364484493762234	-2.53503140279492	4.89223638793533	-0.518174348452688	0.604336630361979	1	No	0	-2.76071232569324	4.89235857532578	-0.564290675588799	0.572556326193428	1	No	0
AC005357.1	ENSG00000266906.1	0	NA	NA	NA	1	1	No	0	NA	NA	NA	1	1	No	0
AC005363.11	ENSG00000277602.1	32.3890779921668	-0.33319808935643	0.600738778903867	-0.554647212827507	0.579135988924295	1	No	0	0.223622501738355	0.586233232154505	0.381456542332998	0.702864512019249	1	No	0
AC005363.9	ENSG00000255513.1	0	NA	NA	NA	1	1	No	0	NA	NA	NA	1	1	No	0
AC005387.2	ENSG00000269191.1	37.8619768944454	-0.420225649550284	0.666680996085387	-0.630324926040733	0.528482017946329	1	No	0	-0.409491897854512	0.663063071697947	-0.61757608790654	0.536854811065397	1	No	0
AC005387.3	ENSG00000268938.2	18.2120895011745	-1.1148649718119	0.807618158897162	-1.38043574123481	0.167452521930757	1	No	0	-1.00608991003606	0.796864139739784	-1.26256140772579	0.206746844525625	1	No	0
AC005391.2	ENSG00000267159.2	10.2752837596671	-1.67567127552938	1.06677124870671	-1.57078781187706	0.116231944057853	1	No	0	-0.824035563309747	1.01412925586394	-0.812554769074039	0.416473373194726	1	No	0
AC005392.13	ENSG00000227606.2	3.10034117846374	-0.473555081507201	1.80782988763877	-0.261946704579444	0.793362531336579	1	No	0	-1.31737628659799	1.85717391291597	-0.70934460011317	0.47811065767884	1	No	0
AC005394.1	ENSG00000267537.1	0	NA	NA	NA	1	1	No	0	NA	NA	NA	1	1	No	0
AC005481.5	ENSG00000222012.1	6.44197296820932	2.55303307837317	1.51274072576845	1.68768714617388	0.0914713005158635	1	No	0	0.994258297764836	1.55391921458286	0.639839116753402	0.522277198915024	1	No	0
AC005487.2	ENSG00000225647.2	14.8243968977702	0.993203241021276	0.875727676046121	1.13414622854624	0.256733214978045	1	No	0	-0.516012443468193	0.911475635041833	-0.56612862004206	0.571306348906416	1	No	0
AC005488.11	ENSG00000205584.6	3.18710350529942	0.353070155876903	2.00277089565888	0.176290836182113	0.860065460956718	1	No	0	0.303571909450007	1.99386304457194	0.152253140092268	0.878987282731732	1	No	0
AC005498.4	ENSG00000267224.1	0.528532812652018	2.97583279193686	4.85489187509486	0.612955523727027	0.53990574851234	1	No	0	0	4.9975798104491	0	1	1	No	0
AC005514.2	ENSG00000279599.1	1.43503017415386	2.6021703659232	3.27633613004055	0.794231807311846	0.427060494742285	1	No	0	-0.334272202995586	3.52961380458341	-0.0947050361604756	0.924549117683189	1	No	0
AC005518.2	ENSG00000230190.1	0	NA	NA	NA	1	1	No	0	NA	NA	NA	1	1	No	0
AC005519.4	ENSG00000258559.2	117.549815588332	-0.747625118157343	0.321017227338045	-2.32892522422188	0.0198630273862474	1	No	0	0.169774362818075	0.308976017997667	0.549474240487354	0.582680037691937	1	No	0
AC005522.7	ENSG00000225703.1	5.11172892982768	-1.28324775464563	1.58283589673953	-0.810726972574339	0.417522480157964	1	No	0	-0.770004274715646	1.53913356788784	-0.500284244838041	0.616874946173005	1	No	0
AC005523.2	ENSG00000269604.1	0	NA	NA	NA	1	1	No	0	NA	NA	NA	1	1	No	0
AC005523.3	ENSG00000268536.1	11.4295458853583	0.25007762004367	1.08841436802523	0.229763247702618	0.818275744793568	1	No	0	-0.0793934388185597	1.09116492770095	-0.0727602553958905	0.94199689868814	1	No	0
AC005532.5	ENSG00000230825.2	28.570402548074	-0.271764086936145	0.712604188452772	-0.381367512764986	0.702930563841471	1	No	0	-0.0470560215244589	0.704591733898998	-0.0667848049594125	0.946753020285731	1	No	0
AC005534.6	ENSG00000234450.1	2.59862479218572	-0.538232484037351	2.23747152640587	-0.240553892054185	0.809900889639374	1	No	0	-3.33144438885374	2.58747874533177	-1.28752531585591	0.197911251601706	1	No	0
AC005537.2	ENSG00000232006.9	46.4605690344061	0.140619856414035	0.505423689485206	0.278221736217512	0.78084215023114	1	No	0	0.671460578472871	0.494915108094926	1.35671869274212	0.174870610680625	1	No	0
AC005538.3	ENSG00000279809.1	0	NA	NA	NA	1	1	No	0	NA	NA	NA	1	1	No	0
AC005538.5	ENSG00000237581.1	0	NA	NA	NA	1	1	No	0	NA	NA	NA	1	1	No	0
AC005540.3	ENSG00000235852.1	43.967510195761	-0.171416567626419	0.498699995374073	-0.343726828186232	0.731051733190238	1	No	0	-0.555036616918499	0.501373786325188	-1.10703158413333	0.268280273114681	1	No	0
AC005546.2	ENSG00000266897.1	39.7982840802539	-0.830138185979877	0.565021633284873	-1.46921487086024	0.141774518050027	1	No	0	-0.906668409060979	0.562072669679757	-1.61308040395837	0.106727040626021	1	No	0
AC005550.3	ENSG00000237070.1	0.371039869239497	2.45827740891077	4.88484453410874	0.503245782285535	0.614791480177433	1	No	0	0	4.9975798104491	0	1	1	No	0
AC005550.5	ENSG00000225974.1	0	NA	NA	NA	1	1	No	0	NA	NA	NA	1	1	No	0
AC005559.3	ENSG00000267036.2	2.39559320910161	1.59936527676394	2.73100138361861	0.585633272233924	0.558121984247605	1	No	0	1.32619340856863	2.73288610817355	0.485272110170356	0.627483336445991	1	No	0
AC005562.1	ENSG00000214719.13	56.3479159681609	0.386692156815166	0.448877682854301	0.861464429143118	0.388982304118491	1	No	0	0.594334839882094	0.443486789637822	1.34014102284189	0.18019950130904	1	No	0
AC005578.3	ENSG00000280247.1	20.7948835882762	-0.300733890478425	0.789916544642631	-0.380716029456607	0.703413973279583	1	No	0	-0.356606114219334	0.786013353236872	-0.453689638669367	0.65005222554307	1	No	0
AC005588.2	ENSG00000226509.1	0	NA	NA	NA	1	1	No	0	NA	NA	NA	1	1	No	0
AC005592.3	ENSG00000261757.1	0	NA	NA	NA	1	1	No	0	NA	NA	NA	1	1	No	0
AC005592.4	ENSG00000287203.1	0	NA	NA	NA	1	1	No	0	NA	NA	NA	1	1	No	0
AC005593.2	ENSG00000279584.1	11.9192204805959	-1.0566373277997	0.998346247860384	-1.05838763862161	0.289878752703301	1	No	0	-0.843195211920109	0.981447493295905	-0.859134306908752	0.390266421750201	1	No	0
AC005597.1	ENSG00000267223.1	0	NA	NA	NA	1	1	No	0	NA	NA	NA	1	1	No	0
AC005599.3	ENSG00000287154.1	0.949835781258907	-2.53503791857912	3.78690796340778	-0.66942158169006	0.503226588421428	1	No	0	0.683192707212718	3.57493169516856	0.191106506492428	0.848442150144102	1	No	0
AC005606.14	ENSG00000261790.2	88.604843271847	-0.257756217143357	0.362167463263687	-0.711704510450985	0.476647774034719	1	No	0	0.012831531581411	0.35661282894495	0.0359816880939856	0.971296960282679	1	No	0
AC005606.15	ENSG00000260107.1	0	NA	NA	NA	1	1	No	0	NA	NA	NA	1	1	No	0
AC005609.16	ENSG00000279726.2	0	NA	NA	NA	1	1	No	0	NA	NA	NA	1	1	No	0
AC005609.17	ENSG00000278901.1	0	NA	NA	NA	1	1	No	0	NA	NA	NA	1	1	No	0
AC005609.18	ENSG00000278915.1	0	NA	NA	NA	1	1	No	0	NA	NA	NA	1	1	No	0
AC005609.19	ENSG00000278907.1	0	NA	NA	NA	1	1	No	0	NA	NA	NA	1	1	No	0
AC005609.2	ENSG00000248106.2	0	NA	NA	NA	1	1	No	0	NA	NA	NA	1	1	No	0
AC005609.20	ENSG00000278946.1	0	NA	NA	NA	1	1	No	0	NA	NA	NA	1	1	No	0
AC005613.1	ENSG00000287390.1	1.31500677588764	-1.02943616356815	3.48671515338713	-0.295245271919652	0.767806520544321	1	No	0	1.06432668881663	3.2558869508952	0.326893010988602	0.743748807378811	1	No	0
AC005614.3	ENSG00000269296.1	13.5369897054655	0.971091537582669	0.903111052246127	1.07527367223274	0.282252219856745	1	No	0	0.498765876274138	0.909091102063712	0.548642347441196	0.583250918248227	1	No	0
AC005614.5	ENSG00000269749.1	0	NA	NA	NA	1	1	No	0	NA	NA	NA	1	1	No	0
AC005616.1	ENSG00000266893.1	0.364470784376324	-2.53498207194636	4.89224002455696	-0.518163879781415	0.604343933806878	1	No	0	-2.76066299422864	4.89236221203824	-0.564280172763109	0.572563472845188	1	No	0
AC005616.2	ENSG00000267423.1	0	NA	NA	NA	1	1	No	0	NA	NA	NA	1	1	No	0
AC005618.10	ENSG00000288095.1	29.7100419579826	-0.216820808448052	0.650989137112112	-0.333063635147436	0.73908624865505	1	No	0	0.277091599682107	0.637894866643378	0.434384432563584	0.664009300455218	1	No	0
AC005618.6	ENSG00000272070.1	17.5754542456593	0.500686026494881	0.82039292104571	0.610300276429353	0.541662913862065	1	No	0	0.0394902996547005	0.825657494531309	0.0478289120080203	0.961852594467818	1	No	0
AC005618.8	ENSG00000280026.1	0	NA	NA	NA	1	1	No	0	NA	NA	NA	1	1	No	0
AC005618.9	ENSG00000279855.1	0	NA	NA	NA	1	1	No	0	NA	NA	NA	1	1	No	0
AC005625.1	ENSG00000266963.1	0	NA	NA	NA	1	1	No	0	NA	NA	NA	1	1	No	0
AC005626.3	ENSG00000269354.1	0	NA	NA	NA	1	1	No	0	NA	NA	NA	1	1	No	0
AC005682.6	ENSG00000226329.2	23.7220021854792	-0.798872124322807	0.72183977287384	-1.10671669024593	0.268416436998341	1	No	0	-0.416401267982183	0.707183851626603	-0.588816143106794	0.555984615485955	1	No	0
AC005703.2	ENSG00000237377.2	0.153000469501132	0	4.99745499518397	0	1	1	No	0	1.17201365417672	4.98967554888498	0.234887748250209	0.81429585905545	1	No	0
AC005722.4	ENSG00000230607.3	0.371039869239497	2.45827740891077	4.88484453410874	0.503245782285535	0.614791480177433	1	No	0	0	4.9975798104491	0	1	1	No	0
AC005730.2	ENSG00000225681.2	1.37205151212908	4.35452223196987	3.37609194140277	1.289811506188	0.197116111955191	1	No	0	0	3.63584404584674	0	1	1	No	0
AC005740.3	ENSG00000226040.3	0	NA	NA	NA	1	1	No	0	NA	NA	NA	1	1	No	0
AC005740.4	ENSG00000250347.1	0.371039869239497	2.45827740891077	4.88484453410874	0.503245782285535	0.614791480177433	1	No	0	0	4.9975798104491	0	1	1	No	0
AC005740.5	ENSG00000254099.1	9.72157568601232	-0.911946631315016	1.1018047117245	-0.827684454069607	0.407849225468326	1	No	0	0.0182528009578089	1.05704924222549	0.017267692202664	0.986223059646585	1	No	0
AC005740.6	ENSG00000271871.1	8.99763776812503	-0.321576856287772	1.12286887643021	-0.286388609603393	0.774580497745885	1	No	0	0.370416436157322	1.09035274907737	0.339721651062705	0.734066155282201	1	No	0
AC005740.7	ENSG00000287726.1	2.42985574569924	-0.056220751346667	2.09384440489553	-0.0268504914764534	0.978578981341837	1	No	0	-1.94480756527002	2.262015341424	-0.859767628298096	0.389917147064557	1	No	0
AC005741.2	ENSG00000249418.2	0	NA	NA	NA	1	1	No	0	NA	NA	NA	1	1	No	0
AC005752.10	ENSG00000277795.1	0.594336235319452	2.24354522492624	4.90071301863872	0.457799756156591	0.647096311012274	1	No	0	2.06510610796191	4.89693020161871	0.421714425759893	0.673233473643516	1	No	0
AC005753.1	ENSG00000278925.1	0.306000939002264	0	4.99745499513702	0	1	1	No	0	2.18460944413992	4.88811578481548	0.446922605828246	0.654930941368592	1	No	0
AC005753.3	ENSG00000287527.1	1.27137704356121	3.35385205284848	3.10933744826903	1.07863881249543	0.280748772071808	1	No	0	3.12576549237065	3.10936151591773	1.00527567359696	0.314764125412845	1	No	0
AC005754.7	ENSG00000272154.5	0	NA	NA	NA	1	1	No	0	NA	NA	NA	1	1	No	0
AC005754.8	ENSG00000272108.1	0	NA	NA	NA	1	1	No	0	NA	NA	NA	1	1	No	0
AC005757.6	ENSG00000267044.1	13.6660668456421	-1.30957679084468	0.906378369534662	-1.44484559082872	0.148501261960479	1	No	0	-2.13718673644642	0.935878553815474	-2.28361546242656	0.0223941402441529	1	No	0
AC005758.1	ENSG00000267630.1	0	NA	NA	NA	1	1	No	0	NA	NA	NA	1	1	No	0
AC005772.2	ENSG00000232058.1	0.27935034849441	0	4.99745499514106	0	1	1	No	0	2.06510853834858	4.89693225541524	0.421714745198874	0.673233240453574	1	No	0
AC005776.1	ENSG00000270802.2	21.2661064558938	-0.515221757137309	0.935888457331598	-0.550516199982109	0.581965368623914	1	No	0	0.0232121288079395	0.921459284824842	0.0251906179580705	0.979902920368017	1	No	0
AC005777.3	ENSG00000267148.1	0.461585740682572	-1.53499704350326	4.99745458440377	-0.307155776521458	0.75872480469224	1	No	0	0.622433785408243	4.89693183620969	0.127106891871711	0.898855796784097	1	No	0
AC005780.1	ENSG00000267320.5	0	NA	NA	NA	1	1	No	0	NA	NA	NA	1	1	No	0
AC005785.2	ENSG00000268189.2	4.63247754646003	-0.789986753936376	1.55486364502034	-0.508074618932932	0.611401014147605	1	No	0	-1.41653973407871	1.58128409265561	-0.895816090643003	0.37035099464292	1	No	0
AC005785.5	ENSG00000279203.1	31.5616157316068	-0.584871878695542	0.67308035492879	-0.868948074940354	0.384875532561183	1	No	0	0.122501181697327	0.656375306862125	0.186632830968242	0.85194852361078	1	No	0
AC005786.3	ENSG00000266959.1	7.41823415550625	0.425704818289393	1.26963447845941	0.335297146944172	0.737400945706018	1	No	0	-0.822874617986494	1.31109822192402	-0.627622404047605	0.530251328470506	1	No	0
AC005786.5	ENSG00000267231.1	15.2683432323512	0.11229512610167	0.912218625981278	0.123101110746202	0.902027031723247	1	No	0	-0.902920033891543	0.934443830946954	-0.966264642120366	0.333911773938827	1	No	0
AC005786.6	ENSG00000279590.1	12.2906122343022	-1.39171846919869	1.21767698959512	-1.14292910278401	0.253068028160219	1	No	0	-0.19785673084897	1.17283993292109	-0.168698835446526	0.866033534830973	1	No	0
AC005786.7	ENSG00000267436.1	0	NA	NA	NA	1	1	No	0	NA	NA	NA	1	1	No	0
AC005787.5	ENSG00000284638.1	0.314985886825042	2.24351794338217	4.90071518486077	0.457793986949662	0.647100456225725	1	No	0	0	4.9975798104491	0	1	1	No	0
AC005789.9	ENSG00000267090.1	0	NA	NA	NA	1	1	No	0	NA	NA	NA	1	1	No	0
AC005792.1	ENSG00000287526.1	1.63584782793754	0.9108165834579	2.5879251378375	0.35194858233766	0.724876823707744	1	No	0	0.682985040717252	2.58794060583882	0.26391063194276	0.791848782903661	1	No	0
AC005794.1	ENSG00000268582.1	0	NA	NA	NA	1	1	No	0	NA	NA	NA	1	1	No	0
AC005795.1	ENSG00000268034.1	7.58898538185089	-0.387130134551481	1.19236209324577	-0.324674976455903	0.745427075391747	1	No	0	-1.66230460804564	1.24825360406267	-1.33170423272592	0.182957397830135	1	No	0
AC005796.2	ENSG00000279617.1	4.22305809995497	-0.042439614885051	1.62797918368083	-0.0260688928399537	0.979202388544118	1	No	0	-0.129205671981129	1.62077166414453	-0.0797186148052051	0.93646105409756	1	No	0
AC005808.3	ENSG00000235415.1	1.80561711629738	2.88442902501606	2.77659263574712	1.03883767027277	0.29888023848923	1	No	0	0.634915856172308	2.91891880815736	0.217517477498154	0.827805087970155	1	No	0
AC005838.2	ENSG00000223544.1	0	NA	NA	NA	1	1	No	0	NA	NA	NA	1	1	No	0
AC005863.1	ENSG00000205325.3	0	NA	NA	NA	1	1	No	0	NA	NA	NA	1	1	No	0
AC005914.1	ENSG00000287886.1	3.03287454023962	0.70379126396881	2.22195183334466	0.316744608684611	0.751437397380995	1	No	0	0.623891145711638	2.21535415569136	0.281621403110121	0.778233826894908	1	No	0
AC005915.1	ENSG00000279446.1	8.65939846632642	0.665831049557819	1.50820673730317	0.441472003200566	0.658871325475041	1	No	0	1.10324529374053	1.4930195114322	0.738935616911148	0.459946093468034	1	No	0
AC005943.2	ENSG00000267059.2	0	NA	NA	NA	1	1	No	0	NA	NA	NA	1	1	No	0
AC005943.6	ENSG00000279009.1	0	NA	NA	NA	1	1	No	0	NA	NA	NA	1	1	No	0
AC005944.2	ENSG00000267469.1	0	NA	NA	NA	1	1	No	0	NA	NA	NA	1	1	No	0
AC005954.3	ENSG00000267138.1	6.45366204013689	-1.46583695904486	1.38200108995935	-1.06066266495345	0.288843232899097	1	No	0	0.00908500809678474	1.28869380548533	0.00704978021785652	0.994375135799221	1	No	0
AC005954.4	ENSG00000267205.1	1.65351347062261	0.00195513186657271	3.13423751741092	0.000623798246211978	0.999502281042571	1	No	0	1.32751209782229	3.02981836306903	0.438149069925629	0.66127822528055	1	No	0
AC006000.5	ENSG00000237713.1	0	NA	NA	NA	1	1	No	0	NA	NA	NA	1	1	No	0
AC006003.3	ENSG00000231515.1	0	NA	NA	NA	1	1	No	0	NA	NA	NA	1	1	No	0
AC006007.1	ENSG00000230746.2	0.364484493762234	-2.53503140279492	4.89223638793533	-0.518174348452688	0.604336630361979	1	No	0	-2.76071232569324	4.89235857532578	-0.564290675588799	0.572556326193428	1	No	0
AC006014.7	ENSG00000242073.2	0	NA	NA	NA	1	1	No	0	NA	NA	NA	1	1	No	0
AC006014.8	ENSG00000146722.11	2.59640055246575	-1.89824442027036	2.29415124604706	-0.827427757233151	0.407994653284741	1	No	0	-0.374822252589589	2.12885845158497	-0.176067249708654	0.860241109900032	1	No	0
AC006019.3	ENSG00000203335.5	1.48415947695799	4.46347535877346	3.68245101482278	1.21209361395626	0.225476547987726	1	No	0	0	3.92438617525696	0	1	1	No	0
AC006019.4	ENSG00000233363.1	0	NA	NA	NA	1	1	No	0	NA	NA	NA	1	1	No	0
AC006022.4	ENSG00000223419.1	0	NA	NA	NA	1	1	No	0	NA	NA	NA	1	1	No	0
AC006026.12	ENSG00000228953.1	0	NA	NA	NA	1	1	No	0	NA	NA	NA	1	1	No	0
AC006026.13	ENSG00000234286.1	3.24466358645599	-0.01878743186094	1.9708163553179	-0.0095328171040622	0.992394027610171	1	No	0	-0.855628123638012	2.00818180284311	-0.42607104716647	0.670056076596851	1	No	0
AC006026.9	ENSG00000224785.1	2.08305060400799	0.0108048176655877	2.78542310839756	0.00387905795461131	0.996904967309431	1	No	0	-0.260823350998763	2.78811140261329	-0.0935483965075048	0.925467903378639	1	No	0
AC006028.11	ENSG00000231357.1	3.19388291312245	-1.60780112228098	2.06371958883188	-0.779079256204102	0.435933028814128	1	No	0	0.663463849562684	1.85539433201041	0.357586437619323	0.720652829308088	1	No	0
AC006033.22	ENSG00000231916.1	0.371039869239497	2.45827740891077	4.88484453410874	0.503245782285535	0.614791480177433	1	No	0	0	4.9975798104491	0	1	1	No	0
AC006037.2	ENSG00000226442.2	0	NA	NA	NA	1	1	No	0	NA	NA	NA	1	1	No	0
AC006041.1	ENSG00000229379.1	0	NA	NA	NA	1	1	No	0	NA	NA	NA	1	1	No	0
AC006042.6	ENSG00000227719.1	2.77334443694577	-1.16347403750315	2.19672808550425	-0.529639533076792	0.596361879153352	1	No	0	1.24826415678628	1.97676333805965	0.631468690638279	0.527734114712889	1	No	0
AC006042.8	ENSG00000233264.2	13.9443151113863	0.157702630233802	0.949889461189885	0.166022086439674	0.868139568911698	1	No	0	0.772630482316033	0.929254017997109	0.831452398754585	0.405718108475069	1	No	0
AC006050.2	ENSG00000231421.8	0	NA	NA	NA	1	1	No	0	NA	NA	NA	1	1	No	0
AC006076.1	ENSG00000225563.2	0	NA	NA	NA	1	1	No	0	NA	NA	NA	1	1	No	0
AC006077.3	ENSG00000279799.1	31.5986669609067	-0.57428645742859	0.641580154143632	-0.895112564999981	0.370726917813367	1	No	0	-0.857579486998455	0.642720757067233	-1.3342956137151	0.182106994553455	1	No	0
AC006077.4	ENSG00000270892.1	3.12973771567738	-0.40590200461201	2.13770812273166	-0.18987718683191	0.849405369518202	1	No	0	-1.36982223421382	2.18756005088821	-0.626187259937222	0.531192122574002	1	No	0
AC006115.6	ENSG00000268407.1	0	NA	NA	NA	1	1	No	0	NA	NA	NA	1	1	No	0
AC006115.7	ENSG00000286125.1	1.04152530200399	0.00797593558594134	3.61761025422851	0.00220475259229999	0.998240863371388	1	No	0	-0.262418882225704	3.62166769827067	-0.0724580232336081	0.942237410228037	1	No	0
AC006116.12	ENSG00000267192.1	1.38218659925445	-2.53504944891287	3.31958077449053	-0.763665541261588	0.445066580606326	1	No	0	1.48184035358497	3.03935863000585	0.48755034662761	0.625868373196448	1	No	0
AC006116.13	ENSG00000266932.1	0.742079738478994	3.46306841664294	4.8348904498698	0.716266160019447	0.473827017853331	1	No	0	0	4.9975798104491	0	1	1	No	0
AC006116.14	ENSG00000267145.1	0	NA	NA	NA	1	1	No	0	NA	NA	NA	1	1	No	0
AC006116.15	ENSG00000267429.1	0.371039869239497	2.45827740891077	4.88484453410874	0.503245782285535	0.614791480177433	1	No	0	0	4.9975798104491	0	1	1	No	0
AC006116.19	ENSG00000267298.1	14.9455651997714	-1.20267486813678	0.932888115452265	-1.28919518666364	0.197330237982652	1	No	0	-0.713831263362369	0.908988770769152	-0.785302620139467	0.432276159966196	1	No	0
AC006116.21	ENSG00000267606.1	2.20655937961928	0.013535282428313	2.51113494908271	0.00539010555098098	0.995699338824473	1	No	0	-4.34566873723841	2.83972283665179	-1.53031439588035	0.125938926620862	1	No	0
AC006116.22	ENSG00000266907.1	5.20377754107689	-0.103500488548117	1.46368559197189	-0.0707122411505604	0.94362677819793	1	No	0	-3.15634378511124	1.74796360153956	-1.80572626474099	0.0709611079563475	1	No	0
AC006116.28	ENSG00000285996.1	12.685908076264	0.533107234870086	0.930004073846178	0.573231074854691	0.566488246611106	1	No	0	-0.475115189665677	0.953409784239894	-0.498332613656217	0.618249624281584	1	No	0
AC006128.2	ENSG00000279716.1	0	NA	NA	NA	1	1	No	0	NA	NA	NA	1	1	No	0
AC006129.1	ENSG00000268355.1	59.7368659874262	-0.0051618083283623	0.495411927714278	-0.0104192249713844	0.991686811673705	1	No	0	0.0509196688317703	0.492121941896828	0.103469616972383	0.917590262185048	1	No	0
AC006129.2	ENSG00000268027.5	2.44861601793907	4.82347017425205	2.96496437642907	1.62682230268862	0.103774843443115	1	No	0	3.0682473314609	3.02401047954996	1.01462853790028	0.310282930505329	1	No	0
AC006129.3	ENSG00000280014.1	0	NA	NA	NA	1	1	No	0	NA	NA	NA	1	1	No	0
AC006130.3	ENSG00000267063.1	5.44523475721967	2.92186205978841	1.68496597635842	1.73407778007672	0.0829042834451962	1	No	0	0.466057805912477	1.77653767911282	0.262340512893158	0.79305893065727	1	No	0
AC006130.4	ENSG00000267398.1	0	NA	NA	NA	1	1	No	0	NA	NA	NA	1	1	No	0
AC006130.5	ENSG00000287766.1	12.2483149166744	-0.454069740385106	1.08168286756451	-0.419780837804595	0.674645564602521	1	No	0	0.413067682050836	1.05132258938897	0.392902888437801	0.694391208129832	1	No	0
AC006133.7	ENSG00000278813.1	0.27935034849441	0	4.99745499514106	0	1	1	No	0	2.06510853834858	4.89693225541524	0.421714745198874	0.673233240453574	1	No	0
AC006150.1	ENSG00000226323.1	0.371039869239497	2.45827740891077	4.88484453410874	0.503245782285535	0.614791480177433	1	No	0	0	4.9975798104491	0	1	1	No	0
AC006158.7	ENSG00000286120.1	0	NA	NA	NA	1	1	No	0	NA	NA	NA	1	1	No	0
AC006158.9	ENSG00000286173.1	0	NA	NA	NA	1	1	No	0	NA	NA	NA	1	1	No	0
AC006159.5	ENSG00000235427.1	0.735524363001731	0.0139303318430703	4.42638038999532	0.00314711584086994	0.997488969004529	1	No	0	-2.76071372581536	4.55034130059262	-0.606704759806876	0.544046862817244	1	No	0
AC006160.5	ENSG00000249502.3	87.2194299657504	-0.118548335693433	0.358019807507691	-0.331122282084593	0.740552121444949	1	No	0	-0.0542359876353564	0.354732437469963	-0.15289266474242	0.878482920586744	1	No	0
AC006160.8	ENSG00000283219.1	0	NA	NA	NA	1	1	No	0	NA	NA	NA	1	1	No	0
AC006195.2	ENSG00000238090.1	27.8514724805729	-0.227891598147222	0.640947549537249	-0.355554207691028	0.722174442338895	1	No	0	-0.912768962870169	0.651271233899157	-1.40151892999392	0.161058950843464	1	No	0
AC006262.10	ENSG00000269745.1	0	NA	NA	NA	1	1	No	0	NA	NA	NA	1	1	No	0
AC006262.11	ENSG00000277748.1	0.185519934619749	1.43596978159616	4.98356700673743	0.288140960010134	0.773238839993447	1	No	0	0	4.9975798104491	0	1	1	No	0
AC006262.4	ENSG00000269729.1	0.364470784376324	-2.53498207194636	4.89224002455696	-0.518163879781415	0.604343933806878	1	No	0	-2.76066299422864	4.89236221203824	-0.564280172763109	0.572563472845188	1	No	0
AC006262.6	ENSG00000268460.2	5.30090271101208	-2.012118120972	1.65806341205979	-1.21353508336112	0.22492530943622	1	No	0	-0.832330705268337	1.56280017176165	-0.532589335673096	0.594317885908487	1	No	0
AC006272.2	ENSG00000268316.1	1.66008255548579	3.45693532310772	3.40749351296829	1.01450972979149	0.310339589063332	1	No	0	3.77082991133884	3.38518251289527	1.1139221879395	0.265312569773891	1	No	0
AC006273.4	ENSG00000272473.1	7.87435333246994	0.379589973141996	1.15097639624062	0.329798225560345	0.74155242823324	1	No	0	-1.328657228145	1.22185585210021	-1.08740914557247	0.276856031149328	1	No	0
AC006277.2	ENSG00000253392.3	26.7674271264406	-1.17725902299199	0.729247495922395	-1.61434770715658	0.106452027539502	1	No	0	-0.482459388576492	0.707876421509853	-0.681558777657035	0.495517988312353	1	No	0
AC006277.3	ENSG00000279452.1	199.61998912749	-0.114175454898758	0.257235660809512	-0.443855469103511	0.657147081713098	0.909230486957187	No	0.0413260105897236	-0.114805587906213	0.255673261455049	-0.449032437936015	0.653408256795404	1	No	0
AC006296.1	ENSG00000251412.1	0	NA	NA	NA	1	1	No	0	NA	NA	NA	1	1	No	0
AC006296.2	ENSG00000248425.1	0	NA	NA	NA	1	1	No	0	NA	NA	NA	1	1	No	0
AC006296.4	ENSG00000287360.1	2.08375267861903	4.35411617583681	2.64113560072485	1.64857729176867	0.0992342640768723	1	No	0	3.41392570937396	2.67237735685767	1.2774863926359	0.201430581428833	1	No	0
AC006326.3	ENSG00000230785.2	0	NA	NA	NA	1	1	No	0	NA	NA	NA	1	1	No	0
AC006328.9	ENSG00000233619.1	0	NA	NA	NA	1	1	No	0	NA	NA	NA	1	1	No	0
AC006335.10	ENSG00000235094.3	0	NA	NA	NA	1	1	No	0	NA	NA	NA	1	1	No	0
AC006355.3	ENSG00000229110.1	1.20909091472273	2.45130979350833	3.82205483725032	0.641359137398421	0.52128937528886	1	No	0	3.64774875358293	3.74143329832121	0.974960252590815	0.329579976546124	1	No	0
AC006366.3	ENSG00000244000.1	0	NA	NA	NA	1	1	No	0	NA	NA	NA	1	1	No	0
AC006369.2	ENSG00000236213.2	1.30078043546781	3.45876319538904	3.67476401885822	0.941220491340206	0.346591877824578	1	No	0	3.06483586022583	3.682802788524	0.832202003804326	0.40529493302813	1	No	0
AC006369.3	ENSG00000236572.1	0	NA	NA	NA	1	1	No	0	NA	NA	NA	1	1	No	0
AC006372.4	ENSG00000234210.1	3.86531610719758	-0.47463383514587	1.71159191244889	-0.277305490691867	0.781545543867094	1	No	0	-0.116836328558654	1.6781858974731	-0.069620611598857	0.944495631062071	1	No	0
AC006372.5	ENSG00000223872.2	2.30145513991825	2.16732673114298	2.43168707988465	0.891285210614266	0.372776180781881	1	No	0	-0.27228127771083	2.58918269772023	-0.105161091162309	0.916247984235079	1	No	0
AC006372.6	ENSG00000233191.2	3.55072277531625	0.222556855353126	1.92267099270586	0.115753998576695	0.907847509169239	1	No	0	0.125987405073502	1.91634293571279	0.0657436634777696	0.947581909158786	1	No	0
AC006373.1	ENSG00000235431.2	0	NA	NA	NA	1	1	No	0	NA	NA	NA	1	1	No	0
AC006380.3	ENSG00000231418.2	0.371039869239497	2.45827740891077	4.88484453410874	0.503245782285535	0.614791480177433	1	No	0	0	4.9975798104491	0	1	1	No	0
AC006390.4	ENSG00000251638.1	0	NA	NA	NA	1	1	No	0	NA	NA	NA	1	1	No	0
AC006427.2	ENSG00000248851.1	0.27935034849441	0	4.99745499514106	0	1	1	No	0	2.06510853834858	4.89693225541524	0.421714745198874	0.673233240453574	1	No	0
AC006427.4	ENSG00000286888.1	0.467986356326174	2.24353490189377	4.9007138383303	0.457797573150722	0.647097879515185	1	No	0	1.1720344683811	4.98967216596386	0.234892078957795	0.814292497670908	1	No	0
AC006445.11	ENSG00000286297.1	1.28036199138399	3.90254970060977	3.30621941236582	1.18036621707972	0.237854592238642	1	No	0	2.07218448108925	3.41398796694407	0.606968888336213	0.543871559271541	1	No	0
AC006445.7	ENSG00000249148.2	8.20264095242424	-0.776826490835469	1.22672790743797	-0.633250850596426	0.52656984362394	1	No	0	-0.567667100540393	1.20876534677448	-0.469625558058211	0.638622561389249	1	No	0
AC006458.3	ENSG00000227489.1	0	NA	NA	NA	1	1	No	0	NA	NA	NA	1	1	No	0
AC006460.2	ENSG00000228509.6	23.2428634451804	-0.119167631573029	0.688792719800565	-0.173009423803918	0.862644020202941	1	No	0	-0.544522222987231	0.693397005969447	-0.785296472726945	0.432279763418011	1	No	0
AC006466.5	ENSG00000232887.1	0.27935034849441	0	4.99745499514106	0	1	1	No	0	2.06510853834858	4.89693225541524	0.421714745198874	0.673233240453574	1	No	0
AC006482.1	ENSG00000228675.1	0	NA	NA	NA	1	1	No	0	NA	NA	NA	1	1	No	0
AC006483.5	ENSG00000228974.5	1.6002122896069	-0.00252607278232093	2.88324607470964	-0.000876121120732062	0.999300956573804	1	No	0	1.24831706728555	2.77225223400407	0.450289858900232	0.652501450311357	1	No	0
AC006486.10	ENSG00000279539.1	334.399913361149	-0.0686838940408471	0.195654474303365	-0.351046886535045	0.725553173579913	0.928266344807523	No	0.0323273950269637	-0.217521912554377	0.195225403758076	-1.11420905459584	0.265189511866095	0.589621878300556	No	0.229426410072817
AC006486.14	ENSG00000288671.1	0	NA	NA	NA	1	1	No	0	NA	NA	NA	1	1	No	0
AC006486.9	ENSG00000268643.2	0	NA	NA	NA	1	1	No	0	NA	NA	NA	1	1	No	0
AC006499.1	ENSG00000251338.1	1.25994354730017	4.23696168429418	3.91286710930044	1.08282790238989	0.278884818185935	1	No	0	0	4.13641931493348	0	1	1	No	0
AC006499.2	ENSG00000251278.1	0.364484493762234	-2.53503140279492	4.89223638793533	-0.518174348452688	0.604336630361979	1	No	0	-2.76071232569324	4.89235857532578	-0.564290675588799	0.572556326193428	1	No	0
AC006499.3	ENSG00000250505.1	0.364470784376324	-2.53498207194636	4.89224002455696	-0.518163879781415	0.604343933806878	1	No	0	-2.76066299422864	4.89236221203824	-0.564280172763109	0.572563472845188	1	No	0
AC006499.4	ENSG00000250074.1	0	NA	NA	NA	1	1	No	0	NA	NA	NA	1	1	No	0
AC006499.5	ENSG00000250573.1	0	NA	NA	NA	1	1	No	0	NA	NA	NA	1	1	No	0
AC006499.6	ENSG00000248777.1	0.306000939002264	0	4.99745499513702	0	1	1	No	0	2.18460944413992	4.88811578481548	0.446922605828246	0.654930941368592	1	No	0
AC006499.7	ENSG00000251296.1	0	NA	NA	NA	1	1	No	0	NA	NA	NA	1	1	No	0
AC006499.9	ENSG00000271544.1	0	NA	NA	NA	1	1	No	0	NA	NA	NA	1	1	No	0
AC006509.7	ENSG00000224058.2	0	NA	NA	NA	1	1	No	0	NA	NA	NA	1	1	No	0
AC006538.1	ENSG00000261342.1	142.595317093332	0.106169677102857	0.302045003652977	0.351502841691885	0.725211140967962	0.928266344807523	No	0.0323273950269637	-0.157948844034125	0.30233538105869	-0.522429242257505	0.601371500226381	1	No	0
AC006538.4	ENSG00000267001.1	0	NA	NA	NA	1	1	No	0	NA	NA	NA	1	1	No	0
AC006538.8	ENSG00000276097.1	4.54267713797604	-3.20245526522272	1.80122631960061	-1.77793053009175	0.0754152652522432	1	No	0	-1.885737398699	1.60900835433971	-1.17198732599052	0.241202144623434	1	No	0
AC006538.9	ENSG00000286460.1	36.9540558633545	-0.706400146925313	0.545973686438928	-1.29383551711577	0.195722241671908	1	No	0	-0.759408284549757	0.542344473553297	-1.40023236444969	0.161443747104607	1	No	0
AC006539.2	ENSG00000240673.1	0	NA	NA	NA	1	1	No	0	NA	NA	NA	1	1	No	0
AC006539.3	ENSG00000268070.1	0.735510653615821	0.0139790147740797	4.42641443736594	0.00315808991044189	0.997480213007361	1	No	0	-2.76066520404725	4.55037443377551	-0.606689678887961	0.544056872953309	1	No	0
AC006539.6	ENSG00000274033.1	0.371039869239497	2.45827740891077	4.88484453410874	0.503245782285535	0.614791480177433	1	No	0	0	4.9975798104491	0	1	1	No	0
AC006547.13	ENSG00000236540.7	62.3879855905626	-0.46368710485134	0.431409645301487	-1.07481858577199	0.282455957679251	1	No	0	-0.338415470626935	0.426394364307369	-0.793667784931102	0.427388859296169	1	No	0
AC006547.15	ENSG00000268292.1	0	NA	NA	NA	1	1	No	0	NA	NA	NA	1	1	No	0
AC006547.8	ENSG00000243762.1	0	NA	NA	NA	1	1	No	0	NA	NA	NA	1	1	No	0
AC006548.19	ENSG00000225480.1	0	NA	NA	NA	1	1	No	0	NA	NA	NA	1	1	No	0
AC006548.26	ENSG00000270226.1	0	NA	NA	NA	1	1	No	0	NA	NA	NA	1	1	No	0
AC006548.29	ENSG00000285045.1	0	NA	NA	NA	1	1	No	0	NA	NA	NA	1	1	No	0
AC006840.1	ENSG00000279918.1	0	NA	NA	NA	1	1	No	0	NA	NA	NA	1	1	No	0
AC006942.4	ENSG00000269194.1	9.55697888242979	0.416679239968024	1.06408486435326	0.391584594355899	0.695365172602538	1	No	0	-0.417494780078374	1.08503434724433	-0.384775635111174	0.700403652288349	1	No	0
AC006946.12	ENSG00000235328.1	5.95743304955841	-1.70463054288767	1.59576767145775	-1.06821974989033	0.285421397931712	1	No	0	-0.959030975748457	1.54040351912687	-0.622584253957077	0.533557761210634	1	No	0
AC006946.16	ENSG00000273203.1	2.03112242472528	4.04426581844857	3.18651918849484	1.26917981007323	0.204376940281036	1	No	0	3.77013383815579	3.1881735305608	1.18253721198564	0.236992609305215	1	No	0
AC006946.17	ENSG00000273442.1	0.364484493762234	-2.53503140279492	4.89223638793533	-0.518174348452688	0.604336630361979	1	No	0	-2.76071232569324	4.89235857532578	-0.564290675588799	0.572556326193428	1	No	0
AC006947.1	ENSG00000229330.2	2.34249286299939	-1.60010231273167	2.267314455783	-0.70572580201677	0.480358671988738	1	No	0	-0.316980503727206	2.1213676311892	-0.149422711587954	0.881220091647574	1	No	0
AC006960.5	ENSG00000234457.1	0.27935034849441	0	4.99745499514106	0	1	1	No	0	2.06510853834858	4.89693225541524	0.421714745198874	0.673233240453574	1	No	0
AC006960.7	ENSG00000237400.1	0	NA	NA	NA	1	1	No	0	NA	NA	NA	1	1	No	0
AC006978.6	ENSG00000235859.5	163.090386870163	0.235761017153383	0.27769551135323	0.848991098215822	0.395886245626748	0.783335365458129	No	0.106052265801832	0.41513382565456	0.274796072021049	1.5106978152976	0.130865459300395	1	No	0
AC006989.2	ENSG00000224518.2	0	NA	NA	NA	1	1	No	0	NA	NA	NA	1	1	No	0
AC006994.2	ENSG00000279317.2	17.0376562520294	0.397277536173847	0.905214605099911	0.438876630950953	0.660750930499666	1	No	0	0.649214225962776	0.89548972279799	0.72498233026537	0.46846287056441	1	No	0
AC007000.10	ENSG00000225726.1	3.67459590813851	0.669369883554954	2.02814384771928	0.330040635089905	0.74136925839565	1	No	0	-0.372755407929661	2.06611185984387	-0.180413952978243	0.856827601161543	1	No	0
AC007003.1	ENSG00000231183.4	0	NA	NA	NA	1	1	No	0	NA	NA	NA	1	1	No	0
AC007009.1	ENSG00000244239.1	0	NA	NA	NA	1	1	No	0	NA	NA	NA	1	1	No	0
AC007016.3	ENSG00000249930.1	1.28223739425917	-1.31822729819954	3.15743172171868	-0.417499858866937	0.676312827515165	1	No	0	-4.08262872680935	3.32794979138878	-1.22676992825232	0.219909076394923	1	No	0
AC007036.4	ENSG00000230751.1	5.71024580582252	-0.0333851459859601	1.44390619229327	-0.0231214092467714	0.981553428140856	1	No	0	0.192228640752678	1.42509888399988	0.134887931575066	0.892700481550122	1	No	0
AC007036.5	ENSG00000251660.1	0	NA	NA	NA	1	1	No	0	NA	NA	NA	1	1	No	0
AC007036.6	ENSG00000227017.1	3.49995798704126	1.13517778807897	1.77870335900591	0.638205230979834	0.523340092514916	1	No	0	0.669376610504522	1.78989222638287	0.373975930303493	0.708422223845642	1	No	0
AC007040.11	ENSG00000258881.6	71.1561009159769	0.0760495132323275	0.430072264919218	0.176829615475465	0.859642225824932	1	No	0	0.257027845114228	0.425612907932007	0.60390049343919	0.545909800731003	1	No	0
AC007040.6	ENSG00000228384.4	0.742079738478994	3.46306841664294	4.8348904498698	0.716266160019447	0.473827017853331	1	No	0	0	4.9975798104491	0	1	1	No	0
AC007040.8	ENSG00000236469.1	0.553282116120614	1.01559430122185	4.88483818825942	0.207907460202633	0.835301224054049	1	No	0	-1.76072011996415	4.99757471653751	-0.352314916701043	0.72460210251592	1	No	0
AC007050.17	ENSG00000236003.1	11.7491731398425	-0.605438177399284	1.09365812471267	-0.553589978182943	0.579859486256304	1	No	0	0.0317166690713714	1.06779736518303	0.0297028913027284	0.976304006014431	1	No	0
AC007064.22	ENSG00000237835.1	0	NA	NA	NA	1	1	No	0	NA	NA	NA	1	1	No	0
AC007064.24	ENSG00000237689.1	3.61197284086088	-0.139874778278557	1.87019681834948	-0.0747914748363232	0.940380624915494	1	No	0	-0.786028470923664	1.89426877657853	-0.414950866868747	0.678177871492912	1	No	0
AC007064.25	ENSG00000237358.1	0	NA	NA	NA	1	1	No	0	NA	NA	NA	1	1	No	0
AC007064.29	ENSG00000283535.1	0	NA	NA	NA	1	1	No	0	NA	NA	NA	1	1	No	0
AC007078.4	ENSG00000250614.1	2.07116599163122	-4.11999872749081	2.889300083312	-1.42595044083066	0.153882647974337	1	No	0	-0.155153465028049	2.56456779175682	-0.0604988745186428	0.951758312213768	1	No	0
AC007091.1	ENSG00000223838.2	1.48568846181839	2.25937409769426	3.24082523766117	0.697160115713243	0.485702596122145	1	No	0	4.12594842186363	3.10692415715506	1.327984917933	0.184183089421292	1	No	0
AC007098.1	ENSG00000226605.1	0.643834842256643	-2.53500662214727	4.78276442353759	-0.530029580731941	0.596091421580651	1	No	0	-0.377286119473505	4.67758852939043	-0.0806582530940728	0.93571373779912	1	No	0
AC007099.2	ENSG00000237293.1	1.76388407650756	-4.53499134122247	3.27019166403223	-1.38676622263501	0.165513059922337	1	No	0	-2.26504923084679	3.101114400455	-0.730398475630072	0.465146649880967	1	No	0
AC007106.1	ENSG00000251410.2	13.9560269764438	-0.385099152975677	0.905371761870065	-0.425349198190416	0.670582133831467	1	No	0	0.23348083373561	0.880980347559564	0.265023884337924	0.790991062454371	1	No	0
AC007106.2	ENSG00000287389.1	1.00830562663297	-3.53501435416506	3.6309881615627	-0.973568129906452	0.330271016925639	1	No	0	-1.3726398944276	3.49066116932112	-0.393232063453055	0.694148090063798	1	No	0
AC007115.3	ENSG00000258148.2	0	NA	NA	NA	1	1	No	0	NA	NA	NA	1	1	No	0
AC007126.1	ENSG00000250497.1	2.68880135949573	0.27295834054579	2.222437020877	0.122819381598529	0.902250126161821	1	No	0	-1.94709074417073	2.39637791654296	-0.812514057457023	0.416496723639756	1	No	0
AC007128.1	ENSG00000229970.3	134.29985028876	0.217209104268389	0.302779614928988	0.717383514472502	0.473137488841429	0.82561462259535	No	0.0832226237882862	0.432328018598708	0.299261606684989	1.44464912618674	0.148556466415685	1	No	0
AC007131.2	ENSG00000233891.8	18.8151078064745	-0.894917264011698	0.88346254083274	-1.01296571461667	0.311076537646103	1	No	0	0.0526537643918792	0.854318048745533	0.0616325084893093	0.950855488113454	1	No	0
AC007136.1	ENSG00000267180.1	0.314985886825042	2.24351794338217	4.90071518486077	0.457793986949662	0.647100456225725	1	No	0	0	4.9975798104491	0	1	1	No	0
AC007161.5	ENSG00000234718.7	4.92294012331148	1.51234139345844	1.50876057821508	1.00237334888985	0.316163308929864	1	No	0	-0.589533370226973	1.60651693488759	-0.366963682376757	0.713646108255378	1	No	0
AC007179.1	ENSG00000231815.2	0	NA	NA	NA	1	1	No	0	NA	NA	NA	1	1	No	0
AC007182.6	ENSG00000224721.1	1.32330522284392	-1.18744441222979	3.26946814446415	-0.363191919835759	0.716461523164293	1	No	0	-1.37116913248611	3.26439539261373	-0.420037699963864	0.674457913135427	1	No	0
AC007191.4	ENSG00000279407.1	272.51097800154	-0.108518798903465	0.208640594125637	-0.520123130200247	0.602977757935755	0.888368048728797	No	0.0514070697884769	0.177965472008933	0.20551952080085	0.865929773071936	0.38652867467425	1	No	0
AC007192.4	ENSG00000268173.3	3.03696579353407	1.46021878927265	2.10269926187776	0.69444966084624	0.487400259355023	1	No	0	-1.27558211992453	2.29223395330253	-0.556479899482661	0.577882831725563	1	No	0
AC007193.10	ENSG00000269124.1	3.85536319867769	1.44170471255952	1.77959046351875	0.810132860404786	0.417863819956134	1	No	0	-1.01181714599174	1.92260049771885	-0.526275295981798	0.598696944814539	1	No	0
AC007193.6	ENSG00000267922.1	0	NA	NA	NA	1	1	No	0	NA	NA	NA	1	1	No	0
AC007193.8	ENSG00000269151.1	0	NA	NA	NA	1	1	No	0	NA	NA	NA	1	1	No	0
AC007193.9	ENSG00000268810.1	0	NA	NA	NA	1	1	No	0	NA	NA	NA	1	1	No	0
AC007204.3	ENSG00000274800.1	0	NA	NA	NA	1	1	No	0	NA	NA	NA	1	1	No	0
AC007237.2	ENSG00000226230.1	0	NA	NA	NA	1	1	No	0	NA	NA	NA	1	1	No	0
AC007238.1	ENSG00000231043.3	9.83237003265339	-0.27599068884739	1.05744241273231	-0.260998315865033	0.794093806003231	1	No	0	-0.686084378361925	1.06428027246888	-0.644646336223416	0.519156399892561	1	No	0
AC007253.1	ENSG00000235653.1	0	NA	NA	NA	1	1	No	0	NA	NA	NA	1	1	No	0
AC007255.8	ENSG00000223813.3	9.7687041126199	0.434089389956989	1.15084191106619	0.37719289311842	0.706030261387803	1	No	0	1.5817899124573	1.11153193162348	1.42307194913147	0.154715299027599	1	No	0
AC007274.2	ENSG00000223422.1	0	NA	NA	NA	1	1	No	0	NA	NA	NA	1	1	No	0
AC007274.5	ENSG00000236690.2	0	NA	NA	NA	1	1	No	0	NA	NA	NA	1	1	No	0
AC007277.3	ENSG00000213981.8	3.60677675773071	0.276708483626344	1.73521505189289	0.159466391975156	0.873301434778482	1	No	0	0.124817656162952	1.7312446339111	0.0720970645731177	0.942524662279425	1	No	0
AC007278.2	ENSG00000236525.1	0	NA	NA	NA	1	1	No	0	NA	NA	NA	1	1	No	0
AC007278.3	ENSG00000234389.1	0.629971773650084	3.23807731346943	4.84330323300335	0.668567949948797	0.503771123038752	1	No	0	0	4.9975798104491	0	1	1	No	0
AC007283.5	ENSG00000234431.2	0	NA	NA	NA	1	1	No	0	NA	NA	NA	1	1	No	0
AC007285.7	ENSG00000231519.1	17.8880905355203	-0.548847630179082	0.785688372836804	-0.698556385908339	0.484829308163784	1	No	0	-0.612671758716263	0.781025510486551	-0.78444525881695	0.43277889061042	1	No	0
AC007292.3	ENSG00000269318.1	96.3904296251085	-0.748235457220716	0.4247932085193	-1.76141106358276	0.0781688538211089	1	No	0	-0.285768338075318	0.418022679963029	-0.68361921917871	0.494215645282015	1	No	0
AC007292.4	ENSG00000269807.1	5.30461857956421	-0.293863309139835	1.47204684575051	-0.199629047124523	0.841770708700902	1	No	0	0.144313186345674	1.44164032385603	0.100103461284762	0.920262187429891	1	No	0
AC007292.6	ENSG00000267980.1	58.6413880176617	-0.0236843033130583	0.478407796155541	-0.0495065162051791	0.960515644388413	1	No	0	-0.00511727688369264	0.47537637193294	-0.0107646849650629	0.991411189941112	1	No	0
AC007292.7	ENSG00000269425.1	33.5479203826935	0.21935048969299	0.610152816193676	0.359500905136137	0.719220400806126	1	No	0	0.454912507808716	0.602836035158306	0.754620628624589	0.450476642597598	1	No	0
AC007308.7	ENSG00000272600.1	0	NA	NA	NA	1	1	No	0	NA	NA	NA	1	1	No	0
AC007312.3	ENSG00000224946.1	2.79114849672517	-0.594361189514076	2.3038740547655	-0.257983368615423	0.796419742796099	1	No	0	1.12620172586007	2.18202824611438	0.516126098672432	0.605766340903394	1	No	0
AC007319.1	ENSG00000224063.6	13.5449998690375	-0.704718890472328	0.907767823213932	-0.776320632270581	0.437559693805014	1	No	0	-0.0778063075952774	0.880313234611778	-0.0883847982015064	0.929570843285754	1	No	0
AC007322.1	ENSG00000229725.1	0	NA	NA	NA	1	1	No	0	NA	NA	NA	1	1	No	0
AC007322.3	ENSG00000251618.1	0	NA	NA	NA	1	1	No	0	NA	NA	NA	1	1	No	0
AC007322.5	ENSG00000227444.1	0	NA	NA	NA	1	1	No	0	NA	NA	NA	1	1	No	0
AC007322.7	ENSG00000237968.1	0	NA	NA	NA	1	1	No	0	NA	NA	NA	1	1	No	0
AC007326.10	ENSG00000280418.1	0.306000939002264	0	4.99745499513702	0	1	1	No	0	2.18460944413992	4.88811578481548	0.446922605828246	0.654930941368592	1	No	0
AC007326.11	ENSG00000284294.1	0	NA	NA	NA	1	1	No	0	NA	NA	NA	1	1	No	0
AC007326.12	ENSG00000283583.1	5.62932154094831	1.35242179095806	1.55923567135553	0.867362013198634	0.385743688509002	1	No	0	1.40372885471488	1.55056469780621	0.905301698601111	0.365305576789694	1	No	0
AC007326.13	ENSG00000283809.1	0	NA	NA	NA	1	1	No	0	NA	NA	NA	1	1	No	0
AC007326.9	ENSG00000271275.1	12.195996912592	0.974346026251558	1.23302920399182	0.790205149316173	0.429407969284789	1	No	0	1.38082882791426	1.22099289173034	1.13090652473612	0.258094436783838	1	No	0
AC007327.5	ENSG00000229679.1	1.15303693230827	2.25064085162645	3.88818645143237	0.578840773131477	0.56269661658243	1	No	0	3.64763710148051	3.78988648607334	0.962466056670679	0.335815545763224	1	No	0
AC007327.6	ENSG00000228770.1	0.432350817995542	0	4.99745499512319	0	1	1	No	0	2.69025255198762	4.85780924587481	0.553799545396342	0.579716039458842	1	No	0
AC007349.4	ENSG00000229424.1	0	NA	NA	NA	1	1	No	0	NA	NA	NA	1	1	No	0
AC007349.5	ENSG00000235728.1	0	NA	NA	NA	1	1	No	0	NA	NA	NA	1	1	No	0
AC007349.7	ENSG00000230831.1	0.670471723378588	-2.53495930530354	4.7154837665546	-0.537582023563137	0.590865643532711	1	No	0	-0.258500177329654	4.59945626122363	-0.0562023340691326	0.955180621785547	1	No	0
AC007359.6	ENSG00000236951.5	0	NA	NA	NA	1	1	No	0	NA	NA	NA	1	1	No	0
AC007362.3	ENSG00000225216.6	9.72790626353085	0.793960234793675	1.27436864247877	0.623022419360027	0.533269789250204	1	No	0	1.07970443525637	1.26225165816722	0.855379692528268	0.392340982189686	1	No	0
AC007365.3	ENSG00000226756.1	14.1307937732106	-1.00074251589559	0.946382514463154	-1.05743977789285	0.290310925510809	1	No	0	-0.243363449117375	0.914876388895168	-0.266006918608172	0.790233880658117	1	No	0
AC007383.3	ENSG00000227946.1	56.5625872734628	-0.283509750318918	0.474242532268593	-0.597815950759872	0.549962746343049	1	No	0	0.0711404446297905	0.466460868552977	0.152511066684924	0.878783862588406	1	No	0
AC007383.4	ENSG00000231955.1	0	NA	NA	NA	1	1	No	0	NA	NA	NA	1	1	No	0
AC007389.3	ENSG00000235725.1	3.23278242980581	-0.0721037479133821	1.8454087310725	-0.0390719663884312	0.968833011477327	1	No	0	0.671719357234208	1.79001806234275	0.375258424127336	0.707468283312737	1	No	0
AC007391.2	ENSG00000232028.1	9.71318476911164	0.27920920109365	1.17756002298131	0.237108254054648	0.812572809126831	1	No	0	0.169237429221732	1.17419681531634	0.144130376623563	0.885397518072616	1	No	0
AC007395.3	ENSG00000235035.1	4.50501334470741	-0.210376663707105	1.76435292479498	-0.119237291332487	0.905087363171372	1	No	0	-0.187781334320889	1.75296284996615	-0.107122255514151	0.91469199140875	1	No	0
AC007403.3	ENSG00000223859.1	0.371039869239497	2.45827740891077	4.88484453410874	0.503245782285535	0.614791480177433	1	No	0	0	4.9975798104491	0	1	1	No	0
AC007405.4	ENSG00000234350.5	80.2961481186673	0.452907101598736	0.379532410954494	1.1933291822422	0.23274047789651	1	No	0	0.548047367506027	0.376235339824839	1.45666105624521	0.145209964762739	1	No	0
AC007405.6	ENSG00000239467.6	103.659140849167	0.610876952941447	0.371424441894325	1.64468700504974	0.100034374023119	1	No	0	0.642713601228915	0.369373633892302	1.74000941663397	0.081857364484239	1	No	0
AC007405.8	ENSG00000235934.2	22.7807607715966	0.142725321669414	0.693935488020397	0.205675201994019	0.837044630355399	1	No	0	-0.192811899237006	0.696288932208898	-0.276913635012597	0.781846422627244	1	No	0
AC007463.2	ENSG00000226506.6	0	NA	NA	NA	1	1	No	0	NA	NA	NA	1	1	No	0
AC007491.1	ENSG00000283258.2	0.82348590226563	-2.5350170747854	4.37248487459895	-0.57976577335054	0.56207258158226	1	No	0	0.327585926696846	4.20759927023668	0.0778557808520628	0.937942774358551	1	No	0
AC007551.2	ENSG00000232736.1	0	NA	NA	NA	1	1	No	0	NA	NA	NA	1	1	No	0
AC007556.3	ENSG00000235321.1	0.139675174247205	0	4.99745499518611	0	1	1	No	0	1.10565397982741	4.99425280730557	0.221385264720693	0.824792464848314	1	No	0
AC007557.2	ENSG00000237479.1	0	NA	NA	NA	1	1	No	0	NA	NA	NA	1	1	No	0
AC007557.3	ENSG00000227021.1	0.306000939002264	0	4.99745499513702	0	1	1	No	0	2.18460944413992	4.88811578481548	0.446922605828246	0.654930941368592	1	No	0
AC007557.4	ENSG00000231597.1	0	NA	NA	NA	1	1	No	0	NA	NA	NA	1	1	No	0
AC007559.1	ENSG00000235993.1	0	NA	NA	NA	1	1	No	0	NA	NA	NA	1	1	No	0
AC007560.1	ENSG00000238165.1	0	NA	NA	NA	1	1	No	0	NA	NA	NA	1	1	No	0
AC007562.1	ENSG00000235583.2	0.314985886825042	2.24351794338217	4.90071518486077	0.457793986949662	0.647100456225725	1	No	0	0	4.9975798104491	0	1	1	No	0
AC007563.1	ENSG00000236295.1	0.364470784376324	-2.53498207194636	4.89224002455696	-0.518163879781415	0.604343933806878	1	No	0	-2.76066299422864	4.89236221203824	-0.564280172763109	0.572563472845188	1	No	0
AC007563.3	ENSG00000229352.1	0.517471253877456	-2.53496346500717	4.89224002453668	-0.518160076425777	0.604346587219171	1	No	0	-1.2706292483186	4.88428770655953	-0.260146274064111	0.794750944794662	1	No	0
AC007563.5	ENSG00000236886.2	0.517471253877456	-2.53496346500717	4.89224002453668	-0.518160076425777	0.604346587219171	1	No	0	-1.2706292483186	4.88428770655953	-0.260146274064111	0.794750944794662	1	No	0
AC007566.10	ENSG00000244055.2	132.595197413046	-0.156428114250296	0.339856696166882	-0.460276687246686	0.645317632408283	0.903657018920496	No	0.0439963737883373	0.112496773343476	0.336004494799569	0.334807346582021	0.737770418281994	1	No	0
AC007568.1	ENSG00000224136.1	0	NA	NA	NA	1	1	No	0	NA	NA	NA	1	1	No	0
AC007618.3	ENSG00000203648.3	1.01487471149614	0.00822459225778261	3.64274361045564	0.00225780157411459	0.998198536513201	1	No	0	-0.373219326177342	3.65774352748888	-0.102035400615845	0.918728576082884	1	No	0
AC007620.3	ENSG00000242539.2	0	NA	NA	NA	1	1	No	0	NA	NA	NA	1	1	No	0
AC007631.1	ENSG00000264131.1	0	NA	NA	NA	1	1	No	0	NA	NA	NA	1	1	No	0
AC007652.1	ENSG00000235464.1	0	NA	NA	NA	1	1	No	0	NA	NA	NA	1	1	No	0
AC007666.5	ENSG00000286195.1	15.8365747719143	-0.465577598722927	0.842072865243388	-0.552894669736638	0.580335537571574	1	No	0	-0.53454928477738	0.837423713883388	-0.638325946489516	0.523261525356226	1	No	0
AC007679.3	ENSG00000225610.1	2.04651896743356	-2.85313207634378	2.75681665843189	-1.03493718656165	0.300698246676723	1	No	0	-1.1243434247859	2.48076455354766	-0.453224560621043	0.650387048600982	1	No	0
AC007682.1	ENSG00000231918.1	0.364484493762234	-2.53503140279492	4.89223638793533	-0.518174348452688	0.604336630361979	1	No	0	-2.76071232569324	4.89235857532578	-0.564290675588799	0.572556326193428	1	No	0
AC007743.1	ENSG00000233251.8	3.31158323965362	0.711248177929129	2.09660731172435	0.339237669329774	0.734430693932752	1	No	0	-1.36599225444874	2.21677921795697	-0.616205819408424	0.537758688127764	1	No	0
AC007750.5	ENSG00000236841.8	0	NA	NA	NA	1	1	No	0	NA	NA	NA	1	1	No	0
AC007787.2	ENSG00000267610.2	2.38487281010572	1.01195218272438	2.43750692823696	0.415158689807836	0.678025737772424	1	No	0	0.408708610452207	2.45713815892351	0.166335217646559	0.867893152394076	1	No	0
AC007787.3	ENSG00000279044.1	6.30118113689043	-3.46410530698672	1.63055278141058	-2.12449749954732	0.0336285649175673	1	No	0	-0.63890779353193	1.30853634209188	-0.48826140549566	0.625364694890787	1	No	0
AC007792.1	ENSG00000280103.1	0.670485432764498	-2.53500824249271	4.71544566585162	-0.537596745277072	0.590855477713689	1	No	0	-0.258549209801264	4.59941720280177	-0.0562134719250446	0.955171749089231	1	No	0
AC007795.1	ENSG00000267617.2	0	NA	NA	NA	1	1	No	0	NA	NA	NA	1	1	No	0
AC007875.2	ENSG00000231859.1	1.14761835144007	1.91128184992702	3.26627626501593	0.585156213024038	0.558442684133756	1	No	0	0.630028170711005	3.35079980843162	0.188023220344488	0.850858448601481	1	No	0
AC007879.1	ENSG00000224342.1	0	NA	NA	NA	1	1	No	0	NA	NA	NA	1	1	No	0
AC007879.2	ENSG00000234902.6	2.78460297398666	2.53230043369812	2.24934046504755	1.12579686047865	0.260251513369565	1	No	0	-0.275077604967387	2.42916664103187	-0.113239495521204	0.909840684133153	1	No	0
AC007879.3	ENSG00000240440.1	0.432350817995542	0	4.99745499512319	0	1	1	No	0	2.69025255198762	4.85780924587481	0.553799545396342	0.579716039458842	1	No	0
AC007879.4	ENSG00000225916.1	1.93698435554193	4.60886537367054	2.87216313979725	1.60466698768229	0.108567110701264	1	No	0	2.17368068755846	3.00628215691635	0.723046132764892	0.469651542029619	1	No	0
AC007879.5	ENSG00000223725.6	4.70078594309548	-1.29101041579125	1.93351944423605	-0.667699732547211	0.504325280770746	1	No	0	-1.65715758124727	1.9418090970355	-0.853409114097367	0.393432469013016	1	No	0
AC007881.4	ENSG00000233870.1	1.03495621714082	-3.53501457512544	3.60676909327305	-0.980105596922897	0.327033996706956	1	No	0	-1.26293951249211	3.45401776221029	-0.365643606790237	0.714631031467532	1	No	0
AC007919.18	ENSG00000224611.1	0.371039869239497	2.45827740891077	4.88484453410874	0.503245782285535	0.614791480177433	1	No	0	0	4.9975798104491	0	1	1	No	0
AC007919.19	ENSG00000231384.1	2.0177617572609	-0.798283000399211	2.59622065885443	-0.30747887228948	0.758478902110287	1	No	0	-4.56806330302005	2.88714862105962	-1.58220580322724	0.113602596013238	1	No	0
AC007948.1	ENSG00000263863.1	0	NA	NA	NA	1	1	No	0	NA	NA	NA	1	1	No	0
AC007950.1	ENSG00000259268.2	0.306000939002264	0	4.99745499513702	0	1	1	No	0	2.18460944413992	4.88811578481548	0.446922605828246	0.654930941368592	1	No	0
AC007950.2	ENSG00000276651.1	12.2310347310827	-0.279843081199112	0.962782448418892	-0.290660763144029	0.771310783007814	1	No	0	-0.812951040918224	0.973108696617772	-0.835416478902916	0.403483254700205	1	No	0
AC007952.4	ENSG00000266311.6	0	NA	NA	NA	1	1	No	0	NA	NA	NA	1	1	No	0
AC007952.5	ENSG00000228157.4	7.01024123815964	2.11853606220929	1.40814628119481	1.50448578425511	0.132456330959038	1	No	0	0.0977801902358233	1.47238493093415	0.0664093934823054	0.947051891796569	1	No	0
AC007952.6	ENSG00000197665.7	0	NA	NA	NA	1	1	No	0	NA	NA	NA	1	1	No	0
AC007967.2	ENSG00000228207.1	0	NA	NA	NA	1	1	No	0	NA	NA	NA	1	1	No	0
AC007967.3	ENSG00000173357.12	0	NA	NA	NA	1	1	No	0	NA	NA	NA	1	1	No	0
AC007967.4	ENSG00000230025.1	0	NA	NA	NA	1	1	No	0	NA	NA	NA	1	1	No	0
AC007969.4	ENSG00000234061.1	1.15453617635744	0.00674056186346621	3.49624983335043	0.00192794056053105	0.998461726945555	1	No	0	0.209353116162212	3.46018500810846	0.0605034458191173	0.951754671512991	1	No	0
AC008060.5	ENSG00000227365.1	13.3578383732149	-0.173198875476542	0.965347596985822	-0.179416073564935	0.857611011283636	1	No	0	-0.0994222742563488	0.957026219012663	-0.103886677586451	0.917259279643379	1	No	0
AC008060.7	ENSG00000218672.1	1.05049654044086	0.911527641641478	3.43396464565678	0.265444678585833	0.790666921644296	1	No	0	-2.7606761340861	3.65422416791801	-0.755475309457818	0.449963841512685	1	No	0
AC008060.8	ENSG00000236544.1	16.1893929296983	-1.02561734155679	0.835332052485405	-1.22779598664414	0.219523562638515	1	No	0	-0.0325495189526391	0.796679362556108	-0.0408564856609383	0.967410307871686	1	No	0
AC008063.3	ENSG00000233397.3	0	NA	NA	NA	1	1	No	0	NA	NA	NA	1	1	No	0
AC008067.2	ENSG00000237031.7	0.364484493762234	-2.53503140279492	4.89223638793533	-0.518174348452688	0.604336630361979	1	No	0	-2.76071232569324	4.89235857532578	-0.564290675588799	0.572556326193428	1	No	0
AC008069.1	ENSG00000223536.6	0.371039869239497	2.45827740891077	4.88484453410874	0.503245782285535	0.614791480177433	1	No	0	0	4.9975798104491	0	1	1	No	0
AC008069.2	ENSG00000224604.1	0	NA	NA	NA	1	1	No	0	NA	NA	NA	1	1	No	0
AC008072.1	ENSG00000228681.1	0	NA	NA	NA	1	1	No	0	NA	NA	NA	1	1	No	0
AC008073.7	ENSG00000232642.2	1.04151159261809	0.00802174960699669	3.61762825917607	0.00221740572339063	0.998230767658124	1	No	0	-0.262373126861736	3.6216856884305	-0.0724450295893675	0.942247750481367	1	No	0
AC008073.9	ENSG00000223754.1	2.12835486088388	-4.85692492656946	3.07377720039024	-1.58011612746455	0.114080274610932	1	No	0	-2.58866522594477	2.89342837760409	-0.894670573490511	0.370963213482911	1	No	0
AC008074.5	ENSG00000237217.1	2.95847686033449	0.673643407172788	2.25871082219835	0.298242431280843	0.765518139019937	1	No	0	0.547269317722956	2.25409415906349	0.242789022598031	0.808168839878628	1	No	0
AC008079.10	ENSG00000280007.1	162.994008140349	-0.150059643541058	0.284433295759942	-0.527574112377147	0.597794964732111	0.884651957394273	No	0.0532275572262213	-0.231533195048554	0.283298212672884	-0.817277288353028	0.413769982843235	1	No	0
AC008079.12	ENSG00000288683.1	0	NA	NA	NA	1	1	No	0	NA	NA	NA	1	1	No	0
AC008088.4	ENSG00000260907.1	3.42919013389534	-1.32509881605541	1.93900563256853	-0.683390906038832	0.494359864886362	1	No	0	-1.07198950386815	1.90290042968059	-0.5633450322191	0.573199959295253	1	No	0
AC008103.4	ENSG00000279987.1	0	NA	NA	NA	1	1	No	0	NA	NA	NA	1	1	No	0
AC008132.13	ENSG00000161103.11	7.27058422103679	-0.0719950819516302	1.31593062672377	-0.0547103931541389	0.956369189226197	1	No	0	1.02131584079758	1.26823821664634	0.805302842472519	0.420644941907895	1	No	0
AC008132.14	ENSG00000239989.1	0	NA	NA	NA	1	1	No	0	NA	NA	NA	1	1	No	0
AC008154.4	ENSG00000231098.1	1.48187217835396	-2.53499444231266	3.57810490840846	-0.708474040645228	0.478650927395931	1	No	0	1.61974888865937	3.31568412506586	0.488511217463213	0.625187782161547	1	No	0
AC008154.5	ENSG00000229177.1	0.364484493762234	-2.53503140279492	4.89223638793533	-0.518174348452688	0.604336630361979	1	No	0	-2.76071232569324	4.89235857532578	-0.564290675588799	0.572556326193428	1	No	0
AC008155.2	ENSG00000213238.6	0	NA	NA	NA	1	1	No	0	NA	NA	NA	1	1	No	0
AC008171.1	ENSG00000223890.1	0.364470784376324	-2.53498207194636	4.89224002455696	-0.518163879781415	0.604343933806878	1	No	0	-2.76066299422864	4.89236221203824	-0.564280172763109	0.572563472845188	1	No	0
AC008175.1	ENSG00000235059.5	0	NA	NA	NA	1	1	No	0	NA	NA	NA	1	1	No	0
AC008264.4	ENSG00000224545.1	1.71856611024576	1.01237541261461	3.02982057532333	0.334137084175875	0.738276117512263	1	No	0	0.740066528558771	3.03233000521005	0.244058703138251	0.807185355651377	1	No	0
AC008268.1	ENSG00000235584.3	0.27935034849441	0	4.99745499514106	0	1	1	No	0	2.06510853834858	4.89693225541524	0.421714745198874	0.673233240453574	1	No	0
AC008269.2	ENSG00000229321.2	49.2114151630488	-0.310508129022057	0.497660461367491	-0.623935701399366	0.532669812860124	1	No	0	-0.433581136131413	0.496049047347231	-0.874069083390274	0.382080633015209	1	No	0
AC008277.1	ENSG00000223642.7	14.4362539096751	0.845303724395619	0.957544076957075	0.8827830955645	0.377353475601362	1	No	0	0.230606979279205	0.966242313752405	0.238663714057028	0.811366355698265	1	No	0
AC008278.2	ENSG00000234022.1	3.21127545033613	-2.53502887864448	2.61224278095526	-0.970441529067012	0.331826456750551	1	No	0	2.96749712518052	2.20213590256259	1.34755403684545	0.17780186230301	1	No	0
AC008278.3	ENSG00000224194.1	0	NA	NA	NA	1	1	No	0	NA	NA	NA	1	1	No	0
AC008280.3	ENSG00000241114.1	0	NA	NA	NA	1	1	No	0	NA	NA	NA	1	1	No	0
AC008440.5	ENSG00000232220.2	0	NA	NA	NA	1	1	No	0	NA	NA	NA	1	1	No	0
AC008565.1	ENSG00000251135.2	0	NA	NA	NA	1	1	No	0	NA	NA	NA	1	1	No	0
AC008592.4	ENSG00000251409.1	0.364484493762234	-2.53503140279492	4.89223638793533	-0.518174348452688	0.604336630361979	1	No	0	-2.76071232569324	4.89235857532578	-0.564290675588799	0.572556326193428	1	No	0
AC008592.5	ENSG00000250362.1	0.306000939002264	0	4.99745499513702	0	1	1	No	0	2.18460944413992	4.88811578481548	0.446922605828246	0.654930941368592	1	No	0
AC008592.7	ENSG00000250955.1	0.306000939002264	0	4.99745499513702	0	1	1	No	0	2.18460944413992	4.88811578481548	0.446922605828246	0.654930941368592	1	No	0
AC008592.8	ENSG00000272021.1	0.488243185883381	-1.53500309905703	4.99745403970646	-0.307157021727646	0.758723856940558	1	No	0	0.741931774357467	4.88811447993228	0.151782814703584	0.879358236958547	1	No	0
AC008694.2	ENSG00000254336.1	0	NA	NA	NA	1	1	No	0	NA	NA	NA	1	1	No	0
AC008694.3	ENSG00000253798.2	2.68876023133801	0.273005069606966	2.22244608366615	0.122839906719634	0.902233872558252	1	No	0	-1.94704407648208	2.39638633556157	-0.812491728728626	0.416509530772867	1	No	0
AC008697.1	ENSG00000249738.10	78.9608156473581	-0.15599264152862	0.375062706888241	-0.415910829479249	0.677475254758709	1	No	0	-0.154601862793366	0.372301721238219	-0.415259597186882	0.677951874745719	1	No	0
AC008746.10	ENSG00000237955.1	0.371039869239497	2.45827740891077	4.88484453410874	0.503245782285535	0.614791480177433	1	No	0	0	4.9975798104491	0	1	1	No	0
AC008746.12	ENSG00000267838.2	44.6508339849564	0.28841262219978	0.513446259007395	0.561719200676123	0.574307350280276	1	No	0	-1.09626716050534	0.534101629539383	-2.0525441224562	0.0401168116227429	1	No	0
AC008746.3	ENSG00000227407.1	3.21890718642108	-1.21849201012473	1.81729810642389	-0.670496494668396	0.502541340260555	1	No	0	-0.919434163092057	1.77430829238073	-0.518193014731604	0.604323607972901	1	No	0
AC008746.5	ENSG00000235681.1	23.23210816487	-0.837786222917787	0.830886220562565	-1.00830438895779	0.313308356642887	1	No	0	-0.92190897977409	0.827608920683306	-1.11394277748109	0.265303736116616	1	No	0
AC008746.9	ENSG00000213016.3	0	NA	NA	NA	1	1	No	0	NA	NA	NA	1	1	No	0
AC008753.3	ENSG00000238150.1	0.182242246881117	-1.53503435066688	4.99745403980438	-0.307163275227833	0.758719097280231	1	No	0	-1.76070278585597	4.99757885504195	-0.352311156447214	0.724604922222621	1	No	0
AC008753.4	ENSG00000269564.1	0.371039869239497	2.45827740891077	4.88484453410874	0.503245782285535	0.614791480177433	1	No	0	0	4.9975798104491	0	1	1	No	0
AC008781.7	ENSG00000228737.2	14.7367518173842	-0.117244878746222	0.882014924210309	-0.132928452260821	0.894249964927202	1	No	0	-0.554744361640241	0.888064276476909	-0.624666903437439	0.532189699432712	1	No	0
AC008834.2	ENSG00000249101.1	0	NA	NA	NA	1	1	No	0	NA	NA	NA	1	1	No	0
AC008850.3	ENSG00000227836.1	4.37414779437046	-0.108889685800959	1.55666831461306	-0.0699504735715168	0.9442330793833	1	No	0	-1.07059672978414	1.60096180287139	-0.668720970021885	0.503673488135056	1	No	0
AC008937.2	ENSG00000237705.1	5.72858922694067	-0.234258760228908	1.37979210848638	-0.16977830122966	0.865184492278137	1	No	0	-1.32419681147424	1.42765306276175	-0.92753403891603	0.353649327067654	1	No	0
AC008937.3	ENSG00000225230.1	13.4503589410312	0.821031632254772	0.897509343219515	0.914788952847661	0.360302435390141	1	No	0	-0.113312894096465	0.916785273213845	-0.123598074060723	0.901633517471237	1	No	0
AC008940.1	ENSG00000228650.2	0.585351287496674	0	4.99290180697258	0	1	1	No	0	3.12599075296102	4.8341876596421	0.646642408828716	0.517863404191135	1	No	0
AC008982.2	ENSG00000269688.1	196.505528019337	-0.291061940606703	0.283988894197444	-1.02490606694057	0.305407511683541	0.717356386798072	No	0.144265030710933	0.01509758914723	0.280545506190086	0.0538151166713057	0.95708246561024	1	No	0
AC008984.2	ENSG00000275210.1	0.918002817006792	0	4.64955027769914	0	1	1	No	0	3.77291816204836	4.45760917752764	0.84639949618485	0.397329919462476	1	No	0
AC008984.5	ENSG00000251431.1	0.629971773650084	3.23807731346943	4.84330323300335	0.668567949948797	0.503771123038752	1	No	0	0	4.9975798104491	0	1	1	No	0
AC008984.6	ENSG00000250507.1	0.306000939002264	0	4.99745499513702	0	1	1	No	0	2.18460944413992	4.88811578481548	0.446922605828246	0.654930941368592	1	No	0
AC008984.7	ENSG00000234436.1	0	NA	NA	NA	1	1	No	0	NA	NA	NA	1	1	No	0
AC008985.1	ENSG00000278999.1	11.887483811796	0.020123572709224	0.959487705861051	0.0209732470633014	0.983266996731418	1	No	0	-0.0719076446465733	0.955380194546892	-0.0752659988735447	0.940003073689637	1	No	0
AC008991.1	ENSG00000267683.1	0	NA	NA	NA	1	1	No	0	NA	NA	NA	1	1	No	0
AC008992.1	ENSG00000267636.1	0	NA	NA	NA	1	1	No	0	NA	NA	NA	1	1	No	0
AC008993.2	ENSG00000282542.1	6.84774241483075	-0.632925083160991	1.32974797747568	-0.475973713727695	0.634093105041787	1	No	0	0.562793002592741	1.26879482031572	0.443565022162291	0.657357099067371	1	No	0
AC008993.3	ENSG00000282807.3	0	NA	NA	NA	1	1	No	0	NA	NA	NA	1	1	No	0
AC009052.12	ENSG00000260345.1	0.139675174247205	0	4.99745499518611	0	1	1	No	0	1.10565397982741	4.99425280730557	0.221385264720693	0.824792464848314	1	No	0
AC009095.4	ENSG00000237718.2	0	NA	NA	NA	1	1	No	0	NA	NA	NA	1	1	No	0
AC009110.1	ENSG00000231589.1	0	NA	NA	NA	1	1	No	0	NA	NA	NA	1	1	No	0
AC009120.10	ENSG00000261248.1	0.27935034849441	0	4.99745499514106	0	1	1	No	0	2.06510853834858	4.89693225541524	0.421714745198874	0.673233240453574	1	No	0
AC009120.11	ENSG00000275236.1	14.6381752545184	-0.530952226228369	0.93992137354344	-0.564890044181797	0.572148555799494	1	No	0	0.118150131531458	0.916016378602581	0.128982553468859	0.897371453818901	1	No	0
AC009120.3	ENSG00000239763.2	21.932641233239	-0.194393429559484	0.710775384809839	-0.273494881384352	0.784472826479229	1	No	0	0.0823624241390673	0.699359217330967	0.117768411565941	0.906251159248529	1	No	0
AC009120.5	ENSG00000260884.1	33.2164860880194	0.433601728072702	0.628547901270622	0.689846751848455	0.490290564584129	1	No	0	0.206690473442909	0.628531550415754	0.328846616062773	0.74227162626346	1	No	0
AC009120.6	ENSG00000259972.3	187.432774496895	-0.16171690873674	0.245899864527604	-0.657653508867981	0.510760802712261	0.845361711331652	No	0.0729574264075831	-0.161457141027874	0.244131876933947	-0.661352147272263	0.508386506437446	1	No	0
AC009120.9	ENSG00000279100.1	1.01487471149614	0.00822459225778261	3.64274361045564	0.00225780157411459	0.998198536513201	1	No	0	-0.373219326177342	3.65774352748888	-0.102035400615845	0.918728576082884	1	No	0
AC009133.12	ENSG00000238045.9	279.873809883122	-0.259231080037729	0.21615071248282	-1.19930708097172	0.230408562760973	0.648661565650905	No	0.187981834026345	-0.102338927635766	0.213854963759604	-0.478543615900382	0.632263338563235	0.847613520482024	No	0.0718021243728718
AC009133.15	ENSG00000259952.1	0	NA	NA	NA	1	1	No	0	NA	NA	NA	1	1	No	0
AC009133.17	ENSG00000260719.1	0.491520873622013	1.43602370755465	4.98356354319771	0.288151981028664	0.773230404074301	1	No	0	2.18460783701383	4.8881145467783	0.446922390240155	0.654931097033923	1	No	0
AC009133.21	ENSG00000275857.1	0	NA	NA	NA	1	1	No	0	NA	NA	NA	1	1	No	0
AC009133.23	ENSG00000280893.1	0	NA	NA	NA	1	1	No	0	NA	NA	NA	1	1	No	0
AC009133.24	ENSG00000280607.1	0	NA	NA	NA	1	1	No	0	NA	NA	NA	1	1	No	0
AC009134.1	ENSG00000262116.1	0	NA	NA	NA	1	1	No	0	NA	NA	NA	1	1	No	0
AC009158.1	ENSG00000231876.8	0	NA	NA	NA	1	1	No	0	NA	NA	NA	1	1	No	0
AC009161.1	ENSG00000237901.1	0	NA	NA	NA	1	1	No	0	NA	NA	NA	1	1	No	0
AC009166.5	ENSG00000261238.1	20.3936991823012	0.76048317560662	0.755562802929608	1.00651219548916	0.314169248130502	1	No	0	-0.31074484512881	0.774291953784238	-0.40132774673699	0.68817883775742	1	No	0
AC009166.7	ENSG00000280344.1	2.59499178607245	1.59875011333227	2.66795785804077	0.599241141877076	0.549012090997954	1	No	0	1.62191194897076	2.65827247810812	0.610137584588421	0.541770671319824	1	No	0
AC009166.8	ENSG00000287718.1	0	NA	NA	NA	1	1	No	0	NA	NA	NA	1	1	No	0
AC009166.9	ENSG00000287256.1	0	NA	NA	NA	1	1	No	0	NA	NA	NA	1	1	No	0
AC009227.2	ENSG00000224675.1	19.2880886369336	-0.379580250789561	0.890924027166739	-0.426052322325034	0.670069720536334	1	No	0	-0.312728220160936	0.884463006623737	-0.353579762883147	0.72365384275393	1	No	0
AC009227.3	ENSG00000238004.1	1.32329151345801	-1.18316437051317	2.98240045585929	-0.39671546059105	0.691577297888047	1	No	0	-1.36878220491089	2.97711262811758	-0.459768364818757	0.645682492592598	1	No	0
AC009228.1	ENSG00000242628.6	15.0249726247108	-0.625995667589706	0.901126371719469	-0.694681331315632	0.487255030036032	1	No	0	0.143953806465289	0.87282989078258	0.164927677186009	0.869000907461822	1	No	0
AC009229.5	ENSG00000227292.1	0	NA	NA	NA	1	1	No	0	NA	NA	NA	1	1	No	0
AC009229.6	ENSG00000229160.1	0.686025756064539	3.35448344833501	4.52230122338031	0.741764708417105	0.458229906497248	1	No	0	0	4.69179245596917	0	1	1	No	0
AC009236.2	ENSG00000231054.1	0	NA	NA	NA	1	1	No	0	NA	NA	NA	1	1	No	0
AC009237.10	ENSG00000233037.2	0	NA	NA	NA	1	1	No	0	NA	NA	NA	1	1	No	0
AC009237.11	ENSG00000236431.1	0	NA	NA	NA	1	1	No	0	NA	NA	NA	1	1	No	0
AC009237.13	ENSG00000230083.1	0	NA	NA	NA	1	1	No	0	NA	NA	NA	1	1	No	0
AC009237.14	ENSG00000236026.1	0	NA	NA	NA	1	1	No	0	NA	NA	NA	1	1	No	0
AC009237.16	ENSG00000236750.1	0.364484493762234	-2.53503140279492	4.89223638793533	-0.518174348452688	0.604336630361979	1	No	0	-2.76071232569324	4.89235857532578	-0.564290675588799	0.572556326193428	1	No	0
AC009237.17	ENSG00000235959.1	0	NA	NA	NA	1	1	No	0	NA	NA	NA	1	1	No	0
AC009237.2	ENSG00000223917.1	0	NA	NA	NA	1	1	No	0	NA	NA	NA	1	1	No	0
AC009237.4	ENSG00000238162.1	0.182242246881117	-1.53503435066688	4.99745403980438	-0.307163275227833	0.758719097280231	1	No	0	-1.76070278585597	4.99757885504195	-0.352311156447214	0.724604922222621	1	No	0
AC009237.5	ENSG00000237308.1	0.306000939002264	0	4.99745499513702	0	1	1	No	0	2.18460944413992	4.88811578481548	0.446922605828246	0.654930941368592	1	No	0
AC009237.6	ENSG00000224719.1	0	NA	NA	NA	1	1	No	0	NA	NA	NA	1	1	No	0
AC009237.8	ENSG00000229689.3	0	NA	NA	NA	1	1	No	0	NA	NA	NA	1	1	No	0
AC009238.6	ENSG00000248821.1	0	NA	NA	NA	1	1	No	0	NA	NA	NA	1	1	No	0
AC009238.7	ENSG00000227120.1	0	NA	NA	NA	1	1	No	0	NA	NA	NA	1	1	No	0
AC009238.8	ENSG00000233275.1	0	NA	NA	NA	1	1	No	0	NA	NA	NA	1	1	No	0
AC009245.3	ENSG00000230383.1	26.5834736533946	0.217240241027779	0.691312804172764	0.31424304557433	0.753336451662522	1	No	0	0.197613094025545	0.687585253124683	0.287401588570298	0.773804844982605	1	No	0
AC009262.2	ENSG00000236212.2	39.3350547287008	0.558699798722769	0.559245236387821	0.999024689653908	0.317782731134905	1	No	0	0.167095342971772	0.561617227145614	0.297525315989724	0.766065483217732	1	No	0
AC009263.2	ENSG00000234639.1	0.770871222116422	1.42438525258791	4.1702797244704	0.341556285596358	0.73268483969727	1	No	0	3.12592654359603	3.99532759304158	0.782395553506117	0.433982146164813	1	No	0
AC009264.1	ENSG00000234352.9	4.70861040963648	-1.17762808873446	1.90548331133011	-0.618020678392837	0.536561707848198	1	No	0	0.846432149975031	1.78724563081496	0.473595870305229	0.635788120935139	1	No	0
AC009274.6	ENSG00000226045.1	4.49417428367089	-1.484144275927	1.67568531377361	-0.885693909069797	0.375782491399593	1	No	0	0.780809824117446	1.49882596600408	0.520947622891208	0.602403258931107	1	No	0
AC009276.4	ENSG00000224375.1	0.832632464615024	1.01040234498924	4.02109357617065	0.251275511462099	0.80160110692526	1	No	0	0.625500672849956	4.03499544676093	0.155018929042925	0.876806394478036	1	No	0
AC009299.2	ENSG00000235724.10	21.8715292950682	-0.318941643777673	0.798119542112113	-0.399616381944035	0.689439088602383	1	No	0	-0.51760320094603	0.797480633476602	-0.649047988400105	0.516307358690625	1	No	0
AC009299.4	ENSG00000225813.1	0	NA	NA	NA	1	1	No	0	NA	NA	NA	1	1	No	0
AC009303.1	ENSG00000235066.7	77.815393255958	-0.232448305771679	0.398364001118264	-0.583507307686348	0.559551839068931	1	No	0	-0.407089414084559	0.397727414657099	-1.02353873301777	0.306053196167753	1	No	0
AC009303.2	ENSG00000279227.1	68.951437613431	0.290113258650276	0.448743654062996	0.646501083688971	0.517954895531477	1	No	0	0.430302177754661	0.444939906819539	0.967101784217312	0.333493153659866	1	No	0
AC009303.3	ENSG00000224967.1	9.20515183936299	-0.336848596929785	1.10502527448149	-0.304833386809043	0.760493051949203	1	No	0	-0.97654312535222	1.12168946895296	-0.87060024399068	0.383972463206712	1	No	0
AC009305.1	ENSG00000234579.1	0	NA	NA	NA	1	1	No	0	NA	NA	NA	1	1	No	0
AC009310.1	ENSG00000225911.1	0	NA	NA	NA	1	1	No	0	NA	NA	NA	1	1	No	0
AC009312.1	ENSG00000238207.2	2.90311277775291	-0.193315067601067	2.24563962442422	-0.0860846350850407	0.931399137705721	1	No	0	-0.335930183868019	2.24087681357361	-0.149910152058871	0.880835502048496	1	No	0
AC009313.2	ENSG00000232337.1	0	NA	NA	NA	1	1	No	0	NA	NA	NA	1	1	No	0
AC009362.2	ENSG00000233287.1	0	NA	NA	NA	1	1	No	0	NA	NA	NA	1	1	No	0
AC009365.4	ENSG00000225881.2	0.629971773650084	3.23807731346943	4.84330323300335	0.668567949948797	0.503771123038752	1	No	0	0	4.9975798104491	0	1	1	No	0
AC009403.2	ENSG00000216895.9	414.566696275707	0.0579335884745991	0.168878930928741	0.343048053158534	0.73156230990853	0.929334209801384	No	0.0318280757043166	-0.0935518136378179	0.168503350875554	-0.555192600928804	0.578762929306182	0.817145064442278	No	0.0877008380889521
AC009404.2	ENSG00000236255.2	382.760516850542	-0.110413304154533	0.220077875937702	-0.501701062335718	0.615877817121145	0.893078193598611	No	0.0491105147265617	-0.00157383873074642	0.218681018688148	-0.00719696085278808	0.994257705622449	0.996989909228006	No	0.00130923726384313
AC009411.1	ENSG00000228538.7	4.78968190744721	2.04528474211115	1.72804734252598	1.1835814284587	0.236578795517485	1	No	0	0.527371830253791	1.77689979640069	0.296793230165281	0.766624374274023	1	No	0
AC009411.2	ENSG00000235537.3	2.62557119297499	0.0109839135534947	2.28508956829332	0.00480677593819587	0.996164762460602	1	No	0	-1.3680568515798	2.36994228856265	-0.577253234469904	0.563768400221835	1	No	0
AC009412.8	ENSG00000286075.2	0	NA	NA	NA	1	1	No	0	NA	NA	NA	1	1	No	0
AC009473.1	ENSG00000234141.1	5.96893464841621	0.0315286979051003	1.30753330585355	0.02411311265568	0.980762383977499	1	No	0	-1.01778137585461	1.350026644901	-0.753897250620004	0.450910921637859	1	No	0
AC009474.2	ENSG00000230355.1	0	NA	NA	NA	1	1	No	0	NA	NA	NA	1	1	No	0
AC009477.7	ENSG00000225448.1	0	NA	NA	NA	1	1	No	0	NA	NA	NA	1	1	No	0
AC009478.1	ENSG00000225258.1	0	NA	NA	NA	1	1	No	0	NA	NA	NA	1	1	No	0
AC009480.3	ENSG00000223911.1	5.54397297084024	-1.44066293699127	1.50552929150552	-0.95691458487042	0.338610369027704	1	No	0	-0.602618687899897	1.44290427225538	-0.417642874504733	0.676208244652327	1	No	0
AC009480.4	ENSG00000229143.1	0	NA	NA	NA	1	1	No	0	NA	NA	NA	1	1	No	0
AC009487.4	ENSG00000224076.5	0	NA	NA	NA	1	1	No	0	NA	NA	NA	1	1	No	0
AC009487.5	ENSG00000251621.1	0	NA	NA	NA	1	1	No	0	NA	NA	NA	1	1	No	0
AC009494.3	ENSG00000216844.1	0	NA	NA	NA	1	1	No	0	NA	NA	NA	1	1	No	0
AC009495.2	ENSG00000235192.1	0.918002817006792	0	4.64955027769914	0	1	1	No	0	3.77291816204836	4.45760917752764	0.84639949618485	0.397329919462476	1	No	0
AC009495.3	ENSG00000232411.1	1.03494250775491	-3.53497353610616	3.96394795850018	-0.891781015572079	0.372510319249428	1	No	0	-1.26099142074033	3.82534140871486	-0.329641536796571	0.74167083341518	1	No	0
AC009495.4	ENSG00000229195.1	0.314985886825042	2.24351794338217	4.90071518486077	0.457793986949662	0.647100456225725	1	No	0	0	4.9975798104491	0	1	1	No	0
AC009498.1	ENSG00000237271.2	1.16856168186377	3.04183142721984	3.83622806133397	0.792922469307549	0.427822995293908	1	No	0	3.18531511300676	3.81710315502361	0.834484944116492	0.404007768021159	1	No	0
AC009500.2	ENSG00000236748.1	0	NA	NA	NA	1	1	No	0	NA	NA	NA	1	1	No	0
AC009501.4	ENSG00000231609.7	30.3575230580577	-0.172320193300034	0.610210275203381	-0.282394774887395	0.777640821065075	1	No	0	-0.251177219669014	0.607302177858196	-0.413595124184889	0.679170644669743	1	No	0
AC009505.2	ENSG00000235522.6	13.1006419600078	0.0514190159550231	0.910539037269256	0.0564709626390439	0.954966627057413	1	No	0	-0.45011760960265	0.918830784736278	-0.489880854102905	0.624218211880291	1	No	0
AC009505.4	ENSG00000234162.3	2.41357681413307	2.25487343677382	2.36179596946602	0.954728294029408	0.339715117570639	1	No	0	-0.273351064366733	2.52633428388547	-0.108200670873343	0.913836512801604	1	No	0
AC009506.1	ENSG00000224152.1	21.4718116306274	0.157799770760997	0.775550613268815	0.203468049745842	0.838769215950557	1	No	0	-0.151937747648533	0.777240035476993	-0.195483686780608	0.845014307389053	1	No	0
AC009508.1	ENSG00000227930.1	0	NA	NA	NA	1	1	No	0	NA	NA	NA	1	1	No	0
AC009517.2	ENSG00000224469.1	0	NA	NA	NA	1	1	No	0	NA	NA	NA	1	1	No	0
AC009518.3	ENSG00000236386.1	0	NA	NA	NA	1	1	No	0	NA	NA	NA	1	1	No	0
AC009518.4	ENSG00000224865.8	8.07592930846798	2.01593611366661	1.2653214522947	1.59322052906844	0.111110727398453	1	No	0	0.339424313086193	1.31168489649858	0.258769704516882	0.795812934170256	1	No	0
AC009518.8	ENSG00000227197.1	17.3227339947635	-1.14519342806128	0.813014265341569	-1.40857728686981	0.158960198883367	1	No	0	-0.500866745445753	0.785139369417158	-0.637933550342238	0.523516936803852	1	No	0
AC009531.2	ENSG00000226063.1	2.75439972591014	2.96150212648158	2.38000656028699	1.24432519468537	0.213379901970205	1	No	0	2.65442146240155	2.38298368134681	1.11390668898804	0.265319219517729	1	No	0
AC009542.2	ENSG00000231794.5	4.6364132260184	-1.65280033016673	1.72842225540261	-0.956248003056256	0.338946952993157	1	No	0	0.590310256025073	1.55827722963806	0.378822358947119	0.704819782666849	1	No	0
AC009784.3	ENSG00000232053.7	30.7340761152474	-0.262781338031437	0.692308880146736	-0.379572392565209	0.704262857248548	1	No	0	-0.635243830830058	0.694929678005542	-0.914112392858536	0.360657791263349	1	No	0
AC009784.4	ENSG00000236503.1	0	NA	NA	NA	1	1	No	0	NA	NA	NA	1	1	No	0
AC009892.2	ENSG00000235181.1	0	NA	NA	NA	1	1	No	0	NA	NA	NA	1	1	No	0
AC009892.5	ENSG00000238094.1	0	NA	NA	NA	1	1	No	0	NA	NA	NA	1	1	No	0
AC009892.9	ENSG00000237323.1	0	NA	NA	NA	1	1	No	0	NA	NA	NA	1	1	No	0
AC009945.4	ENSG00000234356.1	0	NA	NA	NA	1	1	No	0	NA	NA	NA	1	1	No	0
AC009947.2	ENSG00000230073.1	0	NA	NA	NA	1	1	No	0	NA	NA	NA	1	1	No	0
AC009947.5	ENSG00000236647.1	0	NA	NA	NA	1	1	No	0	NA	NA	NA	1	1	No	0
AC009950.2	ENSG00000225963.8	3.73214959228291	-3.06525614934207	2.18959731423507	-1.39991775173186	0.161537949535075	1	No	0	0.515556869117842	1.72102002404232	0.29956471273757	0.764509203807822	1	No	0
AC009955.8	ENSG00000228973.1	2.33383882129596	2.33426666843204	2.92624125474419	0.797701373612854	0.425043806548667	1	No	0	2.74271735142219	2.9025062804256	0.944947947199624	0.34468545124932	1	No	0
AC009961.3	ENSG00000226266.6	33.0459345061602	-0.0787130763320706	0.73671257030456	-0.106843672152262	0.914913000382527	1	No	0	0.0352166735939111	0.731843592481137	0.0481204918041539	0.961620215024006	1	No	0
AC009961.5	ENSG00000227055.1	1.22400375600906	0	4.19428837802273	0	1	1	No	0	4.18801906802208	3.96996185317071	1.05492677837124	0.291458814033422	1	No	0
AC009963.3	ENSG00000233494.1	0	NA	NA	NA	1	1	No	0	NA	NA	NA	1	1	No	0
AC009963.4	ENSG00000227270.1	0	NA	NA	NA	1	1	No	0	NA	NA	NA	1	1	No	0
AC009965.1	ENSG00000235951.1	0	NA	NA	NA	1	1	No	0	NA	NA	NA	1	1	No	0
AC009965.2	ENSG00000234714.1	0.364484493762234	-2.53503140279492	4.89223638793533	-0.518174348452688	0.604336630361979	1	No	0	-2.76071232569324	4.89235857532578	-0.564290675588799	0.572556326193428	1	No	0
AC009969.1	ENSG00000234932.2	0	NA	NA	NA	1	1	No	0	NA	NA	NA	1	1	No	0
AC009970.1	ENSG00000233953.1	9.22973267361201	-0.558824321716225	1.12466928118613	-0.49687879900735	0.619274522958471	1	No	0	-1.1978562173103	1.14213877400352	-1.04878342682603	0.294277806905897	1	No	0
AC010082.2	ENSG00000225000.1	0	NA	NA	NA	1	1	No	0	NA	NA	NA	1	1	No	0
AC010084.1	ENSG00000229308.1	0	NA	NA	NA	1	1	No	0	NA	NA	NA	1	1	No	0
AC010086.1	ENSG00000226918.1	0	NA	NA	NA	1	1	No	0	NA	NA	NA	1	1	No	0
AC010086.5	ENSG00000236615.1	0	NA	NA	NA	1	1	No	0	NA	NA	NA	1	1	No	0
AC010091.1	ENSG00000233491.8	1.07808694729144	-0.121354079474429	3.52623295578696	-0.0344146518383797	0.972546499915382	1	No	0	2.01701424896072	3.29077093421275	0.612930613915018	0.539922219834651	1	No	0
AC010095.6	ENSG00000233648.1	0	NA	NA	NA	1	1	No	0	NA	NA	NA	1	1	No	0
AC010096.1	ENSG00000234597.2	0.679456671201366	-0.197985679489168	4.57389330093891	-0.0432860293108557	0.965473527779605	1	No	0	-2.76066364211568	4.67760897224797	-0.590186922099423	0.555065338907661	1	No	0
AC010105.1	ENSG00000237498.3	0	NA	NA	NA	1	1	No	0	NA	NA	NA	1	1	No	0
AC010132.10	ENSG00000231539.1	0.364484493762234	-2.53503140279492	4.89223638793533	-0.518174348452688	0.604336630361979	1	No	0	-2.76071232569324	4.89235857532578	-0.564290675588799	0.572556326193428	1	No	0
AC010132.11	ENSG00000234983.1	0	NA	NA	NA	1	1	No	0	NA	NA	NA	1	1	No	0
AC010141.4	ENSG00000242393.1	0	NA	NA	NA	1	1	No	0	NA	NA	NA	1	1	No	0
AC010141.6	ENSG00000228257.1	0	NA	NA	NA	1	1	No	0	NA	NA	NA	1	1	No	0
AC010145.4	ENSG00000226764.2	1.11311960771849	4.048296199608	4.12079493114613	0.982406615046489	0.325899568712999	1	No	0	0	4.32909319065421	0	1	1	No	0
AC010148.1	ENSG00000235726.7	79.7070798516	-0.251027925541746	0.37658687555737	-0.66658702635404	0.505035958322621	1	No	0	0.207441246729704	0.36849216801483	0.562946148481928	0.573471554340791	1	No	0
AC010149.4	ENSG00000235419.5	0.364470784376324	-2.53498207194636	4.89224002455696	-0.518163879781415	0.604343933806878	1	No	0	-2.76066299422864	4.89236221203824	-0.564280172763109	0.572563472845188	1	No	0
AC010150.1	ENSG00000218682.1	9.16403733804574	-0.79848411509467	1.22200176308152	-0.653423046691141	0.513483584990838	1	No	0	-0.508010135030078	1.20276534876219	-0.422368449135063	0.672756103468622	1	No	0
AC010153.3	ENSG00000240566.1	0	NA	NA	NA	1	1	No	0	NA	NA	NA	1	1	No	0
AC010154.2	ENSG00000235895.1	0	NA	NA	NA	1	1	No	0	NA	NA	NA	1	1	No	0
AC010226.4	ENSG00000249249.2	130.134632973269	-0.1993229955231	0.322753789450216	-0.617569807197708	0.536858952297363	0.857281971849798	No	0.0668763091421289	0.177221639363797	0.317711867343004	0.557806168355891	0.576976750153806	1	No	0
AC010240.2	ENSG00000235253.1	34.4298166103874	0.298823747937617	0.579327786925726	0.515811177508613	0.605986295063281	1	No	0	-0.0418534776284284	0.581216778639763	-0.0720100987558879	0.942593871072615	1	No	0
AC010240.3	ENSG00000229738.1	2.82192115826567	-0.611312609351819	2.45418271797424	-0.249090096215989	0.803291090141419	1	No	0	-1.78502742189019	2.52368874809613	-0.707308864152448	0.479374558194375	1	No	0
AC010468.2	ENSG00000249318.1	0.371039869239497	2.45827740891077	4.88484453410874	0.503245782285535	0.614791480177433	1	No	0	0	4.9975798104491	0	1	1	No	0
AC010468.3	ENSG00000250728.1	0	NA	NA	NA	1	1	No	0	NA	NA	NA	1	1	No	0
AC010492.2	ENSG00000235081.1	13.1150047648434	-1.77159539272447	0.99803297124377	-1.77508703997692	0.0758835165591519	1	No	0	0.247369065749828	0.902555620593481	0.274076256471782	0.784026020029095	1	No	0
AC010492.4	ENSG00000249189.1	0.364470784376324	-2.53498207194636	4.89224002455696	-0.518163879781415	0.604343933806878	1	No	0	-2.76066299422864	4.89236221203824	-0.564280172763109	0.572563472845188	1	No	0
AC010492.5	ENSG00000240296.1	0.643821132870734	-2.53495752882089	4.78280497026563	-0.530014822803889	0.596101653654827	1	No	0	-0.377237130857444	4.67763000033532	-0.0806470650372948	0.935722635590371	1	No	0
AC010504.2	ENSG00000267219.1	32.937774514896	-0.506026862929739	0.606548749932575	-0.834272369675133	0.404127518114354	1	No	0	-0.369732900421795	0.599516328721282	-0.616718649199104	0.537420318187266	1	No	0
AC010518.2	ENSG00000276758.1	0	NA	NA	NA	1	1	No	0	NA	NA	NA	1	1	No	0
AC010518.3	ENSG00000240197.1	0	NA	NA	NA	1	1	No	0	NA	NA	NA	1	1	No	0
AC010524.2	ENSG00000268686.2	7.56836764593206	-0.247860785851256	1.38633170355686	-0.178788947273822	0.858103424245817	1	No	0	0.162450615570376	1.36477694033102	0.119030891253902	0.90525088207368	1	No	0
AC010524.4	ENSG00000268157.1	11.1109354350991	0.769644382572411	1.05399739746357	0.730214689736946	0.465258964749163	1	No	0	0.152246719050904	1.06448674603007	0.143023592936875	0.886271548274266	1	No	0
AC010525.4	ENSG00000267117.1	19.1422697201251	0.49114336571604	0.820349421935106	0.598700203332248	0.549372821584876	1	No	0	0.432086003585715	0.816996242248287	0.528871469955186	0.596894614548265	1	No	0
AC010525.5	ENSG00000267689.1	0	NA	NA	NA	1	1	No	0	NA	NA	NA	1	1	No	0
AC010547.9	ENSG00000261611.6	2.81102806871068	-1.76636525772219	2.32756063235398	-0.758891189844439	0.447917649598504	1	No	0	-1.22110292729255	2.26079772555673	-0.540120380292693	0.589114016545986	1	No	0
AC010641.1	ENSG00000267443.2	2.25029298767349	-0.189344689752917	2.47366256343347	-0.0765442678204682	0.938986096627425	1	No	0	0.287207292864908	2.42975568261285	0.118204186091689	0.905905873191943	1	No	0
AC010642.2	ENSG00000269794.1	23.8775470026551	-0.170580582073592	0.721991054323478	-0.236264121351794	0.813227725895424	1	No	0	-0.883894603427575	0.733197167412002	-1.20553466749946	0.227996963187216	1	No	0
AC010646.3	ENSG00000269095.1	0	NA	NA	NA	1	1	No	0	NA	NA	NA	1	1	No	0
AC010649.1	ENSG00000267448.6	0.306000939002264	0	4.99745499513702	0	1	1	No	0	2.18460944413992	4.88811578481548	0.446922605828246	0.654930941368592	1	No	0
AC010677.5	ENSG00000232383.1	0	NA	NA	NA	1	1	No	0	NA	NA	NA	1	1	No	0
AC010723.1	ENSG00000223517.1	0	NA	NA	NA	1	1	No	0	NA	NA	NA	1	1	No	0
AC010729.1	ENSG00000242540.3	0	NA	NA	NA	1	1	No	0	NA	NA	NA	1	1	No	0
AC010729.2	ENSG00000236106.2	0	NA	NA	NA	1	1	No	0	NA	NA	NA	1	1	No	0
AC010731.2	ENSG00000228577.1	6.56256195443166	-0.560376175700074	1.32019600725264	-0.4244643769725	0.671227179644676	1	No	0	-1.20723998606061	1.34168365369881	-0.899794808360701	0.368229457713448	1	No	0
AC010731.3	ENSG00000231653.1	0.371039869239497	2.45827740891077	4.88484453410874	0.503245782285535	0.614791480177433	1	No	0	0	4.9975798104491	0	1	1	No	0
AC010745.1	ENSG00000226041.1	0	NA	NA	NA	1	1	No	0	NA	NA	NA	1	1	No	0
AC010745.2	ENSG00000228876.4	0	NA	NA	NA	1	1	No	0	NA	NA	NA	1	1	No	0
AC010745.3	ENSG00000231266.1	0	NA	NA	NA	1	1	No	0	NA	NA	NA	1	1	No	0
AC010745.4	ENSG00000232444.1	0	NA	NA	NA	1	1	No	0	NA	NA	NA	1	1	No	0
AC010746.3	ENSG00000225979.1	0.620986825827306	2.24373628391297	4.86193898877266	0.461490012337521	0.644447085410939	1	No	0	2.18450959535262	4.84925869131053	0.450483204632303	0.652362061870203	1	No	0
AC010761.10	ENSG00000265840.1	0	NA	NA	NA	1	1	No	0	NA	NA	NA	1	1	No	0
AC010761.13	ENSG00000265205.1	19.6180806056912	-0.941471307905388	0.813489917313804	-1.15732388056411	0.247140060412011	1	No	0	-0.194703877645539	0.787908141864183	-0.247114945639312	0.804819267415628	1	No	0
AC010761.14	ENSG00000267729.1	25.8167109072759	-0.726574928726208	0.724787687471478	-1.00246588247238	0.316118636446053	1	No	0	-0.978332865728902	0.72534645273665	-1.34878010644122	0.177407606338906	1	No	0
AC010761.6	ENSG00000265073.1	1.89159937695832	4.56042430009422	2.87964380254634	1.58367652834758	0.113267348785402	1	No	0	2.17375609899814	3.01218624893838	0.721653948113022	0.470507262100429	1	No	0
AC010761.8	ENSG00000264577.1	887.830623988251	-0.082403026393183	0.158793096460801	-0.518933305224166	0.603807251471092	0.888493760009397	No	0.0513456179464706	-0.146961436161215	0.158383349883362	-0.927884378436506	0.353467548515198	0.669528618352967	No	0.174230854757809
AC010761.9	ENSG00000265474.1	7.85053059363894	-0.514286351889845	1.3057167419285	-0.393872832732664	0.6936749287747	1	No	0	0.470435425005922	1.26155113564533	0.372902383196125	0.709221098218172	1	No	0
AC010872.1	ENSG00000280390.1	0	NA	NA	NA	1	1	No	0	NA	NA	NA	1	1	No	0
AC010878.3	ENSG00000225402.1	0.643821132870734	-2.53495752882089	4.78280497026563	-0.530014822803889	0.596101653654827	1	No	0	-0.377237130857444	4.67763000033532	-0.0806470650372948	0.935722635590371	1	No	0
AC010880.1	ENSG00000224400.5	0	NA	NA	NA	1	1	No	0	NA	NA	NA	1	1	No	0
AC010883.5	ENSG00000234936.1	20.8983217316045	0.635892099646979	0.774881708703962	0.820631191192457	0.41185637541993	1	No	0	1.02473823327345	0.763498193885053	1.3421619611948	0.179543487174885	1	No	0
AC010886.2	ENSG00000224414.1	4.30452655363086	1.11854337889121	1.89361144178604	0.590693187740883	0.554726013203343	1	No	0	-0.371358209137905	1.94825915881516	-0.190610272487438	0.848830941474809	1	No	0
AC010891.2	ENSG00000228379.1	0	NA	NA	NA	1	1	No	0	NA	NA	NA	1	1	No	0
AC010894.3	ENSG00000226853.3	82.8907017711792	-0.0210551498003609	0.364122053039012	-0.0578244289919595	0.953888479210713	1	No	0	-0.500607014010875	0.367183776272621	-1.36336909841897	0.172766214930974	1	No	0
AC010894.5	ENSG00000237798.1	0	NA	NA	NA	1	1	No	0	NA	NA	NA	1	1	No	0
AC010904.1	ENSG00000213774.3	0	NA	NA	NA	1	1	No	0	NA	NA	NA	1	1	No	0
AC010907.2	ENSG00000237370.1	5.01188550833103	0.618840650520615	1.42661727374547	0.433781829162842	0.664446877950837	1	No	0	-0.152952966723271	1.45194746221725	-0.105343320404788	0.916103389470749	1	No	0
AC010907.5	ENSG00000224661.1	0	NA	NA	NA	1	1	No	0	NA	NA	NA	1	1	No	0
AC010967.1	ENSG00000232668.1	2.78279901929623	5.37074940407977	2.94881808393658	1.82132273039712	0.0685578131737259	1	No	0	0	3.26317807748525	0	1	1	No	0
AC010967.2	ENSG00000228033.6	0.994442558026408	0.798495660212031	3.88379880904663	0.205596556225331	0.837106067795228	1	No	0	-2.76067080853839	4.07465758390481	-0.677522160252983	0.498074714794959	1	No	0
AC010967.3	ENSG00000232604.1	0	NA	NA	NA	1	1	No	0	NA	NA	NA	1	1	No	0
AC010969.1	ENSG00000188525.4	4.87931764998042	-2.15045127953267	1.82910296543459	-1.17568629003984	0.239720259172022	1	No	0	1.08968657476065	1.53640204878972	0.709245718345035	0.478172006975755	1	No	0
AC010970.2	ENSG00000225840.2	0	NA	NA	NA	1	1	No	0	NA	NA	NA	1	1	No	0
AC010971.1	ENSG00000234686.1	0.556559803859246	3.04639658828951	4.85156668920632	0.627920171656525	0.530056236011171	1	No	0	0	4.9975798104491	0	1	1	No	0
AC010974.3	ENSG00000230065.1	1.72398469111396	0.994992701594895	2.95223967659991	0.337029784363858	0.73609444758703	1	No	0	2.68319729741679	2.82753193019257	0.948953845141566	0.342644086989739	1	No	0
AC010976.2	ENSG00000231731.7	161.852063576949	-0.620395007564024	0.291102734033702	-2.13118921614869	0.0330735570641782	0.286506385424042	No	0.542865694382375	-0.135568155823678	0.285243800613455	-0.475271173403665	0.634593702888385	1	No	0
AC010982.2	ENSG00000235242.1	0	NA	NA	NA	1	1	No	0	NA	NA	NA	1	1	No	0
AC010983.1	ENSG00000235056.1	0.27935034849441	0	4.99745499514106	0	1	1	No	0	2.06510853834858	4.89693225541524	0.421714745198874	0.673233240453574	1	No	0
AC010987.5	ENSG00000235495.1	0	NA	NA	NA	1	1	No	0	NA	NA	NA	1	1	No	0
AC011193.1	ENSG00000225582.2	0	NA	NA	NA	1	1	No	0	NA	NA	NA	1	1	No	0
AC011196.3	ENSG00000235518.2	0.364470784376324	-2.53498207194636	4.89224002455696	-0.518163879781415	0.604343933806878	1	No	0	-2.76066299422864	4.89236221203824	-0.564280172763109	0.572563472845188	1	No	0
AC011225.1	ENSG00000225253.1	0.742079738478994	3.46306841664294	4.8348904498698	0.716266160019447	0.473827017853331	1	No	0	0	4.9975798104491	0	1	1	No	0
AC011233.2	ENSG00000232089.1	0	NA	NA	NA	1	1	No	0	NA	NA	NA	1	1	No	0
AC011239.1	ENSG00000224361.1	3.28002075599022	2.96122159532062	2.35315504185211	1.2584047980918	0.208245397554375	1	No	0	3.19004475057839	2.33862825380537	1.36406662554753	0.172546597547073	1	No	0
AC011239.2	ENSG00000279526.1	8.47701589119827	-0.333317208606223	1.20945408474631	-0.275593106683449	0.782860604776756	1	No	0	-0.323154675412481	1.20082162615869	-0.269111305436945	0.787844030777376	1	No	0
AC011242.5	ENSG00000229695.1	0.643821132870734	-2.53495752882089	4.78280497026563	-0.530014822803889	0.596101653654827	1	No	0	-0.377237130857444	4.67763000033532	-0.0806470650372948	0.935722635590371	1	No	0
AC011243.1	ENSG00000223430.1	0	NA	NA	NA	1	1	No	0	NA	NA	NA	1	1	No	0
AC011247.3	ENSG00000235586.1	32.9476398059098	-0.213482680833702	0.587444211470556	-0.363409284941778	0.716299166842396	1	No	0	-0.334426658671694	0.585416763046415	-0.571262525745576	0.567821700009386	1	No	0
AC011284.3	ENSG00000236510.1	5.20546006247721	0.96217996401432	1.48445255062444	0.64817158595576	0.516873977451175	1	No	0	-0.716559327600917	1.55600282153445	-0.460512871624668	0.645148134644842	1	No	0
AC011286.1	ENSG00000232328.3	0.306000939002264	0	4.99745499513702	0	1	1	No	0	2.18460944413992	4.88811578481548	0.446922605828246	0.654930941368592	1	No	0
AC011288.2	ENSG00000229618.3	5.20245925233947	1.85463591921279	1.72431348024318	1.07557931922636	0.282115440595515	1	No	0	-2.91360503105262	2.21921491363495	-1.31289899556429	0.189216985402104	1	No	0
AC011290.4	ENSG00000227172.2	15.3852868231587	-0.540686417817172	0.847561388174033	-0.63793186589353	0.523518033352782	1	No	0	-0.75826688038284	0.847248871663	-0.894975379423634	0.370800249395119	1	No	0
AC011290.5	ENSG00000236015.1	64.9400092667683	-0.017963979618088	0.433406201866785	-0.0414483676991995	0.966938454055093	1	No	0	-0.414008795989493	0.435573803066876	-0.950490578346209	0.341863038960889	1	No	0
AC011294.3	ENSG00000233539.5	0	NA	NA	NA	1	1	No	0	NA	NA	NA	1	1	No	0
AC011298.2	ENSG00000219159.4	79.6498203976246	-0.130137735237477	0.420866945475235	-0.309213485726534	0.757159136125572	1	No	0	-0.741632576702054	0.425294515859884	-1.74380940511913	0.0811923299377424	1	No	0
AC011330.13	ENSG00000275601.1	6.89624564229901	0.500156884827044	1.27780269456566	0.39141949453867	0.695487184915417	1	No	0	0.0231691831730453	1.28704285863108	0.0180018738441146	0.985637358542577	1	No	0
AC011330.5	ENSG00000249839.1	1.40392633012149	-2.70461014486367	2.98859414417898	-0.904977395519416	0.365477362591537	1	No	0	-2.87378557076203	2.98815783698792	-0.96172482430139	0.336187849118182	1	No	0
AC011380.8	ENSG00000283602.1	7.62959193745119	1.03926892069166	1.37746148205932	0.754481293471769	0.450560273849171	1	No	0	0.176304977838168	1.39643262758268	0.126253837353661	0.899530996227466	1	No	0
AC011380.9	ENSG00000283155.1	0	NA	NA	NA	1	1	No	0	NA	NA	NA	1	1	No	0
AC011406.2	ENSG00000248696.1	15.7562255118729	0.0666295529359499	0.839099282379018	0.0794060420919936	0.936709662924649	1	No	0	0.0515857430193	0.833635672159108	0.0618804409913187	0.950658043471031	1	No	0
AC011431.1	ENSG00000223539.4	0.364484493762234	-2.53503140279492	4.89223638793533	-0.518174348452688	0.604336630361979	1	No	0	-2.76071232569324	4.89235857532578	-0.564290675588799	0.572556326193428	1	No	0
AC011513.3	ENSG00000267881.2	0	NA	NA	NA	1	1	No	0	NA	NA	NA	1	1	No	0
AC011513.4	ENSG00000268833.1	0	NA	NA	NA	1	1	No	0	NA	NA	NA	1	1	No	0
AC011515.2	ENSG00000225370.1	0	NA	NA	NA	1	1	No	0	NA	NA	NA	1	1	No	0
AC011516.1	ENSG00000269796.1	0	NA	NA	NA	1	1	No	0	NA	NA	NA	1	1	No	0
AC011518.2	ENSG00000267133.2	0	NA	NA	NA	1	1	No	0	NA	NA	NA	1	1	No	0
AC011523.2	ENSG00000267968.1	0	NA	NA	NA	1	1	No	0	NA	NA	NA	1	1	No	0
AC011524.2	ENSG00000267027.1	0	NA	NA	NA	1	1	No	0	NA	NA	NA	1	1	No	0
AC011524.3	ENSG00000267240.1	0	NA	NA	NA	1	1	No	0	NA	NA	NA	1	1	No	0
AC011525.2	ENSG00000261400.1	0.728968987524467	-3.53501048193524	4.83876899380726	-0.730559877204183	0.465048026906434	1	No	0	-3.76070389231833	4.83888984583358	-0.777183199480435	0.437050692828019	1	No	0
AC011525.4	ENSG00000267465.7	0	NA	NA	NA	1	1	No	0	NA	NA	NA	1	1	No	0
AC011530.4	ENSG00000268434.5	0	NA	NA	NA	1	1	No	0	NA	NA	NA	1	1	No	0
AC011558.5	ENSG00000279753.1	0	NA	NA	NA	1	1	No	0	NA	NA	NA	1	1	No	0
AC011625.1	ENSG00000223436.1	0	NA	NA	NA	1	1	No	0	NA	NA	NA	1	1	No	0
AC011648.1	ENSG00000259252.1	1.04151159261809	0.00802174960699669	3.61762825917607	0.00221740572339063	0.998230767658124	1	No	0	-0.262373126861736	3.6216856884305	-0.0724450295893675	0.942247750481367	1	No	0
AC011718.3	ENSG00000276874.1	0	NA	NA	NA	1	1	No	0	NA	NA	NA	1	1	No	0
AC011742.5	ENSG00000227133.1	0	NA	NA	NA	1	1	No	0	NA	NA	NA	1	1	No	0
AC011747.6	ENSG00000231083.1	0.306000939002264	0	4.99745499513702	0	1	1	No	0	2.18460944413992	4.88811578481548	0.446922605828246	0.654930941368592	1	No	0
AC011752.1	ENSG00000231204.7	0	NA	NA	NA	1	1	No	0	NA	NA	NA	1	1	No	0
AC011753.5	ENSG00000230696.1	2.09417644496034	-0.535092364975737	2.38043288119235	-0.224787839725903	0.822144326498754	1	No	0	0.248972845397107	2.30425702367276	0.108049077355211	0.913956761954942	1	No	0
AC011753.6	ENSG00000230603.1	0.364470784376324	-2.53498207194636	4.89224002455696	-0.518163879781415	0.604343933806878	1	No	0	-2.76066299422864	4.89236221203824	-0.564280172763109	0.572563472845188	1	No	0
AC011754.1	ENSG00000224879.1	0	NA	NA	NA	1	1	No	0	NA	NA	NA	1	1	No	0
AC011816.1	ENSG00000234073.1	0	NA	NA	NA	1	1	No	0	NA	NA	NA	1	1	No	0
AC011897.2	ENSG00000228505.5	0	NA	NA	NA	1	1	No	0	NA	NA	NA	1	1	No	0
AC011899.10	ENSG00000231980.1	1.32743102597567	3.45639680088894	3.34181813309684	1.034286326553	0.301002327181226	1	No	0	3.12582410059462	3.34717333166654	0.933869803222376	0.350371057064045	1	No	0
AC011901.2	ENSG00000224612.2	0	NA	NA	NA	1	1	No	0	NA	NA	NA	1	1	No	0
AC011933.2	ENSG00000228007.1	6.41647973638938	3.19731961283243	1.47097035317307	2.17361254489964	0.0297342454927869	1	No	0	0.667799468974716	1.56302892541612	0.427247031782812	0.669199408396707	1	No	0
AC011995.1	ENSG00000237720.2	2.46063213933884	2.01680767605292	2.68454368185586	0.751266477682595	0.452492299428981	1	No	0	0.738188773855504	2.73236189176001	0.270165081749113	0.787033254864926	1	No	0
AC011995.3	ENSG00000228391.1	0	NA	NA	NA	1	1	No	0	NA	NA	NA	1	1	No	0
AC011997.1	ENSG00000222017.1	5.89340467161408	-0.245589921351539	1.34616641468242	-0.182436523948993	0.855240164768066	1	No	0	0.134092783568891	1.31900890295539	0.101661772917863	0.919025145678866	1	No	0
AC011998.1	ENSG00000236664.1	0	NA	NA	NA	1	1	No	0	NA	NA	NA	1	1	No	0
AC011998.4	ENSG00000227241.1	0	NA	NA	NA	1	1	No	0	NA	NA	NA	1	1	No	0
AC012065.4	ENSG00000227047.1	0	NA	NA	NA	1	1	No	0	NA	NA	NA	1	1	No	0
AC012078.2	ENSG00000218410.1	0	NA	NA	NA	1	1	No	0	NA	NA	NA	1	1	No	0
AC012123.1	ENSG00000228835.1	20.0890563919927	0.384989683227587	0.741930983609673	0.518902285701184	0.603828883771522	1	No	0	0.318303453314286	0.738483864192654	0.431022895350964	0.666451723035183	1	No	0
AC012306.2	ENSG00000204399.3	0.670471723378588	-2.53495930530354	4.7154837665546	-0.537582023563137	0.590865643532711	1	No	0	-0.258500177329654	4.59945626122363	-0.0562023340691326	0.955180621785547	1	No	0
AC012307.2	ENSG00000228873.1	1.66312403610047	1.82603354672835	3.17760262647095	0.574657614994592	0.565522878159166	1	No	0	-2.76072166428518	3.4500091178763	-0.800207063216278	0.423590838174276	1	No	0
AC012314.19	ENSG00000224579.1	10.595339755208	-0.973276832957472	1.0824412587686	-0.899149792261874	0.368572879266586	1	No	0	-1.2305270342882	1.08367035888826	-1.13551784838942	0.256158407893241	1	No	0
AC012314.20	ENSG00000223660.1	10.885839142087	-1.31956226992664	1.11179198190014	-1.18687874297439	0.235275453163235	1	No	0	-0.608719764310701	1.07500728750267	-0.566247104914804	0.571225812479092	1	No	0
AC012314.8	ENSG00000237017.1	226.063275962235	-0.431063648353829	0.232220236359703	-1.85627081907764	0.0634149662373176	0.389193223930684	No	0.409834729645029	-0.238978987130312	0.229208949857517	-1.0426250252395	0.29712199427524	1	No	0
AC012322.1	ENSG00000261028.1	0	NA	NA	NA	1	1	No	0	NA	NA	NA	1	1	No	0
AC012354.6	ENSG00000225156.2	15.3087029057156	-0.261149827479055	0.853885451789357	-0.305837073265276	0.759728699682608	1	No	0	-0.33057114448897	0.84941995212881	-0.389172803935786	0.697148320104214	1	No	0
AC012358.7	ENSG00000203327.2	21.4926714647121	0.383030064086453	0.824250610903823	0.464700976886684	0.642145608698178	1	No	0	-0.991574672278281	0.850142354950915	-1.16636309966644	0.243467671136718	1	No	0
AC012358.8	ENSG00000240401.9	50.978884200351	0.0683880024058291	0.512686908582363	0.133391356910068	0.893883880511714	1	No	0	0.0803221868204049	0.509581293561089	0.15762389207636	0.874753175767955	1	No	0
AC012360.4	ENSG00000235319.1	12.6653329196681	-0.675202092436503	0.946257347703966	-0.713550171182119	0.475505378907392	1	No	0	0.34304476900133	0.905651861336699	0.378782160834973	0.704849635600185	1	No	0
AC012360.6	ENSG00000238273.3	38.424628744584	-0.708063776616086	0.575539771904854	-1.2302603767462	0.218599616966307	1	No	0	-0.410344679517652	0.565943391048422	-0.725063117633515	0.468413309759856	1	No	0
AC012363.13	ENSG00000235840.1	1.28225110364508	-1.31417541130531	3.50790427837459	-0.374632631627633	0.707933701069973	1	No	0	-4.08264421245395	3.66249859958163	-1.11471556956235	0.264972326893318	1	No	0
AC012363.4	ENSG00000224789.1	0	NA	NA	NA	1	1	No	0	NA	NA	NA	1	1	No	0
AC012368.1	ENSG00000228079.2	1.89548597492033	-0.588868674396315	2.75654053795172	-0.213625980205566	0.830838737779735	1	No	0	0.844839863051485	2.6321763826802	0.320966280455427	0.748235944324792	1	No	0
AC012370.2	ENSG00000232693.2	9.72905830213356	0.224896947225015	1.14743690267352	0.195999402408103	0.844610633734964	1	No	0	0.209049039798165	1.1411907057078	0.183185017852478	0.854652849479194	1	No	0
AC012370.3	ENSG00000234255.9	3.82853042956435	1.14933978858108	1.91000162458208	0.601748068582176	0.547341847910619	1	No	0	-1.86315690301306	2.12452676643396	-0.876975019778352	0.380500206417954	1	No	0
AC012442.5	ENSG00000243389.1	22.5966777911367	-0.40114696442398	0.704819541223306	-0.569148471292009	0.569255386384721	1	No	0	-0.277373249513532	0.696522487667526	-0.398225835381688	0.690463723584664	1	No	0
AC012442.6	ENSG00000228251.1	19.5286472460272	-0.530549521501649	0.780592792701163	-0.679675147480846	0.49671017563108	1	No	0	-0.638449253029037	0.777453709651261	-0.821205487996738	0.411529231064945	1	No	0
AC012445.1	ENSG00000229550.1	0.371039869239497	2.45827740891077	4.88484453410874	0.503245782285535	0.614791480177433	1	No	0	0	4.9975798104491	0	1	1	No	0
AC012451.1	ENSG00000237532.1	0	NA	NA	NA	1	1	No	0	NA	NA	NA	1	1	No	0
AC012456.3	ENSG00000203643.3	0	NA	NA	NA	1	1	No	0	NA	NA	NA	1	1	No	0
AC012456.4	ENSG00000230790.2	4.22744562121162	-0.674665902628666	2.1138937575258	-0.31915790480328	0.749606776066116	1	No	0	1.15850095051555	2.01817322363369	0.574034447067775	0.565944491222865	1	No	0
AC012462.1	ENSG00000230695.1	1.40599608638032	-1.00008294756442	2.92541089780519	-0.341860676158259	0.732455744432383	1	No	0	-1.26692525648163	2.93005121483378	-0.43239014050937	0.665457882778408	1	No	0
AC012462.2	ENSG00000225166.2	0	NA	NA	NA	1	1	No	0	NA	NA	NA	1	1	No	0
AC012462.3	ENSG00000228618.1	0	NA	NA	NA	1	1	No	0	NA	NA	NA	1	1	No	0
AC012485.2	ENSG00000232306.2	0	NA	NA	NA	1	1	No	0	NA	NA	NA	1	1	No	0
AC012488.3	ENSG00000286165.1	0	NA	NA	NA	1	1	No	0	NA	NA	NA	1	1	No	0
AC012494.1	ENSG00000229494.2	0	NA	NA	NA	1	1	No	0	NA	NA	NA	1	1	No	0
AC012501.2	ENSG00000227400.2	1.28764226574147	-3.53497981560077	3.68343821546388	-0.959695699729711	0.337208388185366	1	No	0	-0.377821833011822	3.46837745639417	-0.108933308949775	0.913255387119961	1	No	0
AC012506.1	ENSG00000223530.1	0	NA	NA	NA	1	1	No	0	NA	NA	NA	1	1	No	0
AC012506.2	ENSG00000233714.1	0	NA	NA	NA	1	1	No	0	NA	NA	NA	1	1	No	0
AC012506.3	ENSG00000223634.1	0.445676113249469	0	4.99745499512227	0	1	1	No	0	2.7313173684456	4.85577626117656	0.562488307025869	0.573783368155063	1	No	0
AC012506.4	ENSG00000235497.5	2.38691251423931	2.25490669318608	2.36066837536714	0.955198416141523	0.33947736664001	1	No	0	-0.362106795014523	2.53792809642436	-0.142678114295156	0.886544402118338	1	No	0
AC012507.4	ENSG00000230385.1	0	NA	NA	NA	1	1	No	0	NA	NA	NA	1	1	No	0
AC012513.4	ENSG00000236478.2	20.1480966877273	-0.152746834236117	0.804686061434184	-0.189821647915559	0.849448891721005	1	No	0	-0.341628653120278	0.803807331446983	-0.425013109180395	0.670827118387617	1	No	0
AC012513.6	ENSG00000231092.1	1.10656423224123	1.01709555555417	3.72762775539903	0.27285330571998	0.784965981572326	1	No	0	-2.76071884131592	3.93614221179998	-0.701376803165213	0.48306789451004	1	No	0
AC012531.25	ENSG00000260597.1	89.9501824527305	-0.266216505436553	0.381644779626726	-0.697550496293782	0.485458349479925	1	No	0	-0.0861295801030683	0.377357127766344	-0.228244211558656	0.819456392533562	1	No	0
AC012593.1	ENSG00000226994.9	0	NA	NA	NA	1	1	No	0	NA	NA	NA	1	1	No	0
AC012593.2	ENSG00000288535.1	0.742079738478994	3.46306841664294	4.8348904498698	0.716266160019447	0.473827017853331	1	No	0	0	4.9975798104491	0	1	1	No	0
AC012613.2	ENSG00000253406.1	1.89511667078727	3.97422468906071	2.96347239892893	1.34107025612828	0.179897643293796	1	No	0	3.65057436628385	2.967391871549	1.23022995421842	0.218611005880498	1	No	0
AC012668.1	ENSG00000234938.2	0.182242246881117	-1.53503435066688	4.99745403980438	-0.307163275227833	0.758719097280231	1	No	0	-1.76070278585597	4.99757885504195	-0.352311156447214	0.724604922222621	1	No	0
AC012668.2	ENSG00000237525.7	0.735524363001731	0.0139303318430703	4.42638038999532	0.00314711584086994	0.997488969004529	1	No	0	-2.76071372581536	4.55034130059262	-0.606704759806876	0.544046862817244	1	No	0
AC012668.3	ENSG00000227981.2	0	NA	NA	NA	1	1	No	0	NA	NA	NA	1	1	No	0
AC013248.2	ENSG00000226130.1	0	NA	NA	NA	1	1	No	0	NA	NA	NA	1	1	No	0
AC013262.1	ENSG00000233444.1	0.504159668009438	-2.53501362451797	4.89223638791805	-0.518170714477019	0.604339165592418	1	No	0	-1.33703750239582	4.8889599424728	-0.273480968984899	0.784483519500534	1	No	0
AC013268.3	ENSG00000235721.1	1.14053469065655	2.97309716656409	3.56601109407402	0.833731889254288	0.404432083952176	1	No	0	3.18437458837184	3.54102345404215	0.899280851906478	0.368503083938729	1	No	0
AC013268.4	ENSG00000229730.2	0	NA	NA	NA	1	1	No	0	NA	NA	NA	1	1	No	0
AC013269.3	ENSG00000225819.1	0	NA	NA	NA	1	1	No	0	NA	NA	NA	1	1	No	0
AC013269.4	ENSG00000225341.1	0	NA	NA	NA	1	1	No	0	NA	NA	NA	1	1	No	0
AC013271.3	ENSG00000186148.13	0	NA	NA	NA	1	1	No	0	NA	NA	NA	1	1	No	0
AC013271.5	ENSG00000283684.1	0	NA	NA	NA	1	1	No	0	NA	NA	NA	1	1	No	0
AC013271.7	ENSG00000284337.1	0	NA	NA	NA	1	1	No	0	NA	NA	NA	1	1	No	0
AC013401.1	ENSG00000229395.1	0	NA	NA	NA	1	1	No	0	NA	NA	NA	1	1	No	0
AC013401.2	ENSG00000232227.5	0	NA	NA	NA	1	1	No	0	NA	NA	NA	1	1	No	0
AC013402.3	ENSG00000236109.2	0.735524363001731	0.0139303318430703	4.42638038999532	0.00314711584086994	0.997488969004529	1	No	0	-2.76071372581536	4.55034130059262	-0.606704759806876	0.544046862817244	1	No	0
AC013402.4	ENSG00000231626.1	0	NA	NA	NA	1	1	No	0	NA	NA	NA	1	1	No	0
AC013402.5	ENSG00000230690.2	0	NA	NA	NA	1	1	No	0	NA	NA	NA	1	1	No	0
AC013403.13	ENSG00000236099.1	0	NA	NA	NA	1	1	No	0	NA	NA	NA	1	1	No	0
AC013410.1	ENSG00000237016.1	2.00875362047658	0	3.22708191299261	0	1	1	No	0	4.90626331472773	2.91280429058813	1.68437794828196	0.0921086497306773	1	No	0
AC013410.2	ENSG00000237617.1	1.70088675817477	1.53126134570637	2.70219310643198	0.566673544559617	0.570935998044739	1	No	0	-0.366317981470093	2.83548197310668	-0.129190728399778	0.897206732395268	1	No	0
AC013429.4	ENSG00000234658.1	1.29094051755896	-1.61977833143284	3.21417153031315	-0.503948938678774	0.614297259163483	1	No	0	0.039380249841293	2.98556038880043	0.013190237246253	0.989476018513293	1	No	0
AC013436.5	ENSG00000228596.1	2.09203555183077	0.530643647281239	2.46603658838195	0.215180768112371	0.829626384548829	1	No	0	-1.27072512970079	2.59812209500782	-0.489093692764643	0.624775366593998	1	No	0
AC013448.1	ENSG00000231189.1	0	NA	NA	NA	1	1	No	0	NA	NA	NA	1	1	No	0
AC013448.2	ENSG00000235610.1	0	NA	NA	NA	1	1	No	0	NA	NA	NA	1	1	No	0
AC013460.1	ENSG00000229727.7	1.38591458073564	1.01398378649694	3.2177702161832	0.315120011179571	0.752670535247774	1	No	0	-0.370914895339807	3.30904746008572	-0.112091137952491	0.910751144032455	1	No	0
AC013463.2	ENSG00000236283.5	4.86205245382859	-1.46853604907251	1.75173593447114	-0.838331862796357	0.401844345564577	1	No	0	0.0723441148558331	1.64961780048494	0.0438550765120055	0.965019924572556	1	No	0
AC013470.8	ENSG00000224667.1	0.728968987524467	-3.53501048193524	4.83876899380726	-0.730559877204183	0.465048026906434	1	No	0	-3.76070389231833	4.83888984583358	-0.777183199480435	0.437050692828019	1	No	0
AC013472.4	ENSG00000230286.1	1.90891091609176	-0.414077462407885	2.46435961308282	-0.168026395258884	0.866562513872026	1	No	0	-4.34564635533074	2.77846962827823	-1.56404313766916	0.117807438194378	1	No	0
AC013474.4	ENSG00000235128.1	1.75694074058923	1.60116270413098	2.95309929771494	0.542197380687445	0.587682539531858	1	No	0	-0.368910002275434	3.078463906889	-0.119835740626969	0.904613269015178	1	No	0
AC013480.2	ENSG00000226398.1	0.735524363001731	0.0139303318430703	4.42638038999532	0.00314711584086994	0.997488969004529	1	No	0	-2.76071372581536	4.55034130059262	-0.606704759806876	0.544046862817244	1	No	0
AC013727.1	ENSG00000232597.6	0.139675174247205	0	4.99745499518611	0	1	1	No	0	1.10565397982741	4.99425280730557	0.221385264720693	0.824792464848314	1	No	0
AC013727.2	ENSG00000236141.2	0	NA	NA	NA	1	1	No	0	NA	NA	NA	1	1	No	0
AC013733.3	ENSG00000234595.1	1.340970865529	-3.53503040667937	3.64061727275561	-0.970997537459816	0.331549504854791	1	No	0	-0.257961420946018	3.41653501153389	-0.0755038130957724	0.93981386378734	1	No	0
AC013733.4	ENSG00000225570.1	0	NA	NA	NA	1	1	No	0	NA	NA	NA	1	1	No	0
AC015688.3	ENSG00000266728.5	0	NA	NA	NA	1	1	No	0	NA	NA	NA	1	1	No	0
AC015818.6	ENSG00000266042.1	0	NA	NA	NA	1	1	No	0	NA	NA	NA	1	1	No	0
AC015849.12	ENSG00000270829.1	9.90564160153211	1.63443345750124	1.1145728941118	1.46642132258537	0.142533540905921	1	No	0	1.42331635529634	1.1141635932462	1.27747519657271	0.201434531731784	1	No	0
AC015849.13	ENSG00000270894.1	43.847865470215	0.0452985853603177	0.524779172176488	0.0863193277516041	0.931212574495465	1	No	0	-0.0868825536091788	0.523347203729521	-0.166013218356817	0.868146547777088	1	No	0
AC015849.14	ENSG00000271268.1	2.63053498238859	-2.9221716754395	2.43742835194529	-1.19887490153601	0.230576592320006	1	No	0	-0.0957488139874304	2.04520492469992	-0.0468162445880474	0.962659681920379	1	No	0
AC015849.16	ENSG00000270977.2	93.2898519633185	0.348238801185708	0.435660522352663	0.799335223915039	0.424096059607225	1	No	0	-0.0814323268165138	0.437319857091229	-0.186207704717891	0.852281882137099	1	No	0
AC015849.19	ENSG00000270871.1	131.702031637724	-0.50214393786582	0.302266648464209	-1.66126147365967	0.0966609440140518	0.455721009443321	No	0.341300949308758	-0.476634459612576	0.29978208915826	-1.58993641331572	0.111849138737107	1	No	0
AC015849.2	ENSG00000270240.2	12.371998193825	-0.889505266174114	0.964044759468566	-0.922680464198008	0.356173749460162	1	No	0	0.100591970317853	0.921962764434821	0.109106326413864	0.913118157096164	1	No	0
AC015922.7	ENSG00000233090.1	0.371039869239497	2.45827740891077	4.88484453410874	0.503245782285535	0.614791480177433	1	No	0	0	4.9975798104491	0	1	1	No	0
AC015923.1	ENSG00000226797.2	12.6251543880125	0.513128805024475	0.942486382362337	0.544441611706178	0.586137617577865	1	No	0	0.513076284929136	0.936570737943045	0.54782438116312	0.58381249577074	1	No	0
AC015933.2	ENSG00000227279.1	5.04350328721886	-1.29925055751259	1.73846040333324	-0.747357003370029	0.454848092058496	1	No	0	-0.451715380121708	1.68160867102068	-0.26862098650308	0.788221360801719	1	No	0
AC015969.3	ENSG00000203395.2	0.364484493762234	-2.53503140279492	4.89223638793533	-0.518174348452688	0.604336630361979	1	No	0	-2.76071232569324	4.89235857532578	-0.564290675588799	0.572556326193428	1	No	0
AC015971.2	ENSG00000228363.2	75.8968814792649	-0.0574531169590379	0.420969306293346	-0.13647816147195	0.891443287624339	1	No	0	-0.236746427409157	0.420427502524994	-0.563108802319808	0.573360797970574	1	No	0
AC015977.6	ENSG00000225378.1	0	NA	NA	NA	1	1	No	0	NA	NA	NA	1	1	No	0
AC015987.1	ENSG00000224746.2	32.5519038224055	-0.478413633000313	0.618654078634629	-0.77331363280781	0.439336789549722	1	No	0	-1.30047624864148	0.631874712619074	-2.05812358473898	0.0395782715601483	1	No	0
AC016292.1	ENSG00000235361.1	6.89121276168157	1.03931832900361	1.23330705775071	0.842708490535281	0.399391497475771	1	No	0	-0.464068601645204	1.28695263895364	-0.36059493379843	0.718402277117331	1	No	0
AC016292.3	ENSG00000108958.4	12.5961194693951	-0.536263249800542	0.921978233592429	-0.581644154126098	0.560806395194525	1	No	0	-1.07722217912925	0.9335643600044	-1.15388100197417	0.248548958967423	1	No	0
AC016629.3	ENSG00000269600.2	5.59833482773068	2.52851046742081	1.72876305520204	1.46261250771888	0.143573438794267	1	No	0	3.09509635427998	1.70787719740831	1.81224760127764	0.069947946945309	1	No	0
AC016629.7	ENSG00000269032.1	0	NA	NA	NA	1	1	No	0	NA	NA	NA	1	1	No	0
AC016644.1	ENSG00000235635.1	9.18829899174354	0.0511792307540096	1.17833899084477	0.0434333677758711	0.965356079150609	1	No	0	0.399327089417163	1.16063143547786	0.344060204825272	0.730801009833498	1	No	0
AC016683.5	ENSG00000234174.1	0.958820729081685	-0.191763425664204	3.72241998677307	-0.0515157951938793	0.958914515818537	1	No	0	-0.373552985211534	3.71774976986929	-0.10047824849295	0.919964650624226	1	No	0
AC016694.2	ENSG00000224917.1	0	NA	NA	NA	1	1	No	0	NA	NA	NA	1	1	No	0
AC016700.2	ENSG00000233060.1	9.17411078631289	-0.484400282889898	1.16938869864414	-0.414233764574211	0.678702916368428	1	No	0	-0.305924310253008	1.15494931086586	-0.26488115744548	0.791101014210456	1	No	0
AC016710.1	ENSG00000229131.1	0	NA	NA	NA	1	1	No	0	NA	NA	NA	1	1	No	0
AC016712.1	ENSG00000203531.3	0.364484493762234	-2.53503140279492	4.89223638793533	-0.518174348452688	0.604336630361979	1	No	0	-2.76071232569324	4.89235857532578	-0.564290675588799	0.572556326193428	1	No	0
AC016716.2	ENSG00000224731.1	0	NA	NA	NA	1	1	No	0	NA	NA	NA	1	1	No	0
AC016717.1	ENSG00000228206.2	0	NA	NA	NA	1	1	No	0	NA	NA	NA	1	1	No	0
AC016722.3	ENSG00000226548.1	0.27935034849441	0	4.99745499514106	0	1	1	No	0	2.06510853834858	4.89693225541524	0.421714745198874	0.673233240453574	1	No	0
AC016722.4	ENSG00000228925.1	52.1293883135896	-0.402093154099812	0.477168016319806	-0.842665770436556	0.399415396015384	1	No	0	0.288876813867228	0.463697264541644	0.622985805518559	0.53329384966466	1	No	0
AC016730.1	ENSG00000227718.1	77.347467144522	0.122007839899049	0.430632723593602	0.28332226794309	0.77692980896351	1	No	0	0.480805428318698	0.424877895656257	1.13163201294823	0.257789175402248	1	No	0
AC016735.1	ENSG00000224739.2	0	NA	NA	NA	1	1	No	0	NA	NA	NA	1	1	No	0
AC016738.4	ENSG00000223947.1	41.0640032750782	-0.321244750884614	0.544300492588882	-0.590197428182846	0.555058296150691	1	No	0	-0.402081618715757	0.541825676186188	-0.742086682834848	0.458034817886219	1	No	0
AC016739.2	ENSG00000218175.2	27.8629014733948	1.19682876486996	0.653522532780422	1.8313504199741	0.0670482565005839	1	No	0	1.11472147647844	0.651277668537951	1.71159173779268	0.0869719319948398	1	No	0
AC016745.3	ENSG00000234997.2	9.89201590149412	-0.592006170939294	1.06250902499271	-0.557177545803299	0.577406129614559	1	No	0	0.065788895543025	1.03022539819848	0.0638587397069296	0.949082706131696	1	No	0
AC016747.3	ENSG00000212978.6	584.727023815065	0.0388320969857483	0.145466820422101	0.266948138916278	0.78950909156257	0.947820209163434	No	0.0232740356296593	0.221735150352945	0.143844634244648	1.54149059168812	0.123197430976392	0.40741595333894	No	0.389961969171353
AC016751.2	ENSG00000229779.1	1.0439411649636	-1.18955518828989	3.44330472695248	-0.345469042858344	0.729741779518782	1	No	0	-3.7606943086108	3.5808382085893	-1.05022737402379	0.293613586775948	1	No	0
AC016751.3	ENSG00000235047.1	1.69229436529571	4.24066081466395	3.08725872571192	1.37360072200818	0.169565672658986	1	No	0	2.69219372157571	3.1547582151499	0.853375611686232	0.393451041602224	1	No	0
AC016768.1	ENSG00000232451.2	0.139675174247205	0	4.99745499518611	0	1	1	No	0	1.10565397982741	4.99425280730557	0.221385264720693	0.824792464848314	1	No	0
AC016772.4	ENSG00000226072.1	0.933912444439895	-1.53501991835303	3.94521686851316	-0.389083786649105	0.697214166771434	1	No	0	2.04153075374207	3.72690556938768	0.547781722861706	0.583841789880122	1	No	0
AC016831.5	ENSG00000229858.2	0	NA	NA	NA	1	1	No	0	NA	NA	NA	1	1	No	0
AC016831.6	ENSG00000232716.2	0.650390217733907	2.45775400269246	4.76429761715719	0.515869116539151	0.605945825329582	1	No	0	2.06543518979206	4.77661631530509	0.43240550495422	0.665446717813158	1	No	0
AC016894.1	ENSG00000234624.2	2.26770185915576	-0.89696916959009	2.1666759367241	-0.413983999354448	0.678885825031217	1	No	0	-2.08234180654809	2.27697366302664	-0.914521691823241	0.360442785104544	1	No	0
AC016903.1	ENSG00000236634.1	0	NA	NA	NA	1	1	No	0	NA	NA	NA	1	1	No	0
AC016903.2	ENSG00000237843.2	0.27935034849441	0	4.99745499514106	0	1	1	No	0	2.06510853834858	4.89693225541524	0.421714745198874	0.673233240453574	1	No	0
AC016907.2	ENSG00000225943.1	0	NA	NA	NA	1	1	No	0	NA	NA	NA	1	1	No	0
AC016907.3	ENSG00000233862.7	10.1334273816285	-1.26483834786013	1.25897406081064	-1.00465798877994	0.315061564008987	1	No	0	-0.162219707408095	1.21124308168058	-0.133928283976671	0.893459284383457	1	No	0
AC016907.4	ENSG00000288553.1	0.364484493762234	-2.53503140279492	4.89223638793533	-0.518174348452688	0.604336630361979	1	No	0	-2.76071232569324	4.89235857532578	-0.564290675588799	0.572556326193428	1	No	0
AC016909.2	ENSG00000228721.1	0	NA	NA	NA	1	1	No	0	NA	NA	NA	1	1	No	0
AC016910.1	ENSG00000232377.1	0.958820729081685	-0.191763425664204	3.72241998677307	-0.0515157951938793	0.958914515818537	1	No	0	-0.373552985211534	3.71774976986929	-0.10047824849295	0.919964650624226	1	No	0
AC016994.2	ENSG00000227294.1	0.314985886825042	2.24351794338217	4.90071518486077	0.457793986949662	0.647100456225725	1	No	0	0	4.9975798104491	0	1	1	No	0
AC016999.2	ENSG00000229915.1	26.1000460169251	-0.565111136032239	0.740355195597033	-0.763297319169246	0.445286100523182	1	No	0	-0.188647778557482	0.728316403793882	-0.259018988965228	0.795620589270992	1	No	0
AC017002.4	ENSG00000225744.1	0	NA	NA	NA	1	1	No	0	NA	NA	NA	1	1	No	0
AC017006.2	ENSG00000232696.1	1.7341064335458	4.40817724161714	2.98782417780297	1.47538040369517	0.140110300800719	1	No	0	2.17494953507524	3.11161251047248	0.698978271798047	0.484565609868811	1	No	0
AC017006.3	ENSG00000231336.1	1.95270911763776	-1.81399884267162	2.55954531453522	-0.708719174601139	0.478498763395426	1	No	0	-2.07792529798708	2.56451021774607	-0.810262046767492	0.417789583546612	1	No	0
AC017019.1	ENSG00000232617.1	0	NA	NA	NA	1	1	No	0	NA	NA	NA	1	1	No	0
AC017048.1	ENSG00000229434.1	0	NA	NA	NA	1	1	No	0	NA	NA	NA	1	1	No	0
AC017048.2	ENSG00000236231.1	1.48415947695799	4.46347535877346	3.68245101482278	1.21209361395626	0.225476547987726	1	No	0	0	3.92438617525696	0	1	1	No	0
AC017053.1	ENSG00000234275.4	0	NA	NA	NA	1	1	No	0	NA	NA	NA	1	1	No	0
AC017074.1	ENSG00000233479.1	0.558700696988819	0	4.99745499511571	0	1	1	No	0	3.06216483647442	4.84132187293677	0.632505938841222	0.527056329010961	1	No	0
AC017074.2	ENSG00000227359.1	16.6933711569577	0.654610234028876	0.802394405639038	0.81582103442949	0.414602500942943	1	No	0	0.123380416486659	0.809609948612903	0.152394886819321	0.878875489703805	1	No	0
AC017101.10	ENSG00000227227.1	7.11562004667724	1.12775717448243	1.29873247758182	0.868352177179908	0.385201566418393	1	No	0	1.25445125661569	1.28796307618646	0.973980760636408	0.330066092062941	1	No	0
AC017104.2	ENSG00000233538.1	78.4324195536757	-0.445393937592819	0.40378363779835	-1.10305098052351	0.270005026618733	1	No	0	-0.196191871310071	0.398118496345489	-0.492797679864174	0.622155550259535	1	No	0
AC017104.6	ENSG00000224376.1	22.8863825800819	-0.841185482146601	0.75715848669542	-1.11097675972426	0.266578352932078	1	No	0	-0.232946190261373	0.737338675613707	-0.315928348757083	0.752056893899598	1	No	0
AC017116.11	ENSG00000239775.1	0	NA	NA	NA	1	1	No	0	NA	NA	NA	1	1	No	0
AC018359.3	ENSG00000227498.2	0	NA	NA	NA	1	1	No	0	NA	NA	NA	1	1	No	0
AC018442.1	ENSG00000235683.1	7.79752116105466	-2.89926137675145	1.36955155369449	-2.11694212527483	0.0342647599160722	1	No	0	-1.34007940152727	1.22735320771358	-1.09184494985244	0.274901257909157	1	No	0
AC018462.2	ENSG00000229839.6	10.3438115714772	-0.781279709694822	1.12234586956413	-0.696113142019438	0.4863579769038	1	No	0	0.00628673636527506	1.08742751723906	0.00578129233039537	0.995387221803847	1	No	0
AC018495.3	ENSG00000230599.2	0	NA	NA	NA	1	1	No	0	NA	NA	NA	1	1	No	0
AC018634.9	ENSG00000225314.1	0	NA	NA	NA	1	1	No	0	NA	NA	NA	1	1	No	0
AC018641.7	ENSG00000226468.2	5.67678153402685	0.655160057430057	1.54714344188937	0.423464327670856	0.671956519856889	1	No	0	-0.175942430341377	1.57012311354151	-0.112056455206578	0.910778643611765	1	No	0
AC018643.4	ENSG00000225144.2	0	NA	NA	NA	1	1	No	0	NA	NA	NA	1	1	No	0
AC018647.3	ENSG00000227544.10	3.67423155092754	0.171757662317626	1.68835311117118	0.101730888628198	0.918970283750435	1	No	0	-1.31742651585412	1.77587930671122	-0.741844623604453	0.458181480467196	1	No	0
AC018682.8	ENSG00000284608.1	0	NA	NA	NA	1	1	No	0	NA	NA	NA	1	1	No	0
AC018685.1	ENSG00000234929.2	0.185519934619749	1.43596978159616	4.98356700673743	0.288140960010134	0.773238839993447	1	No	0	0	4.9975798104491	0	1	1	No	0
AC018685.2	ENSG00000227364.1	0	NA	NA	NA	1	1	No	0	NA	NA	NA	1	1	No	0
AC018693.6	ENSG00000225284.1	8.57445670144043	-0.368274327385189	1.09727400118858	-0.335626586418953	0.737152472762516	1	No	0	-1.4641964566303	1.13960878469698	-1.28482377136082	0.198853873543018	1	No	0
AC018696.1	ENSG00000265897.2	0	NA	NA	NA	1	1	No	0	NA	NA	NA	1	1	No	0
AC018696.4	ENSG00000230964.1	0	NA	NA	NA	1	1	No	0	NA	NA	NA	1	1	No	0
AC018712.2	ENSG00000230104.1	0.686025756064539	3.35448344833501	4.52230122338031	0.741764708417105	0.458229906497248	1	No	0	0	4.69179245596917	0	1	1	No	0
AC018717.1	ENSG00000231557.1	1.06747568225944	-2.03176712471554	3.31070043616685	-0.613697060150792	0.539415531416866	1	No	0	-2.28454455374946	3.31884695325639	-0.688354897325983	0.491229318989992	1	No	0
AC018717.2	ENSG00000230407.1	0.371039869239497	2.45827740891077	4.88484453410874	0.503245782285535	0.614791480177433	1	No	0	0	4.9975798104491	0	1	1	No	0
AC018730.4	ENSG00000288565.1	0.679470380587276	-0.198034337923123	4.57385506281454	-0.0432970295742737	0.965464759060087	1	No	0	-2.76071248750839	4.6775715958543	-0.590202080488772	0.555055177489616	1	No	0
AC018731.3	ENSG00000236885.2	0	NA	NA	NA	1	1	No	0	NA	NA	NA	1	1	No	0
AC018755.16	ENSG00000269388.1	9.69427395837768	-0.515133001410863	1.12340134237695	-0.458547610706	0.646559065289986	1	No	0	-0.941981186394983	1.13104670299127	-0.832840221277985	0.404934847337088	1	No	0
AC018755.17	ENSG00000267808.1	4.19806536150636	-3.41705363402267	1.95824499977287	-1.74495716032417	0.0809923262992028	1	No	0	-6.15302606596318	2.21868891982941	-2.77327119226622	0.00554958513124569	1	No	0
AC018766.6	ENSG00000268047.1	78.7528134489999	-0.894725064031634	0.418187095571248	-2.13953293515533	0.032392531508904	1	No	0	-0.209441706155774	0.406706942718745	-0.514969586591523	0.606574272781045	1	No	0
AC018804.6	ENSG00000227632.2	4.80197532071643	0.776279001423731	1.91309698710217	0.40577085566351	0.684910974675256	1	No	0	0.741381448706177	1.90685086213588	0.388798863837598	0.697424941362573	1	No	0
AC018816.3	ENSG00000235978.6	8.99202257368287	0.596388905567571	1.12767247723512	0.528867129070867	0.596897626039451	1	No	0	0.0275214705619441	1.13854415168121	0.0241725105884608	0.980715005094001	1	No	0
AC018832.1	ENSG00000228351.3	0.643821132870734	-2.53495752882089	4.78280497026563	-0.530014822803889	0.596101653654827	1	No	0	-0.377237130857444	4.67763000033532	-0.0806470650372948	0.935722635590371	1	No	0
AC018865.11	ENSG00000228471.1	0	NA	NA	NA	1	1	No	0	NA	NA	NA	1	1	No	0
AC018865.5	ENSG00000217289.3	0.735510653615821	0.0139790147740797	4.42641443736594	0.00315808991044189	0.997480213007361	1	No	0	-2.76066520404725	4.55037443377551	-0.606689678887961	0.544056872953309	1	No	0
AC018866.1	ENSG00000229774.1	0	NA	NA	NA	1	1	No	0	NA	NA	NA	1	1	No	0
AC018878.3	ENSG00000233339.1	4.19543764097914	0.381747607121821	1.64269015976247	0.232391729415985	0.816233772081763	1	No	0	-5.08262113786616	2.15164381202132	-2.36220377623348	0.0181666533629781	1	No	0
AC018880.1	ENSG00000221849.2	0.585351287496674	0	4.99290180697258	0	1	1	No	0	3.12599075296102	4.8341876596421	0.646642408828716	0.517863404191135	1	No	0
AC018890.6	ENSG00000236449.2	8.70851209521357	-1.17667053119858	1.182031157766	-0.995464902483997	0.319510206147646	1	No	0	-0.465592896403147	1.14068524076593	-0.408169475472936	0.683149256476661	1	No	0
AC018892.3	ENSG00000236847.1	0.918002817006792	0	4.64955027769914	0	1	1	No	0	3.77291816204836	4.45760917752764	0.84639949618485	0.397329919462476	1	No	0
AC018892.8	ENSG00000230343.1	0	NA	NA	NA	1	1	No	0	NA	NA	NA	1	1	No	0
AC019048.1	ENSG00000223884.7	4.09477002710423	-0.108840092635819	1.5465543857753	-0.0703758585128941	0.943894505712279	1	No	0	-1.63948244408418	1.6435331171345	-0.997535387021962	0.318504706044253	1	No	0
AC019055.1	ENSG00000235911.1	0	NA	NA	NA	1	1	No	0	NA	NA	NA	1	1	No	0
AC019064.1	ENSG00000237320.2	0	NA	NA	NA	1	1	No	0	NA	NA	NA	1	1	No	0
AC019084.7	ENSG00000228030.2	0	NA	NA	NA	1	1	No	0	NA	NA	NA	1	1	No	0
AC019118.3	ENSG00000236760.1	0.832625609922069	1.01044249960043	4.02110589442399	0.251284727666982	0.801593981986486	1	No	0	0.62552460964108	4.03500914415158	0.155024335086756	0.876802132598153	1	No	0
AC019118.4	ENSG00000226649.1	2.00930356013664	0.461163825552921	2.48725997173264	0.185410383632585	0.852907164661338	1	No	0	-1.36490642007092	2.62804718472012	-0.519361458959605	0.603508702503282	1	No	0
AC019129.1	ENSG00000219391.1	0	NA	NA	NA	1	1	No	0	NA	NA	NA	1	1	No	0
AC019181.3	ENSG00000224331.2	2.91176605384339	-1.7488766531796	2.16945441983985	-0.806136619965815	0.420164078590305	1	No	0	0.45475059847947	1.95332735444106	0.232808186219046	0.815910355890247	1	No	0
AC019185.3	ENSG00000232409.1	0	NA	NA	NA	1	1	No	0	NA	NA	NA	1	1	No	0
AC019185.4	ENSG00000231896.1	0	NA	NA	NA	1	1	No	0	NA	NA	NA	1	1	No	0
AC019186.1	ENSG00000234584.1	1.45032789331779	0.463591727122568	2.74029900883481	0.169175599315233	0.865658522060267	1	No	0	0.683031876601944	2.70562069058212	0.252449236132574	0.800693847244738	1	No	0
AC019330.1	ENSG00000225421.2	1.68046831409095	1.85608094255112	2.82766008843987	0.656401718912117	0.51156568475687	1	No	0	-2.76068190243373	3.13156699002722	-0.881565654263626	0.378011735252935	1	No	0
AC019349.5	ENSG00000229732.1	0	NA	NA	NA	1	1	No	0	NA	NA	NA	1	1	No	0
AC020550.7	ENSG00000231699.1	2.59896667754696	-2.62827819463741	2.28536774177034	-1.15004607206078	0.250124895960415	1	No	0	-2.82018654937901	2.27967238020135	-1.23710168788812	0.216049333232354	1	No	0
AC020595.1	ENSG00000226681.1	0	NA	NA	NA	1	1	No	0	NA	NA	NA	1	1	No	0
AC020743.2	ENSG00000228005.1	1.5708088977003	-0.180177949244569	2.90903990732676	-0.061937255927899	0.950612798498776	1	No	0	1.2877816876955	2.77436659019363	0.464171422856422	0.642524933693966	1	No	0
AC020743.3	ENSG00000231681.2	0	NA	NA	NA	1	1	No	0	NA	NA	NA	1	1	No	0
AC020743.4	ENSG00000235620.1	0.364484493762234	-2.53503140279492	4.89223638793533	-0.518174348452688	0.604336630361979	1	No	0	-2.76071232569324	4.89235857532578	-0.564290675588799	0.572556326193428	1	No	0
AC020915.2	ENSG00000268866.1	0	NA	NA	NA	1	1	No	0	NA	NA	NA	1	1	No	0
AC020930.1	ENSG00000287783.1	1.10655052285532	1.0171420741809	3.72764655875727	0.272864408722268	0.784957446377202	1	No	0	-2.76067239106372	3.93616002255697	-0.701361828595159	0.483077237278538	1	No	0
AC020951.1	ENSG00000278897.1	1.45789684689121	-4.53501779291816	3.32161018823088	-1.36530704565714	0.172156565455311	1	No	0	-4.76068435838478	3.32165288596742	-1.43322752913065	0.151792824833585	1	No	0
AC020956.3	ENSG00000278239.1	0.371039869239497	2.45827740891077	4.88484453410874	0.503245782285535	0.614791480177433	1	No	0	0	4.9975798104491	0	1	1	No	0
AC020983.5	ENSG00000243099.1	0	NA	NA	NA	1	1	No	0	NA	NA	NA	1	1	No	0
AC021188.4	ENSG00000230747.1	6.41427382322653	-0.231635041307322	1.36540127642811	-0.169646129168181	0.865288442494787	1	No	0	-1.01496410249164	1.39148462341339	-0.7294109366454	0.465750329824388	1	No	0
AC021218.2	ENSG00000204876.5	2.7493553960971	-2.49241649883681	2.34661497559006	-1.06213269955379	0.288175447170877	1	No	0	-1.58693734486784	2.21559033216036	-0.716259374232087	0.473831207107864	1	No	0
AC021876.4	ENSG00000232627.1	5.54651544927912	0.0187047090653677	1.43156647759346	0.0130659032312711	0.9895752141558	1	No	0	-0.927534361164612	1.46738214633226	-0.632101435527886	0.527320597236846	1	No	0
AC022007.5	ENSG00000206567.10	477.631839580413	-0.118294345011796	0.176630228277002	-0.669728767073099	0.503030709913996	0.840754732584673	No	0.0753306793750585	-0.289397160990756	0.17638708929173	-1.64069355729384	0.100861042989164	0.368282801256755	No	0.433818562148867
AC022153.1	ENSG00000267623.3	0	NA	NA	NA	1	1	No	0	NA	NA	NA	1	1	No	0
AC022154.7	ENSG00000268093.1	39.1107021579874	0.330782685645764	0.542943675560453	0.609239411996676	0.542365760239554	1	No	0	0.594584173737815	0.535641110629363	1.11004208216803	0.266980893015887	1	No	0
AC022182.1	ENSG00000254777.5	0.994442558026408	0.798495660212031	3.88379880904663	0.205596556225331	0.837106067795228	1	No	0	-2.76067080853839	4.07465758390481	-0.677522160252983	0.498074714794959	1	No	0
AC022182.3	ENSG00000254802.1	0	NA	NA	NA	1	1	No	0	NA	NA	NA	1	1	No	0
AC022201.4	ENSG00000229229.1	0.923185190751053	-2.53502198381712	4.19342863630562	-0.604522505014049	0.545496311458533	1	No	0	0.6208001188462	4.00593900001139	0.154969938095521	0.87684501688287	1	No	0
AC022201.5	ENSG00000233849.1	0	NA	NA	NA	1	1	No	0	NA	NA	NA	1	1	No	0
AC022431.3	ENSG00000234553.1	0.670485432764498	-2.53500824249271	4.71544566585162	-0.537596745277072	0.590855477713689	1	No	0	-0.258549209801264	4.59941720280177	-0.0562134719250446	0.955171749089231	1	No	0
AC022486.1	ENSG00000251510.1	0	NA	NA	NA	1	1	No	0	NA	NA	NA	1	1	No	0
AC022816.2	ENSG00000230647.2	2.16361614815936	2.29814805214588	2.58262058042672	0.889851211425783	0.373545784103701	1	No	0	-2.76068424974173	2.92443179322732	-0.944007056733273	0.345166042202443	1	No	0
AC022819.3	ENSG00000259921.1	7.86019599666044	0.078054467668886	1.39514910544829	0.0559470434837898	0.955383994210933	1	No	0	0.0392325642693514	1.3893071840816	0.0282389414802356	0.977471578788458	1	No	0
AC023115.4	ENSG00000236605.1	0	NA	NA	NA	1	1	No	0	NA	NA	NA	1	1	No	0
AC023128.1	ENSG00000234940.1	0	NA	NA	NA	1	1	No	0	NA	NA	NA	1	1	No	0
AC023137.2	ENSG00000228950.1	5.4510827030592	0.803561537096665	1.80953095197953	0.4440717282109	0.656990725930629	1	No	0	1.17507011554555	1.79189015544397	0.655771288198414	0.511971292744796	1	No	0
AC023271.1	ENSG00000228513.1	7.47479849250152	-0.0399664955002651	1.28156619054692	-0.0311856662535777	0.975121471027993	1	No	0	-0.767474907953454	1.30170124061641	-0.589593743945439	0.555463046927469	1	No	0
AC023274.4	ENSG00000235981.2	0	NA	NA	NA	1	1	No	0	NA	NA	NA	1	1	No	0
AC023274.6	ENSG00000230977.1	0	NA	NA	NA	1	1	No	0	NA	NA	NA	1	1	No	0
AC023347.1	ENSG00000235774.2	114.847852592268	0.518728866487129	0.316796350294362	1.63742058898448	0.101542619114575	1	No	0	-0.0387173958947206	0.319771194822094	-0.121078435211343	0.903628909706221	1	No	0
AC023449.2	ENSG00000223628.2	0	NA	NA	NA	1	1	No	0	NA	NA	NA	1	1	No	0
AC023469.1	ENSG00000222031.1	1.0934534812867	-4.11999184480444	4.14419447166736	-0.994159871833144	0.320145040822557	1	No	0	-4.34567413412024	4.14427283590296	-1.04859749977668	0.294363407069346	1	No	0
AC023469.2	ENSG00000228064.1	0	NA	NA	NA	1	1	No	0	NA	NA	NA	1	1	No	0
AC023481.1	ENSG00000231401.2	3.36810168287733	-0.810498988246623	1.96220780966681	-0.413054613407255	0.679566601222779	1	No	0	0.0771165189206118	1.89383080488224	0.0407198566639678	0.967519231394481	1	No	0
AC023590.1	ENSG00000225885.7	4.3457788210114	-2.83771381196433	1.85187377321219	-1.53234731924636	0.125436749996491	1	No	0	-0.836032052882552	1.62646955504872	-0.514016416899675	0.607240512832755	1	No	0
AC023669.1	ENSG00000229459.1	0.585351287496674	0	4.99290180697258	0	1	1	No	0	3.12599075296102	4.8341876596421	0.646642408828716	0.517863404191135	1	No	0
AC024028.1	ENSG00000228334.2	1.00829191724706	-3.53497312251188	3.99336772979476	-0.885211020296785	0.376042829703777	1	No	0	-1.37457485298062	3.86643802691683	-0.35551451837875	0.722204170305668	1	No	0
AC024067.1	ENSG00000225876.1	0	NA	NA	NA	1	1	No	0	NA	NA	NA	1	1	No	0
AC024082.3	ENSG00000231923.1	0	NA	NA	NA	1	1	No	0	NA	NA	NA	1	1	No	0
AC024082.4	ENSG00000231931.1	0	NA	NA	NA	1	1	No	0	NA	NA	NA	1	1	No	0
AC024084.1	ENSG00000230649.3	1.47104872600346	0.015081990275011	3.29270212142195	0.00458042960427222	0.996345358716178	1	No	0	-3.7607176854138	3.52691702409716	-1.06629037760719	0.28629239792615	1	No	0
AC024132.1	ENSG00000205830.1	0	NA	NA	NA	1	1	No	0	NA	NA	NA	1	1	No	0
AC024162.2	ENSG00000223719.1	0	NA	NA	NA	1	1	No	0	NA	NA	NA	1	1	No	0
AC024560.2	ENSG00000236833.1	1.29421135060464	0.00528271752471456	3.37244488846276	0.00156643553843887	0.998750165779511	1	No	0	0.623071345887586	3.30778243615636	0.188365274292826	0.850590319503451	1	No	0
AC024560.3	ENSG00000214135.8	823.717126727289	-0.174332247031418	0.131633466860329	-1.32437632457402	0.185378093482774	0.595340048609365	No	0.225234901414262	-0.205219191714808	0.130979894901294	-1.5667991783736	0.117161639519212	0.39656866135288	No	0.401681608686616
AC024592.12	ENSG00000267740.5	0	NA	NA	NA	1	1	No	0	NA	NA	NA	1	1	No	0
AC024592.9	ENSG00000267709.1	3.64401958379944	-1.70114530607482	1.83091706515233	-0.929121989440458	0.352825869791634	1	No	0	-0.131611227234742	1.68811352893494	-0.0779634929635198	0.937857092962101	1	No	0
AC024619.2	ENSG00000238007.1	0	NA	NA	NA	1	1	No	0	NA	NA	NA	1	1	No	0
AC024704.2	ENSG00000244063.1	3.37687630774024	1.60369642960564	1.75057446019628	0.916097238974817	0.359615895819543	1	No	0	-0.74653360142772	1.89842342155464	-0.393238722695686	0.694143172086296	1	No	0
AC024937.2	ENSG00000228413.1	2.71791607218639	0.252711915249843	2.34122272293659	0.107940142889467	0.914043173708116	1	No	0	0.623201726263964	2.3112776689602	0.269635160947291	0.787440947344474	1	No	0
AC024937.4	ENSG00000231464.1	1.10656423224123	1.01709555555417	3.72762775539903	0.27285330571998	0.784965981572326	1	No	0	-2.76071884131592	3.93614221179998	-0.701376803165213	0.48306789451004	1	No	0
AC024937.6	ENSG00000231443.2	17.6964346253807	0.9884328337439	0.835295073307106	1.18333372879896	0.236676910461647	1	No	0	0.510385992941626	0.840356905914141	0.607344319240678	0.543622432094375	1	No	0
AC025165.8	ENSG00000224713.4	100.742569489413	-0.376170421622082	0.355447113565335	-1.05830208564329	0.289917742404418	1	No	0	0.324100890554023	0.346069103116614	0.936520734255815	0.349005142209884	1	No	0
AC025171.1	ENSG00000215068.8	17.6934615864342	-0.0270308311360895	0.815503663762359	-0.0331461798851788	0.973558016740935	1	No	0	-0.346281021048486	0.817785231186259	-0.42343760665154	0.671976011850213	1	No	0
AC025263.3	ENSG00000258052.1	0	NA	NA	NA	1	1	No	0	NA	NA	NA	1	1	No	0
AC025442.3	ENSG00000253744.1	10.4659427315661	0.754586093163741	1.13797780275	0.663093859423474	0.507270443176625	1	No	0	1.33444877741354	1.11794938030968	1.19365760285487	0.232611931416278	1	No	0
AC025442.4	ENSG00000285999.1	29.3426352265885	0.084739288368709	0.718756491233103	0.117897075577474	0.906149210439629	1	No	0	-0.395748842972717	0.723048383772893	-0.547333832499127	0.584149404374576	1	No	0
AC025750.7	ENSG00000215263.2	1.78602090344259	0.530676870690256	2.46995827311168	0.214852565109006	0.829882268720901	1	No	0	-3.76070098567301	2.80060424457226	-1.34281771262808	0.179331006512204	1	No	0
AC025811.3	ENSG00000270947.1	0	NA	NA	NA	1	1	No	0	NA	NA	NA	1	1	No	0
AC025918.2	ENSG00000225798.1	6.63571030679748	-0.352975339467962	1.28792184800438	-0.274065806100651	0.784034050865439	1	No	0	0.325227111662208	1.24969818968565	0.260244524915265	0.794675161207737	1	No	0
AC026150.6	ENSG00000260784.1	1.55501865789041	-4.34237941682721	3.07047576732785	-1.41423666750064	0.157292425220984	1	No	0	-2.17578785026074	2.90258217988644	-0.749604219766093	0.453493108615761	1	No	0
AC026150.8	ENSG00000260693.1	3.03551789127158	-1.49107903526025	2.34543343080027	-0.635737094764392	0.52494779424533	1	No	0	0.986117495030858	2.13804302973709	0.461224344559669	0.644637657395467	1	No	0
AC026167.1	ENSG00000226022.1	0	NA	NA	NA	1	1	No	0	NA	NA	NA	1	1	No	0
AC026185.1	ENSG00000235240.1	0	NA	NA	NA	1	1	No	0	NA	NA	NA	1	1	No	0
AC026188.1	ENSG00000223727.6	1.42126143985033	3.03679331131383	3.27243933752385	0.927990712155318	0.353412387467717	1	No	0	3.69060071485945	3.22686698986231	1.1437102075958	0.252743838705703	1	No	0
AC026202.3	ENSG00000233912.1	30.0007749535737	-0.174305546797005	0.642646405872219	-0.271230874714739	0.78621346809027	1	No	0	0.138756706486123	0.63281275782758	0.219269767825903	0.82643991064426	1	No	0
AC026202.5	ENSG00000230944.1	0.735524363001731	0.0139303318430703	4.42638038999532	0.00314711584086994	0.997488969004529	1	No	0	-2.76071372581536	4.55034130059262	-0.606704759806876	0.544046862817244	1	No	0
AC026271.5	ENSG00000174977.8	170.595857466552	0.387705970572133	0.279726856412335	1.38601625723284	0.165741939363909	0.570367401509813	No	0.243845303894217	0.580517249744072	0.276965120787659	2.09599406630389	0.0360827173174039	1	No	0
AC026471.6	ENSG00000260740.2	0.868637307078717	-3.53502591699014	3.83246852453294	-0.922388767020846	0.356325826888478	1	No	0	-2.33559000370761	3.82805260507955	-0.610124845360915	0.541779109482653	1	No	0
AC026954.6	ENSG00000224647.2	9.95653834804015	-0.85579345434338	1.09866828595259	-0.778937068890971	0.436016786428401	1	No	0	-0.108078816547011	1.06210575502993	-0.10175899719512	0.918947972143505	1	No	0
AC027119.1	ENSG00000229642.1	0.371039869239497	2.45827740891077	4.88484453410874	0.503245782285535	0.614791480177433	1	No	0	0	4.9975798104491	0	1	1	No	0
AC027124.2	ENSG00000223398.1	0	NA	NA	NA	1	1	No	0	NA	NA	NA	1	1	No	0
AC027124.3	ENSG00000238138.1	0.643821132870734	-2.53495752882089	4.78280497026563	-0.530014822803889	0.596101653654827	1	No	0	-0.377237130857444	4.67763000033532	-0.0806470650372948	0.935722635590371	1	No	0
AC027601.1	ENSG00000260005.6	296.397826766015	-0.341861816511361	0.222885057890125	-1.53380320667296	0.12507807388153	0.506497644041135	No	0.295422570406987	-0.225810728214351	0.220958417599581	-1.02196028858047	0.306799696064683	0.628489344781546	No	0.201702080813034
AC027612.3	ENSG00000230572.5	0.364484493762234	-2.53503140279492	4.89223638793533	-0.518174348452688	0.604336630361979	1	No	0	-2.76071232569324	4.89235857532578	-0.564290675588799	0.572556326193428	1	No	0
AC027612.4	ENSG00000223703.1	1.25750180017649	-0.47007417938035	3.2078678104443	-0.1465378897004	0.883496781079256	1	No	0	-3.76071965263892	3.41968481365757	-1.0997269799893	0.271451095763037	1	No	0
AC034187.2	ENSG00000224884.1	0	NA	NA	NA	1	1	No	0	NA	NA	NA	1	1	No	0
AC034198.7	ENSG00000250939.2	0	NA	NA	NA	1	1	No	0	NA	NA	NA	1	1	No	0
AC034228.2	ENSG00000231585.1	0.27935034849441	0	4.99745499514106	0	1	1	No	0	2.06510853834858	4.89693225541524	0.421714745198874	0.673233240453574	1	No	0
AC034228.4	ENSG00000234758.1	0.27935034849441	0	4.99745499514106	0	1	1	No	0	2.06510853834858	4.89693225541524	0.421714745198874	0.673233240453574	1	No	0
AC034243.1	ENSG00000253404.1	2.78168773568814	0.174944727299818	1.89567579944629	0.0922862059804305	0.926470647631388	1	No	0	-1.30258422275001	1.9978508033533	-0.651992741682051	0.51440585478066	1	No	0
AC037445.1	ENSG00000233635.2	2.59581220632124	1.66934587287542	2.10287866343852	0.793838418687358	0.427289503616373	1	No	0	-0.86143030546302	2.28657022961478	-0.376734680748532	0.706370787073465	1	No	0
AC037459.4	ENSG00000248235.6	0	NA	NA	NA	1	1	No	0	NA	NA	NA	1	1	No	0
AC046143.3	ENSG00000229334.1	18.5882031019668	1.08088757597886	0.918059069100346	1.17736168876158	0.239051174376183	1	No	0	0.993292943249226	0.915717910718874	1.08471498877799	0.278047907192291	1	No	0
AC051649.12	ENSG00000249086.1	0	NA	NA	NA	1	1	No	0	NA	NA	NA	1	1	No	0
AC053503.12	ENSG00000280323.1	0.371039869239497	2.45827740891077	4.88484453410874	0.503245782285535	0.614791480177433	1	No	0	0	4.9975798104491	0	1	1	No	0
AC053503.2	ENSG00000232789.1	0	NA	NA	NA	1	1	No	0	NA	NA	NA	1	1	No	0
AC053503.4	ENSG00000229525.1	20.2029706250807	-0.132136171077566	0.782117706638559	-0.1689466559266	0.86583860050762	1	No	0	-0.0994618865688552	0.776293001180725	-0.128124157267392	0.898050718866113	1	No	0
AC053503.6	ENSG00000234638.1	0.459001408503396	0	4.99745499512139	0	1	1	No	0	2.77138025815132	4.8538470719786	0.570965713804741	0.568022884372762	1	No	0
AC055764.1	ENSG00000234136.1	6.51054970297599	0.760170432252748	1.39144179315574	0.546318528013099	0.584847002380607	1	No	0	0.821015676203103	1.38200179810767	0.594077140367902	0.552460519538179	1	No	0
AC055876.1	ENSG00000256951.1	0	NA	NA	NA	1	1	No	0	NA	NA	NA	1	1	No	0
AC058791.1	ENSG00000226380.9	50.2796062002584	0.199280292252153	0.534103236649262	0.373111935254976	0.709065136017455	1	No	0	-0.114884026656113	0.535192350294122	-0.214659321257072	0.830032940144197	1	No	0
AC060834.2	ENSG00000197320.5	0.629971773650084	3.23807731346943	4.84330323300335	0.668567949948797	0.503771123038752	1	No	0	0	4.9975798104491	0	1	1	No	0
AC060834.3	ENSG00000234710.2	0	NA	NA	NA	1	1	No	0	NA	NA	NA	1	1	No	0
AC061961.2	ENSG00000287900.1	3.02959498814236	-1.23064649314606	2.06092353330928	-0.597133505079628	0.550418249908458	1	No	0	-0.0961253657060117	1.96141908888148	-0.0490080708660932	0.960912864049101	1	No	0
AC061992.2	ENSG00000267737.1	2.76490942878305	-0.537134819717309	1.99598761635736	-0.269107290704323	0.787847120154493	1	No	0	-2.27715182832051	2.15429594766645	-1.05702832091716	0.290498662349948	1	No	0
AC062016.1	ENSG00000224869.1	0	NA	NA	NA	1	1	No	0	NA	NA	NA	1	1	No	0
AC062016.3	ENSG00000235871.1	0	NA	NA	NA	1	1	No	0	NA	NA	NA	1	1	No	0
AC062020.2	ENSG00000237856.1	0	NA	NA	NA	1	1	No	0	NA	NA	NA	1	1	No	0
AC062021.1	ENSG00000226939.1	0	NA	NA	NA	1	1	No	0	NA	NA	NA	1	1	No	0
AC062022.1	ENSG00000226946.1	0	NA	NA	NA	1	1	No	0	NA	NA	NA	1	1	No	0
AC062028.1	ENSG00000145063.15	11.56326542609	-0.3183807096822	1.10615201671385	-0.287827265033646	0.773478965641617	1	No	0	0.452101515497802	1.07827844804486	0.419280860447092	0.675010882667305	1	No	0
AC062031.1	ENSG00000233842.2	0	NA	NA	NA	1	1	No	0	NA	NA	NA	1	1	No	0
AC062032.1	ENSG00000227902.2	0.983041747244025	2.45378877830784	4.1069267244857	0.597475665606165	0.550189849043876	1	No	0	3.18593941224251	4.04913090030101	0.786820552530339	0.431386920450607	1	No	0
AC063976.1	ENSG00000227616.1	0.371039869239497	2.45827740891077	4.88484453410874	0.503245782285535	0.614791480177433	1	No	0	0	4.9975798104491	0	1	1	No	0
AC063976.2	ENSG00000235775.1	0	NA	NA	NA	1	1	No	0	NA	NA	NA	1	1	No	0
AC063976.3	ENSG00000224015.1	0	NA	NA	NA	1	1	No	0	NA	NA	NA	1	1	No	0
AC063976.7	ENSG00000224431.1	40.9476946273317	0.421299898131918	0.531716545200932	0.792339267856921	0.428162881020624	1	No	0	0.290674494138649	0.530294229187889	0.548138143203628	0.583597051606254	1	No	0
AC063980.3	ENSG00000279240.1	0	NA	NA	NA	1	1	No	0	NA	NA	NA	1	1	No	0
AC064834.1	ENSG00000224099.2	0	NA	NA	NA	1	1	No	0	NA	NA	NA	1	1	No	0
AC064852.4	ENSG00000241409.1	8.6210267338563	0.174734683752367	1.13440406793719	0.154032137834367	0.877584395636404	1	No	0	-0.619395952145245	1.15579833690488	-0.53590313497416	0.592025497707534	1	No	0
AC064853.2	ENSG00000236116.1	0	NA	NA	NA	1	1	No	0	NA	NA	NA	1	1	No	0
AC064865.1	ENSG00000235435.1	0	NA	NA	NA	1	1	No	0	NA	NA	NA	1	1	No	0
AC064871.3	ENSG00000224643.5	2.07622212305932	-0.18074024657944	2.93544759200498	-0.0615716141796251	0.950903982641778	1	No	0	1.9422784562406	2.77960919588942	0.698759544727696	0.484702314752591	1	No	0
AC064874.1	ENSG00000222007.6	6.80102589242275	0.618830502231334	1.42637536197189	0.433848283368996	0.664398616941388	1	No	0	1.09381141764126	1.40468708867424	0.77868688796279	0.436164181857087	1	No	0
AC064875.2	ENSG00000225649.6	0.185519934619749	1.43596978159616	4.98356700673743	0.288140960010134	0.773238839993447	1	No	0	0	4.9975798104491	0	1	1	No	0
AC067945.2	ENSG00000230686.1	0.364484493762234	-2.53503140279492	4.89223638793533	-0.518174348452688	0.604336630361979	1	No	0	-2.76071232569324	4.89235857532578	-0.564290675588799	0.572556326193428	1	No	0
AC067945.4	ENSG00000231858.5	1.91747562229722	-2.1162814773686	2.6165279799648	-0.808812859473826	0.418622798256857	1	No	0	0.498695910406285	2.26439646972372	0.220233478136067	0.825689324847546	1	No	0
AC067956.1	ENSG00000236451.3	0.886461930936988	-2.12462546020016	4.15825845138889	-0.510941175263052	0.609392248014182	1	No	0	-3.76071259446075	4.16561150625799	-0.902799646297076	0.366632238914673	1	No	0
AC067959.1	ENSG00000233005.2	0	NA	NA	NA	1	1	No	0	NA	NA	NA	1	1	No	0
AC067960.1	ENSG00000234455.1	0	NA	NA	NA	1	1	No	0	NA	NA	NA	1	1	No	0
AC067969.1	ENSG00000269445.1	0.371039869239497	2.45827740891077	4.88484453410874	0.503245782285535	0.614791480177433	1	No	0	0	4.9975798104491	0	1	1	No	0
AC067969.2	ENSG00000268055.1	2.11535598250799	0	3.22837946550339	0	1	1	No	0	4.9775468163406	2.91298867824008	1.70874224590116	0.0874987049877205	1	No	0
AC068044.1	ENSG00000223691.1	0.364484493762234	-2.53503140279492	4.89223638793533	-0.518174348452688	0.604336630361979	1	No	0	-2.76071232569324	4.89235857532578	-0.564290675588799	0.572556326193428	1	No	0
AC068057.1	ENSG00000228528.2	23.8310607829811	-0.420777733538639	0.738379966488505	-0.56986612941264	0.568768499098668	1	No	0	-0.371351316192904	0.732396262462636	-0.507036061249492	0.612129516306489	1	No	0
AC068134.6	ENSG00000237087.1	0	NA	NA	NA	1	1	No	0	NA	NA	NA	1	1	No	0
AC068134.8	ENSG00000224516.5	0.27935034849441	0	4.99745499514106	0	1	1	No	0	2.06510853834858	4.89693225541524	0.421714745198874	0.673233240453574	1	No	0
AC068135.1	ENSG00000224670.1	0	NA	NA	NA	1	1	No	0	NA	NA	NA	1	1	No	0
AC068138.1	ENSG00000235070.3	0	NA	NA	NA	1	1	No	0	NA	NA	NA	1	1	No	0
AC068196.1	ENSG00000238171.1	3.23326508924229	-1.63906000169637	1.95438114189775	-0.838659341598439	0.401660500284434	1	No	0	-1.75224894020448	1.94360129462532	-0.90154752677414	0.367297276167107	1	No	0
AC068279.3	ENSG00000224881.1	0	NA	NA	NA	1	1	No	0	NA	NA	NA	1	1	No	0
AC068286.1	ENSG00000235127.1	1.28764226574147	-3.53497981560077	3.68343821546388	-0.959695699729711	0.337208388185366	1	No	0	-0.377821833011822	3.46837745639417	-0.108933308949775	0.913255387119961	1	No	0
AC068483.1	ENSG00000238277.1	0.371039869239497	2.45827740891077	4.88484453410874	0.503245782285535	0.614791480177433	1	No	0	0	4.9975798104491	0	1	1	No	0
AC068489.1	ENSG00000234446.3	0.371039869239497	2.45827740891077	4.88484453410874	0.503245782285535	0.614791480177433	1	No	0	0	4.9975798104491	0	1	1	No	0
AC068491.2	ENSG00000229118.1	0.157492943412521	1.31657412367986	4.99150531138006	0.263762941547557	0.791962591934974	1	No	0	0	4.9975798104491	0	1	1	No	0
AC068492.1	ENSG00000237262.1	0	NA	NA	NA	1	1	No	0	NA	NA	NA	1	1	No	0
AC068499.10	ENSG00000268650.3	8.31669401918193	0.497660236599455	1.17746385346815	0.422654364406709	0.672547455970939	1	No	0	-0.221100878819077	1.19437235671622	-0.185118884890276	0.853135789601004	1	No	0
AC068522.4	ENSG00000242970.2	2.35826143998474	-2.16792607411365	2.27002577017287	-0.955022670931419	0.33956623230509	1	No	0	-1.31718085045012	2.13911987460235	-0.615758315412301	0.538054042871801	1	No	0
AC068533.7	ENSG00000249319.2	0	NA	NA	NA	1	1	No	0	NA	NA	NA	1	1	No	0
AC068535.2	ENSG00000227157.2	0.371039869239497	2.45827740891077	4.88484453410874	0.503245782285535	0.614791480177433	1	No	0	0	4.9975798104491	0	1	1	No	0
AC068580.5	ENSG00000229512.1	0	NA	NA	NA	1	1	No	0	NA	NA	NA	1	1	No	0
AC068580.6	ENSG00000235027.1	37.0761158965388	-0.0820268605112201	0.560123007136717	-0.146444369301186	0.883570603198644	1	No	0	-0.589091595185317	0.565160299160999	-1.04234426243288	0.297252097964163	1	No	0
AC068580.7	ENSG00000230834.1	0	NA	NA	NA	1	1	No	0	NA	NA	NA	1	1	No	0
AC068657.2	ENSG00000223908.5	11.8319273403619	0.449641853468039	1.14504334115466	0.392685444565462	0.694551822419784	1	No	0	0.304062602898314	1.14311020468889	0.265995878307348	0.79024238334795	1	No	0
AC068831.11	ENSG00000258542.1	0	NA	NA	NA	1	1	No	0	NA	NA	NA	1	1	No	0
AC068831.12	ENSG00000258665.1	0	NA	NA	NA	1	1	No	0	NA	NA	NA	1	1	No	0
AC068831.15	ENSG00000259661.1	0	NA	NA	NA	1	1	No	0	NA	NA	NA	1	1	No	0
AC068831.16	ENSG00000278514.1	13.1633079713006	0.010515108545032	0.966004146065076	0.0108851588141358	0.991315071348716	1	No	0	-1.06126969043579	0.993168673631148	-1.06856943700777	0.285263726401092	1	No	0
AC068831.17	ENSG00000275929.1	0.650390217733907	2.45775400269246	4.76429761715719	0.515869116539151	0.605945825329582	1	No	0	2.06543518979206	4.77661631530509	0.43240550495422	0.665446717813158	1	No	0
AC068831.18	ENSG00000284946.1	975.909382070724	-0.288451060290816	0.129584987465319	-2.22596047530593	0.0260168289826697	0.254724509231682	No	0.593929265825656	0.070099189165121	0.127924749394812	0.547972065583456	0.583711083903596	0.819557643186569	No	0.0864204951289372
AC069155.1	ENSG00000233581.1	0.728968987524467	-3.53501048193524	4.83876899380726	-0.730559877204183	0.465048026906434	1	No	0	-3.76070389231833	4.83888984583358	-0.777183199480435	0.437050692828019	1	No	0
AC069157.1	ENSG00000223897.1	0	NA	NA	NA	1	1	No	0	NA	NA	NA	1	1	No	0
AC069213.4	ENSG00000227433.1	0.728968987524467	-3.53501048193524	4.83876899380726	-0.730559877204183	0.465048026906434	1	No	0	-3.76070389231833	4.83888984583358	-0.777183199480435	0.437050692828019	1	No	0
AC069257.6	ENSG00000237418.1	4.37139499297172	-0.151186840861901	1.76467580955883	-0.0856740031471832	0.931725568608617	1	No	0	-1.00242841554068	1.79762972594422	-0.557638984866108	0.577090929835273	1	No	0
AC069257.8	ENSG00000228028.2	6.4847191595538	-1.25181524543092	1.28182071935578	-0.976591520583365	0.32877141867685	1	No	0	-1.4747180562002	1.28155235655351	-1.15072790327988	0.249844193375878	1	No	0
AC069277.2	ENSG00000189229.11	22.8010236853565	0.098830179533094	0.771945691436542	0.128027373725187	0.898127310197832	1	No	0	0.584082798530276	0.758649903492065	0.769897677231281	0.441360591869399	1	No	0
AC069282.6	ENSG00000225507.1	149.819714159071	0.128917446723774	0.28950046018329	0.445309988944933	0.656095750150686	0.908975234635134	No	0.0414479491298705	-0.2689244927542	0.290871518879724	-0.924547352693548	0.355201409284718	1	No	0
AC069368.3	ENSG00000249240.2	0.364484493762234	-2.53503140279492	4.89223638793533	-0.518174348452688	0.604336630361979	1	No	0	-2.76071232569324	4.89235857532578	-0.564290675588799	0.572556326193428	1	No	0
AC069513.4	ENSG00000229178.1	20.3249471932963	-0.233129947862929	0.824139078873672	-0.282876948611078	0.777271165526583	1	No	0	0.117682647347924	0.811921808049378	0.144943326045957	0.884755618369228	1	No	0
AC072052.7	ENSG00000231359.3	4.20842068617945	-1.49473559306403	1.74897022440307	-0.854637530249658	0.392751843906314	1	No	0	-0.0538897691261141	1.63754432152372	-0.0329088919413004	0.973747241894113	1	No	0
AC072061.2	ENSG00000237251.2	2.14720714538733	-0.554706255751776	2.27282120399523	-0.244060665562561	0.807183835808918	1	No	0	-4.5680454601999	2.61467210154482	-1.74708157764829	0.0806231884839091	1	No	0
AC072062.3	ENSG00000227769.7	3.71617491367723	1.32305826034744	1.83998496606152	0.719059277521949	0.472104396872252	1	No	0	0.682963398809496	1.85746603348528	0.367685538522611	0.713107724923665	1	No	0
AC073043.1	ENSG00000232732.11	61.5074993768706	0.327088313628803	0.429964233403471	0.760733773224966	0.446816098052796	1	No	0	-0.247657177125406	0.434461800671096	-0.570032110401558	0.568655919456209	1	No	0
AC073046.25	ENSG00000235499.1	0	NA	NA	NA	1	1	No	0	NA	NA	NA	1	1	No	0
AC073063.10	ENSG00000228335.1	15.4244791605484	-1.19023963036405	0.912939669007831	-1.30374401591902	0.192320876466163	1	No	0	0.467718543704563	0.851508765623904	0.549282124373509	0.582811852820728	1	No	0
AC073065.3	ENSG00000229172.1	0	NA	NA	NA	1	1	No	0	NA	NA	NA	1	1	No	0
AC073071.1	ENSG00000234273.1	0.918002817006792	0	4.64955027769914	0	1	1	No	0	3.77291816204836	4.45760917752764	0.84639949618485	0.397329919462476	1	No	0
AC073072.7	ENSG00000234513.1	0.182242246881117	-1.53503435066688	4.99745403980438	-0.307163275227833	0.758719097280231	1	No	0	-1.76070278585597	4.99757885504195	-0.352311156447214	0.724604922222621	1	No	0
AC073094.4	ENSG00000233082.1	0.182242246881117	-1.53503435066688	4.99745403980438	-0.307163275227833	0.758719097280231	1	No	0	-1.76070278585597	4.99757885504195	-0.352311156447214	0.724604922222621	1	No	0
AC073115.6	ENSG00000237471.2	3.05816243943401	0.676463201873607	1.8459381602344	0.366460381201346	0.714021570729436	1	No	0	0.682969185384008	1.83348593627754	0.37249764062582	0.709522368325282	1	No	0
AC073115.7	ENSG00000229628.1	0.994456267412318	0.798448737759454	3.88377684674273	0.205585637194655	0.837114597732419	1	No	0	-2.76071781594752	4.07463665364974	-0.677537177081712	0.498065190395131	1	No	0
AC073130.1	ENSG00000237870.6	0.27935034849441	0	4.99745499514106	0	1	1	No	0	2.06510853834858	4.89693225541524	0.421714745198874	0.673233240453574	1	No	0
AC073130.3	ENSG00000243243.5	3.40892644964517	-0.643950065133281	1.75629916481029	-0.366651694674601	0.713878842791603	1	No	0	-1.19505582206565	1.78043617662392	-0.671215198700201	0.502083447739532	1	No	0
AC073143.1	ENSG00000228585.1	0	NA	NA	NA	1	1	No	0	NA	NA	NA	1	1	No	0
AC073150.6	ENSG00000235574.1	3.66347006718615	0.851399491619408	1.8873544709142	0.451107359396565	0.651912173809176	1	No	0	-0.902274615896546	1.97526168393761	-0.456787383278704	0.647823875143118	1	No	0
AC073218.3	ENSG00000232153.3	0.306000939002264	0	4.99745499513702	0	1	1	No	0	2.18460944413992	4.88811578481548	0.446922605828246	0.654930941368592	1	No	0
AC073254.1	ENSG00000237126.8	34.4075709191166	0.191878599183008	0.60032908694592	0.319622359394845	0.749254622479217	1	No	0	-0.472533802351969	0.607915701352631	-0.777301526018438	0.436980894931344	1	No	0
AC073257.1	ENSG00000232140.2	2.21837172143814	0.528370531805391	2.08485446492759	0.253432813030305	0.799933773963533	1	No	0	-0.748127499166294	2.16999468704847	-0.344760060304047	0.730274761449346	1	No	0
AC073257.2	ENSG00000237614.3	2.04536433888965	3.90424820328153	2.66481100863586	1.46511260672108	0.142890197718864	1	No	0	3.95797835761835	2.65297224430132	1.49190341742935	0.135724466664578	1	No	0
AC073264.10	ENSG00000229977.2	0.371039869239497	2.45827740891077	4.88484453410874	0.503245782285535	0.614791480177433	1	No	0	0	4.9975798104491	0	1	1	No	0
AC073264.6	ENSG00000230556.1	0	NA	NA	NA	1	1	No	0	NA	NA	NA	1	1	No	0
AC073283.7	ENSG00000225187.1	2.91392514560019	-1.64433291836494	2.1698358129589	-0.757814443168697	0.448562074675816	1	No	0	-2.82027040260466	2.28577225937727	-1.23383700674231	0.217263646526181	1	No	0
AC073310.4	ENSG00000214035.3	0	NA	NA	NA	1	1	No	0	NA	NA	NA	1	1	No	0
AC073316.2	ENSG00000231892.1	0.182242246881117	-1.53503435066688	4.99745403980438	-0.307163275227833	0.758719097280231	1	No	0	-1.76070278585597	4.99757885504195	-0.352311156447214	0.724604922222621	1	No	0
AC073321.4	ENSG00000225794.3	3.1327727992799	-4.85697730489908	2.30524058264204	-2.10692859629102	0.0351237694115383	1	No	0	-0.47527520984475	1.86148989339897	-0.255319790631216	0.798476115650048	1	No	0
AC073325.1	ENSG00000225537.1	0	NA	NA	NA	1	1	No	0	NA	NA	NA	1	1	No	0
AC073325.2	ENSG00000226999.1	0	NA	NA	NA	1	1	No	0	NA	NA	NA	1	1	No	0
AC073326.3	ENSG00000228540.1	0.153000469501132	0	4.99745499518397	0	1	1	No	0	1.17201365417672	4.98967554888498	0.234887748250209	0.81429585905545	1	No	0
AC073333.8	ENSG00000235837.1	23.7086205388175	1.33601207877564	0.770488866138234	1.7339797335059	0.0829216791506322	1	No	0	0.924346035197336	0.773326730233839	1.19528525144583	0.231975600097374	1	No	0
AC073343.13	ENSG00000228010.6	15.5701392948538	0.0110805572267086	0.840977085747673	0.013175813484689	0.989487526009954	1	No	0	0.496058992203074	0.82279623047053	0.602894099210195	0.546579141715793	1	No	0
AC073387.2	ENSG00000230192.1	0	NA	NA	NA	1	1	No	0	NA	NA	NA	1	1	No	0
AC073409.1	ENSG00000226708.1	0	NA	NA	NA	1	1	No	0	NA	NA	NA	1	1	No	0
AC073464.6	ENSG00000234837.1	0.371039869239497	2.45827740891077	4.88484453410874	0.503245782285535	0.614791480177433	1	No	0	0	4.9975798104491	0	1	1	No	0
AC073464.7	ENSG00000232502.1	13.2143781631647	1.29216056057318	1.01988940350188	1.26696145301288	0.205169073312484	1	No	0	1.08686029242062	1.01941800359826	1.06615763953972	0.286352387429221	1	No	0
AC073621.2	ENSG00000227158.1	0	NA	NA	NA	1	1	No	0	NA	NA	NA	1	1	No	0
AC073626.2	ENSG00000224595.1	2.20267663830443	-1.98311868656609	2.56859994382193	-0.772062107739254	0.440077643486942	1	No	0	-1.07032776567557	2.44845769032362	-0.437143663909544	0.662007162913674	1	No	0
AC073635.5	ENSG00000250990.1	9.39529622687084	2.01717180443618	1.13082210565027	1.7838100213616	0.074454540620939	1	No	0	0.475743021216016	1.1698185840226	0.406681025343348	0.684242278436286	1	No	0
AC073636.1	ENSG00000227098.2	0.364470784376324	-2.53498207194636	4.89224002455696	-0.518163879781415	0.604343933806878	1	No	0	-2.76066299422864	4.89236221203824	-0.564280172763109	0.572563472845188	1	No	0
AC073641.2	ENSG00000228802.1	8.84322842696928	-1.29033032228879	1.21054321903662	-1.06591016495526	0.286464253504014	1	No	0	-1.13567589494749	1.19274014236258	-0.952157016110769	0.341017356705145	1	No	0
AC073834.3	ENSG00000237655.1	0.612001878004528	0	4.99745499511359	0	1	1	No	0	3.18735917861514	4.83665128362443	0.65900123695224	0.509894974350162	1	No	0
AC073842.19	ENSG00000235077.1	6.21386923508707	-0.845992320951209	1.53584768331869	-0.55083087349077	0.581749617919844	1	No	0	-0.822686036349663	1.52438257602547	-0.539684754528392	0.589414455560483	1	No	0
AC073850.6	ENSG00000229436.1	0	NA	NA	NA	1	1	No	0	NA	NA	NA	1	1	No	0
AC073900.4	ENSG00000224475.1	0	NA	NA	NA	1	1	No	0	NA	NA	NA	1	1	No	0
AC073934.6	ENSG00000240790.1	12.0663904508314	0.723724957300344	1.00769577085707	0.718197871054673	0.472635290458689	1	No	0	0.319452657558674	1.01218035745227	0.315608434017391	0.752299735244106	1	No	0
AC073957.15	ENSG00000225146.1	7.5702046073813	0.103461604868705	1.25109513946842	0.082696832243042	0.934092603750336	1	No	0	-0.158813939454944	1.25235188454912	-0.126812552777146	0.89908876027359	1	No	0
AC073987.1	ENSG00000229209.1	0.306000939002264	0	4.99745499513702	0	1	1	No	0	2.18460944413992	4.88811578481548	0.446922605828246	0.654930941368592	1	No	0
AC073987.2	ENSG00000227623.1	0	NA	NA	NA	1	1	No	0	NA	NA	NA	1	1	No	0
AC074011.2	ENSG00000230730.1	0.735510653615821	0.0139790147740797	4.42641443736594	0.00315808991044189	0.997480213007361	1	No	0	-2.76066520404725	4.55037443377551	-0.606689678887961	0.544056872953309	1	No	0
AC074019.1	ENSG00000228226.1	0	NA	NA	NA	1	1	No	0	NA	NA	NA	1	1	No	0
AC074117.10	ENSG00000234072.1	602.016999316763	-0.0157144320658945	0.150682428528033	-0.104288417829495	0.916940469026148	0.979177258261864	No	0.00913868172432508	-0.0689774516102423	0.150014630766764	-0.459804828753573	0.645656316919417	0.853564329446499	No	0.0687637424217351
AC074117.13	ENSG00000235267.1	7.15356071754675	0.349841570021301	1.25382310884463	0.279019877328367	0.780229570407429	1	No	0	-0.441289255576634	1.27611052788981	-0.345808020490479	0.729486997138752	1	No	0
AC074121.4	ENSG00000223402.1	0	NA	NA	NA	1	1	No	0	NA	NA	NA	1	1	No	0
AC074141.3	ENSG00000283236.1	54.0046047314295	-0.548514054026554	0.478009114247687	-1.14749706161948	0.25117624685038	1	No	0	-0.0546035668201116	0.467380218080742	-0.116829007107611	0.906995556801119	1	No	0
AC074183.3	ENSG00000280325.1	0	NA	NA	NA	1	1	No	0	NA	NA	NA	1	1	No	0
AC074183.4	ENSG00000232019.1	0	NA	NA	NA	1	1	No	0	NA	NA	NA	1	1	No	0
AC074212.5	ENSG00000259605.3	3.34238750974583	0.579540979867293	2.32225894713613	0.249559154710976	0.802928289045928	1	No	0	2.72869605168462	2.20561775294309	1.23715727625222	0.216028699280438	1	No	0
AC074286.1	ENSG00000213963.6	87.1816969618187	0.268050765626747	0.375493851919457	0.713861929447101	0.47531256055276	1	No	0	0.253120042637625	0.373383082716103	0.677909777798053	0.497828900015934	1	No	0
AC074289.1	ENSG00000225889.9	47.3469322633337	0.390647080966018	0.551865614907754	0.707866318200157	0.479028277876056	1	No	0	0.370190469154151	0.549343373175182	0.673878101076318	0.500388815695336	1	No	0
AC074338.5	ENSG00000228015.1	3.43928868736562	1.91090533102465	2.0309472974872	0.940893608312201	0.346759383436667	1	No	0	2.22865560550849	2.01068527864207	1.10840598933197	0.267686519440345	1	No	0
AC074363.1	ENSG00000228222.1	10.1456558405158	0.566784542934028	1.06762151884645	0.530885274349312	0.595498282758726	1	No	0	-0.00591920733718238	1.07800663176968	-0.00549088211773363	0.995618931947794	1	No	0
AC074366.3	ENSG00000232518.3	12.9413511702715	-1.90758667697497	0.942178828835084	-2.0246545757492	0.0429028460061289	1	No	0	-1.85284006109862	0.927063247177291	-1.99861235653567	0.0456503123893689	1	No	0
AC074375.1	ENSG00000226523.1	2.03948515385935	-0.600594005834848	2.59303017863903	-0.231618594639756	0.816834263778596	1	No	0	0.208865412946348	2.51869888343935	0.0829259163608859	0.933910446733272	1	No	0
AC074389.5	ENSG00000231476.1	0	NA	NA	NA	1	1	No	0	NA	NA	NA	1	1	No	0
AC074389.7	ENSG00000234977.1	0	NA	NA	NA	1	1	No	0	NA	NA	NA	1	1	No	0
AC074391.1	ENSG00000204929.13	21.3675357392974	-0.111931414874454	0.784600437684804	-0.142660403306351	0.886558390354077	1	No	0	-0.207733482265037	0.781790003757871	-0.265715193679267	0.790458561053509	1	No	0
AC078842.3	ENSG00000228031.4	0	NA	NA	NA	1	1	No	0	NA	NA	NA	1	1	No	0
AC078842.4	ENSG00000231114.1	1.11311960771849	4.048296199608	4.12079493114613	0.982406615046489	0.325899568712999	1	No	0	0	4.32909319065421	0	1	1	No	0
AC078851.1	ENSG00000223554.1	0	NA	NA	NA	1	1	No	0	NA	NA	NA	1	1	No	0
AC078852.1	ENSG00000254094.1	16.6104307378017	-0.723134736966478	0.856207414852843	-0.844578923777207	0.398345980645864	1	No	0	0.00290783709882496	0.829757424754959	0.00350444239734727	0.997203865240211	1	No	0
AC078852.2	ENSG00000253399.1	11.3193435517299	-1.68076463999309	1.33943474661216	-1.25483129674234	0.209540008707541	1	No	0	-0.515703788698171	1.29184599616623	-0.399199122982622	0.689746489393455	1	No	0
AC078882.1	ENSG00000244125.1	15.3823355088859	-0.449377761939455	0.900806573045102	-0.49886154851243	0.617876924062959	1	No	0	-0.00844753517425563	0.882898489965049	-0.00956795743822151	0.992365990958725	1	No	0
AC078883.4	ENSG00000226963.1	5.94634340318968	0.70393290368134	1.45021093321819	0.485400356291086	0.627392379683779	1	No	0	0.529913180785227	1.44831323505803	0.365882992682861	0.71445238762577	1	No	0
AC078899.1	ENSG00000213985.4	4.62237636810706	-2.95733896430517	1.78920839782427	-1.65287563366088	0.0983561770846395	1	No	0	-0.539364118751803	1.51388605034618	-0.356277884077515	0.721632470075865	1	No	0
AC078899.3	ENSG00000269274.1	0.27935034849441	0	4.99745499514106	0	1	1	No	0	2.06510853834858	4.89693225541524	0.421714745198874	0.673233240453574	1	No	0
AC078899.4	ENSG00000268620.1	0.371039869239497	2.45827740891077	4.88484453410874	0.503245782285535	0.614791480177433	1	No	0	0	4.9975798104491	0	1	1	No	0
AC078942.1	ENSG00000225365.1	2.25871005664002	-1.815964349548	2.47977058750188	-0.732311431831847	0.463978503342665	1	No	0	-1.07090859953807	2.38062823892087	-0.449842853256043	0.652823755858449	1	No	0
AC078974.2	ENSG00000235463.1	0	NA	NA	NA	1	1	No	0	NA	NA	NA	1	1	No	0
AC079135.1	ENSG00000233611.3	11.770835390205	-0.0719463189268421	1.00511984676138	-0.0715798411091594	0.942936283380147	1	No	0	-0.0153958713961872	0.996772264466378	-0.0154457261152118	0.987676583604741	1	No	0
AC079145.4	ENSG00000227210.2	43.9956720543083	0.474114150727064	0.551095180067412	0.860312642671033	0.389616725623164	1	No	0	0.766735415423254	0.544496761186001	1.40815422621281	0.159085406985303	1	No	0
AC079150.2	ENSG00000226338.1	0	NA	NA	NA	1	1	No	0	NA	NA	NA	1	1	No	0
AC079154.1	ENSG00000228400.2	0	NA	NA	NA	1	1	No	0	NA	NA	NA	1	1	No	0
AC079163.1	ENSG00000226218.1	0	NA	NA	NA	1	1	No	0	NA	NA	NA	1	1	No	0
AC079199.2	ENSG00000226117.1	0	NA	NA	NA	1	1	No	0	NA	NA	NA	1	1	No	0
AC079250.1	ENSG00000230979.3	13.1547213428396	-0.126573156934044	0.923935659748928	-0.136993475247443	0.891035952485962	1	No	0	-0.210146872941867	0.919702376231901	-0.228494432952165	0.819261883526417	1	No	0
AC079305.10	ENSG00000222043.2	12.7245387314841	-1.49144622190156	0.953200182834198	-1.56467261416901	0.117659692958601	1	No	0	-1.51041871335959	0.943705950779624	-1.60051837345286	0.109483634247991	1	No	0
AC079305.11	ENSG00000236501.6	12.9791541788437	0.10121118883085	1.03116734808704	0.0981520497314143	0.921811557308753	1	No	0	0.209273337378212	1.02278366221168	0.204611537229365	0.837875640706181	1	No	0
AC079305.8	ENSG00000229337.2	218.255934992994	-0.0299646710560585	0.281435664438083	-0.10647076700775	0.915208848096889	0.978959800085698	No	0.00923514165897514	0.13420383149144	0.279255076184303	0.480577948036538	0.630816491399556	1	No	0
AC079325.5	ENSG00000236770.1	3.3247811938457	0.446436995870808	1.87424398988389	0.238195772951879	0.811729255479632	1	No	0	-2.08634310902532	2.07863398920083	-1.00370874327301	0.315519021514916	1	No	0
AC079354.5	ENSG00000231903.1	11.2756218939643	-0.329561750966315	1.07924404720608	-0.305363510523387	0.760089309768511	1	No	0	0.379057453111613	1.05171755780844	0.360417538242386	0.718534913085242	1	No	0
AC079395.1	ENSG00000248134.1	0	NA	NA	NA	1	1	No	0	NA	NA	NA	1	1	No	0
AC079448.1	ENSG00000236712.1	0	NA	NA	NA	1	1	No	0	NA	NA	NA	1	1	No	0
AC079466.1	ENSG00000266976.3	0	NA	NA	NA	1	1	No	0	NA	NA	NA	1	1	No	0
AC079584.2	ENSG00000236356.1	0.550004428381982	-1.00666784242824	4.87804404161645	-0.206367108176961	0.836504161700438	1	No	0	-2.76071073497688	4.89235728556606	-0.564290499208187	0.572556446211334	1	No	0
AC079584.3	ENSG00000283994.1	0.371039869239497	2.45827740891077	4.88484453410874	0.503245782285535	0.614791480177433	1	No	0	0	4.9975798104491	0	1	1	No	0
AC079610.1	ENSG00000273118.1	0.923185190751053	-2.53502198381712	4.19342863630562	-0.604522505014049	0.545496311458533	1	No	0	0.6208001188462	4.00593900001139	0.154969938095521	0.87684501688287	1	No	0
AC079612.1	ENSG00000196758.3	0	NA	NA	NA	1	1	No	0	NA	NA	NA	1	1	No	0
AC079612.2	ENSG00000227459.1	0	NA	NA	NA	1	1	No	0	NA	NA	NA	1	1	No	0
AC079613.1	ENSG00000223523.1	2.29736202226517	-1.00848301602601	2.53021078694813	-0.398576680341488	0.69020514716494	1	No	0	0.71261541424726	2.38195422611671	0.299172589646709	0.764808362341145	1	No	0
AC079741.2	ENSG00000180019.6	0.558700696988819	0	4.99745499511571	0	1	1	No	0	3.06216483647442	4.84132187293677	0.632505938841222	0.527056329010961	1	No	0
AC079742.4	ENSG00000232581.1	0	NA	NA	NA	1	1	No	0	NA	NA	NA	1	1	No	0
AC079776.6	ENSG00000250207.1	0	NA	NA	NA	1	1	No	0	NA	NA	NA	1	1	No	0
AC079779.4	ENSG00000228643.1	12.9536685806776	0.518531295991272	0.908852033500929	0.570534340990438	0.568315337252808	1	No	0	-0.0718975341632762	0.919015775268777	-0.0782331882630077	0.937642562494095	1	No	0
AC079779.5	ENSG00000235779.8	14.3837780424519	-0.202655246586616	0.886391133434726	-0.228629595832413	0.819156819607035	1	No	0	-0.38644182164639	0.885122282827842	-0.436597099794801	0.662403566318419	1	No	0
AC079779.7	ENSG00000227061.2	1.37205151212908	4.35452223196987	3.37609194140277	1.289811506188	0.197116111955191	1	No	0	0	3.63584404584674	0	1	1	No	0
AC079780.3	ENSG00000236654.2	11.0956863275778	-0.99558948243097	1.01294433787976	-0.982866920915799	0.325672940161558	1	No	0	-0.252388021468757	0.976044392149453	-0.258582522986425	0.795957369357704	1	No	0
AC079781.5	ENSG00000226744.1	23.0445302315753	0.45825616515844	0.758249754275381	0.604360453234002	0.545604022253386	1	No	0	0.996697404587066	0.744791157533819	1.33822400347417	0.180823426648685	1	No	0
AC079781.7	ENSG00000232032.1	0.585351287496674	0	4.99290180697258	0	1	1	No	0	3.12599075296102	4.8341876596421	0.646642408828716	0.517863404191135	1	No	0
AC079781.8	ENSG00000232097.1	1.7054142311335	-4.11994932677633	3.34558702211105	-1.23145782774368	0.218151680224509	1	No	0	-0.843970698572264	3.10029397138293	-0.272222797696761	0.785450713502916	1	No	0
AC079790.2	ENSG00000225214.1	1.77292386187398	-2.18564407986548	3.09727307983129	-0.705667218721489	0.480395111529051	1	No	0	-4.76071951822631	3.24997749820132	-1.46484691689746	0.14296268820672	1	No	0
AC079799.2	ENSG00000235503.2	0	NA	NA	NA	1	1	No	0	NA	NA	NA	1	1	No	0
AC079807.2	ENSG00000233230.1	34.8075656263307	0.782432142672654	0.569068630563306	1.37493458723624	0.169151725176081	1	No	0	0.0352625738823689	0.577493238472063	0.0610614489195874	0.951310271138595	1	No	0
AC079807.4	ENSG00000230773.9	27.7391381783002	0.298095747331934	0.636083115308707	0.468642760918534	0.639325006958302	1	No	0	0.00824741015975405	0.637251220423667	0.0129421645583839	0.989673934984967	1	No	0
AC079809.2	ENSG00000224104.1	0	NA	NA	NA	1	1	No	0	NA	NA	NA	1	1	No	0
AC079896.1	ENSG00000231781.1	11.6786548423163	0.539077003811732	1.27302134155492	0.423462660220041	0.671957736194011	1	No	0	-0.41817290010866	1.29029333284035	-0.324091343778493	0.745868880222542	1	No	0
AC079922.2	ENSG00000231747.1	3.36616539679073	1.29621524428646	2.14438304158652	0.604470012655695	0.545531200346692	1	No	0	0.211453743275258	2.1817169528888	0.0969207957958401	0.922789293897203	1	No	0
AC079922.3	ENSG00000237753.2	80.9461678594005	-0.218578739768331	0.378551913026087	-0.577407568808847	0.563664162431827	1	No	0	0.163219903575994	0.371537930757933	0.439308856683965	0.660437757609082	1	No	0
AC079987.2	ENSG00000230617.1	0	NA	NA	NA	1	1	No	0	NA	NA	NA	1	1	No	0
AC079988.3	ENSG00000236145.1	0	NA	NA	NA	1	1	No	0	NA	NA	NA	1	1	No	0
AC080002.1	ENSG00000230621.1	0	NA	NA	NA	1	1	No	0	NA	NA	NA	1	1	No	0
AC083760.1	ENSG00000267716.1	0	NA	NA	NA	1	1	No	0	NA	NA	NA	1	1	No	0
AC083822.2	ENSG00000226345.1	7.07249916926537	2.08293077920199	1.3404880060991	1.55386006418919	0.12021779950892	1	No	0	0.273132710526067	1.39653080167643	0.195579438848174	0.844939354889608	1	No	0
AC083843.1	ENSG00000259820.1	911.792229905146	0.237610983879978	0.140399172538388	1.69239589937762	0.090570513694576	0.442998830717354	No	0.353597420083186	0.465634689760576	0.139254896023271	3.34375812310947	0.000826517646558351	0.0209162586529487	Yes	1.67951599627182
AC083843.2	ENSG00000254028.1	12.3811266058367	-0.0234900629768934	1.08785985038134	-0.021592912881801	0.982772686916199	1	No	0	0.492807219881403	1.06928935646422	0.460873585715799	0.644889303688389	1	No	0
AC083843.4	ENSG00000279518.1	20.2003227096103	-0.781267862665295	0.871790585825622	-0.896164601187339	0.370164858606971	1	No	0	-0.661674322297982	0.863499321309493	-0.766270807595489	0.443515184428194	1	No	0
AC083855.5	ENSG00000226621.1	0.958807019695776	-0.191717512729594	3.72244022083647	-0.0515031810736542	0.958924567087313	1	No	0	-0.373507002103884	3.71777002181837	-0.100465332689191	0.919974904061736	1	No	0
AC083863.5	ENSG00000224573.1	0.728968987524467	-3.53501048193524	4.83876899380726	-0.730559877204183	0.465048026906434	1	No	0	-3.76070389231833	4.83888984583358	-0.777183199480435	0.437050692828019	1	No	0
AC083864.3	ENSG00000232930.2	0.949822071872998	-2.53499214511262	3.78692768448926	-0.669406008331133	0.503236519935353	1	No	0	0.68323848277974	3.57495258677842	0.191118194212316	0.848432993448326	1	No	0
AC083864.4	ENSG00000205745.2	0	NA	NA	NA	1	1	No	0	NA	NA	NA	1	1	No	0
AC083867.4	ENSG00000225559.1	2.32159861417204	3.69489795722538	2.55902459577692	1.4438696538216	0.148775644225614	1	No	0	4.43584149166818	2.51949432061656	1.7606078550646	0.0783047982104327	1	No	0
AC083875.2	ENSG00000235429.1	6.73564852408012	1.1912545632225	1.48017725848227	0.804805340979214	0.420932019104307	1	No	0	-0.288064945774618	1.52392012517309	-0.189028900541555	0.850070165750387	1	No	0
AC083884.8	ENSG00000232729.8	65.4768388143235	-0.758972066328276	0.450913138457324	-1.68318907034932	0.0923384959629142	1	No	0	-0.767934580764025	0.447773298886099	-1.7150075332191	0.0863438457849293	1	No	0
AC083899.3	ENSG00000204745.4	196.46100177197	0.190190619936173	0.258988192734838	0.734360195836794	0.462729239383154	0.821543478142687	No	0.0853694476667845	-0.158873653795595	0.2598033080834	-0.611515130302324	0.540858604819055	1	No	0
AC083900.1	ENSG00000225111.1	5.97915913627049	-0.119249295604377	1.62546684956802	-0.0733631052740748	0.941517176176867	1	No	0	1.82652566515009	1.5384132410955	1.18727895493764	0.235117606374954	1	No	0
AC083939.1	ENSG00000229013.1	0	NA	NA	NA	1	1	No	0	NA	NA	NA	1	1	No	0
AC084082.3	ENSG00000253190.4	476.277018577103	-0.220678037214371	0.226843747468741	-0.972819571519292	0.330642983768038	0.737940903125247	No	0.131978416597371	0.356785972971809	0.224243349959559	1.59106601393599	0.111594720099642	0.387679582121868	No	0.411527071330446
AC084117.3	ENSG00000256006.1	50.552731312867	0.933371941009467	0.572218016168422	1.63114742045232	0.102859216747363	1	No	0	0.96197074133115	0.569651200220363	1.6887013333054	0.0912766800085517	1	No	0
AC084121.14	ENSG00000254889.1	0	NA	NA	NA	1	1	No	0	NA	NA	NA	1	1	No	0
AC084121.18	ENSG00000284655.1	0	NA	NA	NA	1	1	No	0	NA	NA	NA	1	1	No	0
AC084121.19	ENSG00000284698.1	0	NA	NA	NA	1	1	No	0	NA	NA	NA	1	1	No	0
AC084121.20	ENSG00000285862.1	0	NA	NA	NA	1	1	No	0	NA	NA	NA	1	1	No	0
AC084149.1	ENSG00000230968.1	0	NA	NA	NA	1	1	No	0	NA	NA	NA	1	1	No	0
AC084149.2	ENSG00000227088.2	2.82724381684474	0.329366632002486	2.27515519062234	0.14476666618614	0.884895101455554	1	No	0	0.683167304176996	2.24659926458577	0.304089525420083	0.761059686718107	1	No	0
AC084193.1	ENSG00000230975.1	0	NA	NA	NA	1	1	No	0	NA	NA	NA	1	1	No	0
AC084219.2	ENSG00000267022.1	0	NA	NA	NA	1	1	No	0	NA	NA	NA	1	1	No	0
AC084219.4	ENSG00000186019.11	45.5354395787176	-0.0190811273251902	0.513175485494346	-0.037182460707002	0.970339523269747	1	No	0	-0.634630805763668	0.519404177601935	-1.22184386096725	0.221766678424414	1	No	0
AC084290.2	ENSG00000229899.1	0.314985886825042	2.24351794338217	4.90071518486077	0.457793986949662	0.647100456225725	1	No	0	0	4.9975798104491	0	1	1	No	0
AC084809.2	ENSG00000226377.2	3.81094092255508	0.909509049100232	1.99421111337552	0.456074606645203	0.648336329731141	1	No	0	2.92159373134773	1.8886074815858	1.54695655917584	0.121873721129055	1	No	0
AC084809.3	ENSG00000236377.1	0.825700930311744	3.35431241989426	3.88261151071954	0.863932023750846	0.387625233661521	1	No	0	1.10698880696095	4.07453009331342	0.271685024189069	0.785864217281908	1	No	0
AC087163.2	ENSG00000232344.2	34.4950700933947	0.261398425457804	0.583287193954128	0.448147033172069	0.654047086008615	1	No	0	0.31360106338154	0.578783826129228	0.541827620648682	0.58793726187952	1	No	0
AC087294.2	ENSG00000235530.7	141.551293146834	-0.113252211281968	0.281477938607606	-0.402348446354963	0.687427605210018	0.917419078353763	No	0.0374322326609691	-0.444007534506887	0.282428837007141	-1.57210410669099	0.115926409264647	1	No	0
AC087430.1	ENSG00000235158.1	1.340970865529	-3.53503040667937	3.64061727275561	-0.970997537459816	0.331549504854791	1	No	0	-0.257961420946018	3.41653501153389	-0.0755038130957724	0.93981386378734	1	No	0
AC087491.2	ENSG00000214546.4	3.83922917420643	0.731617139998998	1.83370141413151	0.398983790032966	0.689905148367858	1	No	0	1.37909930577552	1.79681495529162	0.767524391821249	0.44276979652077	1	No	0
AC087499.4	ENSG00000232889.2	0.182242246881117	-1.53503435066688	4.99745403980438	-0.307163275227833	0.758719097280231	1	No	0	-1.76070278585597	4.99757885504195	-0.352311156447214	0.724604922222621	1	No	0
AC087499.5	ENSG00000235546.2	0	NA	NA	NA	1	1	No	0	NA	NA	NA	1	1	No	0
AC087499.7	ENSG00000236504.2	1.29422505999055	0.00523821994876146	3.37243163885853	0.00155324718473299	0.998760688550513	1	No	0	0.623026991262474	3.30776891489235	0.18835263505182	0.850600226838921	1	No	0
AC087499.8	ENSG00000264874.1	0	NA	NA	NA	1	1	No	0	NA	NA	NA	1	1	No	0
AC087499.9	ENSG00000226096.1	0	NA	NA	NA	1	1	No	0	NA	NA	NA	1	1	No	0
AC087501.1	ENSG00000225751.2	5.82715735221625	0.718777736728022	1.42510797378666	0.504367212835219	0.614003353732158	1	No	0	-0.866891365873325	1.48884451413089	-0.582257823194768	0.560393030199808	1	No	0
AC087650.1	ENSG00000237888.1	0	NA	NA	NA	1	1	No	0	NA	NA	NA	1	1	No	0
AC090018.1	ENSG00000236425.1	0	NA	NA	NA	1	1	No	0	NA	NA	NA	1	1	No	0
AC090044.2	ENSG00000224239.1	0.27935034849441	0	4.99745499514106	0	1	1	No	0	2.06510853834858	4.89693225541524	0.421714745198874	0.673233240453574	1	No	0
AC090286.2	ENSG00000235672.1	41.3161337390599	-0.744469887322371	0.585902829900961	-1.27063712501306	0.203857773136314	1	No	0	-0.636610994720847	0.580128192935517	-1.09736262169835	0.27248290624137	1	No	0
AC090286.4	ENSG00000196893.3	0.670471723378588	-2.53495930530354	4.7154837665546	-0.537582023563137	0.590865643532711	1	No	0	-0.258500177329654	4.59945626122363	-0.0562023340691326	0.955180621785547	1	No	0
AC090453.1	ENSG00000243503.2	0	NA	NA	NA	1	1	No	0	NA	NA	NA	1	1	No	0
AC090505.1	ENSG00000238031.1	0.182242246881117	-1.53503435066688	4.99745403980438	-0.307163275227833	0.758719097280231	1	No	0	-1.76070278585597	4.99757885504195	-0.352311156447214	0.724604922222621	1	No	0
AC090505.5	ENSG00000234805.1	0	NA	NA	NA	1	1	No	0	NA	NA	NA	1	1	No	0
AC090587.4	ENSG00000229368.1	7.78001256401446	0.855034399381943	1.2494588022047	0.684323803132376	0.493770719443044	1	No	0	-2.08830533677328	1.41105065584661	-1.47996482487748	0.13888263411734	1	No	0
AC090602.2	ENSG00000242088.1	0.371039869239497	2.45827740891077	4.88484453410874	0.503245782285535	0.614791480177433	1	No	0	0	4.9975798104491	0	1	1	No	0
AC090616.2	ENSG00000214708.4	67.4162960788627	0.19034275683618	0.40761509670978	0.466966896890238	0.640523562057183	1	No	0	0.466462468255854	0.401670532611789	1.16130617106206	0.245517410816633	1	No	0
AC090617.1	ENSG00000236838.2	1.34751253162035	0.0048165423958291	3.33565545137685	0.00144395680730184	0.998847889557348	1	No	0	0.741214029577963	3.26369254326276	0.227109024441671	0.82033896689928	1	No	0
AC090625.1	ENSG00000215380.2	0	NA	NA	NA	1	1	No	0	NA	NA	NA	1	1	No	0
AC090696.2	ENSG00000232394.1	0	NA	NA	NA	1	1	No	0	NA	NA	NA	1	1	No	0
AC090952.5	ENSG00000235629.1	28.401537735406	-0.536855447879323	0.618816336777297	-0.867552157196086	0.385639547127226	1	No	0	-1.07143118714044	0.626319122013906	-1.7106793477665	0.0871403221855686	1	No	0
AC090954.5	ENSG00000228874.1	0.364470784376324	-2.53498207194636	4.89224002455696	-0.518163879781415	0.604343933806878	1	No	0	-2.76066299422864	4.89236221203824	-0.564280172763109	0.572563472845188	1	No	0
AC090955.5	ENSG00000237566.1	0	NA	NA	NA	1	1	No	0	NA	NA	NA	1	1	No	0
AC090957.2	ENSG00000230172.1	4.52261619641022	-2.01017466445237	1.70686516444077	-1.17769974238766	0.238916329655927	1	No	0	-1.74913534759691	1.66499559454513	-1.05053451992752	0.293472428544218	1	No	0
AC090958.5	ENSG00000251038.1	0	NA	NA	NA	1	1	No	0	NA	NA	NA	1	1	No	0
AC090960.1	ENSG00000231780.1	0	NA	NA	NA	1	1	No	0	NA	NA	NA	1	1	No	0
AC091069.1	ENSG00000232958.1	0	NA	NA	NA	1	1	No	0	NA	NA	NA	1	1	No	0
AC091132.1	ENSG00000236234.1	13.9096693992482	-1.14513758247861	1.02486009554007	-1.11735990840306	0.263840469867144	1	No	0	-0.587529202696788	0.999958927919606	-0.587553334734588	0.556832141341566	1	No	0
AC091133.1	ENSG00000230532.1	0	NA	NA	NA	1	1	No	0	NA	NA	NA	1	1	No	0
AC091153.4	ENSG00000235085.3	20.1934660891845	-0.228944641713995	0.741745832847583	-0.308656458284464	0.757582868783893	1	No	0	-0.981786925419851	0.756039280407559	-1.29859248171682	0.194083819483504	1	No	0
AC091177.1	ENSG00000230113.1	5.50294577779095	-0.38952185278982	1.50208729424822	-0.259320383230304	0.795388053645985	1	No	0	-0.0180839851951192	1.47551215943416	-0.012256073309524	0.990221313142474	1	No	0
AC091199.1	ENSG00000275173.1	0	NA	NA	NA	1	1	No	0	NA	NA	NA	1	1	No	0
AC091492.2	ENSG00000225026.1	4.42977654483327	0.145802574705014	1.65513820589332	0.0880908761491133	0.929804447966946	1	No	0	0.96199733328561	1.60866622256843	0.59800928234178	0.549833739473717	1	No	0
AC091493.2	ENSG00000229271.1	0	NA	NA	NA	1	1	No	0	NA	NA	NA	1	1	No	0
AC091633.2	ENSG00000236844.1	1.35894076117455	-0.199152341920242	3.39088415870728	-0.0587316854835186	0.953165821523429	1	No	0	-3.76071706269944	3.60802987973591	-1.04231871355087	0.297263939042969	1	No	0
AC091633.3	ENSG00000223711.1	7.36501092602386	-0.997205413045048	1.302930469499	-0.765355816284267	0.444059695451971	1	No	0	0.251226281068391	1.23735816162862	0.203034407384297	0.839108139055146	1	No	0
AC091705.1	ENSG00000227386.1	0	NA	NA	NA	1	1	No	0	NA	NA	NA	1	1	No	0
AC091729.7	ENSG00000224079.1	13.6435900495874	-1.07504514937348	0.915144297795467	-1.174727474086	0.240103763994614	1	No	0	-0.462651336821857	0.885467214220723	-0.522494034100432	0.601326399187549	1	No	0
AC091729.8	ENSG00000226291.1	14.9837839088366	0.424800459122523	0.863855839918227	0.491749247377589	0.6228966190747	1	No	0	0.108079062670907	0.86608663608794	0.124790128570848	0.9006897025601	1	No	0
AC091770.3	ENSG00000228173.2	0	NA	NA	NA	1	1	No	0	NA	NA	NA	1	1	No	0
AC091801.1	ENSG00000217455.8	7.44266971796799	-0.089103931460815	1.28644586701055	-0.0692636462565467	0.944779762299242	1	No	0	-0.71469614638782	1.302390683928	-0.548757108913204	0.583172148519568	1	No	0
AC092013.1	ENSG00000227785.1	0	NA	NA	NA	1	1	No	0	NA	NA	NA	1	1	No	0
AC092066.1	ENSG00000279095.1	0	NA	NA	NA	1	1	No	0	NA	NA	NA	1	1	No	0
AC092066.6	ENSG00000236807.1	0	NA	NA	NA	1	1	No	0	NA	NA	NA	1	1	No	0
AC092071.1	ENSG00000269353.1	0	NA	NA	NA	1	1	No	0	NA	NA	NA	1	1	No	0
AC092155.4	ENSG00000226622.6	2.49101878931457	-0.995857784855008	2.37832169800708	-0.418722911071907	0.675418649523147	1	No	0	-1.12443656711728	2.37054504911177	-0.474336721649141	0.635259809159065	1	No	0
AC092159.3	ENSG00000233970.1	4.38406833719643	-0.475961575689257	1.61497706195693	-0.294717235867435	0.768209895374255	1	No	0	0.361570011148112	1.55908715885797	0.231911352161326	0.816606867131318	1	No	0
AC092162.1	ENSG00000230552.6	7.6953093183257	-1.0493296735149	1.21699524991627	-0.862229884288451	0.38856102778248	1	No	0	-1.20873056193453	1.21351344301644	-0.996058650104424	0.319221649263872	1	No	0
AC092162.2	ENSG00000223777.1	0.314985886825042	2.24351794338217	4.90071518486077	0.457793986949662	0.647100456225725	1	No	0	0	4.9975798104491	0	1	1	No	0
AC092168.2	ENSG00000232034.1	20.8220066764746	0.173737572976019	0.735203335722496	0.236312275168453	0.813190362443996	1	No	0	0.0618090965517574	0.732672398669734	0.0843611642310809	0.932769283631107	1	No	0
AC092168.4	ENSG00000228488.1	0	NA	NA	NA	1	1	No	0	NA	NA	NA	1	1	No	0
AC092170.1	ENSG00000227291.1	0	NA	NA	NA	1	1	No	0	NA	NA	NA	1	1	No	0
AC092171.2	ENSG00000188365.3	32.2918650973884	-0.976146127886268	0.652124058420083	-1.49687182259646	0.134426613311184	1	No	0	-0.2797002207044	0.633505868885847	-0.441511648812838	0.658842630230559	1	No	0
AC092171.4	ENSG00000230733.2	0	NA	NA	NA	1	1	No	0	NA	NA	NA	1	1	No	0
AC092192.1	ENSG00000282535.1	0	NA	NA	NA	1	1	No	0	NA	NA	NA	1	1	No	0
AC092198.1	ENSG00000223486.1	12.3665681410927	0.958121255700809	1.00230397120579	0.955918846204085	0.339113236679065	1	No	0	0.932856085266578	0.99759156691573	0.935108230867172	0.349732525184301	1	No	0
AC092295.4	ENSG00000228629.2	32.6883038746913	0.197890354791704	0.647915976888735	0.305425953133561	0.760041757781603	1	No	0	-0.00724638629343391	0.6475531301481	-0.011190411961682	0.991071529412237	1	No	0
AC092301.3	ENSG00000269148.1	33.5939926144085	0.0104650058467027	0.676318013723276	0.0154734986121256	0.987654427006107	1	No	0	0.0894265245874701	0.671715540895448	0.133131540277091	0.894089351626248	1	No	0
AC092316.1	ENSG00000268618.1	0.339728335600683	-0.126081993698672	4.99150308680921	-0.0252593239963855	0.979848118318845	1	No	0	-1.7606899929934	4.99757850848357	-0.352308621066095	0.724606823434448	1	No	0
AC092421.1	ENSG00000234723.1	0	NA	NA	NA	1	1	No	0	NA	NA	NA	1	1	No	0
AC092431.3	ENSG00000231024.1	6.67093618183211	0.0105637027287449	1.7450752168005	0.0060534369103659	0.995170085647419	1	No	0	0.713457847170361	1.71841028046368	0.415184810799577	0.678006617213712	1	No	0
AC092442.3	ENSG00000284684.1	0	NA	NA	NA	1	1	No	0	NA	NA	NA	1	1	No	0
AC092484.1	ENSG00000225107.1	0	NA	NA	NA	1	1	No	0	NA	NA	NA	1	1	No	0
AC092535.3	ENSG00000227189.2	1.45793797504893	-4.53504160255441	3.69966166940608	-1.22579900752991	0.220274320784025	1	No	0	-4.76071678205689	3.699719047702	-1.28677792034341	0.198171704890518	1	No	0
AC092569.2	ENSG00000230118.1	0	NA	NA	NA	1	1	No	0	NA	NA	NA	1	1	No	0
AC092570.1	ENSG00000226058.1	0.728941568752648	-3.53495880196309	4.83877091977151	-0.73054890602881	0.465054730375749	1	No	0	-3.76065221170083	4.83889177184594	-0.777172209881068	0.437057175646513	1	No	0
AC092573.2	ENSG00000236391.3	24.5352692531085	-0.0349193917742134	0.690597203942928	-0.0505640503246219	0.959672909847153	1	No	0	-0.177484907670698	0.688825124790165	-0.257663231614504	0.796666825038989	1	No	0
AC092580.1	ENSG00000229405.1	0	NA	NA	NA	1	1	No	0	NA	NA	NA	1	1	No	0
AC092580.2	ENSG00000232979.1	0	NA	NA	NA	1	1	No	0	NA	NA	NA	1	1	No	0
AC092580.3	ENSG00000230515.1	0	NA	NA	NA	1	1	No	0	NA	NA	NA	1	1	No	0
AC092597.3	ENSG00000248254.1	1.28764226574147	-3.53497981560077	3.68343821546388	-0.959695699729711	0.337208388185366	1	No	0	-0.377821833011822	3.46837745639417	-0.108933308949775	0.913255387119961	1	No	0
AC092601.1	ENSG00000225182.1	0	NA	NA	NA	1	1	No	0	NA	NA	NA	1	1	No	0
AC092614.2	ENSG00000227542.1	36.4044458349881	0.397271013063326	0.549572489089471	0.722872816507832	0.469758025679048	1	No	0	0.0965499514394124	0.55075845667635	0.175303620432921	0.86084106712921	1	No	0
AC092620.2	ENSG00000241772.2	5.81783959050327	-1.82750853636082	1.41417088923674	-1.29228267267414	0.19625927032736	1	No	0	-1.66390420503295	1.38479501303188	-1.20155271312682	0.229536871663389	1	No	0
AC092625.1	ENSG00000230991.2	0.364484493762234	-2.53503140279492	4.89223638793533	-0.518174348452688	0.604336630361979	1	No	0	-2.76071232569324	4.89235857532578	-0.564290675588799	0.572556326193428	1	No	0
AC092628.3	ENSG00000228806.1	0	NA	NA	NA	1	1	No	0	NA	NA	NA	1	1	No	0
AC092635.1	ENSG00000229370.1	36.4372183161215	0.368112299770523	0.564487943110127	0.652117205094506	0.514325565782715	1	No	0	0.973489270521604	0.55182112639832	1.76413918197635	0.0777085491256863	1	No	0
AC092657.2	ENSG00000237760.1	1.40842565872583	-1.76949878791393	3.03802836394059	-0.58244972591985	0.560263795608459	1	No	0	-4.34566743931711	3.19370737331642	-1.36069681136894	0.173609522696031	1	No	0
AC092660.1	ENSG00000234877.2	0	NA	NA	NA	1	1	No	0	NA	NA	NA	1	1	No	0
AC092667.2	ENSG00000230393.1	10.8428329085032	-0.435613007289986	1.20142086236051	-0.362581524041548	0.716917514056974	1	No	0	0.303164805265626	1.17423484085936	0.258180727326874	0.796267431196874	1	No	0
AC092669.6	ENSG00000225815.2	2.92944540591438	-4.12000386685239	2.65932885760391	-1.54926452780442	0.121318143211445	1	No	0	0.743299792906274	2.27094496412772	0.327308589440775	0.743434496491037	1	No	0
AC092675.3	ENSG00000222000.7	1.53000469501132	0	3.89309410928839	0	1	1	No	0	4.51000248937168	3.64344648877523	1.23783963982074	0.215775527040259	1	No	0
AC092675.4	ENSG00000227987.1	0	NA	NA	NA	1	1	No	0	NA	NA	NA	1	1	No	0
AC092684.1	ENSG00000237844.2	0.550004428381982	-1.00666784242824	4.87804404161645	-0.206367108176961	0.836504161700438	1	No	0	-2.76071073497688	4.89235728556606	-0.564290499208187	0.572556446211334	1	No	0
AC092687.3	ENSG00000236162.1	0.735524363001731	0.0139303318430703	4.42638038999532	0.00314711584086994	0.997488969004529	1	No	0	-2.76071372581536	4.55034130059262	-0.606704759806876	0.544046862817244	1	No	0
AC092687.4	ENSG00000232056.1	0	NA	NA	NA	1	1	No	0	NA	NA	NA	1	1	No	0
AC092687.5	ENSG00000234818.1	5.20582936661027	0.101472650535091	1.47198506327314	0.0689359240571734	0.945040623260302	1	No	0	-0.96227519487314	1.51552925215179	-0.634943333166864	0.525465373777725	1	No	0
AC092755.4	ENSG00000227161.1	3.36501489279576	0.20594751800599	1.99874341911173	0.103038497106104	0.917932417271352	1	No	0	0.62397614405199	1.9678935520005	0.317078199386178	0.751184266411372	1	No	0
AC092835.2	ENSG00000233757.6	125.61506587313	0.103078180642532	0.303257253702357	0.339903429791334	0.733929253666336	1	No	0	-0.0762436218443827	0.302821912188205	-0.251777096622377	0.801213361384834	1	No	0
AC092839.4	ENSG00000234943.2	5.71446067655046	0.191366859354638	1.44502509509163	0.132431512784561	0.894642990581912	1	No	0	0.423746213819417	1.42693236416354	0.296963068791151	0.766494704754643	1	No	0
AC092933.4	ENSG00000213358.3	0.364484493762234	-2.53503140279492	4.89223638793533	-0.518174348452688	0.604336630361979	1	No	0	-2.76071232569324	4.89235857532578	-0.564290675588799	0.572556326193428	1	No	0
AC093063.2	ENSG00000268088.1	0	NA	NA	NA	1	1	No	0	NA	NA	NA	1	1	No	0
AC093063.3	ENSG00000269460.1	0	NA	NA	NA	1	1	No	0	NA	NA	NA	1	1	No	0
AC093074.1	ENSG00000267238.1	0	NA	NA	NA	1	1	No	0	NA	NA	NA	1	1	No	0
AC093106.4	ENSG00000236238.2	0	NA	NA	NA	1	1	No	0	NA	NA	NA	1	1	No	0
AC093106.6	ENSG00000236395.1	0	NA	NA	NA	1	1	No	0	NA	NA	NA	1	1	No	0
AC093107.7	ENSG00000223718.3	14.0166822420715	-1.09018831641084	0.946237747521448	-1.15212938742557	0.249267908698877	1	No	0	-0.0961125921862916	0.9061420561941	-0.106067907928229	0.915528473238548	1	No	0
AC093110.3	ENSG00000238018.2	33.2574436764989	-0.746333454062881	0.618198882942146	-1.20727079044678	0.227327875818752	1	No	0	-0.363141770736536	0.606190179306641	-0.59905584605791	0.549135644312303	1	No	0
AC093142.2	ENSG00000230480.1	0.364470784376324	-2.53498207194636	4.89224002455696	-0.518163879781415	0.604343933806878	1	No	0	-2.76066299422864	4.89236221203824	-0.564280172763109	0.572563472845188	1	No	0
AC093159.1	ENSG00000228541.1	1.45602829870898	0.218215133650141	3.12062806283413	0.0699266715726319	0.944252024240546	1	No	0	-0.955417058987694	3.20273790442635	-0.298312596128224	0.765464591400249	1	No	0
AC093162.5	ENSG00000246575.2	18.0209212941841	0.325562474220024	0.790379703749773	0.411906420009862	0.680408014996273	1	No	0	-0.804680448517523	0.814527295613158	-0.987910967319735	0.323196253733897	1	No	0
AC093166.2	ENSG00000227842.1	1.59747319759407	-0.184924930701857	3.17423547579159	-0.0582581009229444	0.953543041418959	1	No	0	1.32754032075358	3.04913289159064	0.43538289997621	0.663284520406263	1	No	0
AC093166.4	ENSG00000230958.1	15.6005502410075	-0.114204232426354	0.867187177910988	-0.131695019639781	0.895225524958926	1	No	0	0.978568503868727	0.83327809827627	1.1743600436553	0.240250842445697	1	No	0
AC093230.2	ENSG00000279426.1	0.742079738478994	3.46306841664294	4.8348904498698	0.716266160019447	0.473827017853331	1	No	0	0	4.9975798104491	0	1	1	No	0
AC093323.3	ENSG00000170846.17	2714.06528411638	0.0300189635024646	0.0820422052254826	0.365896594563265	0.714442237571777	0.924437362740646	No	0.0341225100728749	0.075116072911287	0.0816251335568544	0.920256661619627	0.357438650733741	0.673193216960411	No	0.171860268589715
AC093326.3	ENSG00000233633.2	0	NA	NA	NA	1	1	No	0	NA	NA	NA	1	1	No	0
AC093382.1	ENSG00000226276.1	11.0961575585623	0.626258296263954	0.995684335848306	0.628972731332961	0.529366908561329	1	No	0	0.32896710149042	0.997644800205797	0.329743713817342	0.741593620492119	1	No	0
AC093388.3	ENSG00000233654.2	20.5266177280869	-0.129158129461249	0.734165346095842	-0.175925123881274	0.860352767170126	1	No	0	0.173987304927435	0.721948640863974	0.240996789909072	0.809557604495579	1	No	0
AC093390.1	ENSG00000232057.1	1.83549209160797	-0.571678811981292	3.01263748148319	-0.189760240153369	0.849497013487141	1	No	0	-4.34563118154918	3.26689579667334	-1.33020195684671	0.183451739609817	1	No	0
AC093484.4	ENSG00000239203.1	0.585351287496674	0	4.99290180697258	0	1	1	No	0	3.12599075296102	4.8341876596421	0.646642408828716	0.517863404191135	1	No	0
AC093585.6	ENSG00000229996.1	2.39027768158802	1.00549814538412	2.50391095942754	0.40157104692493	0.687999741420092	1	No	0	1.81956692308414	2.45337884303999	0.741657542309897	0.458294850213108	1	No	0
AC093620.5	ENSG00000241269.1	20.4234011239538	-0.344394886047089	0.779878839366565	-0.441600500824992	0.658778321528044	1	No	0	-1.15370532850339	0.795526111226907	-1.45024193702967	0.146991064218365	1	No	0
AC093627.10	ENSG00000240859.3	46.6580525929214	-0.104315086507012	0.505889780434247	-0.206201213271139	0.836633740159503	1	No	0	-0.135364574335116	0.502938475178962	-0.269147382862185	0.787816268985692	1	No	0
AC093627.11	ENSG00000239715.1	0	NA	NA	NA	1	1	No	0	NA	NA	NA	1	1	No	0
AC093627.12	ENSG00000240093.1	4.04863658751575	-0.534731505388314	1.64508661812532	-0.325047629405481	0.745145024149212	1	No	0	0.127222808587692	1.59481661776985	0.0797726880759479	0.936418046836847	1	No	0
AC093627.7	ENSG00000232325.4	0	NA	NA	NA	1	1	No	0	NA	NA	NA	1	1	No	0
AC093627.8	ENSG00000242611.2	0.629971773650084	3.23807731346943	4.84330323300335	0.668567949948797	0.503771123038752	1	No	0	0	4.9975798104491	0	1	1	No	0
AC093627.9	ENSG00000242474.3	569.240606759504	-0.114406740479968	0.155659413271694	-0.734981187936759	0.462350951126939	0.821113001124918	No	0.0855970713970566	0.0527453952888095	0.154107395193903	0.342263881771823	0.732152314117476	0.89526613093686	No	0.0480478451122032
AC093639.1	ENSG00000234172.1	0.306000939002264	0	4.99745499513702	0	1	1	No	0	2.18460944413992	4.88811578481548	0.446922605828246	0.654930941368592	1	No	0
AC093642.1	ENSG00000280119.1	1.82350865568686	-0.177375607039275	2.77851340330947	-0.063838312540801	0.949098971464453	1	No	0	1.65292187056197	2.6230753996857	0.630146533629962	0.528598716691624	1	No	0
AC093642.4	ENSG00000226423.1	0	NA	NA	NA	1	1	No	0	NA	NA	NA	1	1	No	0
AC093673.5	ENSG00000232533.1	225.72268207226	0.529021161403916	0.237556784026472	2.2269250847619	0.0259522810309589	0.254682350140243	No	0.594001151237007	0.234955453593469	0.237947525859021	0.987425495370248	0.323434090810941	1	No	0
AC093690.1	ENSG00000223522.2	24.8672533389807	-1.15480560184522	0.694298696484458	-1.66326914869999	0.0962585713853693	1	No	0	-0.406463490973457	0.668993568912463	-0.607574586455618	0.543469660250614	1	No	0
AC093698.4	ENSG00000224529.1	0.461585740682572	-1.53499704350326	4.99745458440377	-0.307155776521458	0.75872480469224	1	No	0	0.622433785408243	4.89693183620969	0.127106891871711	0.898855796784097	1	No	0
AC093702.1	ENSG00000231156.1	0.157492943412521	1.31657412367986	4.99150531138006	0.263762941547557	0.791962591934974	1	No	0	0	4.9975798104491	0	1	1	No	0
AC093716.1	ENSG00000235243.1	0	NA	NA	NA	1	1	No	0	NA	NA	NA	1	1	No	0
AC093732.1	ENSG00000233845.1	3.81962083995185	0.113752777794343	1.79777246688992	0.0632742907622406	0.949548087730045	1	No	0	-1.94665494215338	1.93555701379327	-1.00573371297307	0.314543681354774	1	No	0
AC093787.1	ENSG00000226886.1	0.157492943412521	1.31657412367986	4.99150531138006	0.263762941547557	0.791962591934974	1	No	0	0	4.9975798104491	0	1	1	No	0
AC093802.1	ENSG00000220256.4	3.77324247418784	-1.11993868324776	1.64460335094296	-0.680977989376965	0.495885417869482	1	No	0	-1.90246320558019	1.69437123702739	-1.12281368097223	0.261516633717772	1	No	0
AC093818.1	ENSG00000225205.5	26.3047003037286	-0.0911477531784682	0.677124906337571	-0.134609955010321	0.892920270290941	1	No	0	0.185278329896965	0.667403022359904	0.277610864334761	0.781311091320108	1	No	0
AC093843.1	ENSG00000224819.2	3.63405296589364	0.813862019127903	1.82105257948135	0.44691846259579	0.65493393299125	1	No	0	-0.854824308857143	1.90635409366381	-0.448407938324964	0.653858813724388	1	No	0
AC093850.1	ENSG00000216721.3	0	NA	NA	NA	1	1	No	0	NA	NA	NA	1	1	No	0
AC093899.3	ENSG00000229827.1	1.42437751306234	3.35374219250565	2.99767276795924	1.11878195257077	0.263233172822943	1	No	0	3.45932282200331	2.97972695993841	1.1609529559295	0.24566103140646	1	No	0
AC093911.1	ENSG00000237477.1	0	NA	NA	NA	1	1	No	0	NA	NA	NA	1	1	No	0
AC094019.4	ENSG00000236732.1	14.868135404457	0.192189514802252	0.930227721382486	0.206604802656949	0.836318509214367	1	No	0	0.174261465747676	0.925229204584624	0.188344104232971	0.850606913779429	1	No	0
AC096554.1	ENSG00000228968.1	0	NA	NA	NA	1	1	No	0	NA	NA	NA	1	1	No	0
AC096558.1	ENSG00000228655.7	0.371039869239497	2.45827740891077	4.88484453410874	0.503245782285535	0.614791480177433	1	No	0	0	4.9975798104491	0	1	1	No	0
AC096559.2	ENSG00000223360.1	0	NA	NA	NA	1	1	No	0	NA	NA	NA	1	1	No	0
AC096574.4	ENSG00000225057.2	19.2364158622063	-0.451721495150004	0.840115620084287	-0.53768967550524	0.590791308246212	1	No	0	0.156198861129677	0.820983087930101	0.190258317651211	0.849106714703609	1	No	0
AC096574.5	ENSG00000227107.1	26.3219656625209	-0.729778245905017	0.671854946942652	-1.08621399488975	0.277384327033948	1	No	0	-0.529860489427405	0.66196031957755	-0.800441467194818	0.423455063702613	1	No	0
AC096579.15	ENSG00000240040.6	0	NA	NA	NA	1	1	No	0	NA	NA	NA	1	1	No	0
AC096582.8	ENSG00000226838.1	1.18795668664195	-3.53501686946264	3.45587680840852	-1.02290013951353	0.306355063537875	1	No	0	-0.675562961566426	3.24488553900878	-0.20819315610522	0.83507815215289	1	No	0
AC096582.9	ENSG00000251378.1	0.918002817006792	0	4.64955027769914	0	1	1	No	0	3.77291816204836	4.45760917752764	0.84639949618485	0.397329919462476	1	No	0
AC096649.2	ENSG00000229750.1	5.83347961160378	-0.147207743283429	1.5653624682785	-0.0940406750938141	0.925076845835445	1	No	0	0.361198877464999	1.53746296427499	0.234931758265362	0.814261699765718	1	No	0
AC096649.3	ENSG00000229066.2	0	NA	NA	NA	1	1	No	0	NA	NA	NA	1	1	No	0
AC096669.1	ENSG00000225588.2	0.182235392188162	-1.53502656316066	4.9974546017882	-0.307161682391551	0.758720309617963	1	No	0	-1.76069499825251	4.99757941703981	-0.352309558553331	0.72460612043863	1	No	0
AC096732.2	ENSG00000226655.1	0	NA	NA	NA	1	1	No	0	NA	NA	NA	1	1	No	0
AC096775.2	ENSG00000237551.1	0.677040808241761	2.45743593350092	4.698093502828	0.523070886524857	0.600924924552024	1	No	0	2.18411462980653	4.7014550666561	0.46456141744219	0.642245567508857	1	No	0
AC096921.2	ENSG00000224618.1	1.73723348599971	-4.53499167752196	3.27723130503063	-1.38378748871361	0.166423535098018	1	No	0	-2.37034317468843	3.12073428282701	-0.759546619438931	0.447525637439456	1	No	0
AC097359.2	ENSG00000231449.1	1.0214300869734	3.46033051451158	3.97852306296575	0.869752533728461	0.38443565632614	1	No	0	2.06811473992172	4.05322539015256	0.510239264005961	0.609883847547126	1	No	0
AC097374.2	ENSG00000259848.9	6.93973618853632	0.32582266887064	1.25558266518135	0.259499177478353	0.795250116568419	1	No	0	-0.117656061514031	1.26390616614693	-0.0930892376866156	0.925832667391018	1	No	0
AC097381.1	ENSG00000228919.5	6.93153360202007	-1.64224392102812	1.49970553375687	-1.0950442497296	0.27349725106288	1	No	0	-2.36016988313292	1.53229938763957	-1.54027985795168	0.123492151326743	1	No	0
AC097382.5	ENSG00000187904.3	11.5925832027451	0.574667069377762	1.03064960210496	0.557577539644983	0.577132897155461	1	No	0	0.327592358290761	1.03115075866538	0.317695890283556	0.75071562891946	1	No	0
AC097463.2	ENSG00000230840.1	0	NA	NA	NA	1	1	No	0	NA	NA	NA	1	1	No	0
AC097467.2	ENSG00000250910.8	15.2090156541123	1.06316248079543	0.929338425986797	1.14399926987474	0.252623939794668	1	No	0	0.373182132492525	0.939290143950366	0.397302297800161	0.691144553137012	1	No	0
AC097468.4	ENSG00000224090.1	0.432350817995542	0	4.99745499512319	0	1	1	No	0	2.69025255198762	4.85780924587481	0.553799545396342	0.579716039458842	1	No	0
AC097468.7	ENSG00000235024.1	0	NA	NA	NA	1	1	No	0	NA	NA	NA	1	1	No	0
AC097499.2	ENSG00000224410.1	0	NA	NA	NA	1	1	No	0	NA	NA	NA	1	1	No	0
AC097532.2	ENSG00000230803.1	0.371039869239497	2.45827740891077	4.88484453410874	0.503245782285535	0.614791480177433	1	No	0	0	4.9975798104491	0	1	1	No	0
AC097533.1	ENSG00000237868.1	1.96709893694283	-1.76675355962422	2.87516220017987	-0.614488309394749	0.53889269599358	1	No	0	-0.95970157191888	2.77474692647773	-0.345869946826872	0.729440455289029	1	No	0
AC097713.3	ENSG00000228162.1	0	NA	NA	NA	1	1	No	0	NA	NA	NA	1	1	No	0
AC097721.2	ENSG00000228043.5	44.7066108606284	0.560894134571128	0.506778134046043	1.10678440305431	0.268387153164536	1	No	0	0.626941163774251	0.502811117684028	1.2468721190215	0.212444391294956	1	No	0
AC097724.3	ENSG00000226833.6	95.1583662088319	-0.0125305437945234	0.362270887437212	-0.0345888787342736	0.972407569679178	1	No	0	-0.0373182063626699	0.36023399372977	-0.103594349817703	0.917491271730812	1	No	0
AC098592.6	ENSG00000227965.1	0	NA	NA	NA	1	1	No	0	NA	NA	NA	1	1	No	0
AC098592.7	ENSG00000223867.1	0	NA	NA	NA	1	1	No	0	NA	NA	NA	1	1	No	0
AC098614.1	ENSG00000223968.1	0	NA	NA	NA	1	1	No	0	NA	NA	NA	1	1	No	0
AC098614.2	ENSG00000271943.2	42.8767661709372	0.363739527634581	0.506674254497658	0.717896211235779	0.472821284162721	1	No	0	-0.233240779942215	0.51247243095726	-0.455128443702891	0.649016836004368	1	No	0
AC098784.1	ENSG00000228790.1	0	NA	NA	NA	1	1	No	0	NA	NA	NA	1	1	No	0
AC098795.1	ENSG00000279405.1	0	NA	NA	NA	1	1	No	0	NA	NA	NA	1	1	No	0
AC098820.4	ENSG00000241520.1	3.04072082909471	-1.96886618885992	2.09194441035243	-0.941165634763798	0.346619984540089	1	No	0	0.186099752554924	1.86916619990159	0.0995629776339431	0.920691287299369	1	No	0
AC098826.4	ENSG00000225594.1	0	NA	NA	NA	1	1	No	0	NA	NA	NA	1	1	No	0
AC098826.5	ENSG00000227745.1	0.306000939002264	0	4.99745499513702	0	1	1	No	0	2.18460944413992	4.88811578481548	0.446922605828246	0.654930941368592	1	No	0
AC098828.2	ENSG00000234378.1	1.3232778040721	-1.18739601148769	3.26949150660368	-0.363174520897027	0.716474519492	1	No	0	-1.37112061071718	3.26441877531591	-0.420019827445238	0.674470969305532	1	No	0
AC098831.4	ENSG00000240761.1	0	NA	NA	NA	1	1	No	0	NA	NA	NA	1	1	No	0
AC098872.3	ENSG00000225884.3	0.643834842256643	-2.53500662214727	4.78276442353759	-0.530029580731941	0.596091421580651	1	No	0	-0.377286119473505	4.67758852939043	-0.0806582530940728	0.93571373779912	1	No	0
AC099342.1	ENSG00000226097.6	0	NA	NA	NA	1	1	No	0	NA	NA	NA	1	1	No	0
AC099344.2	ENSG00000230952.1	0.650390217733907	2.45775400269246	4.76429761715719	0.515869116539151	0.605945825329582	1	No	0	2.06543518979206	4.77661631530509	0.43240550495422	0.665446717813158	1	No	0
AC099344.3	ENSG00000231403.1	0.371039869239497	2.45827740891077	4.88484453410874	0.503245782285535	0.614791480177433	1	No	0	0	4.9975798104491	0	1	1	No	0
AC099535.4	ENSG00000230807.1	1.72641426345948	-0.763776115255518	2.77983965094581	-0.274755457565926	0.783504121153493	1	No	0	0.663420711420211	2.64058939970541	0.251239632899467	0.801628844373979	1	No	0
AC099552.2	ENSG00000225612.2	0	NA	NA	NA	1	1	No	0	NA	NA	NA	1	1	No	0
AC099552.3	ENSG00000228521.2	1.90621322860917	-0.0063212248778255	2.71343309337716	-0.00232960410678785	0.998141246531671	1	No	0	1.68322138628083	2.57702652399139	0.653164168319773	0.513650447590914	1	No	0
AC099552.4	ENSG00000217825.2	0.643834842256643	-2.53500662214727	4.78276442353759	-0.530029580731941	0.596091421580651	1	No	0	-0.377286119473505	4.67758852939043	-0.0806582530940728	0.93571373779912	1	No	0
AC099668.5	ENSG00000259970.1	0	NA	NA	NA	1	1	No	0	NA	NA	NA	1	1	No	0
AC099684.1	ENSG00000228133.3	16.9067857064809	0.533751573349977	0.883315588710801	0.604259202680875	0.545671325712379	1	No	0	1.12656063138104	0.866569550599341	1.3000233283086	0.193592973813661	1	No	0
AC099754.1	ENSG00000225386.2	0.371039869239497	2.45827740891077	4.88484453410874	0.503245782285535	0.614791480177433	1	No	0	0	4.9975798104491	0	1	1	No	0
AC099799.1	ENSG00000234189.1	0	NA	NA	NA	1	1	No	0	NA	NA	NA	1	1	No	0
AC099850.1	ENSG00000224738.1	127.368741858338	0.244477352109437	0.321496647143493	0.760435153155173	0.44699451734934	0.813715456494562	No	0.0895274345186498	0.237501780570799	0.319738654066972	0.742799713296638	0.457602949090033	1	No	0
AC100802.3	ENSG00000253775.2	0.314985886825042	2.24351794338217	4.90071518486077	0.457793986949662	0.647100456225725	1	No	0	0	4.9975798104491	0	1	1	No	0
AC100830.3	ENSG00000259635.1	5.51228867734178	-1.43414222516961	1.49090312089255	-0.961928515054045	0.336085513651956	1	No	0	-1.26387732763506	1.46559618542306	-0.862363958234669	0.38848726737216	1	No	0
AC100830.4	ENSG00000265967.1	0	NA	NA	NA	1	1	No	0	NA	NA	NA	1	1	No	0
AC100830.5	ENSG00000264937.1	6.42704336611291	-1.11838075066673	1.48598693965296	-0.752618156205275	0.45167940403099	1	No	0	0.572103278485915	1.39576126831401	0.409886197212635	0.681889431043164	1	No	0
AC102953.4	ENSG00000225981.1	7.32434359247348	-0.156945520575041	1.31415480225866	-0.119426965761793	0.904937098586433	1	No	0	0.531143481856262	1.28126061727002	0.41454757501871	0.678473132778177	1	No	0
AC102953.6	ENSG00000231927.1	8.88584204463672	0.888999982662914	1.11194443636986	0.799500364932993	0.424000335132972	1	No	0	-0.660926724966761	1.1617157118039	-0.568922945821642	0.56940843275211	1	No	0
AC103563.2	ENSG00000231331.1	0	NA	NA	NA	1	1	No	0	NA	NA	NA	1	1	No	0
AC103563.3	ENSG00000232594.1	0	NA	NA	NA	1	1	No	0	NA	NA	NA	1	1	No	0
AC103563.4	ENSG00000233105.1	0	NA	NA	NA	1	1	No	0	NA	NA	NA	1	1	No	0
AC103563.5	ENSG00000224585.1	0	NA	NA	NA	1	1	No	0	NA	NA	NA	1	1	No	0
AC103563.6	ENSG00000233447.1	0	NA	NA	NA	1	1	No	0	NA	NA	NA	1	1	No	0
AC103563.7	ENSG00000235186.1	0.371039869239497	2.45827740891077	4.88484453410874	0.503245782285535	0.614791480177433	1	No	0	0	4.9975798104491	0	1	1	No	0
AC103563.8	ENSG00000233850.1	0	NA	NA	NA	1	1	No	0	NA	NA	NA	1	1	No	0
AC103563.9	ENSG00000231062.1	0.371039869239497	2.45827740891077	4.88484453410874	0.503245782285535	0.614791480177433	1	No	0	0	4.9975798104491	0	1	1	No	0
AC103564.6	ENSG00000232760.1	0.314985886825042	2.24351794338217	4.90071518486077	0.457793986949662	0.647100456225725	1	No	0	0	4.9975798104491	0	1	1	No	0
AC103564.7	ENSG00000229203.1	0	NA	NA	NA	1	1	No	0	NA	NA	NA	1	1	No	0
AC104024.1	ENSG00000230709.1	0.306000939002264	0	4.99745499513702	0	1	1	No	0	2.18460944413992	4.88811578481548	0.446922605828246	0.654930941368592	1	No	0
AC104058.1	ENSG00000226410.1	6.05860888575373	-4.28101086246856	2.12214140977828	-2.01730706669347	0.043663478621923	1	No	0	-0.323483292988948	1.61530137341507	-0.200261881970075	0.841275772425589	1	No	0
AC104076.3	ENSG00000236153.1	7.57539389257873	1.23327471622107	1.40700807345597	0.876522842681232	0.380745863898958	1	No	0	0.878422516352467	1.41039913993723	0.622818386284296	0.533403874507861	1	No	0
AC104088.1	ENSG00000232555.2	10.1575773162985	0.558617117761537	1.02376704530327	0.545648661308545	0.585307468065372	1	No	0	0.0100589998311821	1.03380985389044	0.00973002897324686	0.992236682602966	1	No	0
AC104131.1	ENSG00000213115.2	0.314985886825042	2.24351794338217	4.90071518486077	0.457793986949662	0.647100456225725	1	No	0	0	4.9975798104491	0	1	1	No	0
AC104134.2	ENSG00000225420.1	17.7254504526779	0.566285879085759	0.932470628125097	0.607296210738971	0.543654352599824	1	No	0	0.318940307509143	0.932836288869425	0.341903838127579	0.73242326111403	1	No	0
AC104135.2	ENSG00000236209.1	5.22640960652898	-1.89769895934081	1.80565139297426	-1.05097748475963	0.293268930795682	1	No	0	-0.366215804811351	1.70114834417661	-0.215275643693852	0.829552417965002	1	No	0
AC104297.1	ENSG00000213383.2	4.16558998764978	-1.12083308876359	1.76308704332375	-0.635721924795392	0.524957683515937	1	No	0	-1.14872428081542	1.75005783773837	-0.656392180900685	0.511571820094977	1	No	0
AC104304.4	ENSG00000283877.1	0	NA	NA	NA	1	1	No	0	NA	NA	NA	1	1	No	0
AC104306.1	ENSG00000213849.3	1.28764226574147	-3.53497981560077	3.68343821546388	-0.959695699729711	0.337208388185366	1	No	0	-0.377821833011822	3.46837745639417	-0.108933308949775	0.913255387119961	1	No	0
AC104306.4	ENSG00000226955.1	0.185519934619749	1.43596978159616	4.98356700673743	0.288140960010134	0.773238839993447	1	No	0	0	4.9975798104491	0	1	1	No	0
AC104308.2	ENSG00000226489.1	0	NA	NA	NA	1	1	No	0	NA	NA	NA	1	1	No	0
AC104389.16	ENSG00000224091.1	0	NA	NA	NA	1	1	No	0	NA	NA	NA	1	1	No	0
AC104389.31	ENSG00000230087.1	0	NA	NA	NA	1	1	No	0	NA	NA	NA	1	1	No	0
AC104389.32	ENSG00000236248.1	0	NA	NA	NA	1	1	No	0	NA	NA	NA	1	1	No	0
AC104451.2	ENSG00000233133.1	0.686025756064539	3.35448344833501	4.52230122338031	0.741764708417105	0.458229906497248	1	No	0	0	4.69179245596917	0	1	1	No	0
AC104530.1	ENSG00000288156.1	16.0796631420499	-1.2151903840724	0.859683064884079	-1.41353300269589	0.157499064697952	1	No	0	-0.26259464894657	0.821016041052842	-0.319841069864881	0.749088812362008	1	No	0
AC104532.2	ENSG00000267314.1	0	NA	NA	NA	1	1	No	0	NA	NA	NA	1	1	No	0
AC104532.3	ENSG00000266941.1	32.8778867710952	-1.17707987269692	0.610359513468499	-1.92850254108093	0.0537926484824115	1	No	0	0.139868501283414	0.57588473408557	0.242875862138467	0.808101564999331	1	No	0
AC104532.4	ENSG00000267571.1	31.3525152878424	-0.0516852479094945	0.588437116916294	-0.0878347854403731	0.930007989815467	1	No	0	-0.385755238288913	0.590525122526406	-0.653241028321642	0.513600903775426	1	No	0
AC104534.2	ENSG00000268756.1	72.6932364214718	-0.484061554502628	0.39802448785966	-1.21616023452633	0.223923888579851	1	No	0	-0.0566953076946615	0.389521184272082	-0.14555128189141	0.884275629699283	1	No	0
AC104534.3	ENSG00000268083.5	0	NA	NA	NA	1	1	No	0	NA	NA	NA	1	1	No	0
AC104623.2	ENSG00000237633.4	0	NA	NA	NA	1	1	No	0	NA	NA	NA	1	1	No	0
AC104653.1	ENSG00000228857.2	14.6796405038332	0.946240128683382	0.973819013595027	0.971679660669355	0.331209938420731	1	No	0	1.07545716040261	0.966646650763907	1.11256492695931	0.265895330695595	1	No	0
AC104667.3	ENSG00000234949.2	2.364816815462	-0.674885214461362	2.02600159609792	-0.333111886861882	0.739049826899402	1	No	0	-0.902223681924521	2.02601010800212	-0.445320424790091	0.656088209546116	1	No	0
AC104695.4	ENSG00000227938.1	3.11776222472417	1.0587536428543	2.07405025800508	0.510476368047444	0.609717766628061	1	No	0	-1.59761504960272	2.26377380356766	-0.705730867229277	0.480355521434144	1	No	0
AC104777.1	ENSG00000232359.1	0.650390217733907	2.45775400269246	4.76429761715719	0.515869116539151	0.605945825329582	1	No	0	2.06543518979206	4.77661631530509	0.43240550495422	0.665446717813158	1	No	0
AC104777.3	ENSG00000237220.1	0	NA	NA	NA	1	1	No	0	NA	NA	NA	1	1	No	0
AC104794.4	ENSG00000233502.1	0.650228603207291	0.803850059029386	4.38013343624598	0.183521819764087	0.854388599812653	1	No	0	-0.27440103215686	4.47994997514434	-0.0612509143359394	0.951159382040844	1	No	0
AC104809.2	ENSG00000223991.1	0.728968987524467	-3.53501048193524	4.83876899380726	-0.730559877204183	0.465048026906434	1	No	0	-3.76070389231833	4.83888984583358	-0.777183199480435	0.437050692828019	1	No	0
AC104843.3	ENSG00000225416.1	1.30944215423736	1.38209445731674	3.47395730613732	0.397844399202905	0.690744887045529	1	No	0	-2.76072030668606	3.71138729924681	-0.743851310599224	0.456966434241473	1	No	0
AC104843.4	ENSG00000231139.1	0.803229072708423	0.806125238943429	4.08417716329485	0.19737763733371	0.84353202821089	1	No	0	0.739158083002299	4.06974779087159	0.181622577364677	0.855878929359267	1	No	0
AC104978.1	ENSG00000238149.1	0	NA	NA	NA	1	1	No	0	NA	NA	NA	1	1	No	0
AC104984.4	ENSG00000265289.1	0	NA	NA	NA	1	1	No	0	NA	NA	NA	1	1	No	0
AC105053.3	ENSG00000229498.1	0	NA	NA	NA	1	1	No	0	NA	NA	NA	1	1	No	0
AC105339.1	ENSG00000228141.7	16.899383029513	0.205383843981431	0.816319391798795	0.251597409108289	0.801352261449993	1	No	0	-0.0931434473522654	0.818058119992453	-0.113859205203079	0.909349404728886	1	No	0
AC105393.1	ENSG00000236856.1	0	NA	NA	NA	1	1	No	0	NA	NA	NA	1	1	No	0
AC105393.2	ENSG00000226277.2	0.371039869239497	2.45827740891077	4.88484453410874	0.503245782285535	0.614791480177433	1	No	0	0	4.9975798104491	0	1	1	No	0
AC105398.3	ENSG00000229224.2	0.27935034849441	0	4.99745499514106	0	1	1	No	0	2.06510853834858	4.89693225541524	0.421714745198874	0.673233240453574	1	No	0
AC105443.2	ENSG00000229532.1	0.677040808241761	2.45743593350092	4.698093502828	0.523070886524857	0.600924924552024	1	No	0	2.18411462980653	4.7014550666561	0.46456141744219	0.642245567508857	1	No	0
AC105461.1	ENSG00000227033.1	1.88952276600653	1.91154473784308	2.54607716497725	0.750780362880385	0.452784849363587	1	No	0	-1.29266992175465	2.87040191174928	-0.450344572466812	0.65246200451259	1	No	0
AC105760.2	ENSG00000227252.2	78.7835780390996	0.292159840147056	0.397809984112008	0.7344205822265	0.46269244637729	1	No	0	0.400984891438158	0.394369841575388	1.01677372142947	0.309261085960803	1	No	0
AC105760.3	ENSG00000124835.2	4.69566317250869	-0.694309861308785	1.61333599292946	-0.430356642603671	0.666936229557274	1	No	0	-2.16990744856057	1.70691827036773	-1.27124273389674	0.203642308051743	1	No	0
AC106053.1	ENSG00000224626.1	0.306000939002264	0	4.99745499513702	0	1	1	No	0	2.18460944413992	4.88811578481548	0.446922605828246	0.654930941368592	1	No	0
AC106706.1	ENSG00000233987.2	0.371039869239497	2.45827740891077	4.88484453410874	0.503245782285535	0.614791480177433	1	No	0	0	4.9975798104491	0	1	1	No	0
AC106782.20	ENSG00000262721.1	0	NA	NA	NA	1	1	No	0	NA	NA	NA	1	1	No	0
AC106786.1	ENSG00000223652.2	94.3269902968852	-0.635884539229732	0.359613040215734	-1.76824660987894	0.0770196851962722	1	No	0	0.0731312205395131	0.348949741035883	0.209575225138204	0.833999217691492	1	No	0
AC106801.1	ENSG00000253519.1	1.41256517124349	1.01389003780952	3.20570911574823	0.316276368566544	0.751792746390384	1	No	0	-0.264624472263366	3.2856640946297	-0.0805391131418107	0.935808489466778	1	No	0
AC106869.2	ENSG00000226087.2	1.17968752281613	2.25507098871718	3.51246895930393	0.642018766527141	0.520860998124764	1	No	0	3.69041653278108	3.40229936017552	1.08468307521026	0.278062046432032	1	No	0
AC106870.1	ENSG00000230737.1	0	NA	NA	NA	1	1	No	0	NA	NA	NA	1	1	No	0
AC106870.2	ENSG00000197644.2	0	NA	NA	NA	1	1	No	0	NA	NA	NA	1	1	No	0
AC106873.4	ENSG00000228368.1	5.68640363321799	0.323810569143657	1.41138654546099	0.229427275033215	0.818536839047021	1	No	0	-0.184445699341765	1.42321542025962	-0.129597878659943	0.896884581677199	1	No	0
AC106874.1	ENSG00000228272.1	0.306000939002264	0	4.99745499513702	0	1	1	No	0	2.18460944413992	4.88811578481548	0.446922605828246	0.654930941368592	1	No	0
AC106875.1	ENSG00000228496.1	2.46217483358515	-0.170637011849172	2.52133525506445	-0.0676772402664123	0.946042567399233	1	No	0	2.28830118367347	2.32990235948564	0.98214466986447	0.326028581455854	1	No	0
AC106876.2	ENSG00000222001.2	0.185519934619749	1.43596978159616	4.98356700673743	0.288140960010134	0.773238839993447	1	No	0	0	4.9975798104491	0	1	1	No	0
AC106883.1	ENSG00000225394.1	0	NA	NA	NA	1	1	No	0	NA	NA	NA	1	1	No	0
AC106901.1	ENSG00000225304.1	0.742079738478994	3.46306841664294	4.8348904498698	0.716266160019447	0.473827017853331	1	No	0	0	4.9975798104491	0	1	1	No	0
AC107057.1	ENSG00000232835.1	0.306000939002264	0	4.99745499513702	0	1	1	No	0	2.18460944413992	4.88811578481548	0.446922605828246	0.654930941368592	1	No	0
AC107079.1	ENSG00000224844.1	11.9936722012924	1.80503942003055	1.01920604737888	1.77102502940658	0.0765565396332338	1	No	0	-0.0183509264337091	1.06446625778079	-0.0172395567257973	0.986245505168063	1	No	0
AC107081.5	ENSG00000236498.1	76.3767911700439	-0.35663352420691	0.429535920923518	-0.830276367667073	0.406382546349071	1	No	0	-0.452451832729208	0.428005920033385	-1.0571158284304	0.290458728169215	1	No	0
AC107218.3	ENSG00000197585.10	6.56026367658574	0.128599774379311	1.49248678318716	0.0861647659650895	0.931335439193036	1	No	0	0.238026313644379	1.48108090208954	0.160711216590914	0.872320854713194	1	No	0
AC107399.1	ENSG00000223605.1	0	NA	NA	NA	1	1	No	0	NA	NA	NA	1	1	No	0
AC107982.4	ENSG00000250111.3	2.17931059022817	-1.12004006331273	2.34116018473365	-0.478412400234869	0.632356709517608	1	No	0	-0.902081106359714	2.30065585453349	-0.39209736848827	0.694986271805659	1	No	0
AC107983.4	ENSG00000227077.3	15.297360664576	0.172740342835676	0.87408281320006	0.197624687531911	0.843338717878404	1	No	0	0.749682792941555	0.854584035745591	0.877248768504652	0.380351532321605	1	No	0
AC108004.3	ENSG00000241525.4	11.4201394258304	0.522937927466159	1.08412008345173	0.482361627137443	0.629549075492016	1	No	0	-0.498947086571265	1.10691505557697	-0.450754630228779	0.652166403917345	1	No	0
AC108025.2	ENSG00000230090.5	1.97368173119192	-0.0893634251894064	2.36654760933497	-0.0377610933483475	0.969878165243263	1	No	0	-0.371224923100577	2.37075956256628	-0.156584804702311	0.875572078896972	1	No	0
AC108032.1	ENSG00000227004.2	0	NA	NA	NA	1	1	No	0	NA	NA	NA	1	1	No	0
AC108039.1	ENSG00000213486.3	0.549990718996073	-1.00661851203544	4.87804768884647	-0.206356841147134	0.836512181021707	1	No	0	-2.76066140351395	4.89236092223526	-0.564279996385188	0.572563592861973	1	No	0
AC108039.3	ENSG00000229831.2	0.558700696988819	0	4.99745499511571	0	1	1	No	0	3.06216483647442	4.84132187293677	0.632505938841222	0.527056329010961	1	No	0
AC108051.2	ENSG00000227680.1	0.679470380587276	-0.198034337923123	4.57385506281454	-0.0432970295742737	0.965464759060087	1	No	0	-2.76071248750839	4.6775715958543	-0.590202080488772	0.555055177489616	1	No	0
AC108059.1	ENSG00000234044.1	1.82242246881117	-4.8569779842593	3.40266533421554	-1.42740396342241	0.153463489075369	1	No	0	-5.08264865272686	3.40271110561683	-1.49370560560871	0.135252582746262	1	No	0
AC108059.2	ENSG00000232101.1	1.95326328710809	0.388382332821063	2.53502059434453	0.153206776184587	0.878235214138365	1	No	0	-1.36546319885053	2.66993240366226	-0.511422385442255	0.609055323345057	1	No	0
AC108066.1	ENSG00000223373.1	0	NA	NA	NA	1	1	No	0	NA	NA	NA	1	1	No	0
AC108448.2	ENSG00000236710.1	2.03879525402648	0.809920261743072	2.62227986120634	0.308861107361164	0.757427183066335	1	No	0	1.51567233712891	2.57111489962173	0.589500040372328	0.555525885066599	1	No	0
AC108448.3	ENSG00000234791.1	0.558700696988819	0	4.99745499511571	0	1	1	No	0	3.06216483647442	4.84132187293677	0.632505938841222	0.527056329010961	1	No	0
AC108462.1	ENSG00000233553.1	1.01487471149614	0.00822459225778261	3.64274361045564	0.00225780157411459	0.998198536513201	1	No	0	-0.373219326177342	3.65774352748888	-0.102035400615845	0.918728576082884	1	No	0
AC108463.1	ENSG00000230499.1	4.75364586073422	-0.406994509721328	1.7468731541073	-0.232984580914985	0.815773378982074	1	No	0	-2.0178223615355	1.83638621899927	-1.09880064479851	0.271855030909465	1	No	0
AC108463.2	ENSG00000227992.1	5.94595506958549	0.175154353745161	1.49024691933365	0.117533780122478	0.906437076875944	1	No	0	-0.27276256982698	1.49892713202626	-0.181971867744003	0.85560480355626	1	No	0
AC108488.4	ENSG00000242282.6	1.32086194111249	0.000949008389141628	3.07213751894494	0.000308908173312354	0.999753526941728	1	No	0	0.683122712864452	2.99685741552909	0.227946351175953	0.819687948077985	1	No	0
AC108676.1	ENSG00000244675.2	0.677040808241761	2.45743593350092	4.698093502828	0.523070886524857	0.600924924552024	1	No	0	2.18411462980653	4.7014550666561	0.46456141744219	0.642245567508857	1	No	0
AC108868.3	ENSG00000237666.2	0.371039869239497	2.45827740891077	4.88484453410874	0.503245782285535	0.614791480177433	1	No	0	0	4.9975798104491	0	1	1	No	0
AC108868.5	ENSG00000231505.1	0	NA	NA	NA	1	1	No	0	NA	NA	NA	1	1	No	0
AC108938.3	ENSG00000231583.1	0	NA	NA	NA	1	1	No	0	NA	NA	NA	1	1	No	0
AC108938.5	ENSG00000257207.5	0.185519934619749	1.43596978159616	4.98356700673743	0.288140960010134	0.773238839993447	1	No	0	0	4.9975798104491	0	1	1	No	0
AC109309.4	ENSG00000224513.2	0	NA	NA	NA	1	1	No	0	NA	NA	NA	1	1	No	0
AC109589.1	ENSG00000237035.1	0.371039869239497	2.45827740891077	4.88484453410874	0.503245782285535	0.614791480177433	1	No	0	0	4.9975798104491	0	1	1	No	0
AC109631.1	ENSG00000259192.1	15.6327593640856	-0.703469538603182	0.874978689571244	-0.803984767843769	0.421405772051538	1	No	0	0.648496445048908	0.828952184254651	0.782308626922795	0.434033218100534	1	No	0
AC110619.2	ENSG00000218416.4	33.9367525378548	-0.513954797521973	0.595228478402654	-0.863458010109352	0.38788569650214	1	No	0	0.162219199481217	0.578451949426994	0.28043677550384	0.779142425726026	1	No	0
AC110620.1	ENSG00000228098.1	1.11614783662806	-2.534996919915	3.61393716328996	-0.701450192788425	0.483022107485125	1	No	0	1.0411797719038	3.37425649243278	0.308565686763525	0.757651925893682	1	No	0
AC110769.3	ENSG00000243179.1	2.40216229396478	4.4605694186937	3.0250648413578	1.47453679594239	0.14033711810927	1	No	0	3.76948999667227	3.04014827656068	1.23990333818083	0.2150111490399	1	No	0
AC110781.3	ENSG00000176349.11	14.4415618446403	-1.07926769923912	0.984608482016674	-1.09613894146897	0.273017975235729	1	No	0	-0.208942828718623	0.95116748666331	-0.219669860091195	0.826128279479233	1	No	0
AC111155.1	ENSG00000224011.1	1.93828925467818	-1.53504036002336	3.11308112236233	-0.493093594316137	0.621946456796628	1	No	0	3.26825609157778	2.78990533035365	1.17145770360727	0.241414849594681	1	No	0
AC111200.2	ENSG00000213605.2	0	NA	NA	NA	1	1	No	0	NA	NA	NA	1	1	No	0
AC112220.2	ENSG00000228112.1	0	NA	NA	NA	1	1	No	0	NA	NA	NA	1	1	No	0
AC112229.1	ENSG00000230650.1	3.02176240867317	0.959885882833536	1.87027464990179	0.51323257944171	0.607788638861945	1	No	0	0.250299504316328	1.89673196784224	0.131963560777158	0.895013113916345	1	No	0
AC112229.6	ENSG00000226991.2	0.314985886825042	2.24351794338217	4.90071518486077	0.457793986949662	0.647100456225725	1	No	0	0	4.9975798104491	0	1	1	No	0
AC112715.2	ENSG00000224132.2	14.3801725745696	-1.39109277227154	0.917107499009509	-1.51682629765206	0.12931054562614	1	No	0	-0.768017273361768	0.885448689254302	-0.867376373902105	0.385735822588723	1	No	0
AC112721.1	ENSG00000222022.1	1.57288550865209	2.97003045680239	2.96256720544774	1.00251918381494	0.316092906011179	1	No	0	3.95867690296969	2.8966161224735	1.36665568911812	0.171733252950867	1	No	0
AC112721.2	ENSG00000222032.1	0.711701166489951	0	4.65283432042153	0	1	1	No	0	3.40984927782958	4.47167951430743	0.762543305467117	0.445735807170981	1	No	0
AC113167.2	ENSG00000214942.6	3.1723234446193	-2.97171345286352	2.13631817817812	-1.391044406783	0.164211961270523	1	No	0	-3.0847445706749	2.11690353249233	-1.45719657193972	0.145062126615782	1	No	0
AC113189.5	ENSG00000233223.3	344.70673664561	-0.0821811165271632	0.205919816264583	-0.399092802324425	0.689824825568525	0.918255834322791	No	0.0370363035967232	-0.225823193329938	0.205496884535964	-1.09891297787737	0.27180602534374	0.596328502460898	No	0.224514432368733
AC113331.9	ENSG00000236897.1	0	NA	NA	NA	1	1	No	0	NA	NA	NA	1	1	No	0
AC113607.3	ENSG00000234796.1	0.521977437174755	-1.12609381834416	4.88615579318592	-0.23046621229609	0.81772951554379	1	No	0	-2.76071085926956	4.89235738634747	-0.564290512989413	0.57255643683392	1	No	0
AC113608.1	ENSG00000237326.1	0	NA	NA	NA	1	1	No	0	NA	NA	NA	1	1	No	0
AC113618.2	ENSG00000224252.1	0	NA	NA	NA	1	1	No	0	NA	NA	NA	1	1	No	0
AC114271.2	ENSG00000274425.1	24.9350336904542	0.160094022647122	0.671715852458526	0.238335930380631	0.811620555715907	1	No	0	-0.229212457836453	0.675062720622058	-0.339542461514151	0.734201115203538	1	No	0
AC114273.3	ENSG00000280412.1	0	NA	NA	NA	1	1	No	0	NA	NA	NA	1	1	No	0
AC114730.11	ENSG00000235351.1	9.69617561858005	1.13354311447269	1.10506038372896	1.02577481842904	0.304997738314887	1	No	0	0.314614488435015	1.12194999272739	0.28041756805061	0.779157160162049	1	No	0
AC114730.2	ENSG00000235151.1	5.81934157316719	0.702997317380228	1.46515383829772	0.479811265550792	0.631361601582589	1	No	0	1.42008576104904	1.43194853132071	0.991715644792956	0.32133625711767	1	No	0
AC114730.3	ENSG00000224272.2	1.93147710799811	-4.11998139251128	2.94221209013553	-1.40030061270039	0.161423317453504	1	No	0	-0.376925981607408	2.63383867573604	-0.143108985785575	0.88620410836125	1	No	0
AC114730.5	ENSG00000215023.2	1.47102130723164	0.0151311938552248	3.29272477764026	0.0045953412073719	0.996333461103503	1	No	0	-3.76066861150149	3.52693818225485	-1.06627006688765	0.286301576581282	1	No	0
AC114730.7	ENSG00000234793.1	1.72342525493678	-0.781968584094769	3.08007131212635	-0.253880025769576	0.799588246455464	1	No	0	-4.34568094908376	3.31774784628957	-1.30982857963235	0.190253832501743	1	No	0
AC114730.8	ENSG00000215692.2	0.992026695066803	3.35422360191452	3.66372553950558	0.91552261918811	0.359917333505161	1	No	0	2.18007907158263	3.72894194615008	0.584637439537894	0.558791527786806	1	No	0
AC114752.1	ENSG00000238012.2	0	NA	NA	NA	1	1	No	0	NA	NA	NA	1	1	No	0
AC114752.3	ENSG00000238201.1	0	NA	NA	NA	1	1	No	0	NA	NA	NA	1	1	No	0
AC114755.5	ENSG00000229682.1	1.33527232449643	0.812825419992206	3.48230174985768	0.233416136331502	0.815438284219131	1	No	0	2.20612328754286	3.37272484939102	0.65410710510263	0.513042804252491	1	No	0
AC114760.1	ENSG00000227878.2	2.12434093033077	2.2655233336442	2.94999951961381	0.767974136463851	0.442502550639459	1	No	0	4.75163152942958	2.78675895849109	1.70507446112325	0.0881805380235395	1	No	0
AC114763.1	ENSG00000230569.1	5.59329240568849	0.704409323816143	1.53138503610902	0.4599818512044	0.645529247408141	1	No	0	1.30015470840361	1.50270954095603	0.865206929861139	0.386925222516737	1	No	0
AC114765.1	ENSG00000239498.1	0	NA	NA	NA	1	1	No	0	NA	NA	NA	1	1	No	0
AC114765.2	ENSG00000235337.1	0	NA	NA	NA	1	1	No	0	NA	NA	NA	1	1	No	0
AC114776.3	ENSG00000235881.2	0	NA	NA	NA	1	1	No	0	NA	NA	NA	1	1	No	0
AC114803.3	ENSG00000230432.1	0	NA	NA	NA	1	1	No	0	NA	NA	NA	1	1	No	0
AC114808.2	ENSG00000236665.1	0.607661530573379	2.2458487927083	4.48590584375445	0.500645548732394	0.616620600183469	1	No	0	2.12581723022886	4.47695554214607	0.474835456867152	0.634904258410763	1	No	0
AC114808.3	ENSG00000235403.1	0.364470784376324	-2.53498207194636	4.89224002455696	-0.518163879781415	0.604343933806878	1	No	0	-2.76066299422864	4.89236221203824	-0.564280172763109	0.572563472845188	1	No	0
AC114812.10	ENSG00000248705.1	0	NA	NA	NA	1	1	No	0	NA	NA	NA	1	1	No	0
AC114812.5	ENSG00000178836.6	0	NA	NA	NA	1	1	No	0	NA	NA	NA	1	1	No	0
AC114812.8	ENSG00000224814.1	0	NA	NA	NA	1	1	No	0	NA	NA	NA	1	1	No	0
AC114812.9	ENSG00000248114.1	0	NA	NA	NA	1	1	No	0	NA	NA	NA	1	1	No	0
AC114814.3	ENSG00000235293.1	0.500505821444791	2.90209196163964	4.85854225837245	0.597317427184796	0.55029547141763	1	No	0	0	4.9975798104491	0	1	1	No	0
AC114814.4	ENSG00000226542.1	0	NA	NA	NA	1	1	No	0	NA	NA	NA	1	1	No	0
AC114973.1	ENSG00000233943.1	0.364470784376324	-2.53498207194636	4.89224002455696	-0.518163879781415	0.604343933806878	1	No	0	-2.76066299422864	4.89236221203824	-0.564280172763109	0.572563472845188	1	No	0
AC115115.4	ENSG00000236555.1	0	NA	NA	NA	1	1	No	0	NA	NA	NA	1	1	No	0
AC115522.3	ENSG00000268601.1	3.80882317497483	-0.725850989722836	1.98823241283192	-0.365073512049316	0.715056532662463	1	No	0	-2.86145414628314	2.16675198429005	-1.32061914193687	0.186628387001311	1	No	0
AC115617.2	ENSG00000233585.2	13.1165580689707	-1.05265142658271	0.938784554536806	-1.12129180384959	0.262163673186299	1	No	0	-1.26367367421093	0.938142151588691	-1.34699594519974	0.177981538602493	1	No	0
AC116035.2	ENSG00000227549.2	0	NA	NA	NA	1	1	No	0	NA	NA	NA	1	1	No	0
AC116050.1	ENSG00000278131.1	0	NA	NA	NA	1	1	No	0	NA	NA	NA	1	1	No	0
AC116366.7	ENSG00000283782.2	0	NA	NA	NA	1	1	No	0	NA	NA	NA	1	1	No	0
AC116609.1	ENSG00000227713.2	0	NA	NA	NA	1	1	No	0	NA	NA	NA	1	1	No	0
AC116609.2	ENSG00000223751.1	8.93090747288784	0.442052211487388	1.22923229580327	0.35961649640723	0.719133945476415	1	No	0	0.776386600062649	1.21337942525935	0.639854759278369	0.522267028329721	1	No	0
AC116609.3	ENSG00000231173.1	5.70854957503628	-1.13490966055258	1.41522411570428	-0.801929283114145	0.422593865990158	1	No	0	-0.984811213224689	1.39323744580433	-0.706850950776843	0.47965910782166	1	No	0
AC117490.2	ENSG00000225240.1	0.620986825827306	2.24373628391297	4.86193898877266	0.461490012337521	0.644447085410939	1	No	0	2.18450959535262	4.84925869131053	0.450483204632303	0.652362061870203	1	No	0
AC118345.1	ENSG00000227293.1	0.891352226498938	0	4.25263349446441	0	1	1	No	0	3.73168567183789	4.04304191729146	0.922989607374102	0.356012621164074	1	No	0
AC118653.2	ENSG00000225818.1	0.371039869239497	2.45827740891077	4.88484453410874	0.503245782285535	0.614791480177433	1	No	0	0	4.9975798104491	0	1	1	No	0
AC118754.4	ENSG00000229782.1	5.41103118271462	1.05163426408916	1.48788294074629	0.706799060120741	0.479691358742323	1	No	0	0.229219214443182	1.51080670417064	0.151719749330218	0.879407979786042	1	No	0
AC119403.1	ENSG00000266938.1	1.73724719538562	-4.53501770225478	2.97103901785092	-1.52640799229058	0.126908288461419	1	No	0	-2.36743954636549	2.79704134364193	-0.846408492225907	0.397324902656935	1	No	0
AC121251.1	ENSG00000228171.1	3.59135882857041	2.01118770088699	2.17974273839991	0.922672049988499	0.356178135666943	1	No	0	2.2581902033172	2.16407205580165	1.04349122630332	0.296720842206117	1	No	0
AC122136.2	ENSG00000227824.1	0.371039869239497	2.45827740891077	4.88484453410874	0.503245782285535	0.614791480177433	1	No	0	0	4.9975798104491	0	1	1	No	0
AC123023.1	ENSG00000236452.1	0.185519934619749	1.43596978159616	4.98356700673743	0.288140960010134	0.773238839993447	1	No	0	0	4.9975798104491	0	1	1	No	0
AC123886.2	ENSG00000231536.1	0.314985886825042	2.24351794338217	4.90071518486077	0.457793986949662	0.647100456225725	1	No	0	0	4.9975798104491	0	1	1	No	0
AC123900.2	ENSG00000230119.1	0.182235392188162	-1.53502656316066	4.9974546017882	-0.307161682391551	0.758720309617963	1	No	0	-1.76069499825251	4.99757941703981	-0.352309558553331	0.72460612043863	1	No	0
AC124057.5	ENSG00000230483.1	0	NA	NA	NA	1	1	No	0	NA	NA	NA	1	1	No	0
AC124789.1	ENSG00000276170.4	2.4662436016819	-5.12001730776842	2.65795589267831	-1.92629882304375	0.0540670723112518	1	No	0	-2.9485767242279	2.46130508430987	-1.19797287342567	0.230927577654015	1	No	0
AC124861.1	ENSG00000227479.1	0	NA	NA	NA	1	1	No	0	NA	NA	NA	1	1	No	0
AC125238.2	ENSG00000233459.1	0	NA	NA	NA	1	1	No	0	NA	NA	NA	1	1	No	0
AC125238.3	ENSG00000233031.1	0.27935034849441	0	4.99745499514106	0	1	1	No	0	2.06510853834858	4.89693225541524	0.421714745198874	0.673233240453574	1	No	0
AC125634.1	ENSG00000223602.2	0.306000939002264	0	4.99745499513702	0	1	1	No	0	2.18460944413992	4.88811578481548	0.446922605828246	0.654930941368592	1	No	0
AC126365.1	ENSG00000226521.7	0.829341067490482	-1.01867975511464	4.01856055617701	-0.25349369279724	0.79988673446128	1	No	0	-0.374471896231079	3.90929895905881	-0.095790038099628	0.923687329420728	1	No	0
AC127391.3	ENSG00000237085.2	0	NA	NA	NA	1	1	No	0	NA	NA	NA	1	1	No	0
AC127904.2	ENSG00000230732.4	31.1657542785833	0.203308775065403	0.592117042640526	0.343359100354136	0.731328324454476	1	No	0	-0.93667540612738	0.611561096922602	-1.53161378452744	0.125617768888499	1	No	0
AC128677.3	ENSG00000235147.1	0.306000939002264	0	4.99745499513702	0	1	1	No	0	2.18460944413992	4.88811578481548	0.446922605828246	0.654930941368592	1	No	0
AC128709.2	ENSG00000237167.1	0	NA	NA	NA	1	1	No	0	NA	NA	NA	1	1	No	0
AC128709.3	ENSG00000235126.1	0.521963727788845	-1.12604448732725	4.88615943432454	-0.230455944482071	0.817737493375374	1	No	0	-2.76066152780662	4.89236102302004	-0.564280010166231	0.572563583484629	1	No	0
AC128709.4	ENSG00000229912.1	0.364470784376324	-2.53498207194636	4.89224002455696	-0.518163879781415	0.604343933806878	1	No	0	-2.76066299422864	4.89236221203824	-0.564280172763109	0.572563472845188	1	No	0
AC129492.6	ENSG00000214999.3	5.34133997501964	-1.07555851433945	1.47456949080989	-0.729405105044391	0.465753895958743	1	No	0	0.537427115047616	1.37026414854316	0.392206944638373	0.694905313301241	1	No	0
AC129778.2	ENSG00000184906.11	0	NA	NA	NA	1	1	No	0	NA	NA	NA	1	1	No	0
AC130360.8	ENSG00000235778.1	0	NA	NA	NA	1	1	No	0	NA	NA	NA	1	1	No	0
[truncated: 58,650 more rows]
